# Supplementary material for: The Drosophila BEAF insulator protein interacts with the polybromo subunit of the PBAP chromatin remodeling complex
Source: G3 (Bethesda). 2022 Aug 27;12(11):jkac223. doi: 10.1093/g3journal/jkac223 (PMC9635645; doi:10.1093/g3journal/jkac223)
Supplement: jkac223_TableS1 [file jkac223_tables1.xlsx]

## Sheet: MS data
					Total Summed Sn					Normalized % Relative Abundance
					F1	F2	MF1	MF2	MF3	F1	F2	MF1	MF2	MF3
Uniprot Protein ID	Flybase ID	Protein names	Gene names	# of quantified peptides	131	130N	127N	129N	128C	131	130N	127N	129N	128C	Mean of FLAG samples (F)	SD of FLAG (F)	Mean of Mock FLAG (MF) samples	SD of Mock FLAG (MF)	Ratio (F/MF)	P value (for F and MF)	Benjamini-Hochberg corrected P-value
sp|P84249|H33_DROME	FBgn0004828	Histone H3.3 (H3.3Q) (H3.A/B)	His3.3A CG5825 His3.3B CG8989	6	3269.94	3474.57	1140.92	1551.97	1488.6	17.3928	17.8326	8.27725	8.37844	8.15033	17.6127	0.310942	8.26867	0.1143	2.13005	8.50441e-06	0.005783
sp|P84040|H4_DROME	FBgn0001200	Histone H4	His4 H4 His4r H4r CG3379 His4:CG31611 CG31611 His4:CG33869 CG33869 His4:CG33871 CG33871 His4:CG33873 CG33873 His4:CG33875 CG33875 His4:CG33877 CG33877 His4:CG33879 CG33879 His4:CG33881 CG33881 His4:CG33883 CG33883 His4:CG33885 CG33885 His4:CG33887 CG33887 His4:CG33889 CG33889 His4:CG33891 CG33891 His4:CG33893 CG33893 His4:CG33895 CG33895 His4:CG33897 CG33897 His4:CG33899 CG33899 His4:CG33901 CG33…	22	5610.84	5629.73	1776.45	2262.18	2134.56	19.4751	18.8547	8.41016	7.96943	7.62653	19.1649	0.438666	8.00204	0.392831	2.395	4.09971e-05	0.0137734
tr|Q9VZU0|Q9VZU0_DROME	FBgn0052278	CG32278-PA (GH26392p)	CG12032 CG32278 Dmel_CG32278	2	1244.81	1302.87	262.785	435.106	405.466	22.5443	22.7676	6.49134	7.99794	7.55886	22.656	0.157928	7.34938	0.774837	3.0827	6.0765e-05	0.0137734
tr|Q7JN06|Q7JN06_DROME	FBgn0015602	Boundary element associated factor (Boundary element-associated factor of 32kD, isoform A)	BEAF-32 BEAF-32A CG10159 Dmel_CG10159	10	4638.04	4505.37	489.6	931.773	540.105	32.6211	30.5757	4.69685	6.65155	3.9103	31.5984	1.44635	5.08623	1.4115	6.21254	0.000128647	0.0158385
sp|Q9VYG2|BAP60_DROME	FBgn0025463	Brahma-associated protein of 60 kDa (BRM-associated protein 60)	Bap60 CG4303	7	762.29	848.771	248.021	341.688	323.263	18.2749	19.6339	8.11002	8.31406	7.97734	18.9544	0.960985	8.13381	0.169613	2.33032	0.000122781	0.0158385
sp|Q9VPC0|KP58_DROME	FBgn0016696	Serine/threonine-protein kinase PITSLRE (EC 2.7.11.22) (Cell division cycle 2-like)	Pitslre CG4268	1	133.937	125.742	217.398	275.018	277.887	7.75821	7.02788	17.1759	16.1686	16.5691	7.39304	0.516426	16.6379	0.50713	0.44435	0.000139752	0.0158385
tr|Q94513|Q94513_DROME	FBgn0015602	Boundary element associated factor (Boundary element-associated factor of 32kD, isoform B) (Boundary element-associated factor of 32kD, isoform C) (LD44361p)	BEAF-32 BEAF-32B CG10159 Dmel_CG10159	49	26219.2	26005.9	2849.34	5967.37	3226.77	31.974	30.6006	4.73937	7.38598	4.05053	31.2873	0.971089	5.39196	1.76089	5.80258	0.000175658	0.0170639
tr|O61602|O61602_DROME	FBgn0015903	Apontic (Apontic, isoform A) (Apontic, isoform C) (Apontic, isoform D) (LD45581p) (RE43936p)	apt apt-RC CG5393 Dmel_CG5393	39	16459.2	15192.5	2551.64	4481.72	2927.77	30.2028	26.8998	6.38642	8.34703	5.53024	28.5513	2.33551	6.75456	1.44403	4.22697	0.000456235	0.0240309
sp|Q9VHP0|DDX3_DROME	FBgn0263231	ATP-dependent RNA helicase bel (EC 3.6.4.13) (Protein belle)	bel CG9748	19	3781.12	4262.67	1083.44	1750.95	1483.2	17.8485	19.4153	6.97565	8.38884	7.2069	18.6319	1.10792	7.52379	0.758021	2.4764	0.000423371	0.0240309
sp|Q7K4H4|NO66_DROME	FBgn0266570	Bifunctional lysine-specific demethylase and histidyl-hydroxylase NO66 (EC 1.14.11.-) (Histone lysine demethylase NO66)	CG2982	6	976.781	978.852	339.71	369.524	345.688	20.868	20.1783	9.89905	8.01267	7.60216	20.5231	0.48774	8.50463	1.22492	2.41317	0.000530092	0.0240309
tr|Q9I7L4|Q9I7L4_DROME	FBgn0037481	MAGE (RE25453p)	MAGE CG10059 Dmel_CG10059	2	208.779	226.281	0	28.5552	30.0046	25.1286	26.2792	0	3.48832	3.71739	25.7039	0.81359	2.4019	2.08326	10.7015	0.000358127	0.0240309
sp|Q94518|NACA_DROME	FBgn0086904	Nascent polypeptide-associated complex subunit alpha (NAC-alpha) (Alpha-NAC)	Nacalpha aic CG8759	2	206.028	280.305	507.468	682.876	735.429	3.96593	5.20633	13.3238	13.3416	14.5723	4.58613	0.877095	13.7459	0.715701	0.333636	0.000494049	0.0240309
sp|Q9V4W1|GLE1_DROME	FBgn0033316	Nucleoporin GLE1	GLE1 CG14749	1	288.293	281.088	52.0082	95.3999	66.6674	24.0668	22.6418	5.92183	8.08317	5.72882	23.3543	1.00764	6.57794	1.30713	3.55039	0.000314105	0.0240309
tr|Q7K556|Q7K556_DROME	FBgn0050118	CG30118, isoform A (GH11472p)	CG5544 CG30118 Dmel_CG30118	1	524.281	507.424	92.8661	95.6057	161.628	24.659	23.0285	5.95758	4.56399	7.82523	23.8437	1.15298	6.1156	1.63635	3.89884	0.000490294	0.0240309
tr|A1Z843|A1Z843_DROME	FBgn0033482	CG1371	CG1371 Dmel_CG1371	1	89.1057	78.8457	145.281	211.644	189.36	6.72118	5.73853	14.9468	16.203	14.7026	6.22985	0.694833	15.2842	0.805042	0.407602	0.000505049	0.0240309
tr|A0A0B4KGG9|A0A0B4KGG9_DROME				9	1820.36	1970.5	718.323	857.61	750.584	18.8357	19.6734	10.1378	9.00661	7.99447	19.2546	0.592406	9.04628	1.07221	2.12845	0.000638427	0.0269323
sp|Q9V3U2|NHP2_DROME	FBgn0029148	H/ACA ribonucleoprotein complex subunit 2-like protein (H/ACA snoRNP protein NHP2) (Nucleolar protein family A member 2-like protein)	NHP2 CG5258	3	1435.42	1355.27	204.645	438.438	423.697	22.5234	20.5194	4.37984	6.98255	6.84352	21.5214	1.41706	6.06864	1.46419	3.54633	0.000673308	0.0269323
sp|Q9VCF0|Y5902_DROME	FBgn0039136	Uncharacterized protein CG5902	CG5902	1	457.702	451.469	132.577	215.975	158.934	19.7329	18.781	7.79607	9.45067	7.05329	19.257	0.673102	8.10001	1.22725	2.3774	0.000729472	0.0275578
sp|Q8INM3|SLE_DROME	FBgn0037810	Protein slender lobes	sle CG12819	7	2672.56	2613.71	523.951	1021.97	592.475	25.2068	23.7866	6.74034	9.78315	5.75213	24.4967	1.00427	7.42521	2.10097	3.29912	0.000968231	0.0314413
sp|P07664|SRYD_DROME	FBgn0003512	Serendipity locus protein delta	Sry-delta Sry-d CG17958	6	1954.24	1945.2	584.796	898.197	610.258	21.5485	20.6959	8.79512	10.0521	6.92658	21.1222	0.602858	8.59127	1.5727	2.45856	0.00097098	0.0314413
tr|Q9VMX3|Q9VMX3_DROME	FBgn0031657	CG3756 (EC 2.7.7.6) (LP03982p)	CG3756 Dmel_CG3756	2	236.199	237.975	117.629	156.372	138.772	14.7849	14.3732	10.0428	9.93455	8.94145	14.579	0.291102	9.6396	0.607035	1.51241	0.000965169	0.0314413
sp|Q94523|SDHA_DROME	FBgn0261439	Succinate dehydrogenase [ubiquinone] flavoprotein subunit, mitochondrial (EC 1.3.5.1) (Flavoprotein subunit of complex II) (FP) (Succinyl coenzyme A synthetase flavoprotein subunit)	SdhA Scs-fp CG17246	3	838.628	950.738	369.574	461.614	416.209	17.7385	19.404	10.6623	9.91006	9.06206	18.5713	1.17767	9.87813	0.800583	1.88004	0.00103465	0.0319801
tr|Q9VNA3|Q9VNA3_DROME	FBgn0037312	CG11999 (GH21273p)	CG11999 Dmel_CG11999	4	227.465	264.598	1219.93	1310.44	1531.09	3.60996	4.0519	26.4074	21.1084	25.0124	3.83093	0.312494	24.1761	2.7467	0.158459	0.00109415	0.0323487
tr|Q9VZE4|Q9VZE4_DROME	FBgn0035526	CG1316 (RE70333p)	CG1316 Dmel_CG1316	3	782.026	699.927	220.175	321.042	264.989	22.5234	19.4514	8.64935	9.38481	7.85617	20.9874	2.17227	8.63011	0.764501	2.43188	0.00117663	0.0333378
sp|Q05344|SSRP1_DROME	FBgn0010278	FACT complex subunit Ssrp1 (Chorion-factor 5) (Facilitates chromatin transcription complex subunit Ssrp1) (Recombination signal sequence recognition protein) (Single-strand recognition protein) (dSSRP1)	Ssrp CF5 SSRP1 CG4817	209	110148	91529.5	13593.7	28197.6	24941.6	31.8024	25.4992	5.35333	8.26315	7.4127	28.6508	4.45698	7.00973	1.49618	4.08729	0.00181784	0.0383443
tr|Q9VF03|Q9VF03_DROME	FBgn0002783	Brahma associated protein 155 kDa (LD22973p) (Moira, isoform A)	mor CG18740 Dmel_CG18740	15	5245.8	4630.75	1360.08	2235.3	2042.73	21.3014	18.1439	7.53292	9.2126	8.5384	19.7227	2.23269	8.42797	0.845267	2.34015	0.00173231	0.0383443
sp|Q7KVQ0|GAR1_DROME	FBgn0011824	Probable H/ACA ribonucleoprotein complex subunit 1 (GCR 101 snRNP) (Nucleolar protein family A member 1)	CG4038	9	1906.58	1964.62	686.796	812.764	1083.09	16.4511	16.3569	8.08293	7.11794	9.61994	16.404	0.0665949	8.2736	1.26185	1.98269	0.0016314	0.0383443
tr|A1ZBW1|A1ZBW1_DROME	FBgn0267791	Bancal, isoform A (Bancal, isoform F) (LP16172p)	bl CG13425-RA CG13425 Dmel_CG13425	9	1426.2	1521.4	746.923	975.743	848.564	15.2095	15.6553	10.8645	10.5613	9.31509	15.4324	0.315186	10.247	0.821164	1.50604	0.00191365	0.0383443
sp|P30189|TOP1_DROME	FBgn0004924	DNA topoisomerase 1 (EC 5.99.1.2) (DNA topoisomerase I)	Top1 CG6146	8	1666.84	1146.87	3056.92	3539.52	3645.79	7.34134	4.87392	18.364	15.8225	16.5288	6.10763	1.74473	16.9051	1.31186	0.36129	0.00200608	0.0383443
sp|Q05856|RSMB_DROME	FBgn0262601	Small nuclear ribonucleoprotein-associated protein B (snRNP-B) (Sm protein B) (Sm-B) (SmB)	SmB CG5352	5	675.793	594.586	183.383	184.423	256.64	14.8161	12.5782	5.48382	4.10381	5.79181	13.6972	1.58244	5.12648	0.898949	2.67185	0.00202999	0.0383443
tr|Q9VC36|Q9VC36_DROME	FBgn0039227	Polybromo	polybromo CG11375 Dmel_CG11375	3	360.596	349.613	194.224	257.585	241.693	15.3871	14.3949	11.3042	11.156	10.6162	14.891	0.701603	11.0255	0.362116	1.3506	0.00174319	0.0383443
sp|Q9W252|RAD50_DROME	FBgn0034728	DNA repair protein RAD50 (EC 3.6.-.-)	rad50 CG6339	3	493.442	454.355	193.279	264.66	280.59	18.1705	16.1439	9.7077	9.89167	10.6358	17.1572	1.43299	10.0784	0.491441	1.70237	0.00174945	0.0383443
sp|Q9W1X4|NU214_DROME	FBgn0010660	Nuclear pore complex protein Nup214 (214 kDa nucleoporin) (DNup214) (Nucleoporin Nup214)	Nup214 CG3820	3	1161.32	1042.19	298.608	440.214	276.436	23.0927	19.9965	8.09891	8.88458	5.65831	21.5446	2.18936	7.54726	1.68239	2.85463	0.00188835	0.0383443
tr|Q7K581|Q7K581_DROME	FBgn0034181	CG8963, isoform A (CG8963, isoform B) (CG8963, isoform C) (SD01637p)	CG8963 Dmel_CG8963	2	227.352	243.406	347.487	427.454	396.535	7.63675	7.88903	15.9202	14.573	13.7107	7.76289	0.178393	14.7346	1.11359	0.526848	0.001803	0.0383443
tr|Q9W5W8|Q9W5W8_DROME	FBgn0031092	CG9577 (EC 5.3.3.-) (RE22677p)	CG9577 Dmel_CG9577	1	172.823	156.65	64.0005	87.8586	77.473	16.105	14.0854	8.13472	8.30983	7.43151	15.0952	1.42803	7.95869	0.464871	1.89669	0.00164545	0.0383443
tr|Q9W1I7|Q9W1I7_DROME	FBgn0034914	CG5554, isoform A (EC 5.3.4.1) (GH07506p)	CG5554 Dmel_CG5554	1	43.9653	48.7075	180.723	315.947	259.239	2.82095	3.01554	15.8162	20.5755	17.122	2.91825	0.137595	17.8379	2.45907	0.163598	0.00194288	0.0383443
sp|Q8IRG6|SPT16_DROME	FBgn0002183	FACT complex subunit spt16 (Facilitates chromatin transcription complex subunit SPT16) (dSPT16)	dre4 spt16 CG1828	276	175612	137100	18039.3	34678.2	30417.2	35.0554	26.407	4.91158	7.02597	6.25012	30.7312	6.11532	6.06255	1.0696	5.06902	0.00252273	0.0390029
tr|Q9VP57|Q9VP57_DROME	FBgn0259785	CG7752-PA (LD15904p) (Putzig, isoform B)	pzg Z4 CG7752 Dmel_CG7752	38	12991.2	10603.8	2765.5	4122.81	3141.83	26.9913	21.2578	7.83699	8.69394	6.71933	24.1246	4.05425	7.75008	0.990171	3.11281	0.002714	0.0390029
tr|Q9VFF0|Q9VFF0_DROME	FBgn0038271	CG3731, isoform A (EC 1.10.2.2) (EC 3.4.24.-) (EC 3.4.24.64) (CG3731, isoform B) (EC 1.10.2.2) (EC 3.4.24.-) (EC 3.4.24.64) (GH01077p)	UQCR-C1 CG3731 Dmel_CG3731	17	5600.56	7080.41	1403.12	2191.68	2457.39	20.6306	25.1665	7.04977	8.19423	9.31802	22.8986	3.20732	8.18734	1.13414	2.79682	0.00220624	0.0390029
sp|Q86B87|MMD4_DROME	FBgn0002781	Modifier of mdg4	mod(mdg4) bpd doom E(var)3-93D CG32491	15	6061.74	5662.95	751.834	2344.18	1639.67	26.6751	24.0455	4.51264	10.47	7.42734	25.3603	1.85943	7.47001	2.97893	3.39495	0.00258081	0.0390029
tr|Q9VZP5|Q9VZP5_DROME	FBgn0026259	FI21437p1 (eIF5B, isoform B) (eIF5B, isoform C) (eIF5B, isoform F)	eIF5B eIF5B-RB CG10840 Dmel_CG10840	6	1539.38	1801.27	768.486	949.039	1038.93	16.2847	18.3863	11.0884	10.1898	11.3133	17.3355	1.48604	10.8638	0.594435	1.59571	0.00276995	0.0390029
sp|Q27268|DX39B_DROME	FBgn0014189	ATP-dependent RNA helicase WM6 (DEAD box protein UAP56) (Dmrnahel) (EC 3.6.4.13) (HEL/UAP56)	Hel25E Dbp25F hel WM6 CG7269	6	1003.74	1112.12	508.542	548.036	613.217	16.5372	17.6798	11.428	9.16432	10.3998	17.1085	0.807927	10.3307	1.13341	1.65609	0.00280057	0.0390029
sp|Q95RJ9|EBI_DROME	FBgn0263933	F-box-like/WD repeat-containing protein ebi	ebi CG4063	4	2203.4	1922.9	313.313	782.955	445.53	29.8392	25.1265	5.78726	10.7617	6.21067	27.4828	3.33235	7.58654	2.7579	3.62258	0.0025934	0.0390029
sp|Q27294|CAZ_DROME	FBgn0011571	RNA-binding protein cabeza (P19) (Sarcoma-associated RNA-binding fly homolog)	caz SARFH CG3606	4	271.384	379.193	671.963	741.668	860.313	4.5379	6.11805	15.3255	12.5872	14.808	5.32798	1.11734	14.2402	1.45476	0.374149	0.00273615	0.0390029
tr|Q7KF43|Q7KF43_DROME	FBgn0003254	LD16058p (Ribbon) (Ribbon, isoform A) (Ribbon, isoform B)	rib CG7230 Dmel_CG7230	3	855.252	885.032	363.997	502.644	376.189	17.2515	17.2256	10.0146	10.2907	7.81101	17.2385	0.0183048	9.37207	1.35895	1.83935	0.0022209	0.0390029
sp|Q9VQM4|TYDP1_DROME	FBgn0260817	Probable tyrosyl-DNA phosphodiesterase (Tyr-DNA phosphodiesterase) (EC 3.1.4.-) (Protein glaikit)	gkt Tdp1 CG8825 CG8826	2	348.05	412.217	74.5856	167.514	127.133	20.1382	23.0137	5.88619	9.83741	7.57192	21.576	2.03328	7.76518	1.98268	2.77855	0.00239465	0.0390029
tr|Q7K180|Q7K180_DROME	FBgn0010342	LD02709p (Microtubule-associated protein 60)	Map60 CG1825 Dmel_CG1825	2	208.816	263.919	0	59.9855	30.0234	27.524	33.5662	0	8.02498	4.07358	30.5451	4.27248	4.03285	4.01264	7.57406	0.00289534	0.0390029
tr|Q8IR38|Q8IR38_DROME	FBgn0026428	HDAC6, isoform B (EC 3.5.1.-) (Histone deacetylase 6 isoform B)	HDAC6 CG6170 Dmel_CG6170	2	347.944	304.197	106.305	144.51	102.782	23.2032	19.5739	9.66926	9.78107	7.05544	21.3886	2.56631	8.83526	1.54238	2.42082	0.00290696	0.0390029
tr|Q9VKJ4|Q9VKJ4_DROME	FBgn0032346	CG6249-PA (RE36848p)	Csl4 CG6249 Dmel_CG6249	1	493.839	398.168	81.7729	102.655	56.8785	31.4616	24.4762	7.10568	6.63779	3.73002	27.9689	4.93938	5.8245	1.82889	4.80194	0.00242213	0.0390029
sp|Q27272|TAF9_DROME	FBgn0000617	Transcription initiation factor TFIID subunit 9 (Protein enhancer of yellow 1) (TAFII40) (Transcription initiation factor TFIID 42 kDa subunit) (TAFII-42) (p42)	e(y)1 TAF40 CG6474	1	144.747	137.633	46.7003	70.7712	44.5983	19.8695	18.2299	8.74377	9.86019	6.3018	19.0497	1.15939	8.30192	1.81988	2.29461	0.00273458	0.0390029
tr|Q8MKJ6|Q8MKJ6_DROME	FBgn0033527	CG11777 (EC 5.2.1.8) (RE61564p)	CG11777 Dmel_CG11777	1	53.7984	48.3053	0	0	13.2912	18.7264	16.2242	0	0	4.76233	17.4753	1.76933	1.58744	2.74953	11.0085	0.00292522	0.0390029
sp|Q9VSA3|ACADM_DROME	FBgn0035811	Probable medium-chain specific acyl-CoA dehydrogenase, mitochondrial (MCAD) (EC 1.3.8.7)	CG12262	8	2615.2	3243.87	731.62	1243.42	1331.82	19.3272	23.1318	7.37481	9.32679	10.1316	21.2295	2.69026	8.94439	1.4176	2.3735	0.00305832	0.0394148
tr|Q9VKW8|Q9VKW8_DROME	FBgn0032240	CG17768, isoform B (CG17768-PA, isoform A) (FI07244p)	LSm-4-RB CG17768 Dmel_CG17768	1	99.0761	112.666	615.086	600.015	787.701	2.72096	2.98558	23.0404	16.725	22.2681	2.85327	0.18711	20.6778	3.44499	0.137987	0.00307203	0.0394148
sp|Q9VI10|SMD2_DROME	FBgn0261789	Probable small nuclear ribonucleoprotein Sm D2 (Sm-D2) (snRNP core protein D2)	SmD2 snRNP2 CG1249	3	346.725	339.673	192.18	228.779	242.142	12.0943	11.4324	9.1433	8.09953	8.69429	11.7633	0.467992	8.64571	0.52358	1.3606	0.00331655	0.0398239
tr|Q9XZ21|Q9XZ21_DROME	FBgn0086129	Something that sticks like glue, isoform A (EC 6.3.2.19)	snama mnm CG3231 Dmel_CG3231	3	368.743	304.201	652.763	995.532	774.689	8.08757	6.43781	19.5277	22.1616	17.49	7.26269	1.16656	19.7264	2.3421	0.368171	0.00334297	0.0398239
tr|A4UZC9|A4UZC9_DROME			psq, pipsqueak	2	403.643	397.001	79.0887	197.663	132.589	20.937	19.8697	5.59541	10.4062	7.07934	20.4034	0.754674	7.69365	2.46351	2.65198	0.00329997	0.0398239
sp|O96433|CCNT_DROME	FBgn0025455	Cyclin-T	CycT CG6292	2	413.873	331.55	864.989	1342.79	1015.63	6.55225	5.06472	18.6782	21.5766	16.5512	5.80849	1.05185	18.9353	2.52254	0.306754	0.00339675	0.0398239
sp|P32748|PYRD_DROME	FBgn0000447	Dihydroorotate dehydrogenase (quinone), mitochondrial (DHOdehase) (Dihydroorotate oxidase) (EC 1.3.5.2)	Dhod CG9741	1	233.154	215.969	889.37	1120.52	863.183	3.58385	3.20318	18.6462	17.4815	13.6577	3.39351	0.269174	16.5951	2.60965	0.204489	0.00329414	0.0398239
tr|A1ZAK7|A1ZAK7_DROME	FBgn0014870	LD35640p (P-element somatic inhibitor, isoform B)	Psi CG8912 Dmel_CG8912	12	3009.6	3626.52	1505.32	1870.19	1979.45	15.0555	17.5048	10.271	9.49555	10.193	16.2801	1.73198	9.98651	0.426972	1.63021	0.00368066	0.0415267
sp|Q9VNI3|U609_DROME	FBgn0037377	UPF0609 protein CG1218	CG1218	4	1757.49	1763.55	782.51	1034.29	764.494	18.6115	18.0202	11.3026	11.1168	8.33355	18.3159	0.418132	10.251	1.66313	1.78674	0.00385418	0.0415267
tr|Q9VY44|Q9VY44_DROME	FBgn0030556	RE70632p (mRNA-capping-enzyme) (EC 2.7.7.50) (EC 3.1.3.-) (EC 3.1.3.33) (EC 3.1.3.48)	mRNA-cap mRNA-capping-enzyme CG1810 Dmel_CG1810	3	1219.09	1325.74	421.967	403.963	668.324	17.1418	17.9872	8.09287	5.7652	9.67338	17.5645	0.597751	7.84382	1.96596	2.23928	0.00372069	0.0415267
tr|Q6NP69|Q6NP69_DROME	FBgn0250732	GST-containing FLYWCH zinc-finger protein (GST-containing FLYWCH zinc-finger protein, isoform B) (EC 2.5.1.18) (GST-containing FLYWCH zinc-finger protein, isoform E) (EC 2.5.1.18) (LD30165p)	gfzf CG31329 CG33546 Dmel_CG33546	3	1400.2	1306.91	494.113	352.96	499.677	13.7774	12.4082	6.63141	3.52496	5.06101	13.0928	0.968171	5.07246	1.55326	2.58116	0.00396947	0.0415267
sp|P23572|CDK1_DROME	FBgn0004106	Cyclin-dependent kinase 1 (CDK1) (EC 2.7.11.22) (EC 2.7.11.23) (Cell division control protein 2 homolog) (Cell division protein kinase 1) (p34 protein kinase)	cdc2 cdk1 CG5363	2	523.15	693.844	15.2951	99.587	165.978	25.3074	32.3867	1.00919	4.8896	8.26493	28.847	5.0058	4.72124	3.6308	6.11005	0.00389212	0.0415267
sp|P23128|DDX6_DROME	FBgn0004419	Putative ATP-dependent RNA helicase me31b (EC 3.6.4.13) (Maternal expression at 31B)	me31B CG4916	2	364.956	445.22	117.789	212.426	196.429	17.4634	20.5563	7.68762	10.3168	9.6752	19.0098	2.18703	9.22653	1.37079	2.06035	0.00394779	0.0415267
sp|Q24297|RUXF_DROME	FBgn0000426	Small nuclear ribonucleoprotein F (snRNP-F) (Membrane-associated protein Deb-B) (Sm protein F) (Sm-F) (SmF)	SmF DebB CG16792	1	141.478	120.443	46.5899	52.0966	63.6367	17.6289	14.4811	7.91828	6.58866	8.16231	16.055	2.22582	7.55642	0.846938	2.12469	0.0038989	0.0415267
tr|Q8I937|Q8I937_DROME	FBgn0052409	CG32409	CG32409 Dmel_CG32409	3	1628.54	1698.96	512.593	572.418	926.202	14.8975	14.9962	6.39571	5.31469	8.72147	14.9468	0.0698042	6.81063	1.74087	2.19464	0.00409882	0.0422303
sp|P39018|RS19A_DROME	FBgn0010412	40S ribosomal protein S19a	RpS19a RpS19 CG4464	13	4418.81	4276.03	1300.01	1740.96	2496.35	19.1107	17.8441	7.66864	7.64204	11.1134	18.4774	0.895661	8.80802	1.99654	2.0978	0.00423936	0.0430264
sp|Q9I7S8|PUR6_DROME	FBgn0020513	Multifunctional protein ADE2 (Protein adenosine-5) [Includes: Phosphoribosylaminoimidazole-succinocarboxamide synthase (EC 6.3.2.6) (SAICAR synthetase) Phosphoribosylaminoimidazole carboxylase (EC 4.1.1.21) (AIR carboxylase) (AIRC)]	ade5 CG3989	2	162.312	196.142	295.004	386.291	477.3	5.48787	6.39895	13.6045	13.2562	16.6117	5.94341	0.644226	14.4908	1.845	0.410151	0.00456264	0.0456264
tr|Q9VID7|Q9VID7_DROME	FBgn0021856	Lethal (2) k14505, isoform A (Lethal (2) k14505, isoform B)	l(2)k14505 CG8674 Dmel_CG8674	3	342.052	308.312	157.281	181.866	195.102	17.0472	14.8263	10.6915	9.19948	10.009	15.9368	1.57039	9.96666	0.746901	1.59901	0.00466863	0.0460096
tr|Q8IQV9|Q8IQV9_DROME	FBgn0031078	CG11943-PB, isoform B	Nup205 CG11943 Dmel_CG11943	2	503.937	525.727	262.656	305.289	262.136	16.9844	17.0969	12.0743	10.4433	9.09432	17.0406	0.079521	10.5373	1.49222	1.61717	0.00499507	0.0478401
tr|Q9VW53|Q9VW53_DROME	FBgn0036916	CG8025-PA (FI01414p)	Mtr3 CG8025 Dmel_CG8025	1	287.956	272.515	79.7398	164.48	122.229	21.0474	19.2196	7.94963	12.2021	9.19628	20.1335	1.2924	9.78266	2.18603	2.05808	0.00495175	0.0478401
sp|Q8MSU4|SYMPK_DROME	FBgn0037371	Symplekin	Sym CG2097	3	518.446	472.024	214.73	326.357	262.754	18.1271	15.9248	10.2404	11.5816	9.45676	17.026	1.55732	10.4263	1.07456	1.63299	0.00521238	0.0492281
sp|P18431|SGG_DROME	FBgn0003371	Protein kinase shaggy (EC 2.7.11.1) (Protein zeste-white 3)	sgg gsk3 zw3 CG2621	6	982.857	1155.98	458.384	703.819	547.544	16.1427	18.3197	10.2688	11.7327	9.2571	17.2312	1.53935	10.4195	1.24465	1.65375	0.00583448	0.0515253
sp|Q24323|SEM2A_DROME	FBgn0011260	Semaphorin-2A (Semaphorin-II) (Sema II)	Sema-2a dSema-II CG4700	3	751.214	762.634	391.235	603.868	564.624	15.479	15.1629	10.9956	12.6291	11.9759	15.3209	0.223571	11.8669	0.822176	1.29107	0.00581122	0.0515253
sp|A1ZAB5|CLU_DROME	FBgn0034087	Protein clueless (Clustered mitochondria protein homolog)	clu CG8443	2	203.892	265.281	270.88	338.048	337.821	8.23909	10.3436	14.9299	13.8646	14.0519	9.29133	1.48808	14.2821	0.568739	0.650556	0.00563062	0.0515253
tr|Q9V3P2|Q9V3P2_DROME	FBgn0261535	LD41558p (Lethal (2) 34Fd)	l(2)34Fd BG:DS01068.6 CG7516 Dmel_CG7516	1	1078.65	1039.13	250.127	587.693	482.118	25.0839	23.3166	7.93369	13.8712	11.5408	24.2003	1.24968	11.1152	2.99154	2.17722	0.00554757	0.0515253
tr|Q9VLC9|Q9VLC9_DROME	FBgn0032110	CG3748, isoform C (CG3748-PB, isoform B)	CG3748 Dmel_CG3748	1	268.99	233.217	1249.31	1409.07	1105.18	3.2233	2.69654	20.419	17.1374	13.6322	2.95992	0.372476	17.0629	3.39402	0.173471	0.00574413	0.0515253
sp|Q9VMJ7|KDM5_DROME	FBgn0031759	Lysine-specific demethylase lid (EC 1.14.11.-) (Histone demethylase lid) (Jumonji/ARID domain-containing protein lid) (Protein little imaginal disks) (Retinoblastoma-binding protein 2 homolog)	lid CG9088	20	5188.08	4346.7	1907.1	2661.54	2352.85	19.592	15.8385	9.82303	10.2013	9.14607	17.7153	2.65412	9.72346	0.534606	1.82191	0.00593108	0.0517068
tr|Q7PLL3|Q7PLL3_DROME	FBgn0020660	Eukaryotic initiation factor 4B (Eukaryotic initiation factor 4B, isoform B) (LD33831p)	eIF-4B eIF4B CG10837 Dmel_CG10837	59	22567.8	31322.4	5872.47	10455.6	5856.15	22.0963	29.5916	7.84247	10.3903	5.90216	25.844	5.29992	8.04499	2.25093	3.21243	0.0060286	0.0518918
sp|Q9VH07|RUVB1_DROME	FBgn0040078	RuvB-like helicase 1 (EC 3.6.4.12) (Dpontin) (Dpon) (Pontin)	pont CG4003	3	453.96	495.04	105.962	236.027	252.216	18.318	19.2745	5.83192	9.66657	10.4761	18.7962	0.676379	8.65821	2.48089	2.17092	0.00627746	0.0533584
sp|P07487|G3P2_DROME	FBgn0001092	Glyceraldehyde-3-phosphate dehydrogenase 2 (EC 1.2.1.12) (Glyceraldehyde-3-phosphate dehydrogenase II) (GAPDH II)	Gapdh2 CG8893	6	1041.55	1266.86	2239.86	2292.63	2487.16	5.85977	6.8772	17.1878	13.0913	14.4036	6.36849	0.719435	14.8943	2.09186	0.42758	0.00650993	0.0536657
tr|A4V2A4|A4V2A4_DROME	FBgn0262737	Mushroom-body expressed, isoform G (Mushroom-body expressed, isoform M)	mub CG7437 Dmel_CG7437	2	445.234	548.696	159.685	291.793	216.402	16.389	19.4885	8.01733	10.9016	8.1996	17.9387	2.19169	9.0395	1.61518	1.98448	0.00644033	0.0536657
sp|P42282|TTKA_DROME	FBgn0003870	Protein tramtrack, alpha isoform (Repressor protein fushi tarazu) (Tramtrack p88)	ttk FTZ-F2 CG1856	1	205.089	141.917	13.7166	33.0017	37.5505	31.7726	21.2143	2.89839	5.18915	5.98818	26.4935	7.46589	4.6919	1.60379	5.64663	0.00655037	0.0536657
sp|P35820|PSC_DROME	FBgn0005624	Polycomb group protein Psc (Protein posterior sex combs)	Psc CG3886	2	456.984	403.22	1019.94	1001.29	1339.53	6.28567	5.35151	19.1348	13.9786	18.9658	5.81859	0.66055	17.3597	2.92938	0.335178	0.00683708	0.0553478
tr|Q9W1C8|Q9W1C8_DROME	FBgn0034961	CG3163 (LD24355p)	CG3163 Dmel_CG3163	1	122.871	132.151	23.2729	62.8676	20.6516	25.375	26.3336	6.55554	13.1775	4.39014	25.8543	0.677879	8.04106	4.57816	3.21528	0.00693931	0.0555144
tr|Q7JXF5|Q7JXF5_DROME	FBgn0034118	GH12838p (Nucleoporin 62kD, isoform A) (Nucleoporin 62kD, isoform B)	Nup62 CG6251 Dmel_CG6251	11	1992.67	2458.98	1078.49	1326.68	1192.75	15.4413	18.386	11.399	10.4343	9.51411	16.9137	2.0822	10.4492	0.942553	1.61866	0.00786246	0.0575699
tr|Q9VZ00|Q9VZ00_DROME	FBgn0030293	CG1737, isoform B (CG1737-PA) (FI19420p1)	CG1737-RA CG1737 Dmel_CG1737	10	4217.07	2951.56	695.308	1030.89	654.227	32.7209	22.0978	7.35857	8.1185	5.2253	27.4094	7.51168	6.90079	1.49994	3.97192	0.00775866	0.0575699
sp|Q9NFU0|FMR1_DROME	FBgn0028734	Fragile X mental retardation syndrome-related protein 1 (dFMR1) (dfxr)	Fmr1 FXR CG6203	6	546.158	507.698	648.665	771.952	726.657	9.84528	8.83072	15.9489	14.1237	13.4835	9.338	0.717404	14.5187	1.27925	0.643171	0.00748586	0.0575699
tr|Q960D3|Q960D3_DROME	FBgn0046214	SD06613p (Vig2, isoform A) (Vig2, isoform C) (Vig2, isoform D)	vig2 CG11844 Dmel_CG11844	3	762.684	1288.22	2334.62	2692.14	2305.75	4.65056	7.57935	19.4168	16.6612	14.4724	6.11495	2.07097	16.8502	2.47758	0.362902	0.00767751	0.0575699
tr|Q9V3A7|Q9V3A7_DROME	FBgn0015391	Structural maintenance of chromosomes protein	glu CG11397 Dmel_CG11397	2	154.582	157.389	532.656	553.491	485.412	4.45214	4.37386	20.9246	16.1796	14.3909	4.413	0.0553512	17.165	3.37647	0.257093	0.00742148	0.0575699
sp|P05552|ADF1_DROME	FBgn0000054	Transcription factor Adf-1 (ADH distal factor 1)	Adf1 CG15845	2	357.457	418.78	170.503	157.389	220.171	12.7012	14.3579	8.26332	5.67606	8.05288	13.5296	1.17148	7.33075	1.43686	1.84559	0.00763577	0.0575699
tr|A1YK02|A1YK02_DROME	FBgn0034310	Nucleoporin 75kD (Nup75)	Nup75 CG5733 Dmel_CG5733	2	644.752	556.698	126.256	166.083	308.391	22.8885	19.069	6.11333	5.98409	11.2693	20.9788	2.70081	7.78889	3.01478	2.69342	0.00787354	0.0575699
sp|O46106|NOI_DROME	FBgn0014366	Splicing factor 3A subunit 3 (Protein noisette)	noi CG2925	1	444.956	400.651	59.9465	104.011	204.929	23.3352	20.2741	4.28804	5.53631	11.0628	21.8046	2.16447	6.96238	3.6055	3.13178	0.00735269	0.0575699
sp|P53997|SET_DROME	FBgn0014879	Protein SET	Set CG4299	1	220.498	199.033	55.4582	116.961	112.724	21.6291	18.8384	7.41996	11.6447	11.382	20.2338	1.97335	10.1489	2.36695	1.9937	0.00802427	0.0580479
sp|Q02748|IF4A_DROME	FBgn0001942	Eukaryotic initiation factor 4A (eIF-4A) (EC 3.6.4.13) (ATP-dependent RNA helicase eIF4A)	eIF-4a eIF4A l(2L)162 CG9075	15	2638.25	3844.24	687.849	1262.85	1193.33	18.9837	26.6906	6.75085	9.22287	8.83882	22.8371	5.44959	8.27085	1.33029	2.76116	0.00863397	0.0592544
sp|P08182|CSK2B_DROME	FBgn0000259	Casein kinase II subunit beta (CK II beta)	CkIIbeta Cask-II-b CG15224	5	1763.83	1898.96	294.397	931.521	866.514	18.306	19.0167	4.16747	9.81251	9.25724	18.6614	0.502518	7.74574	3.11129	2.40924	0.00923443	0.0592544
tr|Q7K012|Q7K012_DROME	FBgn0025716	Brahma associated protein 55kD (LD29458p)	Bap55 CG6546 Dmel_CG6546	5	556.257	592.393	315.458	433.63	349.296	13.4435	13.8143	10.3987	10.6367	8.68957	13.6289	0.262211	9.90831	1.06215	1.3755	0.00949034	0.0592544
tr|Q9VX15|Q9VX15_DROME	FBgn0030871	CG8142 (EC 3.6.1.15) (LD35209p)	CG8142 Dmel_CG8142	4	575.8	669.683	312.344	436.095	465.838	14.3888	16.1475	10.6461	11.0608	11.9828	15.2682	1.2436	11.2299	0.68423	1.3596	0.00830535	0.0592544
tr|Q9VNF8|Q9VNF8_DROME	FBgn0262125	Sec23 ortholog, isoform A (Sec23 ortholog, isoform B) (Sec23 ortholog, isoform G) (Sec23 ortholog, isoform H)	Sec23 sec23 CG1250 Dmel_CG1250	4	743.738	792.291	721.752	1042.4	897.415	10.2119	10.4967	13.5169	14.5268	12.6837	10.3543	0.201386	13.5758	0.922934	0.762705	0.00949813	0.0592544
tr|Q9VK19|Q9VK19_DROME	FBgn0032487	CG15481-PA (FI07225p) (Ski6, isoform B) (EC 3.1.13.-)	Ski6 Ski6-RA CG15481 Dmel_CG15481	3	552.764	432.277	95.1867	222.641	101.385	26.3542	19.8863	6.18994	10.7737	4.97568	23.1203	4.57347	7.31309	3.05781	3.16149	0.00877697	0.0592544
tr|Q9W1H8|Q9W1H8_DROME	FBgn0025352	GH13256p (Thiolase) (EC 1.1.1.211) (EC 2.3.1.16)	Thiolase CG4581 Dmel_CG4581	3	273.106	340.89	402.808	446.922	476.764	7.60939	9.16468	15.308	12.6386	13.6738	8.38703	1.09975	13.8735	1.34584	0.604538	0.00892572	0.0592544
tr|Q9VFT4|Q9VFT4_DROME	FBgn0015778	AT27578p (LD31194p) (Rasputin, isoform B) (Rasputin, isoform E) (Rasputin, isoform F) (Rasputin, isoform G)	rin CG9412 Dmel_CG9412	2	205.03	220.221	238.665	333.358	273.636	9.3377	9.67751	14.8255	15.4093	12.8281	9.5076	0.24028	14.3543	1.35359	0.662352	0.00876943	0.0592544
tr|Q9VH64|Q9VH64_DROME	FBgn0037756	CG8507 (LD29322p)	CG8507 Dmel_CG8507	2	136.402	146.711	312.467	301.02	416.745	5.44214	5.64798	17.0041	12.1897	17.1154	5.54506	0.145552	15.4364	2.81227	0.35922	0.00902856	0.0592544
sp|P42284|LOLA2_DROME	FBgn0005630	Longitudinals lacking protein, isoforms H/M/V	lola CG12052	2	405.228	559.532	177.174	222.676	233.931	16.5323	22.0262	9.85904	9.22053	9.82399	19.2792	3.88483	9.63452	0.358955	2.00106	0.00926552	0.0592544
tr|Q8IPX7|Q8IPX7_DROME	FBgn0260648	CG31938-PA (RE44908p) (Rrp40, isoform B) (EC 3.1.13.-)	Rrp40 CG31938 Dmel_CG31938	2	800.817	569.279	171.7	234.092	147.864	27.7651	19.0447	8.11967	8.23761	5.27714	23.4049	6.16624	7.21147	1.67622	3.24551	0.00937318	0.0592544
tr|Q9VZ58|Q9VZ58_DROME	FBgn0030245	Purple acid phosphatase (EC 3.1.3.2)	CG1637 Dmel_CG1637	1	105.363	183.823	0	1.28223	18.9166	30.7346	51.7395	0	0.379626	5.68004	41.237	14.8527	2.01989	3.17546	20.4155	0.00862652	0.0592544
sp|Q7JUX9|MRRP1_DROME	FBgn0034351	Mitochondrial ribonuclease P protein 1 homolog (Mitochondrial RNase P protein 1) (EC 2.1.1.-) (RNA (guanine-9-)-methyltransferase domain-containing protein 1) (tRNA methyltransferase 10 homolog C)	trmt10c CG5190	1	179.426	135.987	48.1765	64.9094	40.3772	25.3313	18.5247	9.27701	9.30098	5.86781	21.928	4.81297	8.1486	1.97526	2.69101	0.00912032	0.0592544
tr|Q9W2E7|Q9W2E7_DROME	FBgn0034646	Rae1	Rae1 CG9862 Dmel_CG9862	1	902.002	681.425	15.7603	201.669	259.289	26.8573	19.5773	0.640057	6.09456	7.94705	23.2173	5.14767	4.89389	3.79859	4.74414	0.00925519	0.0592544
sp|P54359|SEPT2_DROME	FBgn0014029	Septin-2	Sep2 CG4173	1	529.285	424.031	168.264	264.249	199.418	22.2941	17.2338	9.66705	11.297	8.64636	19.764	3.57817	9.87014	1.33694	2.0024	0.0094408	0.0592544
tr|Q9VZI2|Q9VZI2_DROME	FBgn0028484	Activated Cdc42 kinase (EC 2.7.10.-) (EC 2.7.10.2) (BcDNA.GH10777)	Ack BcDNA.GH10777 CG14992 Dmel_CG14992	24	9042.05	6343.01	1749.79	2946.64	1899.86	27.5438	18.6438	7.27014	9.11032	5.95725	23.0938	6.29324	7.4459	1.58386	3.10155	0.0105916	0.0617215
tr|Q9VHC7|Q9VHC7_DROME	FBgn0267790	FI21236p1 (Rumpelstiltskin, isoform A)	rump Hrp59 rump-RA CG9373 Dmel_CG9373	12	1712.1	1431.86	2726.88	3547.19	2691.26	7.07888	5.71241	15.3781	14.8857	11.4541	6.39564	0.966244	13.906	2.13763	0.459921	0.0103071	0.0617215
sp|O18373|SPS1_DROME	FBgn0261270	Selenide, water dikinase (EC 2.7.9.3) (Protein patufet) (Selenium donor protein) (Selenophosphate synthase) (dSelD)	SelD PTF1 ptuf CG8553	10	1604.54	2253.81	574.143	914.808	923.369	14.9548	20.2688	7.29878	8.65384	8.85877	17.6118	3.75758	8.27047	0.847715	2.12948	0.0102839	0.0617215
tr|Q9W3D1|Q9W3D1_DROME	FBgn0030054	Caf1-180 (Chromatin assembly factor-1 p180 subunit)	Caf1-180 CG12109 Dmel_CG12109	9	2103.76	1907.13	6025.6	6712.25	5163.39	7.30925	6.39352	28.5546	23.6698	18.4662	6.85139	0.647515	23.5636	5.04503	0.290762	0.0107105	0.0617215
sp|P48809|RB27C_DROME	FBgn0004838	Heterogeneous nuclear ribonucleoprotein 27C (Hrb27-C) (HRP48.1) (hnRNP 48)	Hrb27C hrp48 Rbp7 CG10377	5	1057.15	935.43	513.728	652.983	711.892	15.8838	13.5616	10.5281	9.95794	11.0103	14.7227	1.64202	10.4988	0.526812	1.40232	0.0105914	0.0617215
tr|Q9V455|Q9V455_DROME	FBgn0027338	Importin subunit alpha	Kap-alpha3 Kap-alpha-3 CG9423 Dmel_CG9423	2	738.37	763.271	349.054	295.217	447.148	18.4691	18.4218	11.9088	7.49487	11.5131	18.4455	0.0334505	10.3056	2.44217	1.78985	0.0104211	0.0617215
sp|P25439|BRM_DROME	FBgn0000212	ATP-dependent helicase brm (EC 3.6.4.12) (Homeotic gene regulator) (Protein brahma)	brm CG5942	2	239.819	205.484	105.541	143.071	117.186	19.3193	15.9723	11.5965	11.6979	9.71741	17.6458	2.36671	11.004	1.11533	1.60359	0.0106799	0.0617215
tr|Q9VB23|Q9VB23_DROME	FBgn0027492	BcDNA.LD34343 (Widerborst, isoform A) (Widerborst, isoform B) (Widerborst, isoform C) (Widerborst, isoform D) (Widerborst, isoform E) (Widerborst, isoform F)	wdb BcDNA.LD34343 CG5643 Dmel_CG5643	1	424.391	302.519	95.6274	117.36	140.643	28.1278	19.3465	8.64474	7.89472	9.59525	23.7372	6.20928	8.71157	0.852234	2.72479	0.010201	0.0617215
tr|Q9VXL4|Q9VXL4_DROME	FBgn0030711	LD38104p (Rrp47, isoform A) (Rrp47, isoform B)	Rrp47 CG8928-RA CG8928 Dmel_CG8928	1	168.35	209.799	85.6169	76.3992	76.06	17.1656	20.6411	11.9071	7.90654	7.9831	18.9034	2.45752	9.2656	2.28797	2.04017	0.0102418	0.0617215
sp|Q9GYU8|NUP88_DROME	FBgn0026207	Nuclear pore complex protein Nup88 (88 kDa nuclear pore complex protein) (Nucleoporin Nup88) (Protein members only) (dNup88)	mbo Nup88 CG6819	17	4584.54	3386.5	1321.06	1714.2	1743.8	23.4023	16.6801	9.19782	8.88122	9.1628	20.0412	4.75337	9.08062	0.173565	2.20703	0.0110877	0.0621945
tr|Q9VDL2|Q9VDL2_DROME	FBgn0038805	LD40493p (Mitochondrial transcription factor A) (Mitochondrial transcription factor A, isoform A)	TFAM d-mttfa d-TFAM CG4217 Dmel_CG4217	12	791.302	1069.44	1052.36	1435.39	1653.32	6.12935	7.99302	11.1182	11.2847	13.1825	7.06118	1.31781	11.8618	1.14676	0.595287	0.0111584	0.0621945
tr|Q9VHN7|Q9VHN7_DROME	FBgn0037607	CG8036, isoform B (EC 2.2.1.1) (CG8036, isoform C) (EC 2.2.1.1) (LP07963p)	CG8036 Dmel_CG8036	10	2383.48	3255.59	1084.73	1543.31	1253.26	16.7708	22.1032	10.4104	11.0216	9.07724	19.437	3.77055	10.1697	0.994259	1.91126	0.0110864	0.0621945
tr|Q9W384|Q9W384_DROME	FBgn0030093	DALAO protein (Dalao) (LD41296p)	dalao DALAO CG7055 Dmel_CG7055	4	676.194	807.163	316.795	519.193	385.907	15.8219	18.2235	10.1103	12.33	9.29473	17.0227	1.69818	10.5784	1.57084	1.6092	0.0110639	0.0621945
tr|Q5U156|Q5U156_DROME	FBgn0033998	RE01954p (Relative of woc, isoform A)	row CG8092 Dmel_CG8092	8	2758.4	2307.93	718.95	1522.22	1176.18	19.5075	15.7488	6.93495	10.9263	8.56219	17.6282	2.65775	8.80781	2.00697	2.00142	0.0115418	0.0638083
tr|Q7JZN0|Q7JZN0_DROME	FBgn0010638	FI02994p (RE18615p) (Sec61 beta subunit) (Sec61beta protein)	Sec61beta Sec61-beta sec61beta Sec61beta-RA CG10130 Dmel_CG10130	1	57.4012	58.5077	84.3895	121.757	156.968	6.59664	6.4878	13.2279	14.2019	18.5687	6.54222	0.0769631	15.3328	2.8443	0.42668	0.0127469	0.0699024
tr|Q7KLW9|Q7KLW9_DROME	FBgn0261119	BcDNA.LD02793 (Prp19) (EC 6.3.2.19)	Prp19 BcDNA.LD02793 Gbp CG5519 Dmel_CG5519	7	1404.03	1279.52	333.981	793.6	757.882	16.3878	14.4103	5.31701	9.40148	9.10574	15.3991	1.39834	7.94141	2.2776	1.93908	0.013736	0.073547
sp|Q960Z0|KI10A_DROME	FBgn0030268	Kinesin-like protein Klp10A (Kinesin-like protein at cytological position 10A)	Klp10A CG1453	4	1198.5	1070.92	575.627	648.871	513.233	18.4701	15.9247	12.0997	10.1494	8.14168	17.1974	1.79986	10.1303	1.97906	1.69763	0.013736	0.073547
tr|Q9VMM4|Q9VMM4_DROME	FBgn0031739	CG14005-PA (LD40415p)	CG14005 Dmel_CG14005	1	160.694	146.347	77.469	87.5921	66.6053	19.1901	16.8633	12.6184	10.6168	8.18755	18.0267	1.64529	10.4742	2.21888	1.72105	0.013605	0.073547
sp|Q9VKN7|AURKB_DROME	FBgn0024227	Aurora kinase B (EC 2.7.11.1) (IPL1/Aurora-like protein kinase) (Serine/threonine-protein kinase Ial) (Serine/threonine-protein kinase aurora-B)	ial CG6620	1	345.05	302.445	91.7357	208.189	160.819	16.9812	14.362	6.15782	10.3991	8.14692	15.6716	1.85206	8.23462	2.12201	1.90314	0.0139917	0.0743308
sp|Q9V3J8|WDS_DROME	FBgn0040066	Protein will die slowly	wds l(1)3Ad l(1)zw8 CG17437	2	234.831	186.751	35.0428	82.9114	109.43	20.483	15.7175	4.16907	7.34011	9.82527	18.1003	3.36969	7.11148	2.83502	2.54521	0.0141798	0.0747464
sp|Q9W334|RS28_DROME	FBgn0030136	40S ribosomal protein S28	RpS28b CG2998	4	1103.26	776.931	240.796	439.972	347.972	27.0683	18.3928	8.05811	10.9562	8.78812	22.7306	6.13453	9.26747	1.50732	2.45273	0.0146327	0.0765401
tr|Q9VJ74|Q9VJ74_DROME	FBgn0032690	CG10333 (EC 3.6.1.3) (RH55640p)	CG10333 Dmel_CG10333	2	460.223	336.207	617.638	878.415	642.054	9.80015	6.90805	17.9391	18.9852	14.0736	8.3541	2.04502	16.9993	2.58714	0.491438	0.0148274	0.0769669
tr|Q9VAC1|Q9VAC1_DROME	FBgn0039737	CG7920, isoform A (CG7920, isoform C) (GM14349p)	CG7920 Dmel_CG7920	17	3049.43	3499.64	1362.87	2421.15	1683.29	14.2457	15.7751	8.68405	11.4799	8.09455	15.0104	1.08144	9.41949	1.80852	1.59355	0.0157853	0.0777826
sp|Q24572|CAF1_DROME	FBgn0263979	Probable histone-binding protein Caf1 (Chromatin assembly factor 1 p55 subunit) (CAF-1 p55 subunit) (Nucleosome-remodeling factor 55 kDa subunit) (NURF-55) (dCAF-1)	Caf1 CG4236	7	1345.54	1268.02	707.861	961.577	741.637	14.8961	13.5452	10.6887	10.8047	8.45157	14.2207	0.955269	9.98166	1.32637	1.42468	0.0157774	0.0777826
sp|P36872|2ABA_DROME	FBgn0004889	Protein phosphatase PP2A 55 kDa regulatory subunit (PR55) (Protein phosphatase PP2A regulatory subunit B) (Protein twins)	tws aar Pp2A-85F CG6235	1	187.331	153.849	63.5935	48.9642	93.1182	23.5148	18.6342	10.8879	6.23821	12.0319	21.0745	3.45112	9.71935	3.06854	2.1683	0.0151034	0.0777826
tr|Q9VJG2|Q9VJG2_DROME	FBgn0032620	CG12288	CG12288 Dmel_CG12288	1	127.95	93.4034	273.461	342.934	232.93	6.23665	4.39295	18.1806	16.9656	11.687	5.3148	1.3037	15.6111	3.45223	0.340451	0.0153049	0.0777826
tr|Q95RQ8|Q95RQ8_DROME	FBgn0034878	LD15650p (Pita, isoform A)	pita CG3941 Dmel_CG3941	1	303.782	291.781	178.532	206.919	232.91	15.386	14.2594	12.3333	10.6369	12.1428	14.8227	0.796584	11.7043	0.929337	1.26643	0.015471	0.0777826
sp|P02299|H3_DROME	FBgn0001199	Histone H3	His3 His3:CG31613 CG31613 His3:CG33803 CG33803 His3:CG33806 CG33806 His3:CG33809 CG33809 His3:CG33812 CG33812 His3:CG33815 CG33815 His3:CG33818 CG33818 His3:CG33821 CG33821 His3:CG33824 CG33824 His3:CG33827 CG33827 His3:CG33830 CG33830 His3:CG33833 CG33833 His3:CG33836 CG33836 His3:CG33839 CG33839 His3:CG33842 CG33842 His3:CG33845 CG33845 His3:CG33848 CG33848 His3:CG33851 CG33851 His3:CG33854 CG3…	1	402.533	611.44	106.408	162.324	240.982	15.6889	22.9948	5.65674	6.42135	9.6682	19.3419	5.16604	7.24876	2.12989	2.6683	0.0156069	0.0777826
sp|Q9VNE9|RL13A_DROME	FBgn0037351	60S ribosomal protein L13a	RpL13A CG1475	1	297.668	242.155	579.811	676.675	1048.1	5.93625	4.65968	15.7712	13.6965	21.5155	5.29797	0.902671	16.9944	4.05049	0.311747	0.0157123	0.0777826
tr|Q9VBU9|Q9VBU9_DROME	FBgn0039300	40S ribosomal protein S27	RpS27 CG10423 Dmel_CG10423	2	280.983	245.72	273.946	374.304	318.396	10.6443	8.98172	14.1548	14.3918	12.4158	9.81301	1.17562	13.6541	1.07895	0.718685	0.0161824	0.0791655
sp|P91622|PDK_DROME	FBgn0017558	[Pyruvate dehydrogenase (acetyl-transferring)] kinase, mitochondrial (DmPDK) (Pyruvate dehydrogenase kinase) (EC 2.7.11.2)	Pdk CG8808	1	396.334	390.328	147.709	251.406	287.622	17.9907	17.0963	9.14523	11.5828	13.4393	17.5435	0.632493	11.3891	2.1536	1.54037	0.0165136	0.080209
tr|Q9W5Q1|Q9W5Q1_DROME	FBgn0039943	CG17168 (RE68879p)	CG17168 Dmel_CG17168	1	161.122	124.543	180.694	202.055	211.158	11.2501	8.39078	17.2086	14.3192	15.1766	9.82042	2.02182	15.5681	1.48395	0.630804	0.0166459	0.0802779
tr|Q9W526|Q9W526_DROME	FBgn0040394	CG16903 (EC 2.7.1.-) (LD24704p)	EG:67A9.2 CG16903 Dmel_CG16903	2	223.706	200.018	666.626	535.205	870.801	5.20664	4.49192	21.1623	12.643	20.8625	4.84928	0.505381	18.2226	4.83442	0.266114	0.0171243	0.0820037
tr|Q94883|Q94883_DROME	FBgn0015664	DNA replication-related element factor, isoform A (DNA replication-related element factor, isoform B) (DREF) (FI03642p)	Dref Dref-RA CG5838 Dmel_CG5838	3	847.745	1371.52	282.981	479.227	364.864	18.033	28.1507	8.21035	10.3466	7.9892	23.0919	7.15431	8.8487	1.30188	2.60963	0.017645	0.0836107
tr|Q9W0S5|Q9W0S5_DROME	FBgn0027111	Miple, isoform A (Miple, isoform B) (Miple, isoform C) (RH10518p)	miple1 miple CG1221 Dmel_CG1221	1	269.333	259.047	380.161	453.402	367.895	9.07723	8.42413	17.4756	15.5095	12.763	8.75068	0.461814	15.2494	2.36703	0.573839	0.0177595	0.0836107
tr|Q9VYA4|Q9VYA4_DROME	FBgn0030507	CG11164, isoform A (CG11164, isoform B)	CG11164 Dmel_CG11164	1	202.165	231.911	106.29	93.1483	141.261	15.9506	17.6553	11.4384	7.45926	11.4726	16.803	1.20542	10.1234	2.30728	1.65981	0.0178288	0.0836107
sp|P82804|WIBG_DROME	FBgn0034918	Partner of Y14 and mago (DmPYM) (Protein within the bgcn gene intron)	wibg PYM CG30176	1	159.77	160.56	213.328	324.669	228.654	9.08836	8.81276	16.5516	18.7449	13.3888	8.95056	0.194875	16.2284	2.69268	0.551536	0.0181046	0.0843227
tr|Q86BS3|Q86BS3_DROME	FBgn0044324	Chromator, isoform A (Chromator, isoform B) (Chromator, isoform C) (Chromator, isoform D) (Chromator, isoform E) (MIP27283p1)	Chro Chro-RB CG10712 Dmel_CG10712	33	13209.2	9327.2	2752.09	5588.28	2376.92	29.099	19.826	8.26922	12.4948	5.38993	24.4625	6.55699	8.71797	3.57361	2.80599	0.0182715	0.0845214
sp|P23226|MA205_DROME	FBgn0002645	205 kDa microtubule-associated protein	Map205 CG1483	13	3085.2	3206.36	1681.67	2276.77	1584.65	14.6696	14.7105	10.9062	10.9876	7.75595	14.6901	0.028965	9.88325	1.84274	1.48636	0.019748	0.0903776
tr|Q9VRJ4|Q9VRJ4_DROME	FBgn0035588	CG10672 (EC 1.1.-.-) (SD02021p)	CG10672 Dmel_CG10672	2	176.536	177.803	320.307	380.757	280.34	6.78887	6.59761	16.8009	14.8615	11.0973	6.69324	0.135242	14.2532	2.90001	0.469595	0.0198033	0.0903776
tr|A8JV11|A8JV11_DROME	FBgn0029939	CG9650, isoform H	CG9650 Dmel_CG9650	27	10277.1	6291.79	2180.51	2879.76	2108.56	31.3852	18.54	9.08263	8.92604	6.62839	24.9626	9.08296	8.21235	1.37398	3.03964	0.020897	0.0904475
tr|Q9VHM3|Q9VHM3_DROME	FBgn0037621	LD30467p (Motif 1 binding protein)	M1BP CG9797 Dmel_CG9797	11	2214.02	1900.65	1104.24	1167.31	1012.56	18.7122	15.4999	12.7294	10.0133	8.80909	17.1061	2.27146	10.5173	2.00816	1.62647	0.0206536	0.0904475
tr|A8E6M1|A8E6M1_DROME	FBgn0050122	CG30122, isoform D (GH01011p)	CG30122 Dmel_CG30122	9	3299.22	2693.02	1369.87	1974.77	2053.09	16.9887	13.3805	9.62121	10.3209	10.8823	15.1846	2.55137	10.2748	0.631825	1.47784	0.0205279	0.0904475
sp|Q05825|ATPB_DROME	FBgn0010217	ATP synthase subunit beta, mitochondrial (EC 3.6.3.14)	ATPsyn-beta CG11154	8	1035.91	1192.73	1991.58	1858.23	2835.13	5.91218	6.56825	15.5033	10.764	16.6558	6.24021	0.463917	14.3077	3.12258	0.436144	0.020509	0.0904475
tr|Q7KTY3|Q7KTY3_DROME	FBgn0036999	CG5976 (CG5976-PA, isoform A) (RE20516p)	isoQC CG5976 Dmel_CG5976	5	1718.27	1402.85	800.696	860.041	770.499	20.4001	16.0708	12.9661	10.3636	9.41633	18.2354	3.06129	10.9153	1.83805	1.67062	0.0203441	0.0904475
tr|Q9VAB8|Q9VAB8_DROME	FBgn0039740	CG7928 (LD15405p)	CG7928 Dmel_CG7928	2	474.172	362.594	187.493	216.728	248.578	20.6796	15.2583	11.153	9.59332	11.1593	17.9689	3.83337	10.6352	0.902295	1.68957	0.0205563	0.0904475
sp|P02518|HSP27_DROME	FBgn0001226	Heat shock protein 27	Hsp27 CG4466	1	73.2568	122.83	112.527	155.019	148.061	6.78288	10.9737	14.211	14.5681	14.1116	8.8783	2.96337	14.2969	0.240049	0.620995	0.0205156	0.0904475
sp|Q94516|AT5F1_DROME	FBgn0019644	ATP synthase subunit b, mitochondrial (ATPase subunit b) (FO-ATP synthase subunit b)	ATPsyn-b ATPsyn-beta CG8189	1	60.5081	59.7244	71.9175	74.8817	85.8743	8.30501	7.90972	13.4636	10.4316	12.1327	8.10737	0.279509	12.0093	1.51975	0.67509	0.0209846	0.0904475
sp|Q9VP22|CDK12_DROME	FBgn0037093	Cyclin-dependent kinase 12 (EC 2.7.11.22) (EC 2.7.11.23) (Cell division protein kinase 12) (dCdk12)	Cdk12 CG7597	1	285.165	329.197	81.6913	210.812	162.899	17.4022	19.3841	6.79961	13.0573	10.2328	18.3932	1.40144	10.0299	3.13379	1.83383	0.0210157	0.0904475
sp|P13060|EF2_DROME	FBgn0000559	Elongation factor 2 (EF-2)	EF2 Ef2b CG2238	35	9563.1	14740	2617.04	4968.15	6218.25	17.6848	26.3016	6.60102	9.32492	11.8368	21.9932	6.093	9.25426	2.61862	2.37655	0.0213891	0.0909035
sp|P55935|RS9_DROME	FBgn0010408	40S ribosomal protein S9	RpS9 CG3395	3	291.217	271.219	375.05	531.207	721.638	7.72355	6.9407	13.5672	14.2993	19.701	7.33213	0.553556	15.8558	3.35005	0.462425	0.0213788	0.0909035
tr|Q9W3R9|Q9W3R9_DROME	FBgn0029941	CG1677, isoform A (CG1677, isoform B) (CG1677, isoform C) (FI03239p) (FI04819p) (LD45662p) (MIP35121p1) (Putative uncharacterized protein CG1677)	CG1677-RA CG1677-RB CG1677 Dmel_CG1677	3	861.593	725.326	1408.03	1845.28	1248.76	9.65845	7.84548	21.5286	20.9949	14.4096	8.75197	1.28196	18.9777	3.9651	0.461172	0.0216578	0.0914738
tr|Q9VC93|Q9VC93_DROME	FBgn0039183	Dis3, isoform A (EC 3.1.13.-) (Dis3, isoform B) (EC 3.1.13.-)	Dis3 CG6413 Dmel_CG6413	9	3383.83	2317.9	1076.26	1363.06	1058.5	25.0545	16.5598	10.8692	10.2434	8.06745	20.8072	6.0067	9.72668	1.47061	2.13918	0.0227402	0.0932399
sp|Q8T8R1|Y3800_DROME	FBgn0034802	CCHC-type zinc finger protein CG3800	CG3800	7	909.176	1182.17	413.296	739.494	517.947	14.4595	18.1413	8.96536	11.9369	8.47929	16.3004	2.60339	9.79383	1.87176	1.66435	0.0224412	0.0932399
sp|Q9VTF9|UFD1_DROME	FBgn0036136	Ubiquitin fusion degradation protein 1 homolog (UB fusion protein 1)	Ufd1-like UFD1L CG6233	2	262.157	454.597	77.8115	86.9601	149.059	14.2567	23.8543	5.77167	4.79984	8.34415	19.0555	6.78649	6.30522	1.83141	3.02218	0.0223526	0.0932399
sp|Q9VTU4|EIF3L_DROME	FBgn0036258	Eukaryotic translation initiation factor 3 subunit L (eIF3l)	CG5642	2	230.984	317.263	127.746	135.546	169.374	14.5939	19.3416	11.0087	8.6921	11.0155	16.9677	3.35714	10.2388	1.33946	1.6572	0.0226598	0.0932399
sp|P36241|RL19_DROME	FBgn0002607	60S ribosomal protein L19	RpL19 M(2)60E CG2746	2	510.293	494.559	539.049	651.689	843.242	10.4645	9.78596	15.0776	13.5641	17.8001	10.1252	0.479824	15.4806	2.14656	0.65406	0.0227615	0.0932399
tr|Q9W227|Q9W227_DROME	FBgn0034753	Peptidyl-prolyl cis-trans isomerase (EC 5.2.1.8)	CG2852 Dmel_CG2852	1	37.7828	50.0923	138.673	121.98	112.034	4.64816	5.9462	23.2691	15.2308	14.1873	5.29718	0.917855	17.5624	4.96957	0.30162	0.0231541	0.0936004
tr|Q9VUZ6|Q9VUZ6_DROME	FBgn0263605	FI05332p (Lethal (3) 72Dn, isoform A)	l(3)72Dn CG5018-RA CG5018 Dmel_CG5018	1	70.6068	66.1566	16.1273	33.3952	46.4591	17.5451	15.8622	5.46604	8.42252	11.8836	16.7036	1.18995	8.59072	3.21207	1.94438	0.0232469	0.0936004
sp|P12982|PP12_DROME	FBgn0004103	Serine/threonine-protein phosphatase alpha-2 isoform (EC 3.1.3.16)	Pp1-87B CG5650	1	97.9752	114.953	14.9983	18.3195	65.2404	15.3562	17.3848	3.20634	2.91427	10.5257	16.3705	1.43445	5.54878	4.31264	2.95029	0.0232625	0.0936004
tr|A0A0B4KH28|A0A0B4KH28_DROME				2	504.103	498.529	1066.91	1373.71	858.729	6.62022	6.31722	19.1108	18.3105	11.6085	6.46872	0.214259	16.3433	4.1199	0.395804	0.0244136	0.0976544
tr|Q9VQS4|Q9VQS4_DROME	FBgn0031549	Spindly	Spindly CG15415 Dmel_CG15415	6	1316.95	1499.04	682.884	1001.29	596.595	17.0238	18.6976	12.0403	13.1371	7.93844	17.8607	1.18351	11.0386	2.74024	1.61803	0.0247698	0.098433
sp|Q9VN50|EI3F1_DROME	FBgn0037270	Eukaryotic translation initiation factor 3 subunit F-1 (eIF3f-1) (Eukaryotic translation initiation factor 3 subunit 5-1)	eIF3-S5-1 CG9769	2	221.24	346.64	551.951	551.92	498.113	5.22459	7.89858	17.7783	13.2286	12.1083	6.56158	1.8908	14.3717	3.00285	0.456562	0.0248978	0.098433
tr|Q9W542|Q9W542_DROME	FBgn0023509	LD07342p (Myb-interacting protein 130)	mip130 EG:86E4.4 twit CG3480 Dmel_CG3480	1	69.8962	66.3868	77.9826	90.4148	82.0991	9.94089	9.11038	15.1277	13.0515	12.0193	9.52563	0.587257	13.3995	1.58311	0.710894	0.0251324	0.0987861
tr|Q9W3N9|Q9W3N9_DROME	FBgn0029969	CG10932, isoform A (EC 2.3.1.9) (CG10932, isoform B) (EC 2.3.1.9) (LD24105p)	CG10932 Dmel_CG10932	1	135.081	210.336	9.39117	2.27849	84.7957	21.9208	32.9351	2.07866	0.375284	14.1647	27.428	7.7883	5.53954	7.51799	4.95131	0.02561	0.100085
sp|P19109|DDX17_DROME	FBgn0003261	ATP-dependent RNA helicase p62 (EC 3.6.4.13)	Rm62 Dmp68 p62 CG10279	16	2454.96	2674.05	3421.41	3334.76	3909.14	8.24303	8.66355	15.6693	11.3647	13.5112	8.45329	0.29735	13.515	2.15233	0.625473	0.0258266	0.100355
tr|Q8T0E7|Q8T0E7_DROME	FBgn0036305	CG10984, isoform A (CG10984, isoform C) (CG10984, isoform D) (LD07457p)	CG10984 Dmel_CG10984	15	4856.94	3070.17	1352.81	1544.31	1591.63	28.5551	17.4167	10.8482	9.21521	9.6323	22.9859	7.87603	9.89857	0.848434	2.32214	0.0263006	0.100474
sp|Q94517|HDAC1_DROME	FBgn0015805	Histone deacetylase Rpd3 (HD) (dRPD3) (EC 3.5.1.98)	Rpd3 HDAC1 CG7471	6	3448.34	2082.34	642.338	1159.39	965.759	29.3902	17.1249	7.46718	10.0294	8.47284	23.2575	8.67288	8.65646	1.29092	2.68672	0.0261183	0.100474
sp|Q24492|RFA1_DROME	FBgn0010173	Replication protein A 70 kDa DNA-binding subunit (RP-A p70) (Replication factor A protein 1) (RF-A protein 1) (Single-stranded DNA-binding protein) (DmRPA1)	RpA-70 RPA1 CG9633	1	169.926	192.537	216.951	257.496	219.641	7.84376	8.57555	13.6593	12.0639	10.4363	8.20966	0.517453	12.0531	1.61154	0.681122	0.0262283	0.100474
sp|Q9VL96|PESC_DROME	FBgn0032138	Pescadillo homolog	CG4364	1	345.831	298.833	332.935	644.856	614.86	10.9885	9.16191	14.429	20.7964	20.1104	10.0752	1.29159	18.4452	3.49506	0.546222	0.0264694	0.100554
sp|P54397|FKB39_DROME	FBgn0013269	39 kDa FK506-binding nuclear protein (EC 5.2.1.8) (Peptidyl-prolyl cis-trans isomerase) (PPIase) (Rotamase)	FK506-bp1 FKBP39 CG6226	53	6565.37	6555.13	6689.16	13303.7	11994.8	6.21601	5.98849	8.63824	12.7843	11.69	6.10225	0.160882	11.0375	2.14865	0.552865	0.027125	0.10114
sp|P27864|RRP1_DROME	FBgn0004584	Recombination repair protein 1 (DNA-(apurinic or apyrimidinic site) lyase) (EC 4.2.99.18)	Rrp1 CG3178	11	2034.34	2102.09	2840.68	4216.1	2799.4	9.07567	9.04874	17.2854	19.0903	12.8555	9.0622	0.0190418	16.4104	3.20819	0.552223	0.0272185	0.10114
tr|Q9V3Y5|Q9V3Y5_DROME	FBgn0028474	BcDNA.LD23634 (CG4119, isoform A) (CG4119, isoform B)	BcDNA.LD23634 CG4119 Dmel_CG4119	10	2588.76	1932.4	1054.35	1373.76	1282.08	18.2418	13.1387	10.1335	9.82509	9.29944	15.6903	3.60841	9.75267	0.421714	1.60882	0.0270615	0.10114
tr|Q9VBU8|Q9VBU8_DROME	FBgn0039301	Nucleoporin 37kD, isoform A (Nucleoporin 37kD, isoform B) (SD22926p)	Nup37 CG11875 Dmel_CG11875	2	648.896	435.05	192.766	155.298	266.923	23.72	15.3448	9.61108	5.76175	10.0437	19.5324	5.92213	8.47219	2.35726	2.30547	0.0269007	0.10114
tr|Q95WY3|Q95WY3_DROME	FBgn0038964	FI04781p (Nop56) (Nucleolar KKE/D repeat protein)	Nop56 Nop56-RA CG13849 Dmel_CG13849	3	1514.85	1351.31	358.851	1000.35	770.293	18.0302	15.5192	5.82566	12.0845	9.43745	16.7747	1.77559	9.11588	3.1418	1.84016	0.0279996	0.103156
tr|Q9VKM8|Q9VKM8_DROME	FBgn0053129	CG33129, isoform B (CG33129, isoform C) (CG33129, isoform G) (CG33129, isoform H) (CG33129-PA, isoform A) (RH51633p)	CG33129 Dmel_CG33129	1	168.97	213.867	253.813	502.352	341.144	6.09394	7.44244	12.4854	18.3885	12.6647	6.76819	0.953531	14.5129	3.3576	0.466357	0.0280646	0.103156
sp|Q8IRJ8|THOC7_DROME	FBgn0035110	THO complex protein 7	thoc7 CG17143	1	146.691	134.44	47.3196	50.5057	101.28	19.4872	17.2329	8.57409	6.80983	13.8496	18.36	1.59401	9.74452	3.66294	1.88414	0.0284681	0.104077
tr|Q9VYQ9|Q9VYQ9_DROME	FBgn0030365	LD24662p (Transport and golgi organization 4)	Tango4 CG1796 Dmel_CG1796	1	136.006	145.207	284.73	325.986	223.779	6.16792	6.35409	17.6123	15.0048	10.4464	6.261	0.131642	14.3545	3.62694	0.43617	0.0289985	0.105449
sp|P11147|HSP7D_DROME	FBgn0266599	Heat shock 70 kDa protein cognate 4 (Heat shock 70 kDa protein 88E)	Hsc70-4 Hsc4 CG4264	25	5216.1	6431.16	2843.22	4652.91	4079.78	14.0346	16.6965	10.4344	12.7066	11.2994	15.3655	1.88225	11.4801	1.14684	1.33844	0.0296039	0.106512
tr|Q9VT61|Q9VT61_DROME	FBgn0027567	CG8108, isoform A (CG8108, isoform B) (LD27033p)	CG8108 Dmel_CG8108	2	439.405	345.846	1051.17	1998.25	1004.79	6.56106	4.98281	21.4082	30.2836	15.4437	5.77193	1.11599	22.3785	7.46738	0.257923	0.0296021	0.106512
sp|P15357|RS27A_DROME	FBgn0003942	Ubiquitin-40S ribosomal protein S27a [Cleaved into: Ubiquitin 40S ribosomal protein S27a]	RpS27A UB3-D UBI-F80 Ubi-m CG5271	6	724.512	710.78	1709.23	1836.07	1269.16	5.80452	5.49463	18.6776	14.93	10.4666	5.64957	0.219126	14.6914	4.11072	0.38455	0.030038	0.107137
sp|Q03427|LAMC_DROME	FBgn0010397	Lamin-C (pG-IF)	LamC CG10119	2	161.927	129.934	210.793	245.14	196.061	10.1156	7.83214	17.961	15.5431	12.6076	8.97389	1.61468	15.3706	2.68084	0.583836	0.030127	0.107137
sp|P84051|H2A_DROME	FBgn0001196	Histone H2A	His2A H2a His2A:CG31618 CG31618 His2A:CG33808 CG33808 His2A:CG33814 CG33814 His2A:CG33817 CG33817 His2A:CG33820 CG33820 His2A:CG33823 CG33823 His2A:CG33826 CG33826 His2A:CG33829 CG33829 His2A:CG33832 CG33832 His2A:CG33835 CG33835 His2A:CG33838 CG33838 His2A:CG33841 CG33841 His2A:CG33844 CG33844 His2A:CG33847 CG33847 His2A:CG33850 CG33850 His2A:CG33862 CG33862 His2A:CG33865 CG33865	1	272.353	293.5	173.661	174.317	210.037	13.326	13.8566	11.5896	8.65675	10.5786	13.5913	0.3752	10.275	1.48981	1.32275	0.0302504	0.107137
sp|P54367|KC1A_DROME	FBgn0015024	Casein kinase I isoform alpha (CKI-alpha) (DmCK1) (EC 2.7.11.1)	CkIalpha CKI CG2028	1	444.99	288.99	113.699	198.808	111.718	23.2889	14.5937	8.11624	10.5604	6.01851	18.9413	6.14842	8.23173	2.27317	2.30101	0.0305317	0.107573
sp|O62621|COPB2_DROME	FBgn0025724	Coatomer subunit beta' (Beta'-coat protein) (Beta'-COP)	beta'Cop CG6699	5	779.976	812.761	490.813	487.654	590.373	15.4313	15.5155	13.2445	9.79222	12.023	15.4734	0.0595569	11.6866	1.75058	1.32403	0.0312173	0.108571
tr|Q9VU15|Q9VU15_DROME	FBgn0036314	CG10754-PA (LD47455p)	CG10754 Dmel_CG10754	2	262.806	227.656	305.448	452.949	625.256	8.43934	7.05399	13.3787	14.763	20.6681	7.74667	0.979588	16.2699	3.87133	0.476135	0.0310581	0.108571
tr|Q9VQ94|Q9VQ94_DROME	FBgn0262126	LP05220p (Sec24CD ortholog, isoform A) (Sec24CD ortholog, isoform B)	Sec24CD gho CG10882 Dmel_CG10882	2	327.292	328.456	278.178	354.71	405.177	11.6534	11.2843	13.5096	12.8186	14.8501	11.4689	0.260961	13.7261	1.03291	0.83555	0.0316029	0.108571
sp|P13395|SPTCA_DROME	FBgn0250789	Spectrin alpha chain	alpha-Spec SPEC-A CG1977	2	112.434	137.94	200.95	189.641	194.415	7.36062	8.71344	17.9435	12.6009	13.1014	8.03703	0.956586	14.5486	2.9507	0.552427	0.0316132	0.108571
sp|Q95RI5|FAXC_DROME	FBgn0014163	Failed axon connections	fax CG4609	1	452.637	559.904	221.649	291.475	393.385	16.6222	19.8397	11.1021	10.864	14.8705	18.231	2.27512	12.2789	2.24759	1.48474	0.031529	0.108571
sp|P02828|HSP83_DROME	FBgn0001233	Heat shock protein 83 (HSP 82)	Hsp83 Hsp82 CG1242	2	89.4484	138.021	153.575	153.495	199.061	5.7874	8.61665	13.5529	10.0799	13.2576	7.20203	2.00058	12.2968	1.92556	0.585684	0.0322686	0.110264
tr|Q9VRQ9|Q9VRQ9_DROME	FBgn0052412	GH11174p (Glutaminyl cyclase) (EC 2.3.2.5) (EC 3.4.-.-)	QC CG10487 CG32412 Dmel_CG32412	16	3326.17	2994.85	1611.68	2411.92	1568.29	16.8128	14.6068	11.1115	12.3739	8.15999	15.7098	1.55987	10.5485	2.16265	1.48929	0.032492	0.110473
sp|Q00168|KCC2A_DROME	FBgn0264607	Calcium/calmodulin-dependent protein kinase type II alpha chain (CaM-kinase II alpha chain) (EC 2.7.11.17)	CaMKII CaM CG18069	5	1077.49	972.57	406.586	766.479	748.827	17.1938	14.9749	8.84938	12.4139	12.3001	16.0844	1.56899	11.1878	2.02593	1.43767	0.0327121	0.110668
tr|Q95TU9|Q95TU9_DROME	FBgn0026620	LD15470p (Transforming acidic coiled-coil protein, isoform C)	tacc CG9765 Dmel_CG9765	2	189.594	232.798	199.638	238.895	279.102	9.97732	11.8209	14.3295	12.7599	15.1188	10.8991	1.30358	14.0694	1.20078	0.774668	0.0336528	0.111291
sp|O02195|EIF3I_DROME	FBgn0015834	Eukaryotic translation initiation factor 3 subunit I (eIF3i) (Eukaryotic translation initiation factor 3 subunit 2) (TRIP-1 homolog) (eIF-3-beta)	Trip1 DmTRIP eif3-S2 CG8882	2	360.706	420.757	476.604	519.134	484.272	8.80799	9.91373	15.8738	12.8663	12.1725	9.36086	0.781877	13.6375	1.96749	0.686404	0.0337148	0.111291
tr|Q9VN31|Q9VN31_DROME	FBgn0037255	Fip1	Fip1 CG1078 Dmel_CG1078	1	351.586	296.089	153.388	250.523	232.167	17.2292	14.0004	10.2524	12.4604	11.7113	15.6148	2.28314	11.4747	1.12282	1.3608	0.0332434	0.111291
sp|P20432|GSTT1_DROME	FBgn0001149	Glutathione S-transferase 1-1 (EC 2.5.1.18) (EC 4.5.1.1) (DDT-dehydrochlorinase) (GST class-theta)	GstD1 GST Gst1 CG10045	1	257.156	296.482	166.214	180.478	147.943	14.7051	16.3587	12.9639	10.4747	8.70829	15.5319	1.16931	10.7157	2.13803	1.44946	0.0334019	0.111291
tr|Q9VYV4|Q9VYV4_DROME	FBgn0030328	Amun, isoform A (Amun, isoform B) (Amun, isoform C) (Amun, isoform D) (Amun, isoform E) (Amun, isoform F) (Amun, isoform G) (Amun, isoform J) (Amun, isoform K) (Amun, isoform L)	Amun CG2446 Dmel_CG2446	1	208.757	274.577	284.36	374.693	290.643	6.09543	7.73587	11.3248	11.1042	8.73557	6.91565	1.15997	10.3882	1.43547	0.665722	0.0334247	0.111291
tr|Q4V619|Q4V619_DROME	FBgn0033712	CG13163, isoform A (CG13163, isoform B) (IP07950p)	CG13163 Dmel_CG13163	1	96.37	107.969	145.954	158.933	133.189	6.57554	7.10838	13.5834	11.0066	9.35464	6.84196	0.376771	11.3149	2.13115	0.604687	0.0340922	0.111994
sp|P20439|CCNB_DROME	FBgn0000405	G2/mitotic-specific cyclin-B	CycB CG3510	1	163.885	220.143	94.9045	121.483	74.4926	14.9934	19.4334	11.8427	11.2805	7.01524	17.2134	3.13956	10.0461	2.63983	1.71343	0.034271	0.11204
tr|Q9V3E7|Q9V3E7_DROME	FBgn0010774	LD24793p (RNA and export factor binding protein 1)	Ref1 Aly CG1101 Dmel_CG1101	19	1584.61	1523.12	2454.42	3239.93	2087.22	6.56784	6.0914	13.8756	13.6297	8.90508	6.32962	0.336893	12.1368	2.80143	0.521524	0.0347518	0.113068
tr|Q7JVY0|Q7JVY0_DROME	FBgn0265935	Coronin	coro CG9446 Dmel_CG9446	1	74.1495	74.2971	193.492	243.138	132.03	5.18214	5.0102	18.4443	17.2466	9.49819	5.09617	0.121575	15.063	4.85636	0.338323	0.0352805	0.114016
tr|Q9VPK3|Q9VPK3_DROME	FBgn0051974	AT24407p (CG31974, isoform B) (EC 2.7.-.-) (CG31974, isoform C) (EC 2.7.-.-)	CG18501 CG31974 Dmel_CG31974	1	136.204	188.473	59.1296	91.0636	16.1612	17.2729	23.0627	10.2278	11.7212	2.10969	20.1678	4.09399	8.01956	5.17227	2.51483	0.0353784	0.114016
sp|P29844|HSP7C_DROME	FBgn0001218	Heat shock 70 kDa protein cognate 3 (78 kDa glucose-regulated protein homolog) (GRP 78) (Heat shock protein cognate 72)	Hsc70-3 Hsc3 CG4147	19	6237.71	8155.13	2294.99	3260.61	5282.67	16.8598	21.2687	8.46077	8.94496	14.6977	19.0643	3.11757	10.7011	3.46959	1.78152	0.0359837	0.114824
sp|P92177|1433E_DROME	FBgn0020238	14-3-3 protein epsilon (Suppressor of Ras1 3-9)	14-3-3epsilon 14-3-3e SR3-9 CG31196	2	292.54	446.414	716.239	632.141	653.421	5.12158	7.54119	17.1032	11.2326	11.7755	6.33138	1.71092	13.3704	3.24402	0.473536	0.0360412	0.114824
sp|Q24562|U2AF2_DROME	FBgn0005411	Splicing factor U2AF 50 kDa subunit (U2 auxiliary factor 50 kDa subunit) (U2 snRNP auxiliary factor large subunit)	U2af50 CG9998	1	144.887	122.336	3.01377	56.2661	78.3713	24.7533	20.1668	0.702284	9.75661	13.7825	22.4601	3.24312	8.08046	6.69926	2.77955	0.0361357	0.114824
sp|Q9VNX8|EIF2A_DROME	FBgn0037135	Eukaryotic translation initiation factor 2A (eIF-2A)	CG7414	4	1094.45	854.257	516.589	667.814	555.805	17.5761	13.2372	11.3155	10.8851	9.1879	15.4067	3.06805	10.4628	1.12489	1.47251	0.0364519	0.11529
sp|P02255|H1_DROME	FBgn0001195	Histone H1	His1 His1:CG31617 CG31617 His1:CG33804 CG33804 His1:CG33810 CG33810 His1:CG33813 CG33813 His1:CG33816 CG33816 His1:CG33819 CG33819 His1:CG33822 CG33822 His1:CG33825 CG33825 His1:CG33828 CG33828 His1:CG33831 CG33831 His1:CG33837 CG33837 His1:CG33840 CG33840 His1:CG33843 CG33843 His1:CG33846 CG33846 His1:CG33849 CG33849 His1:CG33852 CG33852 His1:CG33864 CG33864	20	4219.93	3244.17	4149.15	5901.01	4531.55	9.49093	7.04029	12.7281	13.4704	10.4911	8.26561	1.73287	12.2299	1.55091	0.675855	0.0371801	0.116127
tr|Q9VC06|Q9VC06_DROME	FBgn0039252	CG11771 (EC 3.4.24.-) (LD37516p) (SD01727p)	CG11771 Dmel_CG11771	4	342.414	482.738	217.6	251.069	208.012	15.4462	21.0119	13.3885	11.4951	9.65892	18.229	3.93551	11.5142	1.86488	1.58318	0.0372289	0.116127
tr|Q95TU2|Q95TU2_DROME	FBgn0032388	CG6686, isoform A (LD23187p)	CG6686 Dmel_CG6686	2	291.793	274.14	328.02	387.186	327.218	10.8942	9.87594	16.7041	14.6721	12.5755	10.3851	0.720034	14.6506	2.06438	0.708851	0.0371596	0.116127
tr|Q8IPP8|Q8IPP8_DROME	FBgn0051548	CG31548 (EC 1.-.-.-)	CG31548 Dmel_CG31548	3	366.707	456.645	216.356	312.402	212.634	15.2347	18.3053	12.2598	13.1728	9.09318	16.77	2.17118	11.5086	2.14104	1.45717	0.037546	0.116581
tr|Q0E8G1|Q0E8G1_DROME	FBgn0010762	CG32067-PA, isoform A (Simjang, isoform A)	simj CG32067 Dmel_CG32067	2	224.055	226.521	432.21	503.404	327.066	7.49636	7.31288	19.7238	17.0948	11.2642	7.40462	0.129739	16.0276	4.32959	0.461992	0.037798	0.11683
sp|Q8T079|GLYR1_DROME	FBgn0043456	Putative oxidoreductase GLYR1 homolog (EC 1.-.-.-) (Glyoxylate reductase 1 homolog) (Nuclear protein NP60 homolog)	CG4747	44	11953.4	8119	4166.77	6138.02	4355.33	18.2047	11.9311	8.65552	9.48791	6.82782	15.0679	4.43613	8.32375	1.36073	1.81023	0.03862	0.117872
tr|Q9VU46|Q9VU46_DROME	FBgn0036342	CG11279, isoform B (CG11279, isoform C) (CG11279-PA) (GM21080p)	CG11279 Dmel_CG11279	4	809.678	956.685	540.709	586.994	495.783	14.4847	16.5139	13.1936	10.6581	9.12971	15.4993	1.43485	10.9938	2.05264	1.40982	0.0388285	0.117872
tr|A0A0B4KI34|A0A0B4KI34_DROME				1	343.331	208.733	115.654	85.6684	71.5538	27.5044	16.1348	12.6371	6.9656	5.90051	21.8196	8.03952	8.50108	3.62131	2.56668	0.0384628	0.117872
sp|P26802|DDX51_DROME	FBgn0004556	Probable ATP-dependent RNA helicase Dbp73D (DEAD box protein 73D) (EC 3.6.4.13)	Dbp73D CG9680	1	189.363	127.826	53.4022	6.73463	78.2212	21.2518	13.8421	8.17447	0.767119	9.03634	17.547	5.23945	5.99264	4.54591	2.92808	0.0387162	0.117872
sp|P32392|ARP3_DROME	FBgn0262716	Actin-related protein 3 (Actin-2) (Actin-like protein 3) (Actin-like protein 66B)	Arp3 Actr66B Arp66B CG7558	1	57.4496	74.3298	148.794	171.961	104.369	5.41476	6.75986	19.1284	16.4502	10.1259	6.08731	0.95113	15.2348	4.62268	0.399565	0.039256	0.118641
tr|Q9VE52|Q9VE52_DROME	FBgn0027841	Cleavage stimulation factor 64 kilodalton subunit (FI01908p)	CstF-64 CstF-64-RA CG7697 Dmel_CG7697	4	428.14	481.07	577.458	617.243	559.872	9.02569	9.78558	16.6041	13.2069	12.1494	9.40564	0.537324	13.9868	2.32751	0.672467	0.0399736	0.120275
tr|Q9VK59|Q9VK59_DROME	FBgn0032454	CG5787, isoform A (CG5787, isoform B) (LD23647p)	CG5787 Dmel_CG5787	11	2542.05	2225.04	2409.74	3770.36	2805.08	9.40845	7.94609	12.1648	14.1634	10.6867	8.67727	1.03404	12.3383	1.74479	0.703279	0.0403149	0.120767
sp|Q7KN62|TERA_DROME	FBgn0261014	Transitional endoplasmic reticulum ATPase TER94 (EC 3.6.4.6) (Valosin-containing protein homolog)	TER94 VCP CG2331	41	4589.01	6418.79	2313.18	3820.66	3830.05	11.4921	15.5101	7.90113	9.71107	9.87308	13.5011	2.84117	9.16176	1.09474	1.47363	0.0421704	0.121525
sp|Q24208|IF2G_DROME	FBgn0263740	Eukaryotic translation initiation factor 2 subunit 3 (Eukaryotic translation initiation factor 2 subunit gamma) (eIF-2-gamma)	eIF-2gamma EIF2-GAMMA eIF2g CG6476	7	814.728	931.302	1103.5	1161.8	1080.73	8.75658	9.6582	16.1769	12.6737	11.9566	9.20739	0.63754	13.6024	2.25825	0.676894	0.0415859	0.121525
tr|Q9V466|Q9V466_DROME	FBgn0027868	BcDNA.LD18761 (Nucleoporin 107kD)	Nup107 BcDNA.LD18761 Nup170 CG6743 Dmel_CG6743	6	1276.4	973.508	624.373	647.668	652.886	18.451	13.5786	12.3106	9.50246	9.71487	16.0148	3.44529	10.5093	1.56355	1.52387	0.0419117	0.121525
tr|Q9VKW3|Q9VKW3_DROME	FBgn0032244	CG5313-PA (Replication factor C subunit 3) (SD11293p)	RfC3 CG5313 Dmel_CG5313	2	192.815	194.996	318.62	371.957	255.301	8.15824	7.96094	18.3878	15.9734	11.1193	8.05959	0.139507	15.1602	3.70187	0.531629	0.0411571	0.121525
sp|Q9Y0I1|EAF3_DROME	FBgn0027378	NuA4 complex subunit EAF3 homolog (Protein MRG15)	MRG15 CG6363	2	169.147	161.271	211.366	227.779	202.109	9.57489	8.80865	16.3195	13.0868	11.7768	9.19177	0.541815	13.7277	2.33818	0.669579	0.0413023	0.121525
sp|Q9Y091|FL2D_DROME	FBgn0000662	Pre-mRNA-splicing regulator female-lethal(2)D (dFL(2)D)	fl(2)d CG6315	2	325.869	427.626	202.56	293.903	248.38	13.6465	17.2792	11.57	12.492	10.7069	15.4629	2.56872	11.5896	0.892692	1.3342	0.0413322	0.121525
sp|Q9VLR5|TCP4_DROME	FBgn0015299	RNA polymerase II transcriptional coactivator (p11)	Ssb-c31a CG8396	2	691.347	1232.95	286.592	464.176	484.388	15.026	25.8568	8.49597	10.2395	10.837	20.4414	7.65852	9.85751	1.21638	2.07369	0.0416657	0.121525
tr|Q9VLX2|Q9VLX2_DROME	FBgn0031947	CG7154-PA (LD22651p)	CG7154 Dmel_CG7154	2	155.647	127.742	291.832	319.738	212.259	7.49403	5.93456	19.1649	15.6249	10.5198	6.71429	1.10271	15.1032	4.34614	0.444561	0.0420104	0.121525
tr|Q9Y0Y5|Q9Y0Y5_DROME	FBgn0027496	BcDNA.LD29885 (CG9543-PA)	epsilonCOP BcDNA.LD29885 epsilon-COP CG9543 Dmel_CG9543	1	65.7666	76.0898	126.911	143.981	97.3861	7.05896	7.88033	18.5796	15.6852	10.7597	7.46964	0.580795	15.0082	3.95369	0.497705	0.0421763	0.121525
sp|Q9V6K1|TPP2_DROME	FBgn0020370	Tripeptidyl-peptidase 2 (TPP-2) (EC 3.4.14.10) (Tripeptidyl aminopeptidase) (Tripeptidyl-peptidase II) (TPP-II) (dTPP II)	TppII CG3991	4	555.986	740.918	338.555	488.762	362.026	14.3961	18.5111	11.9567	12.8448	9.64917	16.4536	2.90979	11.4835	1.64952	1.4328	0.0427668	0.122273
tr|Q9VI14|Q9VI14_DROME	FBgn0261641	CG42724, isoform E (CG42724, isoform I) (CG42724, isoform L) (GH12404p)	CG15187 CG42724 Dmel_CG42724	3	301.774	313.551	365.266	439.955	348.695	8.62674	8.64877	14.2422	12.7651	10.2608	8.63776	0.0155746	12.4227	2.01266	0.695321	0.0429752	0.122273
sp|Q00963|SPTCB_DROME	FBgn0250788	Spectrin beta chain	beta-Spec Spec-b CG5870	1	78.1985	60.5857	243.499	181.997	174.682	4.87084	3.64132	20.6873	11.5059	11.2002	4.25608	0.869406	14.4644	5.39129	0.294244	0.0429362	0.122273
tr|B7Z0E2|B7Z0E2_DROME	FBgn0263352	FI18812p1 (Upstream of N-ras, isoform B) (Upstream of N-ras, isoform D) (Upstream of N-ras, isoform E)	Unr Unr-RB CG7015 Dmel_CG7015	3	790.798	814.229	1036.93	1233.29	939.647	9.32609	9.26536	16.6795	14.7621	11.4069	9.29573	0.0429407	14.2828	2.66882	0.650832	0.0435871	0.123497
tr|Q9V9T4|Q9V9T4_DROME	FBgn0027620	ATP-dependent chromatin assembly factor large subunit (EC 2.3.1.48)	Acf1 CG1966 Dmel_CG1966	2	302.146	263.905	164.672	207.614	234.609	14.6302	12.33	10.8756	10.2032	11.6936	13.4801	1.62648	10.9241	0.746357	1.23397	0.0438093	0.123611
tr|Q9W0R0|Q9W0R0_DROME	FBgn0265574	Cell division cycle 5 ortholog, isoform A (Cell division cycle 5 ortholog, isoform B) (LD21614p)	Cdc5 CG6905 Dmel_CG6905	3	214.547	217.97	219.75	403.317	284.645	8.02986	7.87163	11.218	15.3208	10.9662	7.95075	0.111885	12.5016	2.4447	0.635976	0.0440002	0.123637
sp|Q24368|ISWI_DROME	FBgn0011604	Chromatin-remodeling complex ATPase chain Iswi (EC 3.6.4.-) (CHRAC 140 kDa subunit) (Nucleosome-remodeling factor 140 kDa subunit) (NURF-140) (Protein imitation swi)	Iswi CG8625	16	2618.51	2407.6	1632.48	1841.47	1970.29	13.3864	11.8762	11.383	9.55477	10.3683	12.6313	1.06788	10.4354	0.915973	1.21043	0.0445642	0.124195
sp|Q24439|ATPO_DROME	FBgn0016691	ATP synthase subunit O, mitochondrial (Oligomycin sensitivity conferral protein) (OSCP)	Oscp CG4307	2	734.306	668.576	247.323	417.605	563.733	15.9675	14.0279	7.3354	9.21669	12.6183	14.9977	1.3715	9.72348	2.67768	1.54242	0.0444499	0.124195
sp|Q9VM71|XRN2_DROME	FBgn0031868	5'-3' exoribonuclease 2 homolog (EC 3.1.13.-) (Ribonucleic acid-trafficking protein 1) (dRAT1)	Rat1 CG10354	2	277.922	295.452	184.647	184.058	166.687	14.0435	14.4053	12.726	9.43964	8.67004	14.2244	0.255812	10.2786	2.1542	1.38389	0.0458872	0.12736
tr|Q9VTE6|Q9VTE6_DROME	FBgn0036124	CG7839 (IP14658p)	CG7839 Dmel_CG7839	4	875.688	677.098	393.572	587.944	501.515	18.7248	13.9702	11.4787	12.7601	11.0387	16.3475	3.362	11.7592	0.894309	1.39019	0.0469318	0.12973
tr|X2JD11|X2JD11_DROME	FBgn0036714	CG7692, isoform C	CG7692 Dmel_CG7692	22	5424.27	2639.23	1120.38	1366.96	1309.1	30.1764	14.1673	8.5014	7.71847	7.49663	22.1718	11.3202	7.9055	0.527849	2.80461	0.0485459	0.132356
tr|Q9VA83|Q9VA83_DROME	FBgn0015221	Ferritin (EC 1.16.3.1)	Fer2LCH CG1469 Dmel_CG1469	6	1071.47	1204.15	1623.44	3538.23	1997.72	6.16123	6.68116	12.7329	20.6502	11.8247	6.42119	0.367646	15.0693	4.85449	0.426112	0.0485166	0.132356
tr|Q9VPL0|Q9VPL0_DROME	FBgn0031229	CG3436, isoform A (CG3436, isoform C) (GM13767p)	CG3436 Dmel_CG3436	4	533.451	438.111	417.851	599.976	664.511	11.1838	8.86258	11.9486	12.7666	14.3404	10.0232	1.64132	13.0185	1.21568	0.769916	0.0483253	0.132356
sp|Q9V461|MCM6_DROME	FBgn0025815	DNA replication licensing factor Mcm6 (DmMCM6) (EC 3.6.4.12)	Mcm6 CG4039	2	210.402	180.38	350.767	416.448	259.248	8.18051	6.76709	18.6015	16.4339	10.3756	7.4738	0.999439	15.137	4.26356	0.493744	0.0488548	0.132356
tr|Q9VHL2|Q9VHL2_DROME	FBgn0037632	LD47396p (Tcp-1eta) (EC 3.6.1.3)	Tcp-1eta CG8351 Dmel_CG8351	1	199.662	393.412	10.4776	63.8809	158.544	15.813	30.064	1.13183	5.13496	12.9251	22.9385	10.077	6.39729	5.99711	3.58566	0.048683	0.132356
sp|P25991|SUF_DROME	FBgn0003559	Protein suppressor of forked	su(f) CG17170	2	458.582	464.247	586.524	547.087	637.588	8.99511	8.78658	15.6919	10.8916	12.8735	8.89084	0.147451	13.1523	2.41224	0.67599	0.0493436	0.133149
tr|Q9VNX6|Q9VNX6_DROME	FBgn0037137	LD06749p (Nopp140, isoform A)	Nopp140 CG7421 Dmel_CG7421	28	5224.03	8172.54	13543	29347.2	13760	5.66879	8.55705	20.0448	32.3222	15.3699	7.11292	2.04231	22.579	8.7557	0.315024	0.0506902	0.134161
sp|Q9V9K7|SRRT_DROME	FBgn0033062	Serrate RNA effector molecule homolog (Arsenite-resistance protein 2 homolog)	Ars2 CG7843	7	1135.22	981.271	515.713	737.927	886.131	15.6007	13.0117	9.66657	10.2926	12.5351	14.3062	1.83068	10.8314	1.50827	1.3208	0.0503592	0.134161
sp|Q9W420|SPT6H_DROME	FBgn0028982	Transcription elongation factor SPT6	Spt6 CG12225	4	620.977	417.023	244.532	305.063	307.919	20.139	13.0498	10.8168	10.0416	10.2794	16.5944	5.01281	10.3793	0.397146	1.5988	0.0507113	0.134161
sp|P17917|PCNA_DROME	FBgn0005655	Proliferating cell nuclear antigen (PCNA) (Cyclin) (Mutagen-sensitive 209 protein)	PCNA mus209 CG9193	1	152.25	194.627	145.922	227.475	201.695	9.21862	11.3708	12.0512	13.9795	12.571	10.2947	1.52184	12.8672	0.997701	0.800074	0.0500642	0.134161
sp|Q8IRH5|Y2199_DROME	FBgn0035213	Zinc finger protein CG2199	CG2199	1	106.684	122.827	191.829	269.821	148.481	6.69655	7.43919	16.4234	17.19	9.5938	7.06787	0.525124	14.4024	4.18198	0.490742	0.050436	0.134161
sp|Q86S05|LIG_DROME	FBgn0020279	Protein lingerer	lig CG8715	1	94.9302	217.467	22.2172	52.3081	60.4884	14.8826	32.8965	4.75078	8.32325	9.76146	23.8896	12.7377	7.61183	2.57999	3.13848	0.0510305	0.134161
sp|P25007|PPIA_DROME	FBgn0004432	Peptidyl-prolyl cis-trans isomerase (PPIase) (EC 5.2.1.8) (Cyclophilin) (Cyclosporin A-binding protein) (Rotamase)	Cyp1 Cyp-1 CG9916	1	70.28	120.496	91.8767	146.611	136.394	7.42372	12.2813	13.2372	15.7184	14.8304	9.85252	3.43484	14.5953	1.25718	0.675047	0.05123	0.134161
tr|Q9VN55|Q9VN55_DROME	FBgn0010750	Antimeros, isoform A (Antimeros, isoform B) (LD37523p)	atms CG2503 Dmel_CG2503	1	72.8753	66.8982	104.203	152.907	87.2987	8.65128	7.66298	16.8726	18.4238	10.6678	8.15713	0.698838	15.3214	4.1041	0.532401	0.0512968	0.134161
sp|O76922|AUB_DROME	FBgn0000146	Protein aubergine (Protein sting)	aub CG6137	2	253.487	238.326	150.449	219.814	212.831	13.3399	12.1019	10.7991	11.741	11.5292	12.7209	0.875443	11.3564	0.494135	1.12015	0.051958	0.13537
tr|Q8IGK3|Q8IGK3_DROME	FBgn0003612	RE73180p (Suppressor of variegation 2-10, isoform D)	Su(var)2-10 CG8068 Dmel_CG8068	3	460.831	446.831	287.239	303.839	234.177	15.8427	14.8222	13.4688	10.6017	8.28702	15.3324	0.721607	10.7858	2.59579	1.42153	0.0522167	0.135524
tr|Q9VL71|Q9VL71_DROME	FBgn0024285	LD29830p (Srp54)	Srp54 CG4602 Dmel_CG4602	2	519.287	282.48	536.569	1170.26	722.609	11.5391	6.05668	16.2626	26.3936	16.5286	8.79791	3.87668	19.7283	5.77385	0.445955	0.0527655	0.136428
tr|Q0E8G6|Q0E8G6_DROME	FBgn0035987	CG3689, isoform C (EC 3.-.-.-)	CG3689 Dmel_CG3689	6	901.724	1723.06	497.483	543.13	627.107	14.2013	26.1839	10.6864	8.68171	10.1663	20.1926	8.47302	9.8448	1.04029	2.05109	0.0533189	0.137337
sp|Q9VYQ8|UBP7_DROME	FBgn0030366	Ubiquitin carboxyl-terminal hydrolase 7 (EC 3.4.19.12) (Ubiquitin thioesterase 7) (Ubiquitin-specific-processing protease 7) (Deubiquitinating enzyme 7)	Usp7 CG1490	4	1058.49	962.018	605.504	814.418	590.331	15.855	13.9041	12.3707	12.3816	9.10213	14.8796	1.37948	11.2848	1.89027	1.31855	0.0540953	0.138811
tr|Q9VDH8|Q9VDH8_DROME	FBgn0038834	Ribosomal protein S30, isoform A (Ribosomal protein S30, isoform B) (Ribosomal protein S30, isoform C)	RpS30 CG15697 Dmel_CG15697	1	328.677	260.89	338.654	567.442	822.09	10.2009	7.81283	14.3359	17.8747	26.2637	9.00686	1.68861	19.4915	6.12605	0.462093	0.0547772	0.140032
sp|O18404|HCD2_DROME	FBgn0021765	3-hydroxyacyl-CoA dehydrogenase type-2 (EC 1.1.1.35) (17-beta-hydroxysteroid dehydrogenase 10) (17-beta-HSD 10) (EC 1.1.1.51) (3-hydroxy-2-methylbutyryl-CoA dehydrogenase) (EC 1.1.1.178) (3-hydroxyacyl-CoA dehydrogenase type II) (Mitochondrial ribonuclease P protein 2) (Mitochondrial RNase P protein 2) (Scully protein) (Type II HADH)	scu CG7113	5	325.582	497.307	564.651	766.702	496.863	5.64378	8.31796	13.3504	13.4892	8.86572	6.98087	1.89094	11.9018	2.6302	0.586541	0.0556062	0.140566
sp|P50887|RL22_DROME	FBgn0015288	60S ribosomal protein L22	RpL22 CG7434	4	770.888	817.751	713.975	1295.66	1539.6	8.35428	8.55109	10.5536	14.2514	17.1749	8.45269	0.139165	13.9933	3.31816	0.604052	0.0555185	0.140566
tr|Q7KMJ6|Q7KMJ6_DROME	FBgn0027548	BcDNA.GH11110 (Spenito, isoform A) (Spenito, isoform B) (Spenito, isoform C)	nito BcDNA.GH11110 CG2910 Dmel_CG2910	3	678.248	538.907	1126.77	1788.19	856.422	7.91012	6.06445	17.9238	21.167	10.2813	6.98728	1.30508	16.4574	5.58901	0.424569	0.0553306	0.140566
tr|Q9VEN9|Q9VEN9_DROME	FBgn0266053	Protein associated with topo II related-1, isoform A (Protein associated with topo II related-1, isoform B)	Patr-1 CG5208 Dmel_CG5208	1	130.778	148.779	144.741	265.601	176.063	8.8678	9.73428	13.3866	18.2793	12.289	9.30104	0.612697	14.6516	3.18921	0.634813	0.0559769	0.140979
sp|Q0E940|EIF3B_DROME	FBgn0034237	Eukaryotic translation initiation factor 3 subunit B (eIF3b) (Eukaryotic translation initiation factor 3 subunit 9)	eIF3-S9 CG4878	3	428.09	583.398	232.569	251.621	396.259	13.3736	17.5856	9.90978	7.97826	12.7426	15.4796	2.97839	10.2102	2.39633	1.51609	0.0567325	0.142355
tr|A1Z909|A1Z909_DROME	FBgn0033741	CG8545 (LD11307p)	CG8545-RA CG8545 Dmel_CG8545	3	500.293	390.69	835.045	1495.3	681.492	8.09041	6.09621	18.4187	24.5429	11.3442	7.09331	1.41011	18.1019	6.60504	0.391854	0.0569946	0.142486
tr|Q95RE4|Q95RE4_DROME	FBgn0022959	LD37574p (Ypsilon schachtel, isoform A)	yps CG5654 Dmel_CG5654	1	183.494	196.5	205.356	281.17	426.651	9.07707	9.37928	13.8558	14.117	21.7253	9.22817	0.2137	16.566	4.46997	0.557055	0.0575238	0.143283
sp|Q9VAW5|LARP_DROME	FBgn0261618	La-related protein 1 (dLarp)	larp CG42551	3	459.584	426.872	569.664	663.278	499.265	9.72821	8.71865	16.4471	14.2499	10.8785	9.22343	0.71387	13.8585	2.80483	0.665543	0.058562	0.145336
tr|Q9VC60|Q9VC60_DROME	FBgn0039210	CG13625 (GH07383p)	CG13625 Dmel_CG13625	1	712.647	442.971	551.728	1181.56	1222.86	12.8068	7.68106	13.5235	21.5511	22.6208	10.2439	3.62441	19.2318	4.97238	0.532654	0.0600348	0.14845
tr|Q9V9U3|Q9V9U3_DROME	FBgn0022349	CG1910, isoform A (LD45254p)	CG1910 Dmel_CG1910	10	2779.24	3601.44	1073.85	1964.56	2574.19	16.5443	20.6863	8.71899	11.8697	15.7736	18.6153	2.92884	12.1208	3.53401	1.53582	0.0616678	0.149833
tr|Q9W086|Q9W086_DROME	FBgn0035272	Mitochondrial ribosomal protein L46 (EC 3.-.-.-) (RE09091p)	mRpL46 CG13922 Dmel_CG13922	5	545.538	569.714	640.275	769.304	596.966	9.64376	9.71759	15.4378	13.8028	10.8627	9.68067	0.052206	13.3678	2.31839	0.724181	0.0613068	0.149833
sp|Q9VWF2|SAYP_DROME	FBgn0087008	Supporter of activation of yellow protein (Protein enhancer of yellow 3)	e(y)3 l(1)G0084 SAYP CG12238	2	192.727	162.466	314.578	263.606	264.832	8.05341	6.55059	17.9294	11.18	11.3913	7.302	1.06265	13.5002	3.83724	0.54088	0.0616959	0.149833
sp|Q9VNG0|MED27_DROME	FBgn0037359	Mediator of RNA polymerase II transcription subunit 27 (Mediator complex subunit 27) (dCRSP34) (dMED27) (dTRAP37)	MED27 Trap37 CG1245	1	96.0673	99.902	136.054	183.262	111.169	8.37224	8.40085	16.1725	16.2102	9.97281	8.38655	0.0202323	14.1185	3.59032	0.594011	0.0608164	0.149833
sp|Q9VX09|ARP8_DROME	FBgn0030877	Actin-related protein 8	Arp8 CG7846	1	160.834	138.987	220.219	346.824	184.551	8.32474	6.9414	15.547	18.2201	9.83277	7.63307	0.978167	14.5333	4.28457	0.525213	0.061327	0.149833
tr|Q9W255|Q9W255_DROME	FBgn0022986	GH05812p (Quaking related 58E-1, isoform A)	qkr58E-1 CG3613 Dmel_CG3613	2	278.332	435.358	152.192	261.182	169.042	11.4247	17.2429	8.52064	10.8811	7.14238	14.3338	4.11411	8.84804	1.89074	1.61999	0.0620162	0.150042
sp|Q9V431|API5_DROME	FBgn0027885	Apoptosis inhibitor 5 homolog (API-5) (Antiapoptosis clone 11 protein homolog) (AAC-11)	Aac11 LD09852 CG6582	1	257.983	337.735	1065.15	1017.09	529.896	4.06049	5.12917	22.8665	16.2478	8.58512	4.59483	0.755668	15.8998	7.14707	0.288986	0.0623123	0.150042
tr|Q9VSI1|Q9VSI1_DROME	FBgn0035878	CG7182, isoform A (CG7182, isoform B) (LD21269p)	CG7182 Dmel_CG7182	1	162.7	203.375	110.152	145.683	109.071	13.7059	16.5311	12.6565	12.4561	9.45795	15.1185	1.99774	11.5235	1.79162	1.31197	0.062444	0.150042
sp|Q9XYP7|GCP2_DROME	FBgn0026430	Gamma-tubulin complex component 2 homolog (Gamma-ring complex protein 84 kDa) (d84p) (dGrip84)	Grip84 CG3917	1	66.5651	71.5244	87.2189	86.332	82.9869	10.0138	10.3822	17.8963	13.1817	12.8508	10.198	0.260517	14.6429	2.82236	0.696445	0.0627751	0.150307
tr|Q9VNB9|Q9VNB9_DROME	FBgn0037328	RE17737p (RH44960p) (Ribosomal protein L35A)	RpL35A CG2099 Dmel_CG2099	2	678.154	496.217	1054.35	3626.32	2015.05	5.99404	4.232	12.711	32.5317	18.3335	5.11302	1.24595	21.1921	10.2149	0.24127	0.0630402	0.150412
tr|Q9W0L7|Q9W0L7_DROME	FBgn0052479	CG32479, isoform A (CG32479, isoform C) (LD28815p)	Usp10 CG13903 CG32479 Dmel_CG32479	1	113.934	116.818	260.236	236.617	169.27	6.58292	6.51261	20.5084	13.8759	10.0672	6.54777	0.0497133	14.8172	5.28385	0.441904	0.0633025	0.150509
sp|P08736|EF1A1_DROME	FBgn0000556	Elongation factor 1-alpha 1 (EF-1-alpha-1) (50 kDa female-specific protein)	Ef1alpha48D EF1B F1 CG8280	35	12089.6	18622.7	4602.39	8058.27	11489.2	13.9615	20.7512	7.2494	9.44515	13.6576	17.3563	4.80108	10.1174	3.25657	1.71549	0.0654646	0.151743
sp|Q9VZ23|RAN_DROME	FBgn0020255	GTP-binding nuclear protein Ran (Ras-related nuclear protein)	ran Ran10A CG1404	14	2624.03	3962.02	1721.28	1913.71	2322	12.2413	17.8344	10.9525	9.06119	11.1504	15.0378	3.95496	10.388	1.15331	1.44762	0.0656066	0.151743
sp|Q9W1V3|FBRL_DROME	FBgn0003062	rRNA 2'-O-methyltransferase fibrillarin (EC 2.1.1.-) (Histone-glutamine methyltransferase)	Fib CG9888	7	2075.36	1818.49	961.426	1501.9	1663.33	16.4316	13.8925	10.3825	12.0691	13.5559	15.162	1.79542	12.0025	1.58777	1.26324	0.0641862	0.151743
sp|P34739|TTF2_DROME	FBgn0002542	Transcription termination factor 2 (EC 3.6.4.-) (Protein lodestar) (RNA polymerase II termination factor) (Transcription release factor 2)	lds CG2684	5	984.781	931.03	1096.58	1213.57	1053.52	9.57476	8.73439	14.5421	11.9757	10.5438	9.15458	0.594228	12.3539	2.02584	0.741029	0.0648332	0.151743
tr|Q7KTG0|Q7KTG0_DROME	FBgn0032166	CG4619, isoform A (CG4619, isoform B) (LD45607p)	CG4619 Dmel_CG4619	3	188.041	200.591	293.818	460.15	234.899	5.99285	6.16844	12.772	14.8844	7.70601	6.08064	0.124161	11.7875	3.68906	0.515857	0.0648181	0.151743
tr|A1Z8S6|A1Z8S6_DROME	FBgn0260012	Pds5, isoform A (Pds5, isoform B) (RE40483p)	pds5 pds5-RA CG17509 Dmel_CG17509	2	364.345	324.869	394.668	499.986	368.85	8.66532	7.45525	12.8027	12.0692	9.03005	8.06029	0.855648	11.3006	2.00031	0.713259	0.0644837	0.151743
tr|Q24253|Q24253_DROME	FBgn0010380	AP complex subunit beta	AP-1-2beta BAD1 Bap CG12532 Dmel_CG12532	2	249.13	263.735	139.582	199.345	233.855	13.0272	13.3068	9.95531	10.5799	12.5875	13.167	0.197738	11.0409	1.3753	1.19257	0.0655312	0.151743
tr|Q9V3U6|Q9V3U6_DROME	FBgn0250848	26-29kD-proteinase (EC 3.4.22.-) (Homologue of Sarcophaga 26,29kDa proteinase) (RE18380p)	26-29-p 26-29kD-proteinase CG8947 Dmel_CG8947	1	78.9926	115.141	119.49	145.504	249.031	6.16485	8.67062	12.7194	11.5255	20.0059	7.41773	1.77185	14.7503	4.59049	0.502889	0.0652819	0.151743
tr|Q9W0M7|Q9W0M7_DROME	FBgn0035162	CG13900-PA, isoform A (FI04459p) (LD01809p)	CG13900-RA CG13900 Dmel_CG13900	7	2737.43	1739.63	980.056	991.184	1502.02	21.3827	13.1118	10.4417	7.8582	12.0771	17.2472	5.84844	10.1257	2.12714	1.70332	0.0660933	0.152351
sp|P13709|FSH_DROME	FBgn0004656	Homeotic protein female sterile (Fragile-chorion membrane protein)	fs(1)h fsh CG2252	4	542.645	472.774	287.094	364.289	441.394	15.4793	13.0129	11.1702	10.5471	12.9608	14.2461	1.74407	11.5594	1.25302	1.23243	0.0663639	0.152458
tr|Q7K2X8|Q7K2X8_DROME	FBgn0033247	Nucleoporin at 44A, isoform A (Nucleoporin at 44A, isoform B) (Nucleoporin at 44A, isoform C) (SD07614p)	Nup44A nup44A CG8722 Dmel_CG8722	5	1389.71	866.496	494.902	520.384	739.546	20.8247	12.5286	10.1152	7.9146	11.4075	16.6767	5.8662	9.81243	1.766	1.69954	0.0668468	0.15305
tr|Q9W0B8|Q9W0B8_DROME	FBgn0025725	Coatomer subunit alpha	alphaCOP alpha-Cop alphaCop CG7961 Dmel_CG7961	2	372.154	338.834	233.315	306.957	306.262	15.7186	13.8089	13.4411	13.1589	13.3153	14.7637	1.35035	13.3051	0.141385	1.10963	0.0678405	0.154286
tr|M9NEY3|M9NEY3_DROME	FBgn0010905	Spinophilin, isoform B (Spinophilin, isoform C) (Spinophilin, isoform H)	Spn CG16757 Dmel_CG16757	1	211.64	166.616	172.071	351.26	417.823	11.7321	8.91207	13.0103	19.7632	23.8419	10.3221	1.99409	18.8718	5.47052	0.54696	0.0676432	0.154286
tr|Q9VCD8|Q9VCD8_DROME	FBgn0040283	Structural maintenance of chromosomes protein	SMC1 CG6057 Dmel_CG6057	3	526.278	482.104	338.203	337.989	323.719	16.2458	14.3598	14.2398	10.5895	10.2864	15.3028	1.33358	11.7052	2.20019	1.30735	0.0685687	0.154393
sp|Q9VPH7|ERF1_DROME	FBgn0036974	Eukaryotic peptide chain release factor subunit 1 (Eukaryotic release factor 1) (eRF1)	eRF1 CG5605	1	198.628	184.379	201.639	338.406	216.818	10.6512	9.54013	14.748	18.4182	11.968	10.0957	0.785666	15.0447	3.2353	0.671045	0.0681499	0.154393
tr|Q9W335|Q9W335_DROME	FBgn0028327	LD26546p (Lethal (1) G0320, isoform A) (Lethal (1) G0320, isoform B)	l(1)G0320 CG2994 CG32701 Dmel_CG32701	1	207.813	324.961	294.489	784.201	510.366	6.99059	10.5476	13.5117	26.7742	17.6722	8.76911	2.51522	19.3193	6.78295	0.453903	0.0684232	0.154393
tr|Q9VE18|Q9VE18_DROME	FBgn0038666	LD41216p (SMU1 ortholog, isoform A) (SMU1 ortholog, isoform B) (SMU1 ortholog, isoform C)	Smu1 CG5451 Dmel_CG5451	1	84.2867	70.6348	153.06	153.346	100.636	7.7741	6.28626	19.2554	14.3553	9.55453	7.03018	1.05207	14.3884	4.85051	0.4886	0.0688752	0.154571
tr|Q9XZ19|Q9XZ19_DROME	FBgn0027524	CG3909	CG3909 Dmel_CG3909	2	158.864	157.551	138.231	187.055	156.72	10.6282	10.1703	12.6136	12.7014	10.7926	10.3992	0.32372	12.0359	1.07761	0.864022	0.0701281	0.156505
sp|P02517|HSP26_DROME	FBgn0001225	Heat shock protein 26	Hsp26 CG4183	2	119.937	195.584	163.986	195.508	198.996	8.08639	12.7238	15.0802	13.3788	13.8107	10.4051	3.27912	14.0899	0.884407	0.738477	0.0701969	0.156505
tr|Q9VFF3|Q9VFF3_DROME	FBgn0038269	Rrp6, isoform B (Rrp6, isoform C)	Rrp6 CG7292 Dmel_CG7292	15	6149.86	4131.98	2444.45	3661.88	3114.65	22.582	14.6399	12.2427	13.6474	11.7727	18.6109	5.61592	12.5543	0.975418	1.48244	0.0705331	0.15674
tr|Q9V3J4|Q9V3J4_DROME	FBgn0024509	Sec13 ortholog, isoform A (Sec13 ortholog, isoform B) (Sec13-PA)	Sec13 sec13 CG6773 Dmel_CG6773	2	246.684	159.542	91.1261	98.8558	143	20.3116	12.6754	10.234	8.26142	12.1201	16.4935	5.39964	10.2052	1.9295	1.61619	0.0715761	0.15854
tr|Q9VC48|Q9VC48_DROME	FBgn0039219	Methionine aminopeptidase 1 (MAP 1) (MetAP 1) (EC 3.4.11.18) (Peptidase M 1)	CG13630 Dmel_CG13630	2	337.787	378.605	540.617	939.031	444.684	7.06101	7.63648	15.414	19.923	9.56847	7.34874	0.406915	14.9685	5.19161	0.490948	0.0719956	0.158951
sp|Q0E9B6|RS11_DROME	FBgn0033699	40S ribosomal protein S11	RpS11 CG8857	2	301.165	298.461	436.795	541.339	1086.7	6.72454	6.43025	13.3025	12.2681	24.9768	6.57739	0.208095	16.8491	7.05775	0.39037	0.0729811	0.160606
sp|Q9VLK2|Y3096_DROME	FBgn0032050	Ribosomal L1 domain-containing protein CG13096	CG13096	21	3991.02	3550.26	4957.16	9158.06	4705.05	7.54939	6.47992	12.7897	17.5825	9.16135	7.01465	0.756228	13.1778	4.22397	0.532306	0.073705	0.160977
tr|Q9VK18|Q9VK18_DROME	FBgn0032488	CG16812 (LD36945p)	CG16812 Dmel_CG16812	3	534.621	545.201	585.522	667.917	566.576	9.54772	9.39495	14.2626	12.1067	10.4155	9.47133	0.108024	12.2616	1.92822	0.772437	0.07386	0.160977
sp|P61857|TBB2_DROME	FBgn0003889	Tubulin beta-2 chain (Beta-2-tubulin)	betaTub85D TubB85D CG9359	1	37.1015	46.6566	137.042	106.248	74.2815	4.78704	5.8086	24.1173	13.9138	9.86561	5.29782	0.722352	15.9656	7.34406	0.331827	0.0735578	0.160977
sp|Q9VL18|EF1D_DROME	FBgn0032198	Probable elongation factor 1-delta (EF-1-delta)	eEF1delta CG4912	4	873.746	998.034	1020.49	975.182	1257.33	10.2433	11.2898	16.3179	11.6036	15.1731	10.7665	0.739958	14.3649	2.45889	0.749503	0.0752916	0.162851
tr|Q9VNI8|Q9VNI8_DROME	FBgn0037382	Hpr1 (Hpr1 protein) (LD43883p)	Hpr1 hpr1 CG2031 Dmel_CG2031	1	93.5681	74.8061	174.2	151.413	117.198	8.66693	6.68585	22.0083	14.2348	11.1744	7.67639	1.40083	15.8058	5.58518	0.485668	0.0751116	0.162851
tr|Q86BR6|Q86BR6_DROME	FBgn0039705	Autophagy-specific gene 16, isoform C (IP15590p)	Atg16 CG31033 Dmel_CG31033	1	57.8767	49.7415	230.639	166.31	113.098	3.93004	3.25908	21.3613	11.462	7.90528	3.59456	0.474441	13.5762	6.97268	0.26477	0.0754385	0.162851
sp|Q7KRI2|LOLAL_DROME	FBgn0022238	Longitudinals lacking protein-like (Lola-like protein) (Protein Batman)	lolal ban CG5738	2	295.611	254.028	162.494	231.629	162.171	15.7598	13.0676	11.816	12.5335	8.89966	14.4137	1.90372	11.0831	1.92462	1.30052	0.0766204	0.164879
tr|Q9W0A8|Q9W0A8_DROME	FBgn0026372	FI01658p (Ribosomal protein L23A)	RpL23A RpL23a CG7977 Dmel_CG7977	12	1968.05	2696.39	1875.48	3752.19	3536.32	6.65687	8.8003	8.65258	12.8815	12.3127	7.72858	1.51564	11.2823	2.29507	0.68502	0.0781705	0.166859
sp|P45594|CADF_DROME	FBgn0011726	Cofilin/actin-depolymerizing factor homolog (Protein D61) (Protein twinstar)	tsr Cadf CG4254	3	720.215	1288.33	331.392	557.182	685.198	14.376	24.8134	9.02233	11.2881	14.0786	19.5947	7.38035	11.463	2.53267	1.70938	0.0782899	0.166859
tr|Q7K159|Q7K159_DROME	FBgn0034430	LD06557p (Myb-interacting protein 40)	mip40 CG15119 Dmel_CG15119	2	264.138	270.082	171.68	194.352	124.191	14.9896	14.789	13.2886	11.1943	7.25469	14.8893	0.141876	10.5792	3.0636	1.40742	0.0778438	0.166859
sp|P41375|IF2B_DROME	FBgn0004926	Eukaryotic translation initiation factor 2 subunit 2 (Eukaryotic translation initiation factor 2 subunit beta) (eIF-2-beta)	eIF-2beta eIF2b CG4153	2	179.041	425.002	61.1606	96.8674	169.929	11.7111	26.8236	5.45652	6.43088	11.4414	19.2673	10.6861	7.77626	3.21125	2.47771	0.0785219	0.166859
sp|P08181|CSK2A_DROME	FBgn0264492	Casein kinase II subunit alpha (CK II subunit alpha) (EC 2.7.11.1)	CkIIalpha Cask-II-a CG17520	12	1234.96	1757.5	593.588	1263.94	731.594	11.8633	16.2902	7.77742	12.3232	7.23416	14.0767	3.13031	9.11161	2.79459	1.54492	0.0792399	0.16786
tr|Q9XZ06|Q9XZ06_DROME	FBgn0027537	Nucleoporin 93kD-1	Nup93-1 CG11092 Dmel_CG11092	2	184.079	219.628	183.372	228.272	205.374	10.3419	11.9061	14.0518	13.0168	11.8771	11.124	1.10601	12.9819	1.08774	0.856885	0.0798678	0.168665
tr|Q960E4|Q960E4_DROME	FBgn0034504	CG8929, isoform A (CG8929, isoform B) (SD04973p)	CG8929 Dmel_CG8929	1	226.266	124.426	251.611	717.469	355.903	10.7066	5.68097	16.239	34.4574	17.3352	8.19377	3.55364	22.6772	10.2166	0.361322	0.0809605	0.170299
tr|Q7K4L8|Q7K4L8_DROME	FBgn0037549	CG7878 (EC 3.6.1.3) (LD33749p)	CG7878 Dmel_CG7878	1	77.733	72.7117	179.648	180.099	95.4624	6.94503	6.2684	21.8924	16.3317	8.77951	6.60671	0.478455	15.6678	6.58158	0.421674	0.0811423	0.170299
sp|P55162|HEM_DROME	FBgn0011771	Membrane-associated protein Hem (dHem-2)	Hem HEM2 CG5837	2	266.648	258.725	449.558	950.939	374.154	6.25519	5.85629	14.3843	22.6415	9.03486	6.05574	0.282063	15.3536	6.8549	0.39442	0.0832434	0.173637
sp|Q9VNV3|DDX1_DROME	FBgn0015075	ATP-dependent RNA helicase Ddx1 (DEAD box protein 1) (EC 3.6.4.13)	Ddx1 CG9054	1	103.543	122.736	183.847	194.277	127.273	7.86087	8.99086	19.0374	14.97	9.94614	8.42587	0.799025	14.6512	4.55398	0.575099	0.0831548	0.173637
tr|Q9XZ34|Q9XZ34_DROME	FBgn0050085	Rap1 interacting factor 1 homolog	Rif1 CG30085 Dmel_CG30085	4	289.326	339.2	684.313	808.45	360.478	6.54091	7.39927	21.1011	18.5504	8.38876	6.97009	0.606951	16.0134	6.7252	0.435265	0.0848029	0.175811
sp|P42207|SEPT1_DROME	FBgn0011710	Septin-1 (DIFF6 protein homolog) (Protein innocent bystander)	Sep1 Diff6 iby CG1403	1	246.442	190.524	45.4765	87.6949	186.132	24.2943	18.1227	6.11476	8.77436	18.8877	21.2085	4.36401	11.259	6.73923	1.8837	0.0847608	0.175811
tr|Q9VM69|Q9VM69_DROME	FBgn0026196	CG10206-PA (LD32943p) (Nop5)	nop5 CG10206 Dmel_CG10206	4	316.158	358.772	427.704	1029.91	501.868	9.47062	10.3699	17.475	31.3128	15.4751	9.92025	0.635875	21.4209	8.62477	0.46311	0.0859886	0.176373
tr|Q9VL89|Q9VL89_DROME	FBgn0025117	Methionine aminopeptidase 2 (MAP 2) (MetAP 2) (EC 3.4.11.18) (Peptidase M)	und CG4008 Dmel_CG4008	2	299.697	461.998	192.247	231.814	291.895	12.1407	18.0586	10.6224	9.53128	12.1718	15.0996	4.18456	10.7752	1.32688	1.40134	0.0857677	0.176373
sp|Q24491|RX21_DROME	FBgn0011305	RNA-binding protein Rsf1 (RNA-binding protein Rox21)	Rsf1 ROX21 CG5655	1	208.623	228.038	672.481	433.407	405.904	4.98516	5.25782	21.9178	10.5114	9.98405	5.12149	0.192797	14.1378	6.74288	0.362256	0.0853843	0.176373
sp|P29613|TPIS_DROME	FBgn0086355	Triosephosphate isomerase (TIM) (EC 5.3.1.1) (Triose-phosphate isomerase)	Tpi CG2171	1	169.873	280.363	385.036	322.579	308.195	5.86671	9.34267	18.1373	11.3072	10.9563	7.60469	2.45788	13.4669	4.04847	0.564695	0.0861115	0.176373
sp|Q9VJZ7|RRP1L_DROME	FBgn0022069	Ribosomal RNA processing protein 1 homolog (NNP-1 homolog) (RRP1-like protein)	Nnp-1 CG12396	1	73.1947	75.3709	136.398	101.663	108.255	7.35478	7.30763	18.6938	10.3681	11.197	7.3312	0.0333447	13.4196	4.58629	0.546304	0.086468	0.176571
tr|B7Z0I8|B7Z0I8_DROME	FBgn0250754	CG42232	CG42232 Dmel_CG42232	3	518.132	672.001	375.706	368.842	201.17	15.7604	19.7232	15.5875	11.3872	6.29882	17.7418	2.80218	11.0912	4.6514	1.59963	0.0878886	0.178468
tr|Q9VXH3|Q9VXH3_DROME	FBgn0003416	Phosphoinositide phospholipase C (EC 3.1.4.11)	sl CG4200 Dmel_CG4200	2	438.972	392.332	544.315	663.508	429.585	9.93456	8.56745	16.8021	15.2409	10.0076	9.251	0.966691	14.0169	3.55876	0.65999	0.0879217	0.178468
tr|Q9VCW3|Q9VCW3_DROME	FBgn0039004	LP09464p (Nucleoporin 133kD)	Nup133 CG6958 Dmel_CG6958	3	3281.38	1616.17	668.543	1588.16	1042.63	28.5888	13.5866	7.94459	14.0438	9.35061	21.0877	10.6082	10.4463	3.19383	2.01867	0.0891072	0.180336
sp|P06754-3|TPM1_DROME	FBgn0003721	Tropomyosin-1, isoforms 9A/A/B (Cytoskeletal tropomyosin) (Tropomyosin II)	Tm1 TmII CG4898	10	1006.23	965.72	1107.66	1034.47	1220.21	7.39715	6.85019	11.1064	7.71857	9.23359	7.12367	0.386763	9.35286	1.69707	0.761657	0.0901304	0.181327
tr|Q9W2N6|Q9W2N6_DROME	FBgn0034572	CG9346	CG9346 Dmel_CG9346	1	146.909	121.303	141.438	440.48	260.126	10.3798	8.26979	13.6304	31.5875	18.9187	9.32479	1.49199	21.3789	9.22789	0.436169	0.0900091	0.181327
tr|A1ZBJ2|A1ZBJ2_DROME	FBgn0034432	CG7461, isoform B (EC 1.3.99.-) (CG7461, isoform C) (EC 1.3.99.-)	CG7461 Dmel_CG7461	10	640.107	678.588	861.474	1268.57	2572.6	5.27363	5.39443	9.68055	10.6078	21.8172	5.33403	0.085417	14.0352	6.75536	0.380048	0.0912172	0.181899
tr|Q9VHC0|Q9VHC0_DROME	FBgn0037707	LD23870p (RNA-binding protein S1)	RnpS1 rnps1 CG16788 Dmel_CG16788	2	270.59	256.814	438.614	589.303	1381.78	5.57068	5.10151	12.3163	12.3136	29.2823	5.3361	0.331751	17.9708	9.79609	0.296932	0.0910424	0.181899
sp|P54611|VATE_DROME	FBgn0015324	V-type proton ATPase subunit E (V-ATPase subunit E) (V-ATPase 26 kDa subunit) (Vacuolar proton pump subunit E)	Vha26 CG1088	1	47.071	59.0866	73.8621	152.461	67.1227	6.42877	7.78656	13.7593	21.1341	9.43653	7.10766	0.960099	14.7766	5.91475	0.481007	0.0911993	0.181899
tr|A8JRE3|A8JRE3_DROME	FBgn0010328	Without children, isoform B	woc CG5965 Dmel_CG5965	3	598.455	495.044	668.544	787.604	566.616	10.7673	8.59414	16.4062	14.3824	10.4937	9.68071	1.53664	13.7608	3.00484	0.7035	0.0925998	0.183861
sp|P38979|RSSA_DROME	FBgn0003517	40S ribosomal protein SA (K14) (Laminin receptor homolog) (Protein stubarista)	sta CG14792	2	667.83	762.372	113.951	214.216	644.59	15.9738	17.5951	3.7176	5.2005	15.8706	16.7844	1.14647	8.2629	6.63005	2.0313	0.0927417	0.183861
sp|Q9W237|RS16_DROME	FBgn0034743	40S ribosomal protein S16	RpS16 CG4046	3	645.219	609.226	575.482	1699.5	1116.25	8.76471	7.9853	10.6626	23.4316	15.6084	8.37501	0.551132	16.5675	6.43832	0.505507	0.0934579	0.184713
sp|Q24174|ABRU_DROME	FBgn0264442	Protein abrupt (Protein clueless)	ab clu CG43860	1	230.124	209.514	293.341	290.798	243.225	10.328	9.07298	17.9568	13.2464	11.2365	9.70047	0.887406	14.1466	3.44942	0.685712	0.0937148	0.184713
sp|P22058|CPD1_DROME	FBgn0000412	Chromosomal protein D1	D1 CG9745	13	2796.73	3821.9	4075.09	6432.85	3469.37	8.23845	10.8632	16.3731	19.233	10.52	9.55081	1.85596	15.3754	4.44139	0.621175	0.0950603	0.186335
sp|P41073|PEP_DROME	FBgn0004401	Zinc finger protein on ecdysone puffs	Pep CG6143	9	1675.72	1343.95	1188.82	1954.95	2209.6	11.1307	8.61363	10.7705	13.1797	15.1078	9.87215	1.77981	13.0193	2.17306	0.758268	0.0956339	0.186335
sp|Q9VSF2|MED24_DROME	FBgn0035851	Mediator of RNA polymerase II transcription subunit 24 (Mediator complex subunit 24) (dMED24) (dTRAP100)	MED24 Trap100 CG7999	2	265.77	283.932	193.158	218.883	192.051	12.5712	12.9589	12.462	10.5084	9.35104	12.7651	0.274154	10.7738	1.57235	1.18483	0.0951569	0.186335
sp|Q9VXG1|HANG_DROME	FBgn0026575	Zinc finger protein hangover	hang CG32575	1	169.488	191.195	697.612	478.589	312.95	4.6785	5.09244	26.2653	13.4085	8.89224	4.88547	0.292705	16.1887	9.01406	0.301783	0.0955883	0.186335
sp|Q9V6B9|NUP54_DROME	FBgn0033737	Probable nucleoporin Nup54	Nup54 CG8831	2	238.463	261.709	106.663	236.392	144.97	14.2519	15.0923	8.69497	14.3395	8.91866	14.6721	0.594197	10.6511	3.19628	1.37752	0.0964175	0.187325
tr|A1Z898|A1Z898_DROME	FBgn0033526	Caf1-105	Caf1-105 CG12892 Dmel_CG12892	5	1551.87	1571.71	1068.16	1085.88	757.133	14.96	14.6194	14.0447	10.6245	7.51304	14.7897	0.240855	10.7274	3.26703	1.37868	0.0971548	0.187426
sp|P29327|RS6_DROME	FBgn0261592	40S ribosomal protein S6	RpS6 hen l(1)air8 CG10944	2	552.885	434.206	779.919	1089.12	2566.22	8.55668	6.4841	16.4634	17.1078	40.8821	7.52039	1.46554	24.8178	13.9158	0.303024	0.0974442	0.187426
sp|Q9V3P0|PRDX1_DROME	FBgn0040309	Peroxiredoxin 1 (EC 1.11.1.15) (Cytosolic thioredoxin peroxidase) (DPx-4783) (DmTPx-1) (Thioredoxin peroxidase)	Jafrac1 TPX-1 CG1633	1	91.5597	117.988	413.002	282.87	181.119	3.95264	4.91477	24.3185	12.3943	8.04851	4.43371	0.680329	14.9204	8.42403	0.297157	0.0970095	0.187426
tr|Q9VVI0|Q9VVI0_DROME	FBgn0036733	SD09427p (U4-U6 small nuclear riboprotein factor 60K)	U4-U6-60K CG6322 Dmel_CG6322	1	135.846	113.774	99.2294	150.389	178.61	10.7845	8.71521	10.7447	12.1176	14.5958	9.74984	1.4632	12.486	1.95179	0.780861	0.0975716	0.187426
sp|Q9VJY6|RL24_DROME	FBgn0032518	60S ribosomal protein L24	RpL24 CG9282	2	528.7	593.676	1222.27	3876.42	1281.58	4.65097	5.03925	14.6657	34.611	11.6051	4.84511	0.274555	20.2939	12.493	0.238746	0.0978619	0.187454
sp|P41126|RL13_DROME	FBgn0011272	60S ribosomal protein L13 (BBC1 protein homolog)	RpL13 bbc1 CG4651	8	690.503	875.419	1027.72	884.196	1875.39	7.54034	9.2241	15.3073	9.79993	21.0807	8.38222	1.1906	15.396	5.64092	0.544442	0.0987645	0.188651
tr|Q8SX89|Q8SX89_DROME	FBgn0038476	Kugelkern, isoform A (Kugelkern, isoform B) (Kugelkern, isoform C) (LD09231p)	kuk CG5175 Dmel_CG5175	1	67.9413	82.2028	229.455	223.359	88.7358	5.19824	6.06864	23.9454	17.345	6.98859	5.63344	0.615469	16.093	8.54744	0.350056	0.099805	0.18982
tr|Q9VPR5|Q9VPR5_DROME	FBgn0031266	CG2807, isoform A (CG2807, isoform B)	CG2807 Dmel_CG2807	1	164.517	126.01	146.44	194.56	149.917	11.3022	8.35296	13.7218	13.5661	10.6016	9.82756	2.0854	12.6298	1.75822	0.778123	0.0999345	0.18982
tr|Q9VAW2|Q9VAW2_DROME	FBgn0039581	GH23813p (Moca-cyp, isoform B) (EC 5.2.1.8) (Moca-cyp, isoform C) (EC 5.2.1.8)	Moca-cyp CG1866 Dmel_CG1866	2	549.84	323.5	529.086	1097.2	2056.29	9.42448	5.35032	12.3694	19.0878	36.2807	7.3874	2.88087	22.5793	12.3321	0.327175	0.100727	0.190793
tr|Q9XZ03|Q9XZ03_DROME	FBgn0262732	Multiprotein Bridging Factor 1 (Multiprotein bridging factor 1, isoform A) (Multiprotein bridging factor 1, isoform B) (Multiprotein bridging factor 1, isoform C) (Multiprotein bridging factor 1, isoform D)	mbf1 CG4143 Dmel_CG4143	7	1257.88	1619.24	633.423	917.46	1305.41	14.1593	17.5871	9.72511	10.4818	15.1256	15.8732	2.4238	11.7775	2.92412	1.34775	0.10171	0.192119
tr|Q9VU08|Q9VU08_DROME	FBgn0052113	CG32113	CG32113 Dmel_CG32113	1	186.773	253.169	374.804	520.199	220.349	8.30188	10.8581	22.7231	23.4682	10.0819	9.57999	1.80751	18.7577	7.52273	0.510722	0.1025	0.193075
sp|Q9VZS3|SUI1_DROME	FBgn0035423	Protein translation factor SUI1 homolog	CG17737	3	255.745	338.853	293.311	309.217	351.492	9.3993	12.0166	14.7034	11.5345	13.2975	10.708	1.85073	13.1785	1.58779	0.812535	0.102796	0.193097
sp|Q9VXK0|NIPSN_DROME	FBgn0030724	Protein NipSnap	Nipsnap CG9212	2	181.507	282.28	105.336	158.932	186.013	11.8335	17.7575	9.36693	10.5167	12.4833	14.7955	4.18884	10.789	1.57594	1.37135	0.103725	0.193349
tr|Q9U9Q1|Q9U9Q1_DROME	FBgn0028700	Replication factor C 38kD subunit, isoform A (EC 3.6.1.3) (Replication factor C 38kD subunit, isoform B) (EC 3.6.1.3)	RfC38 CG6258 Dmel_CG6258	1	118.784	108.378	133.303	142.373	117.767	10.4418	9.19255	15.9829	12.7025	10.6562	9.81715	0.883321	13.1139	2.68707	0.748608	0.103601	0.193349
sp|Q9VUL1|PYRG_DROME	FBgn0266452	CTP synthase (EC 6.3.4.2) (CTP synthetase) (UTP--ammonia ligase)	CTPsyn CG45070	1	101.612	100.17	28.7501	84.4021	78.461	18.3462	17.4511	7.08016	15.467	14.5823	17.8986	0.632962	12.3765	4.60804	1.44618	0.103925	0.193349
tr|Q7K1V0|Q7K1V0_DROME	FBgn0033491	CG18011 (LD39136p)	CG18011 Dmel_CG18011	1	98.7598	104.256	323.745	281.904	125.711	5.06853	5.16279	22.6623	14.6843	6.64117	5.11566	0.0666528	14.6626	8.0106	0.348892	0.104067	0.193349
tr|Q7K3J0|Q7K3J0_DROME	FBgn0033342	CG8258 (EC 3.6.1.3) (LD24495p)	CG8258 Dmel_CG8258	2	319.765	374.667	380.715	429.159	349.482	9.51922	10.7621	15.4587	12.967	10.7093	10.1407	0.878842	13.045	2.37562	0.77736	0.105371	0.195237
tr|Q9VTZ0|Q9VTZ0_DROME	FBgn0041775	GH08269p (Trailer hitch, isoform A) (Trailer hitch, isoform B)	tral BEST:GH08269 CG10686 Dmel_CG10686	3	266.889	279.766	194.609	192.067	164.778	14.9968	15.1687	14.9153	10.9539	9.53098	15.0828	0.121533	11.8001	2.79012	1.27819	0.106365	0.196322
sp|O61231|RL10_DROME	FBgn0024733	60S ribosomal protein L10 (QM protein homolog) (dQM)	RpL10 Qm CG17521	1	472.004	370.633	2995.36	1381.13	1276.19	4.46126	3.38017	38.6155	13.2495	12.4164	3.92072	0.764447	21.4271	14.8914	0.182979	0.106534	0.196322
tr|Q9VEH0|Q9VEH0_DROME	FBgn0038535	Aluminum tubes, isoform A (Aluminum tubes, isoform B) (Aluminum tubes, isoform D) (Aluminum tubes, isoform E) (Aluminum tubes, isoform F) (Aluminum tubes, isoform H)	alt CG18212 Dmel_CG18212	12	2075.33	2153.52	2607.84	3191.83	7032.72	7.7519	7.76164	13.2863	12.1008	27.0404	7.75677	0.00689083	17.4758	8.30436	0.443857	0.107197	0.19701
sp|P52304|POLO_DROME	FBgn0003124	Serine/threonine-protein kinase polo (EC 2.7.11.21)	polo CG12306	6	1904.56	1654.13	1226.58	1169.15	824.923	16.5401	13.861	14.5292	10.3053	7.37436	15.2005	1.89438	10.7363	3.59685	1.41581	0.108279	0.19793
sp|Q94920|VDAC_DROME	FBgn0004363	Voltage-dependent anion-selective channel (DmVDAC) (Porin)	porin POR-1 VDAC CG6647	3	349.704	355.521	343.262	373.356	604.532	9.06882	8.89605	12.1416	9.82699	16.1375	8.98244	0.122166	12.702	3.19237	0.707165	0.108037	0.19793
sp|Q9W1F4|THOC5_DROME	FBgn0034939	THO complex subunit 5	thoc5 CG2980	2	705.17	347.416	85.3775	322	330.003	26.5942	12.6423	4.39175	12.3254	12.8109	19.6183	9.8655	9.84265	4.72686	1.99319	0.108734	0.198228
sp|Q9GU68|IF5A_DROME	FBgn0034967	Eukaryotic translation initiation factor 5A (eIF-5A)	eIF-5A CG3186	5	2263.17	3263.39	1041.61	1645.62	2462.24	12.9448	18.0105	8.12613	9.55332	14.4969	15.4777	3.58204	10.7255	3.34324	1.44308	0.112911	0.204745
sp|P31009|RS2_DROME	FBgn0004867	40S ribosomal protein S2 (Protein strings of pearls)	RpS2 sop CG5920	3	838.193	802.38	1054.38	834.512	1794.14	9.01715	8.32888	15.4712	9.11185	19.8677	8.67301	0.48668	14.8169	5.4077	0.585345	0.112776	0.204745
sp|P18824|ARM_DROME	FBgn0000117	Armadillo segment polarity protein	arm CG11579	2	251.096	167.234	358.604	257.367	294.238	9.59699	6.16742	18.6944	9.98382	11.5761	7.88221	2.42508	13.4181	4.63826	0.58743	0.11506	0.20754
sp|P29052|TF2B_DROME	FBgn0004915	Transcription initiation factor IIB (General transcription factor TFIIB)	TfIIB CG5193	1	62.2877	72.3982	22.4181	61.6882	48.0629	12.3852	13.8903	6.07998	12.4496	9.83741	13.1378	1.06426	9.45568	3.20194	1.38941	0.115063	0.20754
sp|Q9XYZ5|DDB1_DROME	FBgn0260962	DNA damage-binding protein 1 (D-DDB1) (Damage-specific DNA-binding protein 1) (Protein piccolo)	pic DDB1 CG7769	2	224.447	190.605	389.343	368.103	218.359	8.61444	7.05881	20.382	14.3395	8.62685	7.83663	1.1	14.4494	5.87833	0.542348	0.115745	0.208219
sp|P13469|MODU_DROME	FBgn0002780	DNA-binding protein modulo	mod CG2050	14	3617.59	3369.56	1239.48	2661.1	3144.33	16.3254	14.6723	7.62926	12.1886	14.6063	15.4988	1.16887	11.4747	3.54287	1.3507	0.117225	0.210325
tr|Q9VMI5|Q9VMI5_DROME	FBgn0031769	CG9135 protein (CG9135, isoform A) (CG9135, isoform B) (CG9135, isoform C) (CG9135, isoform D) (CG9135-PA) (LD39815p)	CG9135 Dmel_CG9135	3	210.398	376.969	372.716	307.485	625.663	5.37724	9.29619	12.9927	7.97613	16.4599	7.33671	2.77112	12.4763	4.26541	0.588054	0.119079	0.212248
sp|P61209|ARF1_DROME	FBgn0010348	ADP-ribosylation factor 1	Arf79F ARF1 CG8385	1	124.495	224.436	182.285	192.172	300.063	6.78715	11.8062	13.5546	10.6335	16.839	9.29668	3.54901	13.6757	3.10455	0.679796	0.118742	0.212248
tr|A0A0B4K6F4|A0A0B4K6F4_DROME				1	176.788	176.037	122.913	119.008	147.961	13.1736	12.6572	12.4925	9.00069	11.3492	12.9154	0.365109	10.9475	1.78023	1.17976	0.119233	0.212248
tr|Q9VEA1|Q9VEA1_DROME	FBgn0026250	Eukaryotic initiation factor 1A, isoform A (Eukaryotic initiation factor 1A, isoform B) (Eukaryotic initiation factor 1A, isoform C) (RE54849p)	eIF-1A CG8053 Dmel_CG8053	2	415.384	436.109	445.729	581.79	1174.47	8.14202	8.24823	11.9166	11.5744	23.6969	8.19512	0.0751001	15.7293	6.90228	0.521009	0.119649	0.212256
tr|Q9VPH1|Q9VPH1_DROME	FBgn0036978	Toll-9, isoform A (Toll-9, isoform C)	Toll-9 CG5528 Dmel_CG5528	1	293.92	254.235	368.814	664.544	273.152	9.75949	8.14544	16.7034	22.3959	9.33618	8.95246	1.1413	16.1452	6.54775	0.554498	0.119862	0.212256
tr|Q8T8W3|Q8T8W3_DROME	FBgn0016693	AT21416p (Putative achaete scute target 1, isoform A)	Past1 CG6148 Dmel_CG6148	4	1095.22	1145.64	479.931	1035.39	905.791	14.7512	14.8888	8.81673	14.1541	12.5581	14.82	0.0972478	11.843	2.7396	1.25137	0.120524	0.212775
sp|Q7KUT2|LONM_DROME	FBgn0036892	Lon protease homolog, mitochondrial (EC 3.4.21.-)	Lon CG8798	2	281.559	282.725	133.979	170.1	272.928	15.426	14.9462	10.0121	9.45886	15.3922	15.1861	0.339244	11.621	3.27762	1.30678	0.120781	0.212775
tr|Q7K5K3|Q7K5K3_DROME	FBgn0039635	CG11876, isoform A (EC 1.2.4.1) (CG11876, isoform D) (EC 1.2.4.1) (GH08474p)	CG11876 Dmel_CG11876	2	120.858	134.474	150.722	121.71	181.177	8.84011	9.49076	15.0369	9.03561	13.6412	9.16544	0.460078	12.5712	3.14047	0.72908	0.121818	0.213939
sp|Q24472|RBF_DROME	FBgn0015799	Retinoblastoma family protein	Rbf CG7413	2	177.261	155.511	189.329	204.76	166.958	10.9165	9.24093	15.9034	12.7987	10.584	10.0787	1.18484	13.0954	2.67208	0.769642	0.122071	0.213939
tr|Q7JW66|Q7JW66_DROME	FBgn0033475	CG12129 (LD21545p)	CG12129 Dmel_CG12129	2	309.501	293.279	280.018	319.895	301.44	11.3483	10.3761	14.0041	11.9048	11.3772	10.8622	0.68747	12.4287	1.38959	0.873957	0.124341	0.216667
tr|Q9VWD9|Q9VWD9_DROME	FBgn0031057	LD38919p (Ubiquilin, isoform A) (Ubiquilin, isoform B)	Ubqn CG14224 Dmel_CG14224	2	125.724	157.391	52.7864	136.937	40.9318	16.0864	19.4314	9.21225	17.7833	5.39103	17.7589	2.36528	10.7955	6.34604	1.64503	0.124879	0.216667
sp|P21187|PABP_DROME	FBgn0265297	Polyadenylate-binding protein (PABP) (Poly(A)-binding protein)	pAbp CG5119	2	313.33	227.093	253.595	315.173	291.298	13.3471	9.33408	14.7342	13.6265	12.7729	11.3406	2.8376	13.7112	0.983389	0.827102	0.124902	0.216667
sp|Q9VAQ5|DIM1_DROME	FBgn0039627	Probable dimethyladenosine transferase (EC 2.1.1.183) (Probable 18S rRNA (adenine(1779)-N(6)/adenine(1780)-N(6))-dimethyltransferase) (Probable 18S rRNA dimethylase) (Probable S-adenosylmethionine-6-N',N'-adenosyl(rRNA) dimethyltransferase)	CG11837	1	93.7168	99.8061	64.8226	262.996	225.21	7.07645	7.27174	6.67614	20.1556	17.5046	7.1741	0.138086	14.7788	7.14121	0.485431	0.124221	0.216667
tr|Q9W3M7|Q9W3M7_DROME	FBgn0029979	CG10777, isoform B (EC 2.7.7.-) (EC 3.6.1.3) (CG10777, isoform C) (EC 2.7.7.-) (EC 3.6.1.3) (LD32873p)	CG10777 Dmel_CG10777	3	417.902	326.875	399.225	433.455	389.88	11.8601	8.95112	15.4537	12.4855	11.3897	10.4056	2.05694	13.1096	2.10266	0.793737	0.125482	0.217119
tr|Q9VJD4|Q9VJD4_DROME	FBgn0032640	LD24721p (MIP20650p) (Small glutamine-rich tetratricopeptide containing protein, isoform A) (Small glutamine-rich tetratricopeptide containing protein, isoform B)	Sgt CG5094 Dmel_CG5094	1	223.591	264.145	702.153	201.471	1193.8	6.34559	7.23339	27.18	5.80335	34.8754	6.78949	0.62777	22.6196	15.063	0.30016	0.126753	0.218761
sp|P41374|IF2A_DROME	FBgn0261609	Eukaryotic translation initiation factor 2 subunit 1 (Eukaryotic translation initiation factor 2 subunit alpha) (eIF-2-alpha)	eIF-2alpha eIF2a CG9946	6	626.871	773.731	739.918	694.605	831.471	9.27639	11.0478	14.9343	10.4325	12.6653	10.1621	1.25258	12.6774	2.25094	0.801592	0.128665	0.221499
tr|Q9VEZ3|Q9VEZ3_DROME	FBgn0027948	LP04448p (Mini spindles, isoform C)	msps CG5000 Dmel_CG5000	6	431.523	588.284	526.617	566.258	538.674	8.93277	11.7504	14.8689	11.8972	11.4783	10.3416	1.99234	12.7481	1.84855	0.811222	0.129465	0.222314
tr|Q9VIE7|Q9VIE7_DROME	FBgn0000239	Burgundy, isoform B (EC 3.6.1.-) (EC 6.3.5.2) (Burgundy, isoform C) (EC 3.6.1.-) (EC 6.3.5.2) (LD42771p)	bur CG9242 Dmel_CG9242	4	345.082	323.773	475.315	493.064	321.061	10.3105	9.33425	19.3705	14.9524	9.87448	9.82239	0.690338	14.7325	4.75183	0.666718	0.130853	0.224131
sp|O61345|PEN_DROME	FBgn0015527	Protein penguin	pen CG1685	3	796.632	496.236	520.217	1359.07	932.264	11.5224	6.92561	10.263	19.9517	13.8802	9.22402	3.25043	14.6983	4.89588	0.627558	0.133795	0.228022
tr|Q9W3W1|Q9W3W1_DROME	FBgn0029903	Coronin	pod1 CG4532 Dmel_CG4532	1	249.146	191.088	249.519	505.685	228.316	10.2698	7.60018	14.0286	21.1562	9.68751	8.93497	1.88767	14.9574	5.79047	0.597361	0.133543	0.228022
tr|Q9VJZ1|Q9VJZ1_DROME	FBgn0032514	CG9302 (EC 5.3.4.1) (FI21342p1)	CG9302-RA CG9302 Dmel_CG9302	2	157.309	165.578	183.598	149.471	287.034	7.16014	7.27201	11.3982	6.90519	13.4484	7.21608	0.0791069	10.5839	3.34675	0.681795	0.134932	0.2289
tr|Q8SYQ8|Q8SYQ8_DROME	FBgn0033100	CG3420, isoform A (CG3420, isoform B) (RE40412p)	CG3420 Dmel_CG3420	1	244.415	280.334	96.043	173.627	253.98	11.8502	13.1147	6.35134	8.54409	12.6755	12.4825	0.894114	9.19031	3.21123	1.35822	0.134984	0.2289
sp|Q9VN25|EIF3A_DROME	FBgn0037249	Eukaryotic translation initiation factor 3 subunit A (eIF3a) (Eukaryotic translation initiation factor 3 subunit 10)	eIF3-S10 CG9805	8	1704.73	2315.17	1695.87	2102.84	2807.37	9.93073	13.0134	13.4747	12.4331	16.8343	11.4721	2.1798	14.2474	2.30007	0.805207	0.135662	0.229066
sp|P24156|L2CC_DROME	FBgn0002031	Protein l(2)37Cc	l(2)37Cc CG10691	1	123.688	101.181	73.4592	62.2861	93.3826	14.7164	11.616	11.9212	7.52168	11.4369	13.1662	2.19232	10.2933	2.41245	1.27911	0.135755	0.229066
sp|Q9VRP9|BRE1_DROME	FBgn0086694	E3 ubiquitin-protein ligase Bre1 (EC 6.3.2.-) (dBre1)	Bre1 CG10542	3	386.602	404.82	492.732	367.214	564.267	9.9412	10.0443	17.2817	9.58394	14.9357	9.99275	0.0729052	13.9338	3.94547	0.71716	0.136347	0.229495
tr|Q9Y134|Q9Y134_DROME	FBgn0001986	L.2.35Df (Lethal (2) 35Df) (EC 3.6.1.3)	l(2)35Df l.2.35Df CG4152 Dmel_CG4152	3	322.453	266.659	465.392	342.373	359.991	9.50661	7.58572	18.7145	10.2448	10.9249	8.54616	1.35828	13.2947	4.70594	0.642824	0.138315	0.231433
sp|A1A708|Y4951_DROME	FBgn0039563	Uncharacterized protein CG4951	CG4951	2	459.446	447.869	509.547	852.202	417.724	11.1173	10.4568	16.8171	20.9294	10.4045	10.7871	0.467065	16.0504	5.30419	0.672078	0.137983	0.231433
sp|Q9VFC8|GYS_DROME	FBgn0266064	Glycogen [starch] synthase (EC 2.4.1.11) (Glycogen synthase)	GlyS CG6904	1	133.496	128.605	94.4022	74.9081	99.3221	15.221	14.1487	14.6812	8.66874	11.6571	14.6849	0.758205	11.669	3.00623	1.25845	0.138519	0.231433
sp|P35381|ATPA_DROME	FBgn0011211	ATP synthase subunit alpha, mitochondrial (Protein bellwether)	blw ATPSYN-ALPHA CG3612	16	2176.8	3005.16	1828.92	3666.46	4036.36	7.90286	10.5272	9.05648	13.5102	15.0842	9.21504	1.8557	12.5503	3.12641	0.734249	0.139298	0.231596
tr|Q9VBB3|Q9VBB3_DROME	FBgn0039459	Integrator 12 (RE11768p)	IntS12 CG5491 Dmel_CG5491	1	941.068	934.606	231.272	826.867	746.643	20.5774	19.7189	6.89754	18.3509	16.8055	20.1482	0.607074	14.018	6.21471	1.43731	0.139223	0.231596
sp|P46222|RL11_DROME	FBgn0013325	60S ribosomal protein L11	RpL11 RPL11A CG7726	2	188.688	176.285	169.708	238.917	468.66	9.41816	8.49026	11.5538	12.1037	24.0795	8.95421	0.656126	15.9124	7.07832	0.56272	0.139843	0.231935
tr|Q9VSS1|Q9VSS1_DROME	FBgn0086706	Pixie, isoform A (EC 3.6.1.3) (Pixie, isoform B) (EC 3.6.1.3) (RE71924p)	pix CG5651 Dmel_CG5651	4	863.317	829.894	446.284	534.658	832.821	15.4304	14.3123	10.8797	9.6991	15.3224	14.8714	0.790575	11.9671	2.96516	1.24269	0.143541	0.236913
sp|Q9VGR7|Y6693_DROME	FBgn0037878	J domain-containing protein CG6693	CG6693	1	55.5326	72.1135	47.4446	96.2269	75.1964	9.49697	11.8997	11.0669	16.7025	13.2373	10.6983	1.69901	13.6689	2.84251	0.782678	0.143523	0.236913
tr|Q9VKY3|Q9VKY3_DROME	FBgn0032229	ATP-dependent Clp protease proteolytic subunit (EC 3.4.21.92)	CG5045 Dmel_CG5045	2	299.832	330.294	228.869	241.077	174.771	13.6593	14.5188	14.2211	11.1469	8.19571	14.089	0.607808	11.1879	3.01292	1.25931	0.145441	0.239468
sp|Q9VKM1|PIWI_DROME	FBgn0004872	Protein piwi	piwi CG6122	2	314.546	335.851	805.798	477.009	419.203	6.24952	6.4386	21.8368	9.61915	8.57343	6.34406	0.1337	13.3431	7.37428	0.475456	0.146314	0.240171
tr|Q9VW68|Q9VW68_DROME	FBgn0036927	CG7433, isoform A (EC 2.6.1.19) (CG7433, isoform B) (EC 2.6.1.19) (CG7433, isoform C) (EC 2.6.1.19) (CG7433, isoform D) (EC 2.6.1.19)	CG7433 Dmel_CG7433	1	248.436	430.308	101.861	131.228	319.033	10.3073	17.2262	5.76418	5.52594	13.6249	13.7668	4.89246	8.30501	4.6087	1.65765	0.146575	0.240171
tr|Q7KM15|Q7KM15_DROME	FBgn0000181	Transcription factor BTF3	bic bic-RA CG3644 Dmel_CG3644	5	290.091	506.053	383.683	415.81	586.6	6.51296	10.9628	11.7495	9.4752	13.5567	8.73788	3.14651	11.5938	2.0452	0.753669	0.147154	0.240541
tr|Q8IPT2|Q8IPT2_DROME	FBgn0052438	FI18910p1 (Smc5, isoform E) (EC 3.6.1.3)	SMC5 Smc5 Smc5-RE CG32438 Dmel_CG32438	2	177.084	179.647	122.955	116.962	158.304	12.3392	12.0784	11.6857	8.27181	11.3545	12.2088	0.184375	10.4373	1.88269	1.16973	0.148482	0.24213
tr|Q9W499|Q9W499_DROME	FBgn0029785	CG4111-PB, isoform B (FI02809p) (Ribosomal protein L35, isoform A) (Ribosomal protein L35, isoform C)	RpL35 RpL35-RB CG4111 Dmel_CG4111	1	245.23	347.713	127.417	1121.69	1038.34	5.53624	7.57434	3.92346	25.7017	24.1296	6.55529	1.44116	17.9183	12.1453	0.365844	0.149834	0.243749
tr|Q7KN85|Q7KN85_DROME	FBgn0020236	ATP citrate lyase, isoform D (EC 2.3.3.8) (EC 6.2.1.5) (ATP citrate lyase, isoform E) (EC 2.3.3.8) (EC 6.2.1.5) (LD21334p)	ATPCL CG8322 Dmel_CG8322	2	272.823	344.054	452.605	400.586	309.898	8.4672	10.303	19.1592	12.6184	9.90022	9.38512	1.29814	13.8926	4.75921	0.675548	0.150334	0.243978
tr|Q9VRP2|Q9VRP2_DROME	FBgn0035630	CG10576, isoform A (EC 3.4.11.-) (CG10576, isoform C) (EC 3.4.11.-) (CG10576, isoform D) (EC 3.4.11.-)	CG10576 Dmel_CG10576	6	429.634	752.618	957.485	638.721	790.291	5.24755	8.86978	15.9511	7.91804	9.93607	7.05866	2.5613	11.2684	4.17899	0.626412	0.151552	0.244905
tr|Q0KHZ6|Q0KHZ6_DROME	FBgn0039697	CG7834, isoform A (CG7834, isoform B)	CG7834 Dmel_CG7834	2	504.545	832.986	448.909	441.784	324.942	12.6288	20.1178	15.3257	11.2234	8.37212	16.3733	5.29554	11.6404	3.49548	1.4066	0.151625	0.244905
sp|Q9U3Z7|NH2L1_DROME	FBgn0015393	NHP2-like protein 1 homolog (Protein hoi-polloi)	hoip CG3949	2	288.138	317.565	270.345	282.068	366.813	10.8082	11.4939	13.8316	10.7388	14.1634	11.1511	0.484859	12.9113	1.8887	0.86367	0.153138	0.246569
tr|Q9VZW7|Q9VZW7_DROME	FBgn0035383	CG2107 (EC 2.3.1.21)	CG2107 Dmel_CG2107	1	0.823258	3.37516	0	0	1.71192	0.0277173	0.109645	0	0	0.0593287	0.0686813	0.0579319	0.0197762	0.0342535	3.47292	0.153381	0.246569
sp|P02283|H2B_DROME	FBgn0001198	Histone H2B	His2B His2B:CG17949 CG17949 His2B:CG33868 CG33868 His2B:CG33870 CG33870 His2B:CG33872 CG33872 His2B:CG33874 CG33874 His2B:CG33876 CG33876 His2B:CG33878 CG33878 His2B:CG33880 CG33880 His2B:CG33882 CG33882 His2B:CG33884 CG33884 His2B:CG33886 CG33886 His2B:CG33888 CG33888 His2B:CG33890 CG33890 His2B:CG33892 CG33892 His2B:CG33894 CG33894 His2B:CG33896 CG33896 His2B:CG33898 CG33898 His2B:CG33900 CG339…	10	1730	2564.74	1140.49	1362.67	1960.32	10.7705	15.4069	9.68459	8.61053	12.5627	13.0887	3.2784	10.286	2.04358	1.27248	0.155341	0.248597
sp|Q9VSH4|CPSF6_DROME	FBgn0035872	Cleavage and polyadenylation specificity factor subunit CG7185	CG7185	3	472.027	667.808	431.11	1707.24	932.306	7.43197	10.1454	9.25819	27.2824	15.1099	8.78869	1.9187	17.2168	9.19496	0.51047	0.155373	0.248597
tr|Q9VVU6|Q9VVU6_DROME	FBgn0036828	CG6841-PA (LD04472p)	CG6841 Dmel_CG6841	5	734.403	647.54	382.478	684.212	491.407	14.742	12.5421	10.472	13.9399	10.1539	13.6421	1.55554	11.5219	2.10007	1.18401	0.158157	0.251277
tr|Q9VT32|Q9VT32_DROME	FBgn0036030	CG6767, isoform A (EC 2.7.6.1) (CG6767, isoform H) (EC 2.7.6.1) (RE57174p)	CG6767 Dmel_CG6767	4	973.603	1523.62	508.193	685.098	1186.06	12.8999	19.4788	9.18404	9.21312	16.1763	16.1894	4.652	11.5245	4.02861	1.40478	0.157571	0.251277
tr|Q9V3F8|Q9V3F8_DROME	FBgn0015781	Pyrroline-5-carboxylate reductase (EC 1.5.1.2)	P5cr CG6009 Dmel_CG6009	1	120.018	149.631	132.325	153.819	128.6	10.5314	12.669	15.8373	13.6993	11.6159	11.6002	1.51153	13.7175	2.11079	0.845651	0.158026	0.251277
sp|P52295|IMA_DROME	FBgn0267727	Importin subunit alpha (Karyopherin subunit alpha) (Pendulin)	Pen CG4799	4	640.462	1014.37	1027.36	1262.46	738.901	7.62766	11.6567	16.6887	15.2604	9.05841	9.64221	2.849	13.6692	4.05638	0.705398	0.159328	0.252547
tr|Q7KN75|Q7KN75_DROME	FBgn0027835	Dodeca-satellite-binding protein 1, isoform A (Dodeca-satellite-binding protein 1, isoform B) (Dodeca-satellite-binding protein 1, isoform D) (Dodeca-satellite-binding protein 1, isoform E) (Dodeca-satellite-binding protein 1, isoform F) (Dodeca-satellite-binding protein 1, isoform G) (Dodeca-satellite-binding protein 1, isoform H)	Dp1 CG5170 Dmel_CG5170	16	3170.88	4460.31	2576.78	3017.24	2860.51	11.8439	16.0755	13.1278	11.4387	10.9984	13.9597	2.9922	11.855	1.12412	1.17754	0.161761	0.255215
sp|O44081|DKC1_DROME	FBgn0259937	H/ACA ribonucleoprotein complex subunit 4 (EC 5.4.99.-) (Nucleolar protein AT band 60B) (Protein minifly)	Nop60B mfl CG3333	13	3327.54	2567.63	1266.33	2230.88	2771.93	16.2319	12.0855	8.42549	11.0452	13.9187	14.1587	2.93197	11.1298	2.74757	1.27215	0.161415	0.255215
tr|Q9VLC5|Q9VLC5_DROME	FBgn0012036	Aldehyde dehydrogenase (Aldehyde dehydrogenase, isoform A) (EC 1.2.1.10) (EC 1.2.1.3) (Aldehyde dehydrogenase, isoform B) (EC 1.2.1.10) (EC 1.2.1.3)	Aldh CG3752 Dmel_CG3752	3	329.206	505.034	273.219	326.427	273.813	10.8882	16.1173	12.3253	10.9578	9.32204	13.5027	3.6975	10.8684	1.50365	1.24238	0.162931	0.256465
tr|Q9VSW7|Q9VSW7_DROME	FBgn0035981	CG4452, isoform A (LD21662p)	CG4452 Dmel_CG4452	4	1340.07	1064.38	899.149	784.445	632.436	16.9755	13.0099	15.5355	10.0857	8.24667	14.9927	2.80406	11.2893	3.79054	1.32805	0.164728	0.258695
sp|Q9VDS6|SURF6_DROME	FBgn0038746	Surfeit locus protein 6 homolog	Surf6 CG4510	1	128.649	83.7463	116.076	99.6074	213.897	12.2263	7.67953	15.0462	9.60785	20.9247	9.95289	3.21502	15.1929	5.65983	0.655101	0.166287	0.259888
tr|Q9V3V0|Q9V3V0_DROME	FBgn0028554	DXl6 protein (LD46359p) (SR family splicing factor 9G8) (X16, isoform A)	x16 9G8 Dxl6 xl6 CG10203 Dmel_CG10203	1	275.991	191.015	188.16	350.142	255.769	14.5655	9.72707	13.5443	18.7553	13.8947	12.1463	3.42128	15.3981	2.91269	0.788817	0.166354	0.259888
sp|P48148|RHO1_DROME	FBgn0014020	Ras-like GTP-binding protein Rho1	Rho1 CG8416	1	39.4322	80.6511	69.1798	57.9418	93.1219	4.25263	8.39265	10.1762	6.34232	10.3378	6.32264	2.92744	8.95211	2.26159	0.706274	0.166634	0.259888
sp|Q9V3S9|BGM_DROME	FBgn0027348	Very long-chain-fatty-acid--CoA ligase bubblegum (EC 6.2.1.-) (EC 6.2.1.3)	bgm CG4501	1	50.3267	46.2129	64.0118	57.4763	47.3319	9.54917	8.46087	16.5665	11.0689	9.2447	9.00502	0.769542	12.2934	3.81139	0.732509	0.167476	0.260603
sp|Q7K4N3|NCBP1_DROME	FBgn0022942	Nuclear cap-binding protein subunit 1 (80 kDa nuclear cap-binding protein) (CBP80) (NCBP 80 kDa subunit)	Cbp80 CG7035	3	510.444	380.715	295.928	343.977	357.841	16.4586	11.8448	13.0146	11.2571	11.8769	14.1517	3.26245	12.0495	0.891377	1.17446	0.168455	0.260933
sp|Q9VN93|CPR1_DROME	FBgn0260462	Putative cysteine proteinase CG12163 (EC 3.4.22.-)	CG12163	2	293.987	268.498	239.264	461.789	276.525	9.6939	8.54264	10.7608	15.4547	9.38581	9.11827	0.814059	11.8671	3.18212	0.768363	0.168448	0.260933
tr|Q9VQ76|Q9VQ76_DROME	FBgn0031390	LD36155p (Tho2 protein) (Tho2, isoform A)	tho2 CG31671 Dmel_CG31671	6	881.391	698.176	446.729	715.657	672.853	16.0548	12.2711	11.0989	13.231	12.6161	14.163	2.67547	12.3153	1.09738	1.15003	0.169712	0.261217
tr|Q9VHC5|Q9VHC5_DROME	FBgn0037703	JmjC domain-containing histone demethylase 2, isoform A (JmjC domain-containing histone demethylase 2, isoform B) (LD20919p)	JHDM2 CG8165 Dmel_CG8165	3	306.529	317.642	415.292	506.373	250.255	9.68164	9.68043	17.8909	16.2329	8.13628	9.68104	0.000853492	14.0867	5.21945	0.687248	0.169887	0.261217
tr|A0A0B4JCW4|A0A0B4JCW4_DROME				2	377.844	579.176	478.971	898.264	446.594	8.28289	12.2508	14.3212	19.9859	10.0775	10.2668	2.80571	14.7949	4.97115	0.693946	0.169428	0.261217
tr|Q9VRZ7|Q9VRZ7_DROME	FBgn0035722	CG10075 (RE68357p)	CG10075 Dmel_CG10075	1	140.221	253.241	220.562	219.377	219.601	7.00467	12.2065	15.0281	11.1228	11.2921	9.60557	3.67823	12.481	2.20748	0.769615	0.170175	0.261217
sp|P08928|LAM0_DROME	FBgn0002525	Lamin Dm0	Lam CG6944	20	2355.37	4930.87	3080.33	4407.26	5204.82	6.32951	12.7855	11.2904	12.0207	14.3974	9.55751	4.56508	12.5695	1.62457	0.760374	0.172472	0.26345
sp|P54385|DHE3_DROME	FBgn0001098	Glutamate dehydrogenase, mitochondrial (GDH) (EC 1.4.1.3)	Gdh Glud CG5320	7	984.727	1145.87	953.872	977.82	1305.99	9.12429	10.2447	12.0552	9.19585	12.4564	9.68449	0.792246	11.2358	1.77801	0.861931	0.172793	0.26345
sp|P07909|ROA1_DROME	FBgn0001215	Heterogeneous nuclear ribonucleoprotein A1 (hnRNP A1) (PEN repeat clone P9) (hnRNP core protein A1-A)	Hrb98DE Pen9 CG9983	2	293.013	382.676	260.984	425.6	760.092	7.39664	9.32097	8.98589	10.9043	19.7507	8.3588	1.36071	13.2136	5.74192	0.632589	0.172373	0.26345
sp|Q9V726|CPSF1_DROME	FBgn0024698	Cleavage and polyadenylation specificity factor subunit 1 (Cleavage and polyadenylation specificity factor 160 kDa subunit) (CPSF 160 kDa subunit) (dCPSF 160)	Cpsf160 cpsf CG10110	1	92.715	83.8861	157.317	109.901	92.9838	8.96109	7.82321	20.7391	10.7811	9.251	8.39215	0.804599	13.5904	6.23805	0.617506	0.173361	0.263726
sp|Q9VD51|DDX18_DROME	FBgn0266581	Probable ATP-dependent RNA helicase pitchoune (EC 3.6.4.13)	pit CG6375	2	273.76	239.034	173.992	236.817	210.124	15.1118	12.7317	13.1001	13.2681	11.9395	13.9218	1.68297	12.7692	0.723452	1.09026	0.173931	0.264002
tr|Q9VAC4|Q9VAC4_DROME	FBgn0039735	CG7911, isoform A (CG7911, isoform B)	Nph CG7911 Dmel_CG7911	1	131.376	124.148	68.0724	129.804	48.9489	16.7655	15.287	11.8488	16.8128	6.43003	16.0263	1.04547	11.6972	5.19302	1.37009	0.17449	0.264261
tr|Q8T4A9|Q8T4A9_DROME	FBgn0030789	AT07738p (Rrp45, isoform A) (EC 3.1.13.-) (Rrp45, isoform B) (EC 3.1.13.-)	Rrp45 CG9606 Dmel_CG9606	5	1304.09	925.411	739.057	825.167	873.945	13.6413	9.34044	10.5445	8.76072	9.41023	11.4909	3.04119	9.57182	0.90281	1.20049	0.175107	0.264607
tr|Q8MZI3|Q8MZI3_DROME	FBgn0035720	CG10077, isoform D (EC 2.7.7.-) (EC 3.6.1.3) (CG10077-PA, isoform A) (GH10652p)	CG10077 Dmel_CG10077	1	117.366	138.548	74.4858	128.944	77.1995	12.6893	14.4538	10.9843	14.1497	8.59172	13.5716	1.24769	11.2419	2.78792	1.20723	0.181748	0.274032
sp|Q26365|ADT_DROME	FBgn0003360	ADP,ATP carrier protein (ADP/ATP translocase) (Adenine nucleotide translocator) (ANT) (Stress-sensitive protein B)	sesB A/A-T CG16944	4	614.4	665.288	739.581	926.663	3805.11	5.85464	6.11703	9.61246	8.96231	37.3236	5.98583	0.185537	18.6328	16.19	0.321252	0.185813	0.279542
tr|A0A0B4KG70|A0A0B4KG70_DROME				2	398.214	325.041	274.603	259.373	219.361	16.1911	12.7521	15.2288	10.7037	9.18093	14.4716	2.43176	11.7045	3.14568	1.23641	0.188279	0.282627
sp|A1Z8P9|TPR_DROME	FBgn0013756	Nucleoprotein TPR (Megator) (Nuclear envelope antigen Bx34)	Mtor CG8274	9	1715.13	1430.79	1341.6	1489.85	1866.17	13.101	10.5455	13.9776	11.5505	14.6734	11.8233	1.80707	13.4005	1.63946	0.882298	0.191802	0.286114
tr|Q9VEB1|Q9VEB1_DROME	FBgn0262559	IP09655p (Malate dehydrogenase 2) (EC 1.1.1.37) (RE60471p)	Mdh2 l(3)psg7 CG7998 Dmel_CG7998	5	380.232	783.977	650.062	545.273	840.746	5.92994	11.7974	13.828	8.63108	13.4969	8.86369	4.14895	11.9853	2.90958	0.739544	0.192706	0.286114
sp|Q7JVI3|EIF3M_DROME	FBgn0033902	Eukaryotic translation initiation factor 3 subunit M (eIF3m) (Transport and Golgi organization protein 7) (Tango-7)	Tango7 CG8309	4	490.936	1057.67	374.691	416.164	648.272	9.75017	20.2684	10.1499	8.38882	13.253	15.0093	7.43753	10.5972	2.46273	1.41634	0.191544	0.286114
sp|Q94901|LARK_DROME	FBgn0011640	RNA-binding protein lark	lark CG8597	2	356.915	428.948	240.388	177.706	381.429	12.1005	14.0322	11.1161	6.1149	13.3113	13.0663	1.36596	10.1808	3.68825	1.28343	0.192339	0.286114
sp|P09491|TPM2_DROME	FBgn0004117	Tropomyosin-2 (Tropomyosin I)	Tm2 TmI CG4843	2	111.741	92.7003	91.5197	240.79	102.242	5.98679	4.79232	6.68802	13.0939	5.63871	5.38955	0.844617	8.47356	4.03562	0.636044	0.19258	0.286114
sp|P29845|HSP7E_DROME	FBgn0001220	Heat shock 70 kDa protein cognate 5	Hsc70-5 Hsc5 CG8542	6	1914.2	2882.98	1561.54	2034.58	1732.97	11.149	16.2021	12.4051	12.0274	10.3898	13.6755	3.57309	11.6074	1.07131	1.17817	0.193225	0.28626
sp|P53501|ACT3_DROME	FBgn0000044	Actin-57B	Act57B CG10067	2	158.046	186.93	76.5163	178.285	127.572	12.4069	14.1593	8.19287	14.2051	10.3086	13.2831	1.23917	10.9022	3.04977	1.21839	0.194127	0.28697
sp|Q9V3G1|RL8_DROME	FBgn0261602	60S ribosomal protein L8	RpL8 CG1263	5	817.722	707.205	670.483	1118.27	3711.19	8.03469	6.70488	8.9857	11.1521	37.5357	7.36979	0.940316	19.2245	15.8949	0.383353	0.195553	0.288452
sp|Q08473|SQD_DROME	FBgn0263396	RNA-binding protein squid (Heterogeneous nuclear ribonucleoprotein 40) (HNRNP 40)	sqd hrp40 CG16901	2	219.605	340.549	221.36	301.622	520.307	5.33026	7.97568	7.32834	7.4305	12.9997	6.65297	1.8706	9.25286	3.2453	0.719018	0.19647	0.288868
sp|P25008|CCNC_DROME	FBgn0004597	Cyclin-C	CycC CLND CG7281	1	81.7107	74.4489	68.9533	70.1602	112.027	11.6039	10.2015	13.3561	10.1126	16.3761	10.9027	0.991644	13.2816	3.13245	0.820887	0.196685	0.288868
sp|Q9W5R8|RL5_DROME	FBgn0064225	60S ribosomal protein L5	RpL5 yip6 CG17489	2	224.833	233.702	131.068	373.534	686.242	8.85573	8.88197	7.04146	14.9329	27.8234	8.86885	0.0185519	16.5993	10.4907	0.534292	0.197865	0.289975
sp|Q8MLV1|LBR_DROME	FBgn0034657	Lamin-B receptor (dLBR)	LBR CG17952	2	197.037	258.219	297.007	344.812	174.051	8.61879	10.8986	17.7201	15.3084	7.83688	9.75868	1.61204	13.6218	5.15295	0.716402	0.199241	0.291363
sp|Q9VXE0|RUXG_DROME	FBgn0261791	Probable small nuclear ribonucleoprotein G (snRNP-G) (Sm protein G) (Sm-G) (SmG)	SmG CG9742	3	469.337	464.569	385.218	944.875	461.241	8.32679	7.9529	9.32181	17.0144	8.42342	8.13984	0.26438	11.5865	4.72207	0.702526	0.199991	0.291833
tr|Q9VKI2|Q9VKI2_DROME	FBgn0032354	CG4788, isoform A (CG4788, isoform B) (FI09336p)	CG4788-RA CG4788 Dmel_CG4788	1	119.98	110.184	66.8716	118.965	64.174	14.7939	13.1092	11.2465	14.8883	8.1452	13.9516	1.19124	11.4267	3.37516	1.22097	0.20099	0.292662
tr|Q9VBU7|Q9VBU7_DROME	FBgn0039302	Nucleoporin 358kD, isoform A	Nup358 CG11856 Dmel_CG11856	12	1858.99	1655.13	1171.96	1137.4	1674.7	14.1191	12.1295	12.1407	8.76787	13.0929	13.1243	1.40686	11.3338	2.27263	1.15798	0.20216	0.29311
tr|A1Z8G7|A1Z8G7_DROME	FBgn0033593	FI09243p (Listericin)	Listericin CG9080-RA CG9080 Dmel_CG9080	3	402.879	316.955	291.458	220.891	111.943	18.9786	14.4069	18.727	10.5614	5.42821	16.6928	3.23267	11.5722	6.7068	1.44249	0.20189	0.29311
sp|P35600|RFC1_DROME	FBgn0004913	Replication factor C subunit 1 (Activator 1 140 kDa subunit) (Activator 1 subunit 1) (Germline transcription factor 1) (Replication factor C large subunit)	Gnf1 CG1119	2	350.752	421.82	275.328	348.14	233.974	12.0681	14.0038	12.9208	12.1574	8.28654	13.036	1.36879	11.1216	2.4847	1.17213	0.20325	0.29344
sp|P32234|128UP_DROME	FBgn0010339	GTP-binding protein 128up	128up GTP-bp CG8340	1	250.256	312.107	199.886	489.039	309.643	8.45717	10.1772	9.2135	16.7739	10.7713	9.31719	1.21624	12.2529	3.99205	0.760405	0.20297	0.29344
tr|Q7KTP4|Q7KTP4_DROME	FBgn0053113	Reticulon-like protein	Rtnl1 CG8895 CG33113 Dmel_CG33113	4	853.698	1138.27	450.457	330.584	1071.47	13.9896	17.9981	10.0683	5.49835	18.0737	15.9938	2.83447	11.2134	6.3654	1.42631	0.203711	0.293482
tr|Q9VAY6|Q9VAY6_DROME	FBgn0039558	BCAS2 ortholog (LD24242p)	BCAS2 CG4980 Dmel_CG4980	1	85.2395	79.231	131.12	92.2651	80.4246	8.94943	8.0266	18.7769	9.83203	8.69183	8.48802	0.652537	12.4336	5.52298	0.682668	0.204988	0.294697
sp|P26686|SRR55_DROME	FBgn0004587	Serine-arginine protein 55 (SRP55) (52 kDa bracketing protein) (B52 protein) (Protein enhancer of deformed)	B52 E(Dfd) RS55 SR55 CG10851	5	740.428	542.761	551.11	1073.8	4615.69	6.47751	4.58159	6.57604	9.53452	41.5652	5.52955	1.34061	19.2253	19.4035	0.287619	0.207001	0.29513
sp|P35415|MYSP1_DROME	FBgn0003149	Paramyosin, long form	Prm CG5939	5	602.897	614.667	464.301	646.109	1238.03	10.6934	10.5195	11.2323	11.6312	22.6032	10.6064	0.122963	15.1556	6.45292	0.699834	0.207025	0.29513
sp|P20232|TFS2_DROME	FBgn0010422	Transcription elongation factor S-II (RNA polymerase II elongation factor DMS-II) (TFIIS)	TfIIS DmSII CG3710	1	190.884	247.11	101.816	190.045	208.832	10.9023	13.6182	7.93166	11.0167	12.2776	12.2602	1.92046	10.4087	2.23585	1.17789	0.206179	0.29513
sp|P08570|RLA1_DROME	FBgn0002593	60S acidic ribosomal protein P1 (Acidic ribosomal protein RPA2) (RP21C)	RpLP1 M(2)21C rp21C RPA2 RpP2 CG4087	1	66.3239	105.441	48.8102	208.656	128.366	6.29319	9.65374	6.31701	20.0948	12.5377	7.97347	2.37627	12.9831	6.89967	0.61414	0.206867	0.29513
tr|Q9VHG6|Q9VHG6_DROME	FBgn0037669	Insulator binding factor 2 (RE22911p)	Ibf2 CG9740 Dmel_CG9740	1	168.066	108.48	181.056	337.846	89.9528	9.9453	6.19396	14.6134	20.2911	5.47924	8.06963	2.6526	13.4613	7.47287	0.59947	0.208531	0.296655
tr|Q7JQT9|Q7JQT9_DROME	FBgn0033454	CG1671 (LD47550p)	CG1671 Dmel_CG1671	1	187.905	183.345	139.702	154.692	153.743	13.2727	12.4961	13.4594	11.0902	11.1785	12.8844	0.549123	11.9094	1.34308	1.08187	0.209235	0.297034
tr|Q9VBL3|Q9VBL3_DROME	FBgn0039379	CG5886 (GH01188p)	CG5886 Dmel_CG5886	2	170.023	195.9	144.387	208.746	552.065	6.57345	7.30808	7.61401	8.19131	21.9707	6.94076	0.519463	12.592	8.12732	0.551204	0.210055	0.297578
tr|Q9VAJ2|Q9VAJ2_DROME	FBgn0025457	Bub3, isoform A (Bub3, isoform B) (FI07632p)	Bub3 Bub3-RA CG7581 Dmel_CG7581	2	242.403	300.967	208.685	171.057	207.889	12.4107	14.8683	14.573	8.88894	10.9562	13.6395	1.73776	11.4727	2.87704	1.18886	0.210659	0.297813
sp|P05205|HP1_DROME	FBgn0003607	Heterochromatin protein 1 (HP1) (Non-histone chromosomal protein C1A9 antigen)	Su(var)205 HP1 CG8409	6	874.021	1026.61	265.404	813.192	929.113	11.0486	12.522	4.57608	10.4335	12.0899	11.7853	1.04185	9.03315	3.94778	1.30467	0.212836	0.300266
sp|Q9VA91|RS7_DROME	FBgn0039757	40S ribosomal protein S7	RpS7 CG1883	8	1443.81	1681.79	1287.04	1523.58	3627.77	9.33415	10.491	11.349	9.99728	24.142	9.91259	0.818046	15.1628	7.80559	0.653746	0.217239	0.305843
sp|Q1LZ08|WDR48_DROME	FBgn0033607	WD repeat-containing protein 48 homolog	CG9062	7	1270.51	1062.75	1787.76	1438.6	991.586	9.86248	7.96021	18.9286	11.3344	7.92334	8.91135	1.34511	12.7288	5.63357	0.700094	0.218038	0.306334
tr|Q8MSC4|Q8MSC4_DROME	FBgn0038252	CG3509 protein (CG3509-PA) (Histone H1 variant BigH1) (LD21907p)	BigH1 CG3509 Dmel_CG3509	16	3031.2	3244.52	2132.85	3451.9	3433.34	11.3397	11.7117	10.883	13.1068	13.2212	11.5257	0.263087	12.4037	1.31817	0.929217	0.220707	0.306914
sp|P46863|KL61_DROME	FBgn0004378	Bipolar kinesin KRP-130 (Kinesin-like protein Klp61F)	Klp61F KLP2 CG9191	3	512.985	507.574	382.569	442.779	429.681	13.8557	13.2284	14.0939	12.1384	11.9464	13.542	0.44356	12.7263	1.18834	1.0641	0.219394	0.306914
sp|Q94522|SUCA_DROME	FBgn0004888	Succinyl-CoA ligase [ADP/GDP-forming] subunit alpha, mitochondrial (EC 6.2.1.4) (EC 6.2.1.5) (Succinyl-CoA synthetase subunit alpha) (SCS-alpha)	Scsalpha CG1065	2	265.642	321.503	229.143	395.249	273.074	10.3585	12.0967	12.1873	15.643	10.961	11.2276	1.22909	12.9304	2.42786	0.868308	0.220451	0.306914
sp|Q9VHH9|JHD1_DROME	FBgn0037659	JmjC domain-containing histone demethylation protein 1 (EC 1.14.11.27) (Lysine (K)-specific demethylase 2) ([Histone-H3]-lysine-36 demethylase 1)	Kdm2 Jhd1 CG11033	1	62.0618	57.1441	110.603	65.3773	58.2613	9.80328	8.70963	23.8295	10.4815	9.47318	9.25646	0.773329	14.5947	8.01343	0.634234	0.219129	0.306914
sp|Q9W088|DPOD2_DROME	FBgn0027903	DNA polymerase delta small subunit (EC 2.7.7.7)	CG12018	1	147.374	160.548	147.668	213.169	125.13	11.022	11.5858	15.0636	16.1813	9.63316	11.3039	0.398681	13.626	3.50279	0.829584	0.220312	0.306914
tr|Q8IN95|Q8IN95_DROME	FBgn0051251	CG31251 (RE67940p)	CG31251 Dmel_CG31251	3	653.516	1052.99	251.46	489.897	925.985	14.7071	22.8652	7.71862	11.1899	21.4508	18.7861	5.76868	13.4531	7.14034	1.39642	0.224139	0.307033
tr|Q9VW13|Q9VW13_DROME	FBgn0036888	CG9330 (EC 3.6.1.3) (FI01412p)	CG9330-RA CG9330 Dmel_CG9330	2	312.298	413.434	523.831	407.671	329.628	7.83454	10.0077	17.924	10.3801	8.51207	8.9211	1.53663	12.2721	4.98303	0.726944	0.221477	0.307033
sp|Q24186|RS5A_DROME	FBgn0002590	40S ribosomal protein S5a	RpS5a M(1)15D RpS5 CG8922	2	287.72	434.816	195.035	231.783	360.162	9.68668	14.1252	8.95611	7.92021	12.4817	11.9059	3.13848	9.78601	2.39131	1.21663	0.22374	0.307033
sp|P91929|NDUAA_DROME	FBgn0019957	NADH dehydrogenase [ubiquinone] 1 alpha subcomplex subunit 10, mitochondrial (Complex I-42kD) (CI-42kD) (NADH-ubiquinone oxidoreductase 42 kDa subunit)	ND42 CG6343	1	88.9375	69.7847	15.6115	65.1645	79.4188	18.3494	13.8925	4.3932	13.6457	16.8666	16.1209	3.1515	11.6352	6.47518	1.38553	0.222095	0.307033
tr|Q8I077|Q8I077_DROME	FBgn0028476	BcDNA.LD22910 (CG15817, isoform C) (CG15817, isoform D) (CG15817, isoform E) (LD32685p)	Usp1 BcDNA.LD22910 BcDNA:LD22910 CG15817 Dmel_CG15817	1	302.086	336.082	846.773	514.104	200.568	7.33486	7.87387	28.0433	12.6695	5.01292	7.60437	0.381137	15.2419	11.7287	0.498912	0.223358	0.307033
sp|P49630|RL36_DROME	FBgn0002579	60S ribosomal protein L36 (Protein minute(1)1B)	RpL36 M(1)1B CG7622	1	223.995	213.725	171.93	255.311	980.408	8.50313	7.82851	8.90213	9.83691	38.3103	8.16582	0.477034	19.0164	16.7155	0.429409	0.223988	0.307033
tr|Q9V405|Q9V405_DROME	FBgn0028686	26S proteasome regulatory complex subunit p48A (CG16916 protein) (GH06151p) (Regulatory particle triple-A ATPase 3, isoform A) (EC 3.6.1.15) (Regulatory particle triple-A ATPase 3, isoform B) (EC 3.6.1.15)	Rpt3 Rpt3-RA CG16916 Dmel_CG16916	1	41.1295	62.2721	12.3467	52.0866	40.5736	10.3591	15.1337	4.24154	13.3151	10.5192	12.7464	3.37615	9.35863	4.6468	1.362	0.224152	0.307033
tr|Q9VGZ2|Q9VGZ2_DROME	FBgn0037815	FI06805p (Rrp46) (EC 3.1.13.-)	Rrp46 Rrp46-RA CG4043 Dmel_CG4043	1	166.687	135.918	118.576	117.978	61.1545	16.298	12.8231	15.8135	11.7079	6.15499	14.5605	2.45716	11.2255	4.84727	1.2971	0.224405	0.307033
tr|Q9VTZ7|Q9VTZ7_DROME	FBgn0036301	CG4069-PA (LD47970p)	CG4069 Dmel_CG4069	1	98.7615	106.905	73.1722	71.2597	96.9052	11.7845	12.3084	11.9088	8.63006	11.9024	12.0464	0.370469	10.8138	1.89114	1.11399	0.225045	0.30729
sp|O96827|EF1B_DROME	FBgn0028737	Probable elongation factor 1-beta (EF-1-beta)	Ef1beta CG6341	2	697.441	674.501	254.352	451.559	758.142	17.1025	15.9594	8.50725	11.2387	19.1369	16.531	0.808264	12.961	5.52015	1.27544	0.225791	0.307691
tr|Q7KTV5|Q7KTV5_DROME	FBgn0037137	Nopp140, isoform B	Nopp140 CG7421 Dmel_CG7421	7	3095.76	2534.82	1978.32	4058.02	2960.13	14.5425	11.4895	12.6756	19.348	14.3137	13.016	2.1588	15.4458	3.47729	0.842688	0.226888	0.30844
sp|P43332|SNRPA_DROME	FBgn0003449	U1 small nuclear ribonucleoprotein A (U1 snRNP A) (U1-A) (U1A) (Sex determination protein snf)	snf D25 fs(1)1621 liz CG4528	6	767.239	835.512	570.379	770.803	617.867	8.9794	9.43522	9.10502	9.15608	7.44355	9.20731	0.322314	8.56822	0.974327	1.07459	0.227247	0.30844
sp|Q9VTL1|PCID2_DROME	FBgn0036184	PCI domain-containing protein 2 homolog (dmPCID2) (CSN12-like protein)	PCID2 CG7351	2	181.565	258.459	277.801	217.415	220.312	8.88117	12.1986	18.5341	10.7938	11.0929	10.5399	2.34579	13.4736	4.38511	0.782262	0.231402	0.313453
tr|Q9VHT2|Q9VHT2_DROME	FBgn0037569	FI07663p (Tex) (Tex protein)	tex tex-RA CG9615 Dmel_CG9615	5	754.004	640.526	482.075	771.251	798.779	11.6962	9.58725	10.1997	12.1428	12.7546	10.6417	1.49127	11.699	1.33399	0.909626	0.23269	0.314571
tr|Q7JR58|Q7JR58_DROME	FBgn0033879	CG6543, isoform A (EC 4.2.1.17) (CG6543, isoform B) (EC 4.2.1.17) (LD24265p)	CG6543 Dmel_CG6543	24	6422.33	8622.65	5142.79	7035.02	5436.8	11.3203	14.6653	12.3642	12.5859	9.86461	12.9928	2.36522	11.6049	1.5112	1.1196	0.234661	0.316606
sp|Q06559|RS3_DROME	FBgn0002622	40S ribosomal protein S3	RpS3 M(3)95A CG6779	13	4079.78	3339.1	1612.67	2339.03	4077.01	16.222	12.8109	8.74606	9.43957	16.6869	14.5164	2.412	11.6242	4.39815	1.24881	0.235517	0.317132
tr|Q9VBK9|Q9VBK9_DROME	FBgn0039385	CG5913	CG5913 Dmel_CG5913	2	333.119	333.16	360.45	434.193	257.471	10.3139	9.9532	15.2221	13.6446	8.20582	10.1336	0.25507	12.3575	3.68094	0.820035	0.238711	0.320797
sp|Q9V3K3|RUVB2_DROME	FBgn0040075	RuvB-like helicase 2 (EC 3.6.4.12) (Dreptin) (Drep) (Reptin)	rept CG9750	12	2326.14	2476.76	1895.58	1903.93	1749.27	14.1005	14.4865	15.6726	11.7138	10.915	14.2935	0.272951	12.7671	2.5477	1.11956	0.240722	0.322048
sp|Q9VDV3|NUPL1_DROME	FBgn0038722	Probable nucleoporin Nup58	Nup58 CG7360	5	755.316	839.878	434.471	874.085	493.066	12.8684	13.8069	10.0962	15.1147	8.64712	13.3377	0.663623	11.286	3.39399	1.18179	0.240258	0.322048
tr|Q9VE98|Q9VE98_DROME	FBgn0038597	CG8064 (GH01043p)	CG8064 Dmel_CG8064	1	102.668	84.326	54.4697	100.956	40.0897	16.8401	13.3462	12.1861	16.807	6.76881	15.0931	2.47063	11.9207	5.02437	1.26613	0.241062	0.322048
tr|Q9VQ58|Q9VQ58_DROME	FBgn0031377	CG15356 (FI15207p1)	CG15356-RA CG15356 Dmel_CG15356	1	115.198	104.542	103.359	135.034	91.451	10.9231	9.56478	13.3676	12.9955	8.92603	10.2439	0.960482	11.763	2.46395	0.870859	0.241745	0.322327
sp|Q9W3W8|RL17_DROME	FBgn0029897	60S ribosomal protein L17	RpL17 CG3203	2	443.711	444.826	281.265	516.577	2202.66	8.43999	8.1642	7.29722	9.97303	43.1277	8.3021	0.19501	20.1327	19.9592	0.412369	0.242295	0.322428
tr|Q9VNG2|Q9VNG2_DROME	FBgn0046222	CG1109, isoform A (CG1109, isoform B) (LD24014p)	CG1109 Dmel_CG1109	1	344.716	151.367	183.921	144.665	123.618	24.2529	10.2758	17.6496	10.3303	8.95268	17.2644	9.88329	12.3109	4.67449	1.40237	0.243497	0.323394
sp|Q9V460|SPT5H_DROME	FBgn0040273	Transcription elongation factor SPT5 (DRB sensitivity-inducing factor large subunit) (DSIF large subunit) (dSpt5)	Spt5 CG7626	6	993.938	918.09	1001.34	1104.48	797.907	11.7977	10.515	16.2114	13.3059	9.74892	11.1563	0.907055	13.0888	3.23672	0.85236	0.244687	0.32371
sp|P41093|RL18A_DROME	FBgn0010409	60S ribosomal protein L18a	RpL18A CG6510	3	803.062	518.991	598.651	533.187	4401.19	8.61108	5.3697	8.75554	5.8028	48.5787	6.99039	2.292	21.0457	23.89	0.332153	0.244231	0.32371
sp|P11146|HSP7B_DROME	FBgn0001217	Heat shock 70 kDa protein cognate 2 (Heat shock 70 kDa protein 87D)	Hsc70-2 Hsc2 CG7756	2	411.817	484.407	654.488	475.546	393.626	9.55512	10.8449	20.7126	11.1989	9.40127	10.2	0.912031	13.7709	6.07849	0.740693	0.245181	0.323734
sp|Q9VGS2|TCTP_DROME	FBgn0037874	Translationally-controlled tumor protein homolog (TCTP)	Tctp CG4800	5	929.54	1747.49	299.018	938.267	1410.48	12.5251	22.7201	5.49556	12.8319	19.5636	17.6226	7.20894	12.6304	7.03621	1.39526	0.248466	0.325522
tr|A1Z968|A1Z968_DROME				3	436.35	575.439	421.983	2379.28	408.994	7.33857	9.33806	9.67992	40.6137	7.08046	8.33831	1.41386	19.1247	18.6553	0.435998	0.247508	0.325522
sp|P09180|RL4_DROME	FBgn0003279	60S ribosomal protein L4 (L1)	RpL4 RpL1 CG5502	1	296.164	306.939	161.299	371.44	1072.81	9.06599	9.06606	6.73467	11.5404	33.8045	9.06602	4.72694e-05	17.3599	14.4428	0.52224	0.248574	0.325522
tr|Q9VPM5|Q9VPM5_DROME	FBgn0086912	LD01582p (Mushroom body miniature)	mbm CG11604 Dmel_CG11604	1	88.2666	63.5386	75.4788	133.133	55.786	11.5083	7.99348	13.4227	17.6177	7.48701	9.75091	2.48539	12.8425	5.09023	0.75927	0.248628	0.325522
sp|Q9VMN5|CH60C_DROME	FBgn0031728	60 kDa heat shock protein homolog 2, mitochondrial (60 kDa chaperonin) (CPN60) (Heat shock protein 60) (HSP-60) (Hsp60)	Hsp60C CG7235	1	193.926	305.806	176.265	203.328	183.301	10.5246	16.0139	13.0478	11.2	10.2401	13.2692	3.88153	11.496	1.42708	1.15425	0.248928	0.325522
sp|Q8T6B9|PUF68_DROME	FBgn0028577	Poly(U)-binding-splicing factor half pint (Protein half pint) (68 kDa poly(U)-binding-splicing factor) (PUF60 homolog)	pUf68 hfp CG12085	1	74.5622	91.3107	54	89.8803	124.399	9.29891	10.988	9.18557	11.377	15.9697	10.1434	1.19435	12.1774	3.46218	0.832972	0.249783	0.326012
sp|Q9VBP9|NPL4_DROME	FBgn0039348	Nuclear protein localization protein 4 homolog	Npl4 CG4673	5	990.611	1056.5	3332.33	1216.99	709.451	6.95946	7.16185	31.9316	8.67779	5.13054	7.06065	0.143112	15.2467	14.5581	0.463095	0.252716	0.329209
sp|Q9VR89|PNO1_DROME	FBgn0027334	RNA-binding protein pno1	l(1)G0004 CG11738	2	250.15	316.867	365.863	343.961	216.259	7.45055	9.10636	14.863	10.398	6.63026	8.27845	1.17084	10.6304	4.12128	0.778753	0.253687	0.329841
sp|Q8MQJ9|BRAT_DROME	FBgn0010300	Brain tumor protein	brat CG10719	1	129.294	89.7057	65.5144	2995.46	50.2115	3.53111	2.36393	2.44045	83.032	1.41158	2.94752	0.825319	28.9613	46.8294	0.101774	0.255104	0.33045
tr|Q9VZ60|Q9VZ60_DROME	FBgn0030243	CG2186, isoform A (CG2186, isoform B)	CG2186 Dmel_CG2186	1	135.931	140.665	230.493	144.981	117.167	10.2726	10.2573	23.7587	11.1205	9.11458	10.2649	0.0108559	14.6646	7.93932	0.699981	0.25556	0.33045
sp|Q7JWR9|ZC3HF_DROME	FBgn0033317	Zinc finger CCCH domain-containing protein 15 homolog (DRG family regulatory protein 1 homolog)	CG8635	1	130.79	193.168	56.243	160.307	143.043	11.8235	16.8495	6.93488	14.7087	13.3109	14.3365	3.55392	11.6515	4.14404	1.23044	0.255613	0.33045
sp|Q9V9A7|MCCB_DROME	FBgn0042083	Probable methylcrotonoyl-CoA carboxylase beta chain, mitochondrial (MCCase subunit beta) (EC 6.4.1.4) (3-methylcrotonyl-CoA carboxylase 2) (3-methylcrotonyl-CoA carboxylase non-biotin-containing subunit) (3-methylcrotonyl-CoA:carbon dioxide ligase subunit beta)	l(2)04524 CG3267	1	58.4723	65.0688	48.2469	56.5504	67.6693	12.2294	13.1313	13.7633	12.0043	14.5684	12.6803	0.637761	13.4453	1.31127	0.943102	0.256427	0.330788
tr|Q9W111|Q9W111_DROME	FBgn0035060	Epidermal growth factor receptor pathway substrate clone 15, isoform A	Eps-15 CG16932 Dmel_CG16932	1	87.4066	118.571	76.6089	94.6043	40.4051	10.7664	14.0926	12.8709	11.8274	5.12312	12.4295	2.35197	9.94047	4.20444	1.2504	0.256847	0.330788
sp|P55830|RS3A_DROME	FBgn0017545	40S ribosomal protein S3a (C3 protein)	RpS3A C3 M(4)101 CG2168	4	1809.53	2101.14	1138.82	2234.59	3917.31	10.9497	12.268	9.39924	13.7241	24.4001	11.6088	0.93217	15.8411	7.72125	0.732826	0.258388	0.332143
tr|Q9VGQ1|Q9VGQ1_DROME	FBgn0037891	CG5214 (EC 2.3.1.61) (GM01350p) (LP03989p)	CG5214 Dmel_CG5214	4	657.251	610.453	441.568	4271.44	474.569	7.4395	6.66727	6.81728	49.0724	5.52943	7.05339	0.546052	20.473	24.7761	0.344521	0.260018	0.333609
sp|Q03334|RS13_DROME	FBgn0010265	40S ribosomal protein S13	RpS13 M(2)32A Rp17 CG13389	2	299.913	390.332	164.994	343.222	2401.57	5.95975	7.48426	4.47199	6.92241	49.1242	6.72201	1.07799	20.1729	25.1025	0.33322	0.262158	0.33572
tr|Q9VN21|Q9VN21_DROME	FBgn0263594	LD30155p (Lost) (EC 6.3.3.2)	lost growl CG14648 Dmel_CG14648	4	880.063	1003.34	679.503	909.031	709.016	12.6249	13.8882	13.2956	13.2356	10.4699	13.2566	0.89325	12.3337	1.61439	1.07483	0.263314	0.335936
tr|Q7JZF5|Q7JZF5_DROME	FBgn0033571	RE34924p (Rpb5, isoform A) (EC 2.7.7.6) (Rpb5, isoform B) (EC 2.7.7.6)	Rpb5 CG11979 Dmel_CG11979	1	275.252	269.155	144.139	3240.05	177.145	5.61336	5.29637	4.00936	67.0648	3.7187	5.45487	0.224151	24.9309	36.4892	0.218799	0.262821	0.335936
tr|Q9VZ62|Q9VZ62_DROME	FBgn0030241	CG11207-PA (LD35624p)	feo CG11207-RA CG11207 Dmel_CG11207	1	68.656	81.2058	94.0953	98.2935	51.6514	8.97359	10.2413	16.7748	13.0395	6.94925	9.60747	0.896441	12.2545	4.95957	0.783996	0.264382	0.336666
tr|Q9W550|Q9W550_DROME	FBgn0023514	CG14805 (FI20216p1)	CG14805-RA CG14805 Dmel_CG14805	1	76.5687	52.9861	71.9933	46.9594	91.3258	12.5862	8.40406	16.1412	7.83459	15.4527	10.4951	2.95723	13.1428	4.60995	0.798544	0.26669	0.338833
tr|Q86BI3|Q86BI3_DROME	FBgn0263603	CG5215-PB, isoform B (Zinc-finger protein at 72D, isoform C) (Zinc-finger protein at 72D, isoform D) (Zinc-finger protein at 72D, isoform F)	Zn72D CG5215 Dmel_CG5215	1	129.711	105.873	93.6586	157.656	104.013	13.0355	10.2665	12.8381	16.0809	10.7599	11.651	1.958	13.2263	2.68166	0.880895	0.26708	0.338833
sp|P06603|TBA1_DROME	FBgn0003884	Tubulin alpha-1 chain	alphaTub84B tubA84B CG1913	4	877.457	1447.54	803.771	601.847	1076.19	10.8354	17.2479	13.538	7.54325	13.6798	14.0417	4.53429	11.587	3.50273	1.21185	0.268926	0.339276
tr|Q9VD14|Q9VD14_DROME	FBgn0038961	CG13850, isoform A (CG13850, isoform B) (GH07286p)	CG13850 Dmel_CG13850	2	327.431	431.151	216.045	465.289	571.13	9.97301	12.6712	8.97533	14.384	17.9064	11.3221	1.90793	13.7552	4.4986	0.823115	0.26851	0.339276
tr|Q9W3C4|Q9W3C4_DROME	FBgn0041629	Hexosaminidase 2 (EC 3.2.1.52) (RE07082p)	Hexo2 CG1787 Dmel_CG1787	1	58.4394	52.7726	44.926	135.227	42.0006	10.5457	9.18889	11.0578	24.7676	7.8018	9.8673	0.959422	14.5424	9.00366	0.678519	0.268614	0.339276
tr|Q24090|Q24090_DROME	FBgn0011715	GH08712p (SNR1) (Snf5-related 1)	Snr1 CG1064 Dmel_CG1064	2	277.453	299.432	325.524	283.28	259.786	10.8925	11.3428	17.431	11.2878	10.4985	11.1177	0.318407	13.0724	3.79525	0.850468	0.269946	0.339931
sp|P41042|RS4_DROME	FBgn0011284	40S ribosomal protein S4	RpS4 RP4 CG11276	9	894.095	1327.34	582.466	973.977	5432.47	6.57177	9.41381	5.83942	7.26603	41.1021	7.99279	2.00963	18.0692	19.9598	0.442344	0.273856	0.344219
tr|O97454|O97454_DROME	FBgn0001491	L(1)10Bb (L(1)10Bb protein) (Lethal (1) 10Bb) (RE22390p)	l(1)10Bb lethal(1)10Bb CG1639 Dmel_CG1639	1	105.758	105.39	58.2607	99.2747	105.31	12.9322	12.4349	9.71708	12.3211	13.2555	12.6836	0.351607	11.7646	1.8337	1.07812	0.276438	0.346304
sp|P20227|TBP_DROME	FBgn0003687	TATA-box-binding protein (TATA sequence-binding protein) (TATA-binding factor) (TATA-box factor) (Transcription initiation factor TFIID TBP subunit)	Tbp BTF1 TFIID CG9874	1	331.909	306.6	366.618	310.468	287.826	10.5604	9.41269	15.9102	10.026	9.42674	9.98656	0.811563	11.7876	3.58278	0.847206	0.276534	0.346304
sp|P41094|RS18_DROME	FBgn0010411	40S ribosomal protein S18	RpS18 CG8900	2	514.039	721.292	330.728	614.873	1988.46	8.23612	11.1511	7.22766	9.99907	32.7953	9.69363	2.06123	16.674	14.0301	0.581361	0.2771	0.346375
sp|P40797|PNUT_DROME	FBgn0013726	Protein peanut	pnut CG8705	4	746.093	841.21	338.536	535.161	918.747	14.7244	16.0188	9.11275	10.7196	18.6641	15.3716	0.915296	12.8321	5.11412	1.1979	0.277942	0.34679
sp|Q9V9S8|HEMH_DROME	FBgn0266268	Ferrochelatase, mitochondrial (EC 4.99.1.1) (Heme synthase) (Protoheme ferro-lyase)	FeCh CG2098	1	58.7858	70.7083	74.2027	101.34	38.5178	10.2608	11.9086	17.6656	17.9532	6.92052	11.0847	1.16521	14.1798	6.28834	0.781727	0.279676	0.348315
tr|Q9VFV9|Q9VFV9_DROME	FBgn0038145	DnaJ-like-2, isoform A (DnaJ-like-2, isoform B) (DnaJ-like-2, isoform C) (DnaJ-like-2, isoform D) (DnaJ-like-2, isoform E) (GM13664p)	Droj2 CG8863 Dmel_CG8863	17	1622.06	2066.83	974.273	2569.55	2505.3	8.87015	10.9056	7.26684	14.2617	14.1024	9.88788	1.4393	11.877	3.99327	0.832527	0.281699	0.350192
tr|Q9W1G7|Q9W1G7_DROME	FBgn0015268	LD21576p (MIP15604p) (Nucleosome assembly protein 1, isoform A) (Nucleosome assembly protein 1, isoform B) (Nucleosome assembly protein 1, isoform C)	Nap1 Nap1-RA CG5330 Dmel_CG5330	5	933.733	984.47	351.132	505.447	1192.38	16.0421	16.3202	8.22832	8.81385	21.0874	16.1812	0.196633	12.7098	7.26106	1.27312	0.283484	0.350232
sp|P46223|RL7A_DROME	FBgn0014026	60S ribosomal protein L7a	RpL7A SURF-3 CG3314	5	1259.22	1117.23	635.832	1164.43	3511.28	11.2604	9.64003	7.75527	10.5686	32.3212	10.4502	1.14576	16.8817	13.4448	0.619025	0.28367	0.350232
sp|Q05913|T2FA_DROME	FBgn0010282	General transcription factor IIF subunit 1 (Transcription factor 5 large chain) (TF5A) (Transcription initiation factor IIF subunit alpha) (TFIIF-alpha)	TfIIFalpha CG10281	2	169.69	160.551	137.72	206.491	136.901	11.7434	10.7209	12.9998	14.504	9.75247	11.2322	0.722998	12.4188	2.42848	0.904451	0.283425	0.350232
sp|P19889|RLA0_DROME	FBgn0000100	60S acidic ribosomal protein P0 (Apurinic-apyrimidinic endonuclease) (DNA-(apurinic or apyrimidinic site) lyase) (EC 4.2.99.18)	RpLP0 AP3 Ape RpP0 CG7490	2	195.789	269.669	72.2065	400.632	450.823	7.24413	9.62748	3.64397	15.045	17.17	8.4358	1.68528	11.953	7.27387	0.705747	0.283791	0.350232
sp|P15007|ENO_DROME	FBgn0000579	Enolase (EC 4.2.1.11) (2-phospho-D-glycerate hydro-lyase) (2-phosphoglycerate dehydratase)	Eno CG17654	1	40.1499	83.1387	56.7142	98.6578	47.8715	6.24879	12.4853	12.0394	15.5845	7.66932	9.36704	4.40986	11.7644	3.96473	0.796219	0.284515	0.35049
tr|A0A0B4LGC6|A0A0B4LGC6_DROME				1	76.7567	92.1731	89.2727	71.3296	88.0074	10.0594	11.6559	15.9579	9.4881	11.8726	10.8577	1.12887	12.4396	3.27196	0.872835	0.286661	0.352494
tr|Q9VXQ5|Q9VXQ5_DROME	FBgn0027329	GH13725p (T-cp1zeta) (EC 3.6.1.3)	Tcp-1zeta l(1)G0022 CG8231 Dmel_CG8231	2	143.709	180.583	287.722	135.498	143.855	8.2914	10.0532	22.6422	7.93464	8.54356	9.17232	1.2458	13.0401	8.32121	0.703391	0.28954	0.354751
tr|Q9VFV8|Q9VFV8_DROME	FBgn0038146	CG9799 (LD47749p)	CG9799 Dmel_CG9799	1	69.3484	60.925	0	68.2337	65.6741	14.8958	12.6271	0	14.8757	14.5208	13.7615	1.6042	9.79884	8.4879	1.4044	0.289341	0.354751
tr|Q9VEG8|Q9VEG8_DROME	FBgn0051249	CG31249 (RE59232p)	CG7477 CG31249 Dmel_CG31249	1	65.6313	61.7714	49.055	73.9856	56.4976	12.0533	10.9462	12.2879	13.7909	10.6806	11.4998	0.782803	12.2531	1.55546	0.938515	0.291837	0.356923
sp|P55841|RL14_DROME	FBgn0017579	60S ribosomal protein L14	RpL14 CG6253	3	528.055	410.664	266.523	512.521	834.944	13.7655	10.3296	9.47645	13.5604	22.4046	12.0475	2.42953	15.1472	6.60851	0.795365	0.292761	0.35741
sp|Q9V597|RL31_DROME	FBgn0025286	60S ribosomal protein L31	RpL31 CG1821	3	1126.5	1030.5	332.453	550.43	1394.04	17.8783	15.7808	7.19662	8.86643	22.774	16.8296	1.48318	12.9457	8.55243	1.30001	0.294012	0.357925
sp|Q9U9Q4|EIF3H_DROME	FBgn0022023	Eukaryotic translation initiation factor 3 subunit H (eIF3h) (Eukaryotic translation initiation factor 3 subunit 3)	eIF-3p40 eif3-S3 Dmel_CG9124	3	556.774	821.548	273.846	534.556	763.559	11.9425	17.0032	8.01167	11.6375	16.8588	14.4728	3.57849	12.1693	4.44746	1.18929	0.294235	0.357925
tr|Q8IMV6|Q8IMV6_DROME	FBgn0039229	Scaffold attachment factor B, isoform B	Saf-B CG6995 Dmel_CG6995	4	874.541	808.514	545.514	2434.66	614.391	11.5843	10.3338	9.85589	32.7323	8.37727	10.9591	0.884278	16.9885	13.6546	0.645087	0.297808	0.361625
sp|P10987|ACT1_DROME	FBgn0000042	Actin-5C	Act5C CG4027	29	5228.43	6729.53	4364.69	5234.85	8818.96	8.88928	11.0398	10.1216	9.03337	15.4341	9.96455	1.52065	11.5297	3.4248	0.864251	0.299826	0.362868
tr|Q7KRU8|Q7KRU8_DROME	FBgn0015222	Ferritin (EC 1.16.3.1)	Fer1HCH Fer1 CG2216 Dmel_CG2216	4	500.202	698.777	414.231	550.642	929.764	9.75527	13.1497	11.0189	10.8997	18.6654	11.4525	2.40023	13.528	4.4495	0.846576	0.2999	0.362868
tr|A1Z9S6|A1Z9S6_DROME	FBgn0026427	Su(Var)2-HP2, isoform A	Su(var)2-HP2 CG12864 Dmel_CG12864	2	280.065	274.591	291.877	311.445	212.388	11.3243	10.7133	16.0973	12.7815	8.83994	11.0188	0.43203	12.5729	3.63316	0.87639	0.30372	0.366837
sp|P32100|RL7_DROME	FBgn0005593	60S ribosomal protein L7	RpL7 CG4897	4	364.548	399.561	172.624	322.192	1310.74	9.61723	10.1709	6.21151	8.62698	35.5943	9.89406	0.391502	16.8109	16.3116	0.58855	0.304634	0.367289
tr|Q8IGI0|Q8IGI0_DROME	FBgn0039186	CG5746, isoform C (CG5746, isoform D) (RH13835p)	CG5746 Dmel_CG5746	7	3857.54	3646.61	1858.06	4049.7	3306.02	17.0462	15.5485	11.199	18.1631	15.038	16.2974	1.05899	14.8	3.48815	1.10117	0.306359	0.368064
tr|Q7KKI0|Q7KKI0_DROME	FBgn0010621	GM12270p (T-complex chaperonin 5, isoform A) (EC 3.6.1.3)	Cct5 CG8439 Dmel_CG8439	1	105.194	155.369	142.041	119.13	122.85	9.48795	13.5217	17.4742	10.9057	11.4058	11.5048	2.85227	13.2619	3.65653	0.867508	0.305925	0.368064
sp|P36179|2AAA_DROME	FBgn0260439	Serine/threonine-protein phosphatase PP2A 65 kDa regulatory subunit (PR65) (Protein phosphatase PP2A regulatory subunit A)	Pp2A-29B CG17291	1	109.916	156.125	87.7318	144.304	68.3383	11.2995	15.4867	12.3015	15.0566	7.23158	13.3931	2.96074	11.5299	3.96918	1.1616	0.308177	0.369595
tr|Q9V9W3|Q9V9W3_DROME	FBgn0039857	RE08669p (Ribosomal protein L6, isoform B)	RpL6 CG11522 Dmel_CG11522	3	939.618	776.496	214.013	620.037	4424.97	10.5346	8.40021	3.27272	7.05562	51.0677	9.46741	1.50926	20.4653	26.5698	0.462607	0.308829	0.369724
tr|Q9VK69|Q9VK69_DROME	FBgn0032444	T-complex protein 1 subunit delta	CG5525 Dmel_CG5525	6	1098.57	1740.23	1774.75	1482.17	1102.37	8.13284	12.4309	17.9206	11.1368	8.40054	10.2819	3.03917	12.486	4.90132	0.823473	0.309537	0.369921
sp|Q9VWG3|RS10B_DROME	FBgn0261593	40S ribosomal protein S10b	RpS10b RpS10 CG14206	3	621.285	884.534	470.842	606.432	1733.61	9.19001	12.6247	9.49951	9.10453	26.3965	10.9074	2.42869	15.0002	9.87145	0.727149	0.310909	0.370259
tr|Q7KV90|Q7KV90_DROME	FBgn0010909	CG16973-PB, isoform B (Misshapen, isoform I) (EC 2.7.11.-) (EC 2.7.11.13)	msn CG16973 Dmel_CG16973	1	329.129	355.229	198.121	304.341	750.258	10.8344	11.2831	8.89542	10.1682	25.4224	11.0587	0.317321	14.8287	9.19645	0.745767	0.310365	0.370259
tr|Q9W0S7|Q9W0S7_DROME	FBgn0035121	LD20211p (Tudor-SN, isoform A) (EC 3.1.-.-) (Tudor-SN, isoform B) (EC 3.1.-.-)	Tudor-SN CG7008 Dmel_CG7008	13	2134.47	2153.13	1329.26	2453.71	2412.04	11.9717	11.6525	10.169	13.9681	13.9257	11.8121	0.225735	12.6876	2.18132	0.930997	0.314258	0.373593
sp|P13008|RS26_DROME	FBgn0261597	40S ribosomal protein S26 (DS31)	RpS26 CG10305	2	691.274	812.511	291.956	661.275	2400.47	9.52832	10.8063	5.48889	9.25119	34.0589	10.1673	0.903684	16.2663	15.5232	0.625054	0.317438	0.376715
sp|Q24168|ORC2_DROME	FBgn0015270	Origin recognition complex subunit 2 (DmORC2)	Orc2 CG3041	1	94.4268	81.1853	101.989	109.908	56.1586	12.1214	10.0559	17.8572	14.3198	7.42067	11.0886	1.46057	13.1992	5.30773	0.840098	0.318364	0.377156
tr|Q9VE85|Q9VE85_DROME	FBgn0038609	Nucleoporin 43kD	Nup43 CG7671 Dmel_CG7671	2	278.491	216.487	160.253	241.045	217.954	14.7733	11.081	11.5951	12.9782	11.9014	12.9272	2.61083	12.1582	0.726461	1.06325	0.319498	0.377841
sp|Q9VUV9|U520_DROME	FBgn0263599	Putative U5 small nuclear ribonucleoprotein 200 kDa helicase (EC 3.6.4.13) (Protein lethal (3) 72Ab)	l(3)72Ab CG5931	5	709.173	515.083	505.991	553.787	689.649	13.8566	9.71095	13.4849	10.9824	13.8708	11.7838	2.93139	12.7793	1.56813	0.922094	0.321388	0.379416
sp|Q02645-2|HTS_DROME	FBgn0263391	Protein hu-li tai shao (Adducin-like protein)	hts CG9325	2	1260.65	991.331	650.529	1825.62	1144.92	16.9406	12.854	11.9235	24.8998	15.8373	14.8973	2.88971	17.5535	6.65621	0.848679	0.322036	0.379523
sp|Q9VKJ3|NU160_DROME	FBgn0262647	Nuclear pore complex protein Nup160 homolog (Nuclear pore protein 160)	Nup160 CG4738	5	1765.37	1190.08	936.366	1292.74	1379.55	17.1657	11.1657	12.4185	12.7581	13.808	14.1657	4.24266	12.9949	0.724371	1.0901	0.322921	0.379907
tr|Q7KUX7|Q7KUX7_DROME	FBgn0262734	CG4429-PC, isoform C (FI04456p)	Rbp2 Rbp2-RC CG4429 Dmel_CG4429	1	229.857	260.747	191.179	223.229	252.68	12.1895	13.3422	13.8283	12.0151	13.7933	12.7659	0.815118	13.2122	1.03689	0.966217	0.324226	0.380784
tr|Q9VUH8|Q9VUH8_DROME	FBgn0036450	RE01471p (Tudor domain containing 3 ortholog)	Tdrd3 CG13472 Dmel_CG13472	3	387.711	413.252	402.63	326.713	409.629	9.5604	9.83252	13.5418	8.17681	10.3974	9.69646	0.192413	10.7053	2.6957	0.905759	0.325262	0.381341
sp|P08985|H2AV_DROME	FBgn0001197	Histone H2A.v (H2A.F/Z) (H2A.Z)	His2Av H2AvD His2AvD CG5499	6	680.162	835.757	544.154	686.756	695.633	10.644	12.6199	11.6149	10.908	11.2058	11.632	1.39719	11.2429	0.354915	1.03461	0.326588	0.382237
sp|P25171|RCC1_DROME	FBgn0002638	Regulator of chromosome condensation (Chromatin-binding protein Bj1) (Regulator of chromosome condensation 1 ortholog)	Rcc1 Bj1 CG10480	29	4086.96	5765.95	3634.77	4578.5	3752.91	10.2523	13.9563	12.4364	11.6571	9.69068	12.1043	2.61918	11.2614	1.415	1.07485	0.330383	0.386015
tr|Q9W1M9|Q9W1M9_DROME	FBgn0034879	Rrp4, isoform A (EC 3.1.13.-) (Rrp4, isoform B) (EC 3.1.13.-)	Rrp4 CG3931 Dmel_CG3931	2	547.528	407.503	409.925	341.127	340.211	17.0628	12.2534	17.4241	10.7897	10.9134	14.6581	3.40073	13.0424	3.79513	1.12388	0.331243	0.386356
sp|Q9VF87|CYFIP_DROME	FBgn0038320	Cytoplasmic FMR1-interacting protein (Specifically Rac1-associated protein 1) (DSra-1)	Sra-1 Cyfip CG4931	1	115.739	104.723	146.141	72.715	117.005	11.4648	10.0095	19.7453	7.31077	11.9305	10.7372	1.02906	12.9955	6.28532	0.826221	0.332387	0.387026
sp|Q9VHS8|IF4A3_DROME	FBgn0037573	Eukaryotic initiation factor 4A-III (eIF-4A-III) (eIF4A-III) (EC 3.6.4.13)	eIF4AIII CG7483	8	1018.72	1319.05	820.277	1170.58	914.104	10.9483	13.6784	12.0241	12.7685	10.1125	12.3134	1.93048	11.635	1.37011	1.0583	0.335034	0.388982
sp|Q9VZS5|RL28_DROME	FBgn0035422	60S ribosomal protein L28	RpL28 CG12740	8	1844.86	2031.38	794.592	1238.61	6541.37	10.7355	11.4061	6.30674	7.31548	39.1829	11.0708	0.474159	17.6017	18.6967	0.62896	0.33566	0.388982
tr|Q9VAX8|Q9VAX8_DROME	FBgn0039566	CG4849 (LD28793p)	CG4849 Dmel_CG4849	3	410.924	308.82	245.824	361.08	281.807	14.8906	10.7978	12.1499	13.2801	10.5116	12.8442	2.894	11.9805	1.392	1.07209	0.335783	0.388982
tr|M9PGK3|M9PGK3_DROME	FBgn0263993	CG43736, isoform I (CG43736, isoform L)	CG43736 Dmel_CG43736	2	140.708	182.804	132.994	148.53	162.982	11.0362	13.8347	14.2277	11.824	13.1587	12.4355	1.97889	13.0701	1.20427	0.951441	0.33801	0.390566
tr|Q7K0D3|Q7K0D3_DROME	FBgn0033507	CG12909 (CG12909 protein) (CG12909-PA) (LD31988p)	CG12909 Dmel_CG12909	1	100.708	104.477	53.2711	114.99	87.5012	12.4401	12.4526	8.97532	14.4168	11.126	12.4464	0.00883958	11.506	2.74057	1.08172	0.338299	0.390566
sp|Q06943|HMGZ_DROME	FBgn0010228	High mobility group protein Z (HMG-Z)	HmgZ CG17921	2	478.469	584.699	164.194	331.382	710.191	15.4714	18.2427	7.24157	10.8756	23.6384	16.857	1.95963	13.9185	8.61153	1.21112	0.340977	0.392357
tr|Q7JRJ9|Q7JRJ9_DROME	FBgn0260991	Inner centromere protein, isoform A (Inner centromere protein, isoform B) (LD40404p)	Incenp CG12165 Dmel_CG12165	2	396.947	316.284	265.992	334.649	397.685	14.3356	11.0216	13.1025	12.2665	14.784	12.6786	2.34334	13.3843	1.28217	0.947274	0.341004	0.392357
tr|Q7KND8|Q7KND8_DROME	FBgn0026326	FI09619p (Mad1) (TXBP181-like protein)	Mad1 TXBP181-like TXBP181-like-RA CG2072 Dmel_CG2072	3	642.16	547.353	460.259	579.349	404.514	13.5188	11.1184	13.2159	12.3789	8.76587	12.3186	1.69731	11.4536	2.36494	1.07552	0.345631	0.397009
tr|Q7JXC4|Q7JXC4_DROME	FBgn0034259	CG6459 protein (CG6459-PA) (LD29590p) (P32)	P32 CG6459 Dmel_CG6459	2	323.094	430.902	198.298	356.371	386.682	12.1095	15.5833	10.1372	13.5565	14.9183	13.8464	2.45631	12.8707	2.46324	1.07581	0.3467	0.397565
tr|Q7KLG8|Q7KLG8_DROME	FBgn0026361	LD28935p (LD41037p) (Sep5) (Septin 5, isoform A) (Septin 5, isoform B)	Sep5 sep5 Sep5-RB CG2916 Dmel_CG2916	2	747.862	613.416	385.756	1455.1	520.721	14.2537	11.2809	10.0281	28.1481	10.2159	12.7673	2.10204	16.1307	10.4078	0.791489	0.348362	0.398798
sp|Q24560|TBB1_DROME	FBgn0003887	Tubulin beta-1 chain (Beta-1-tubulin)	betaTub56D CG9277	7	1239.92	1716.33	1068.92	1225.48	1376.04	11.0037	14.6971	12.9386	11.0382	12.5703	12.8504	2.61162	12.1824	1.00783	1.05483	0.349412	0.399016
tr|A1ZAH8|A1ZAH8_DROME	FBgn0034138	Ribosomal protein S15, isoform B (SD21317p)	RpS15 RpS15-RB CG8332 Dmel_CG8332	4	532.495	783.52	181.105	373.834	2455.64	8.96098	12.7225	4.15691	6.38511	42.5376	10.8418	2.65982	17.6932	21.5447	0.612764	0.349726	0.399016
sp|P80455|RS12_DROME	FBgn0260441	40S ribosomal protein S12	RpS12 RpS12E CG11271	2	267.882	250.439	194.064	305.87	222.921	13.9705	12.6024	13.8043	16.1903	11.9671	13.2865	0.967377	13.9872	2.11754	0.9499	0.35056	0.399298
sp|Q9VL72|SMRCD_DROME	FBgn0032157	SWI/SNF-related matrix-associated actin-dependent regulator of chromatin subfamily A containing DEAD/H box 1 homolog (EC 3.6.4.12) (Enhancer trap locus homolog 1) (Etl-1)	Etl1 CG5899	1	72.5138	95.3855	50.3608	90.1291	70.232	8.49885	10.7871	8.05067	10.7214	8.4731	9.64298	1.61804	9.08173	1.43564	1.0618	0.354606	0.40323
sp|O16797|RL3_DROME	FBgn0020910	60S ribosomal protein L3	RpL3 CG4863	1	229.99	197.845	121.805	214.957	309.621	13.17	10.9316	9.51356	12.4933	18.2506	12.0508	1.58279	13.4191	4.44148	0.898033	0.357704	0.406074
tr|A0A0B4KFE3|A0A0B4KFE3_DROME				2	281.516	274.033	296.79	263.026	222.51	11.8253	11.1069	17.0043	11.2139	9.62115	11.4661	0.507946	12.6131	3.88539	0.909061	0.359828	0.407805
sp|Q9I7D3|CAPR1_DROME	FBgn0042134	Caprin homolog	Capr CG18811	2	662.088	830.146	394.401	795.548	697.526	11.2165	13.57	9.11343	13.6792	12.1639	12.3933	1.66417	11.6522	2.32549	1.0636	0.364123	0.411987
tr|Q9VD66|Q9VD66_DROME	FBgn0038914	Female-specific independent of transformer (RH40291p)	fit CG17820 Dmel_CG17820	10	1605.64	1632.39	1209.57	1463.55	1686.83	11.3325	11.117	11.6443	10.4843	12.2553	11.2248	0.152407	11.4613	0.899554	0.979365	0.374656	0.413245
tr|Q8IR99|Q8IR99_DROME	FBgn0262735	CG1691-PD, isoform D (IGF-II mRNA-binding protein, isoform E) (IGF-II mRNA-binding protein, isoform F) (IGF-II mRNA-binding protein, isoform G) (IGF-II mRNA-binding protein, isoform H)	Imp CG1691 Dmel_CG1691	8	1647.78	1819.95	637.903	2309.41	1256.61	13.3972	14.2777	7.07409	19.0575	10.5168	13.8374	0.622621	12.2161	6.16979	1.13272	0.374171	0.413245
sp|Q9W0T1|NU301_DROME	FBgn0000541	Nucleosome-remodeling factor subunit NURF301 (Enhancer of bithorax) (Nucleosome-remodeling factor 215 kDa subunit) (NURF-215)	E(bx) CG32346 CG7022 Nurf301	4	448.399	437.882	381.19	512.629	338.993	12.0792	11.3818	14.006	14.016	9.40006	11.7305	0.493115	12.474	2.66214	0.940393	0.367459	0.413245
sp|P55035|PSMD4_DROME	FBgn0015283	26S proteasome non-ATPase regulatory subunit 4 (26S proteasome regulatory subunit RPN10) (26S proteasome regulatory subunit S5A) (54 kDa subunit of mu particle) (Multiubiquitin chain-binding protein) (p54)	Rpn10 PROS-54 Pros54 CG7619	4	568.311	622.02	527.227	446.616	445.979	12.1809	12.8641	15.4131	9.71576	9.83959	12.5225	0.483125	11.6562	3.25421	1.07433	0.372962	0.413245
tr|Q9W1B9|Q9W1B9_DROME	FBgn0034968	RE28824p (Ribosomal protein L12, isoform A) (Ribosomal protein L12, isoform B) (Ribosomal protein L12, isoform C)	RpL12 CG3195 Dmel_CG3195	3	486.316	490.154	169.781	267.436	701.589	14.5442	14.1445	6.92565	8.11786	21.5985	14.3444	0.28262	12.214	8.14902	1.17442	0.374519	0.413245
tr|Q9VE94|Q9VE94_DROME	FBgn0038601	CG18600 (EC 2.7.7.6) (LD14127p)	CG18600 Dmel_CG18600	2	175.261	254.683	207.66	200.544	188.728	8.75525	12.2763	14.1495	10.1682	9.70483	10.5158	2.48977	11.3408	2.44337	0.927251	0.368804	0.413245
sp|Q24478|CP190_DROME	FBgn0000283	Centrosome-associated zinc finger protein CP190 (Protein enhancer of mod(mdg4)4-1) (dMAP190)	Cp190 E(mod)4-1 CG6384	2	171.087	184.207	166.48	176.989	144.652	12.4517	12.9362	16.5263	13.0741	10.837	12.694	0.342547	13.4791	2.86624	0.941748	0.36925	0.413245
tr|Q9VWP5|Q9VWP5_DROME	FBgn0085451	CG34422, isoform D	CG34422 Dmel_CG34422	2	430.659	410.407	105.495	627.106	247.602	16.1031	14.8072	5.38031	23.7994	9.53012	15.4551	0.916326	12.9033	9.66177	1.19777	0.373528	0.413245
tr|Q9VVU2|Q9VVU2_DROME	FBgn0036825	CG6846-PA (RE17611p) (Ribosomal protein L26, isoform B)	RpL26 CG6846 Dmel_CG6846	2	410.448	488.039	213.246	365.564	914.628	12.5233	14.368	8.87447	11.3208	28.7259	13.4457	1.3044	16.307	10.8244	0.824531	0.37359	0.413245
tr|A1Z9M2|A1Z9M2_DROME	FBgn0033906	Receptor expression-enhancing protein	CG8331 Dmel_CG8331	2	255.494	359.169	249.047	142.15	317.731	11.4653	15.552	15.2436	6.47443	14.6768	13.5087	2.88969	12.1316	4.90745	1.11351	0.375567	0.413245
sp|P45889|ACTZ_DROME	FBgn0011745	Actin-related protein 1 (Actin-like protein 1) (Actin-like protein 87C)	Arp1 Actr87C Arp87C CG6174	1	282.419	269.804	152.165	405.047	273.945	12.6792	11.6876	9.3178	18.4566	12.6598	12.1834	0.701131	13.4781	4.62401	0.903944	0.366805	0.413245
tr|Q9VYK0|Q9VYK0_DROME	FBgn0265523	Smrter, isoform D (Smrter, isoform E) (Smrter, isoform F)	Smr CG4013 Dmel_CG4013	1	279.435	348.206	227.187	398.222	262.748	12.0712	14.5141	13.3861	17.46	11.6836	13.2926	1.72739	14.1766	2.96822	0.937648	0.368155	0.413245
tr|A1Z8U0|A1Z8U0_DROME	FBgn0033688	Pre-mRNA processing factor 8	Prp8 prp8 CG8877 Dmel_CG8877	1	81.1154	91.1379	109.106	92.0088	49.9635	10.6962	11.596	19.6235	12.3142	6.78183	11.1461	0.636212	12.9065	6.44128	0.863604	0.369401	0.413245
tr|Q0E8J0|Q0E8J0_DROME	FBgn0035357	MEP-1, isoform A (MEP-1, isoform B) (MEP-1, isoform C) (MEP-1, isoform D) (MEP-1, isoform E) (MEP-1, isoform F) (MEP-1, isoform G)	MEP-1 CG1244 Dmel_CG1244	1	101.15	126.518	119.664	72.8307	131.972	10.908	13.1647	17.6012	7.97154	14.6496	12.0363	1.59575	13.4075	4.93356	0.897734	0.370175	0.413245
sp|Q9W3C1|U202_DROME	FBgn0027330	Polycomb protein l(1)G0020 (p110)	l(1)G0020 CG1994	1	69.2003	44.6594	45.1507	23.709	60.5363	13.6801	8.51879	12.1744	4.75713	12.3187	11.0995	3.64961	9.75009	4.32463	1.1384	0.371526	0.413245
sp|Q9V6U9|MECR_DROME	FBgn0033883	Probable trans-2-enoyl-CoA reductase, mitochondrial (EC 1.3.1.38)	CG16935	1	197.454	270.427	266.985	175.927	217.983	8.96544	11.8478	16.5346	8.10755	10.1882	10.4066	2.03815	11.6101	4.38977	0.896343	0.374917	0.413245
sp|O16130|RL39_DROME	FBgn0023170	60S ribosomal protein L39 (Ribosomal protein 46)	RpL39 rp46 RpL46 CG3997	1	212.037	161.602	79.5774	78.6126	569.478	14.9211	10.9728	7.638	5.61475	41.251	12.947	2.79186	18.1679	20.0161	0.712628	0.375325	0.413245
sp|O18640|GBLP_DROME	FBgn0020618	Guanine nucleotide-binding protein subunit beta-like protein (Receptor of activated protein kinase C homolog)	Rack1 CG7111	7	684.019	630.137	553.888	585.415	637.382	13.0483	11.5986	14.4116	11.3345	12.5158	12.3235	1.0251	12.7539	1.5523	0.966249	0.379124	0.414891
tr|Q9VXE9|Q9VXE9_DROME	FBgn0015615	Structural maintenance of chromosomes protein	SMC3 Cap CG9802 Dmel_CG9802	5	577.746	616.049	556.369	577.867	494.174	11.8735	12.2164	15.5958	12.0537	10.4542	12.045	0.242443	12.7013	2.63125	0.948328	0.380205	0.414891
sp|P53034|RFC2_DROME	FBgn0260985	Replication factor C subunit 2 (Activator 1 40 kDa subunit) (A1 40 kDa subunit) (Activator 1 subunit 2) (Replication factor C 40 kDa subunit) (RF-C 40 kDa subunit) (RFC40) (Replication factor C subunit 4) (DmRfc4)	RfC4 RfC40 CG14999	4	343.43	446.979	366.184	297.352	253.533	11.2852	14.1723	16.4123	9.91724	8.57574	12.7287	2.04153	11.6351	4.19121	1.09399	0.38121	0.414891
sp|Q7K7A9|FEN1_DROME	FBgn0025832	Flap endonuclease 1 (FEN-1) (EC 3.1.-.-) (Flap structure-specific endonuclease 1)	Fen1 CG8648	2	392.193	409.039	211.952	523.594	236.091	13.7225	13.8097	10.1152	18.5942	8.50321	13.7661	0.0616263	12.4042	5.42097	1.10979	0.379144	0.414891
tr|O62609|O62609_DROME	FBgn0011655	Mothers against decapentaplegic homolog (MAD homolog) (Mothers against DPP homolog) (SMAD family member)	Med Medea CG1775 Dmel_CG1775	2	195.101	233.911	153.496	227.269	158.123	11.7128	13.5499	12.5689	13.8482	9.77158	12.6313	1.29903	12.0629	2.08487	1.04712	0.37993	0.414891
tr|Q9VRQ2|Q9VRQ2_DROME	FBgn0035640	Mad2 (RE72064p)	mad2 CG17498 Dmel_CG17498	2	259.734	246.101	239.065	197.451	148.198	13.7772	12.5959	17.2961	10.6302	8.09174	13.1866	0.835364	12.006	4.75389	1.09833	0.381334	0.414891
tr|Q7JZD3|Q7JZD3_DROME	FBgn0027066	Eb1, isoform A (Eb1, isoform B) (Eb1, isoform D) (Eb1, isoform G) (RE41364p)	Eb1 CG3265 Dmel_CG3265	1	58.615	92.1253	83.1051	52.9098	77.4857	8.81902	13.3744	17.0546	8.07973	12.0006	11.0967	3.22113	12.3783	4.49932	0.896465	0.37781	0.414891
sp|Q8IN94|OSA_DROME	FBgn0261885	Trithorax group protein osa (Protein eyelid)	osa eld CG7467	4	760.072	826.197	730.724	962.136	531.065	11.9347	12.5177	15.6499	15.3335	8.58367	12.2262	0.412186	13.189	3.99151	0.926996	0.384026	0.415594
sp|O77410|EIF3E_DROME	FBgn0025582	Eukaryotic translation initiation factor 3 subunit E (eIF3e) (Eukaryotic translation initiation factor 3 subunit 6)	eIF3-S6 Int6 CG9677	3	484.198	461.874	374.811	373.77	441.159	13.3036	12.2447	14.0461	10.4231	12.477	12.7742	0.748725	12.3154	1.81689	1.03725	0.383181	0.415594
tr|Q5U0Y0|Q5U0Y0_DROME	FBgn0022764	LD13852p (Sin3A, isoform B) (Sin3A, isoform C) (Sin3A, isoform E)	Sin3A CG8815 Dmel_CG8815	2	218.938	187.783	129.175	143.38	234.028	13.2641	10.9773	10.6743	8.8165	14.5946	12.1207	1.61704	11.3618	2.94977	1.0668	0.384345	0.415594
tr|Q9V9V0|Q9V9V0_DROME	FBgn0039867	CstF-50 (LD24780p)	CstF-50 CG2261 Dmel_CG2261	1	156.023	140.622	133.701	73.9074	136.582	13.2487	11.5218	15.4853	6.36975	11.9384	12.3852	1.22106	11.2645	4.59497	1.0995	0.384425	0.415594
sp|P48159|RL23_DROME	FBgn0010078	60S ribosomal protein L23 (L17A)	RpL23 RpL17A CG3661	2	739.576	730.301	241.908	307.685	2182.38	11.9882	11.4224	5.34839	5.06207	36.4142	11.7053	0.40008	15.6082	18.0191	0.749945	0.395157	0.426519
sp|P17133|RU17_DROME	FBgn0016978	U1 small nuclear ribonucleoprotein 70 kDa (U1 snRNP 70 kDa) (U1-70K) (snRNP70)	snRNP-U1-70K snRNP27D snRNP70K CG8749	1	206.206	158.381	113.474	82.6695	239.405	14.5453	10.7797	10.9174	5.91858	17.3829	12.6625	2.66267	11.4063	5.74778	1.11013	0.399306	0.430314
sp|P06607|VIT3_DROME	FBgn0004047	Vitellogenin-3 (Vitellogenin III) (Yolk protein 3)	Yp3 CG11129	109	27821.5	30228.2	8505.03	12943.8	46941.2	12.2867	12.8811	5.1231	5.80184	21.3392	12.5839	0.420275	10.7547	9.17269	1.17008	0.403243	0.433869
sp|Q9XYU1|MCM3_DROME	FBgn0024332	DNA replication licensing factor Mcm3 (EC 3.6.4.12) (Minichromosome maintenance 3 protein) (DmMCM3)	Mcm3 Mcm3-RA CG4206	6	1106.47	986.291	954.509	803.593	771.549	13.5092	11.6193	15.8954	9.95816	9.69664	12.5643	1.33638	11.8501	3.50583	1.06027	0.404476	0.434508
tr|Q9V397|Q9V397_DROME	FBgn0028479	BcDNA.GH12558 (Mitochondrial trifunctional protein alpha subunit, isoform A) (EC 1.1.1.211) (EC 4.2.1.17)	Mtpalpha BcDNA.GH12558 CG4389 Dmel_CG4389	4	505.49	704.05	400.678	444.352	911.498	9.62744	12.9386	10.4087	8.58966	17.87	11.283	2.34133	12.2894	4.91771	0.918107	0.405766	0.434521
sp|P48810|RB87F_DROME	FBgn0004237	Heterogeneous nuclear ribonucleoprotein 87F (HRP36.1 protein) (Protein P11)	Hrb87F hrp36 CG12749	1	183.063	261.859	121.049	285.695	233.707	8.77943	12.1176	7.91826	13.9066	11.5374	10.4485	2.36046	11.1207	3.01582	0.939554	0.405265	0.434521
tr|Q9VB10|Q9VB10_DROME	FBgn0039537	CG5590 (EC 1.1.1.-) (GH01709p)	CG5590 Dmel_CG5590	5	814.067	1034.63	642.632	644.372	1030.04	11.323	13.8858	12.1917	9.09677	14.7476	12.6044	1.81216	12.012	2.82968	1.04931	0.407304	0.435447
sp|P48149|RS15A_DROME	FBgn0010198	40S ribosomal protein S15Aa	RpS15Aa RpS15A CG2033	1	77.9219	62.8207	27.3421	138.027	59.6161	14.0704	10.9454	6.73409	25.2965	11.0809	12.5079	2.20966	14.3705	9.70857	0.870388	0.407911	0.435447
sp|P02844|VIT2_DROME	FBgn0005391	Vitellogenin-2 (Vitellogenin II) (Yolk protein 2)	Yp2 CG2979	100	17172.5	19354.4	6316.63	14277.9	38816.7	9.62613	10.4683	4.82951	8.12326	22.3977	10.0472	0.595533	11.7835	9.33855	0.852653	0.40965	0.435813
tr|Q7K3M5|Q7K3M5_DROME	FBgn0033160	CG11107, isoform A (EC 2.7.7.-) (EC 3.6.1.3) (CG11107, isoform B) (EC 2.7.7.-) (EC 3.6.1.3) (GM13272p)	Dhx15 CG11107 Dmel_CG11107	4	689.039	446.561	443.185	589.812	534.712	14.7565	9.22795	12.9458	12.8205	11.7877	11.9922	3.90929	12.518	0.635538	0.958	0.409828	0.435813
tr|Q9VPL9|Q9VPL9_DROME	FBgn0266557	CG3696-PA, isoform A (KISMET-L long isoform)	kis CG3696 Dmel_CG3696	3	633.948	682.82	562.667	530.023	548.137	12.4942	12.9851	15.1255	10.6023	11.1202	12.7397	0.34711	12.2827	2.47554	1.03721	0.41061	0.435813
sp|O61613|NMT_DROME	FBgn0020392	Glycylpeptide N-tetradecanoyltransferase (EC 2.3.1.97) (Myristoyl-CoA:protein N-myristoyltransferase) (NMT) (Peptide N-myristoyltransferase) (dNMT)	Nmt CG7436	1	64.6945	79.4843	75.0891	43.2915	80.0454	7.0773	8.39004	11.2041	4.80675	9.01373	7.73367	0.928247	8.34154	3.25123	0.927127	0.410818	0.435813
tr|Q9VV75|Q9VV75_DROME	FBgn0250814	AT02348p (CG4169, isoform A) (EC 1.10.2.2) (CG4169, isoform B) (EC 1.10.2.2)	UQCR-C2 CG4169 Dmel_CG4169	7	1315.85	1243.17	773.269	1346.65	1431.44	12.241	11.159	9.81162	12.7149	13.7073	11.7	0.765064	12.0779	2.02444	0.968706	0.41219	0.436588
sp|Q9VLV5|RUXE_DROME	FBgn0261790	Probable small nuclear ribonucleoprotein E (snRNP-E) (Sm protein E) (Sm-E) (SmE)	SmE CG18591	4	587.341	470.618	390.554	676.49	407.358	11.0706	8.55916	10.0406	12.9417	7.90357	9.81487	1.77584	10.2953	2.5287	0.953335	0.417045	0.440228
tr|Q9VL70|Q9VL70_DROME	FBgn0040064	CG4600-PA (HL08109p)	yip2 CG4600 Dmel_CG4600	2	255.735	386.562	394.456	312.336	179.001	8.7364	12.7422	18.3799	10.8296	6.29455	10.7393	2.83251	11.8347	6.10502	0.907443	0.416893	0.440228
tr|A1Z6M0|A1Z6M0_DROME	FBgn0042085	Brahma associated protein 170kD (FI23954p1)	Bap170 Bap170-RA CG3274 Dmel_CG3274	1	117.925	137.454	151.753	105.551	90.7198	10.5428	11.8575	18.505	9.57784	8.34876	11.2002	0.929613	12.1439	5.54309	0.92229	0.41757	0.440228
sp|Q7KRY6|NHK1_DROME	FBgn0027889	Nucleosomal histone kinase 1 (EC 2.7.11.1) (Protein baellchen)	ball ballchen nhk-1 CG6386	3	453.483	506.686	365.132	361.925	592.251	8.84584	9.53677	9.71469	7.16551	11.8919	9.19131	0.488558	9.59071	2.36564	0.958355	0.418524	0.440551
tr|Q6NN09|Q6NN09_DROME	FBgn0039830	CG1746, isoform A (EC 3.6.3.6) (CG1746, isoform B) (EC 3.6.3.6) (CG1746, isoform C) (EC 3.6.3.6) (CG1746, isoform E) (EC 3.6.3.6) (CG1746, isoform G) (EC 3.6.3.6) (GM13193p)	ATPsynC CG1746 Dmel_CG1746	1	175.476	249.622	100.647	181.762	352.442	7.785	10.6858	6.09035	8.18449	16.0952	9.23539	2.05116	10.1233	5.2767	0.912286	0.420816	0.44228
sp|P48591|RIR1_DROME	FBgn0011703	Ribonucleoside-diphosphate reductase large subunit (EC 1.17.4.1) (Ribonucleoside-diphosphate reductase subunit M1) (Ribonucleotide reductase large subunit)	RnrL CG5371	10	3646.85	3988.91	4110.54	1714.09	2905.6	15.1893	16.031	23.3518	7.24612	12.4574	15.6101	0.595138	14.3518	8.21828	1.08768	0.425289	0.443952
tr|Q9XZ29|Q9XZ29_DROME	FBgn0011606	Kinesin-like protein	Klp3A EG:BACR25B3.9 CG8590 Dmel_CG8590	5	824.676	920.256	754.451	837.702	570.49	12.1042	13.033	15.1037	12.4793	8.61922	12.5686	0.656742	12.0674	3.26181	1.04153	0.425672	0.443952
sp|Q9XZS3|TMA7_DROME	FBgn0026879	Translation machinery-associated protein 7 homolog (Coiled-coil domain-containing protein 72 homolog)	CG13364	3	697.958	950.552	442.818	1027.71	867.304	12.8142	16.8391	11.0889	19.1506	16.3908	14.8267	2.84605	15.5434	4.09711	0.953886	0.42332	0.443952
sp|Q9VCK0|EI3D1_DROME	FBgn0040227	Eukaryotic translation initiation factor 3 subunit D-1 (eIF3d-1) (Eukaryotic translation initiation factor 3 subunit 7-1) (Eukaryotic translation initiation factor 3 subunit p66)	eIF-3p66 CG10161	2	389.225	541.82	426.452	345.877	483.346	10.3666	13.9243	15.492	9.3499	13.2514	12.1454	2.51565	12.6978	3.10825	0.956502	0.424662	0.443952
sp|Q9VXX8|RL371_DROME	FBgn0030616	Probable 60S ribosomal protein L37-A	RpL37a CG9091	1	252.053	211.133	89.5238	135.125	518.107	15.9211	12.8682	7.71291	8.66292	33.6873	14.3946	2.15872	16.6877	14.7298	0.862587	0.424363	0.443952
sp|Q04047|NONA_DROME	FBgn0004227	Protein no-on-transient A (Puff-specific protein Bj6)	nonA CG4211	6	615.976	422.213	298.501	600.686	439.051	14.6345	9.67896	9.67295	14.4847	10.7373	12.1567	3.50408	11.6317	2.52749	1.04514	0.427482	0.445157
tr|Q9VCH5|Q9VCH5_DROME	FBgn0039120	Nucleoporin 98-96kD, isoform A (Nucleoporin 98-96kD, isoform D)	Nup98-96 Nup98 CG10198 Dmel_CG10198	5	1231.49	911.418	853.065	982.44	1060.18	14.1073	10.0742	13.3289	11.4226	12.5014	12.0908	2.85185	12.4176	0.955883	0.973677	0.428385	0.445415
sp|P02843|VIT1_DROME	FBgn0004045	Vitellogenin-1 (Vitellogenin I) (Yolk protein 1)	Yp1 CG2985	107	20544	22999.9	11100.4	17994.2	34382.5	10.3492	11.1798	7.62714	9.20039	17.8291	10.7645	0.587287	11.5522	5.49258	0.93181	0.430049	0.44594
sp|P06606|TBA4_DROME	FBgn0087040	Tubulin alpha-4 chain	alphaTub67C TubA67C CG8308	1	115.188	146.359	122.386	100.046	127.481	12.161	14.9095	17.6237	10.7204	13.8541	13.5353	1.9435	14.0661	3.45654	0.962265	0.4302	0.44594
sp|P49847|TAF6_DROME	FBgn0010417	Transcription initiation factor TFIID subunit 6 (TAFII-60) (TAFII-62) (Transcription initiation factor TFIID 62 kDa subunit) (p62)	Taf6 Taf60 CG32211	5	556.622	490.334	482.448	468.972	332.071	12.2893	10.4457	14.5283	10.509	7.54684	11.3675	1.30355	10.8614	3.50407	1.0466	0.43165	0.446761
sp|O77460|IPYR_DROME	FBgn0016687	Inorganic pyrophosphatase (EC 3.6.1.1) (Nucleosome-remodeling factor 38 kDa subunit) (Pyrophosphate phospho-hydrolase) (PPase)	Nurf-38 CG4634	8	743.472	895.93	908.47	801.321	490.783	10.6597	12.3947	17.7662	11.661	7.24335	11.5272	1.22683	12.2235	5.2839	0.943036	0.436306	0.450894
sp|Q24117|DYL1_DROME	FBgn0011760	Dynein light chain 1, cytoplasmic (8 kDa dynein light chain) (Cut up protein)	ctp Cdlc1 ddlc1 CG6998	1	283.45	298.639	181.909	415.034	221.899	11.8827	12.08	10.4015	17.6593	9.57555	11.9814	0.139512	12.5455	4.44795	0.955037	0.437876	0.45183
sp|Q9W5N2|RL38_DROME	FBgn0040007	60S ribosomal protein L38	RpL38 CG18001	1	135.278	141.464	92.7757	82.1126	174.912	12.5835	12.6971	11.7709	7.75238	16.748	12.6403	0.0803197	12.0904	4.50631	1.04548	0.440187	0.453526
tr|Q9V4B8|Q9V4B8_DROME	FBgn0051999	CG31999, isoform A (CG31999, isoform C) (RE68558p)	CG10323 CG31999 Dmel_CG31999	4	758.932	694.946	491.897	591.747	809.272	14.7305	13.0151	13.0224	11.6574	16.1688	13.8728	1.21293	13.6162	2.31357	1.01885	0.448929	0.461834
sp|Q9V496|APLP_DROME	FBgn0087002	Apolipophorins (Retinoid- and fatty acid-binding glycoprotein) [Cleaved into: Apolipophorin-2 (ApoL2) (Apolipophorin II) Apolipophorin-1 (ApoL1) (Apolipophorin I)]	Rfabg RfaBp CG11064	133	42459.3	40238.3	15031.1	20751.3	69335.6	16.3121	14.9162	7.87639	8.09152	27.4196	15.6141	0.987015	14.4625	11.2217	1.07963	0.449701	0.461929
sp|P15348|TOP2_DROME	FBgn0003732	DNA topoisomerase 2 (EC 5.99.1.3) (DNA topoisomerase II)	Top2 CG10223	37	6215.86	8252.49	4501.29	7222.31	7972.2	9.96945	12.7714	9.8471	11.757	13.1618	11.3704	1.98129	11.5886	1.66377	0.981172	0.45073	0.462288
sp|Q05783|HMGD_DROME	FBgn0004362	High mobility group protein D (HMG-D)	HmgD CG17950	5	1231.39	1850.62	533.317	1620.5	1900.81	12.6193	18.2994	7.45463	16.8554	20.0515	15.4594	4.01646	14.7872	6.54815	1.04546	0.453721	0.464654
sp|P52034|PFKA_DROME	FBgn0003071	ATP-dependent 6-phosphofructokinase (ATP-PFK) (Phosphofructokinase) (EC 2.7.1.11) (Phosphohexokinase)	Pfk CG4001	5	859.084	1304.24	444.336	2320.53	494.264	11.6826	17.1136	8.24165	32.0287	6.91878	14.3981	3.84033	15.7297	14.1308	0.915343	0.454521	0.464773
sp|Q9NJH0|EF1G_DROME	FBgn0029176	Elongation factor 1-gamma (EF-1-gamma) (eEF-1B gamma)	Ef1gamma Ef1g CG11901	29	4269.7	5714.33	1765.8	3569.69	9441.41	10.0646	12.9971	5.67728	8.54044	22.9089	11.5309	2.07359	12.3755	9.23378	0.93175	0.455596	0.465173
sp|O62619|KPYK_DROME	FBgn0267385	Pyruvate kinase (PK) (EC 2.7.1.40)	PyK CG7070	1	130.96	184.538	136.859	74.4329	178.109	8.67597	11.7964	12.3667	5.00488	12.146	10.2362	2.20646	9.83921	4.1881	1.04035	0.456338	0.465232
tr|Q9VWP1|Q9VWP1_DROME	FBgn0030969	CG7288 (LD38070p)	Usp39 CG7288 Dmel_CG7288	2	215.772	214.301	131.171	299.104	164.858	12.5616	12.0381	10.4158	17.6735	9.87942	12.2999	0.370144	12.6562	4.35337	0.971843	0.459814	0.468074
sp|P48588|RS25_DROME	FBgn0086472	40S ribosomal protein S25	RpS25 RpS31 CG6684	13	3675.11	3904.62	1306.65	2464.75	7307.17	14.9358	15.3116	7.24301	10.1667	30.5686	15.1237	0.265695	15.9928	12.7074	0.945657	0.466341	0.473829
sp|Q9V4C8|HCF_DROME	FBgn0039904	Host cell factor (dHcf) [Cleaved into: HCF N-terminal chain HCF C-terminal chain]	Hcf CG1710	3	406.736	379.338	314.864	400.107	301.321	13.2534	11.9268	13.9939	13.2325	10.1068	12.5901	0.93804	12.4444	2.05991	1.01171	0.466861	0.473829
tr|Q9VPM7|Q9VPM7_DROME	FBgn0086855	CG17078, isoform B (CG17078, isoform E) (IP13529p)	CG17078-RA CG17078 Dmel_CG17078	4	804.596	870.746	654.66	950.958	550.859	12.2606	12.8029	13.6066	14.7077	8.64058	12.5317	0.383444	12.3183	3.23222	1.01733	0.467605	0.473877
tr|Q7JNE1|Q7JNE1_DROME	FBgn0014269	Non-histone chromosomal protein Prod (Proliferation disrupter) (SD02315p)	prod CG18608 Dmel_CG18608	6	2119.26	1728.12	804.557	3505.5	719.714	17.0586	13.422	8.83316	28.6391	5.9633	15.2403	2.57148	14.4785	12.3471	1.05261	0.469946	0.474292
sp|Q9VGW6|MCM5_DROME	FBgn0017577	DNA replication licensing factor Mcm5 (EC 3.6.4.12) (Minichromosome maintenance 5 protein) (DmMCM5)	Mcm5 CG4082	3	224.415	261.831	149.504	297.668	192.852	12.1051	13.6276	10.9993	16.2966	10.7079	12.8663	1.07656	12.6679	3.14584	1.01566	0.46982	0.474292
sp|Q9VH69|RS29_DROME	FBgn0261599	40S ribosomal protein S29	RpS29 CG8495	2	301.992	340.774	140.273	321.175	397.107	12.9313	14.0798	8.19257	13.9584	17.5033	13.5055	0.812082	13.2181	4.69933	1.02174	0.470107	0.474292
tr|Q9VYE3|Q9VYE3_DROME	FBgn0030474	CG15747, isoform A (CG15747, isoform C) (FI21110p1)	CG15747-RA CG15747 Dmel_CG15747	3	629.608	458.321	193.22	869.041	497.997	15.1732	10.6576	6.35128	21.2568	12.3539	12.9154	3.19301	13.3207	7.49965	0.969576	0.474511	0.477319
tr|Q9W396|Q9W396_DROME	FBgn0030082	FI06908p (FI07108p) (Heterochromatin protein 1b, isoform A) (Heterochromatin protein 1b, isoform B) (Heterochromatin protein 1b, isoform C)	HP1b HP1b-RA CG7041 Dmel_CG7041	1	74.2584	77.891	57.2773	92.3525	53.7424	13.8112	13.9783	14.5301	17.4335	10.289	13.8948	0.118178	14.0842	3.5931	0.98655	0.474037	0.477319
sp|P48605|TCPG_DROME	FBgn0015019	T-complex protein 1 subunit gamma (TCP-1-gamma) (CCT-gamma)	Cctgamma CCT-3 Cctg CG8977	2	373.617	665.208	456.287	462.617	397.611	9.63501	16.5526	16.0497	12.1088	10.5548	13.0938	4.89149	12.9044	2.8325	1.01468	0.479124	0.481247
sp|O97159|CHDM_DROME	FBgn0262519	Chromodomain-helicase-DNA-binding protein Mi-2 homolog (EC 3.6.4.12) (ATP-dependent helicase Mi-2) (dMi-2)	Mi-2 CG8103	5	919.418	918.079	981.393	573.495	803.322	14.597	14.0641	21.2518	9.24125	13.1283	14.3306	0.376821	14.5404	6.12851	0.985568	0.483139	0.48385
tr|Q9VGH5|Q9VGH5_DROME	FBgn0259139	AT27789p (Glorund, isoform A) (Glorund, isoform B)	glo CG6946 Dmel_CG6946	1	90.9174	118.991	73.7016	73.6386	132.937	9.08955	11.4787	10.0502	7.47225	13.6808	10.2841	1.68938	10.4011	3.1191	0.988757	0.482744	0.48385
sp|Q9VNE2|PKRA_DROME	FBgn0250753	Protein krasavietz (Eukaryotic translation initiation factor 5C domain-containing protein) (Decp) (eIF5C domain-containing protein) (Protein extra bases)	kra ecp eIF-5C exba CG2922	2	272.869	366.99	185.8	200.429	475.915	11.3449	14.7226	10.5365	8.45779	20.3679	13.0337	2.38838	13.1207	6.36172	0.993371	0.493484	0.493484
