# Supplementary material for: The Drosophila BEAF insulator protein interacts with the polybromo subunit of the PBAP chromatin remodeling complex
Source: G3 (Bethesda). 2022 Aug 27;12(11):jkac223. doi: 10.1093/g3journal/jkac223 (PMC9635645; doi:10.1093/g3journal/jkac223)
Supplement: jkac223_TableS3 [file jkac223_tables3.xlsx]

## Sheet: BF_LZ_50bpPause_DESeq2
chr	strand	start	end	FB	name	baseMean	log2FoldChange	foldChange	lfcSE	stat	pvalue	padj
chr2L	-	2974854	2976859	FBtr0077676	CG9641-RA	689.825	-2.83651	0.139999	0.207334	-13.6809	1.32086e-42	5.61761e-39
chr2L	-	7194908	7204254	FBtr0079417	CG4502-RA	919.416	-2.31146	0.201456	0.18633	-12.4052	2.4492e-35	5.20823e-32
chr2L	-	19502334	19508710	FBtr0081283	CG10188-RA	1044.29	2.08737	4.24973	0.187937	11.1068	1.16266e-28	1.64827e-25
chr2R	+	19569148	19570475	FBtr0114541	CG5428-RB	234.49	-2.3729	0.193057	0.216275	-10.9717	5.22836e-28	5.55906e-25
chrX	+	664061	671680	FBtr0070138	fz3-RA	3275.68	-2.11062	0.231548	0.196173	-10.7589	5.37807e-27	4.57459e-24
chr3L	-	677879	680295	FBtr0072613	CG17129-RA	163.641	-2.52125	0.174192	0.237796	-10.6026	2.89898e-26	2.05489e-23
chr3R	+	20743849	20745574	FBtr0302167	CG11168-RB	117.944	-1.69601	0.308638	0.234712	-7.22592	4.97704e-13	3.02391e-10
chr3R	-	777039	778393	FBtr0078849	UbcD6-RA	632.778	1.36701	2.57936	0.190808	7.16434	7.816e-13	4.15518e-10
chr2L	+	6480961	6487585	FBtr0079260	DLP-RA	156.765	-1.5537	0.340635	0.221589	-7.01164	2.35548e-12	1.11309e-09
chr2L	+	8370532	8371914	FBtr0079648	CG17292-RB	8309.96	-1.29964	0.406228	0.190737	-6.81375	9.50884e-12	4.04411e-09
chr2R	+	11905244	11912139	FBtr0087207	CG8399-RA	3447.04	-1.27285	0.413841	0.189047	-6.73299	1.66216e-11	6.42653e-09
chrX	+	6548660	6553742	FBtr0070950	l(1)G0148-RA	1470.83	1.29292	2.45023	0.192617	6.7124	1.91449e-11	6.78526e-09
chrX	-	15234364	15236140	FBtr0074019	CG9123-RA	147.023	-1.45561	0.364601	0.222153	-6.55228	5.66634e-11	1.85376e-08
chrX	+	13576989	13578657	FBtr0073812	CG11158-RA	171.282	-1.36715	0.387656	0.217249	-6.29301	3.11364e-10	9.45878e-08
chrX	+	6665270	6667072	FBtr0070963	COQ7-RA	170.214	-1.28979	0.409012	0.216384	-5.96065	2.51242e-09	7.12354e-07
chr3L	+	9327421	9328992	FBtr0076435	PGRP-LA-RE	1457.6	-1.17477	0.442954	0.205751	-5.70968	1.13191e-08	3.00877e-06
chr2L	-	19761579	19764133	FBtr0081321	fbp-RA	2806.43	0.988516	1.98414	0.178297	5.54421	2.95277e-08	7.38713e-06
chr3L	-	9482898	9485313	FBtr0076469	CG32037-RA	262.961	1.14537	2.21203	0.207551	5.51848	3.41942e-08	8.07932e-06
chr3L	-	15571865	15573633	FBtr0075595	mrn-RA	271.473	-1.171	0.444113	0.214025	-5.47133	4.46668e-08	9.99831e-06
chr2R	+	17169805	17173174	FBtr0071590	CG10069-RB	400.135	1.05415	2.07649	0.19451	5.4195	5.97669e-08	1.27094e-05
chr3L	+	17507395	17508984	FBtr0075175	CG7564-RA	274.631	1.04894	2.06901	0.202525	5.1793	2.22725e-07	4.51072e-05
chr2R	-	8210012	8213607	FBtr0087965	CG8841-RA	111.546	-1.1632	0.446522	0.230251	-5.05188	4.37493e-07	8.45753e-05
chr4	-	53434	64400	FBtr0089179	plexB-RA	405.326	0.956429	1.9405	0.193025	4.95494	7.23537e-07	0.000133791
chr3R	+	24709407	24711737	FBtr0301945	CG14526-RB	480.682	-0.987138	0.504478	0.201112	-4.90839	9.18268e-07	0.000162725
chr3L	-	16655657	16661031	FBtr0075354	Galpha73B-RA	2305.35	0.908115	1.87659	0.188474	4.81825	1.44822e-06	0.000246371
chr2R	+	20050014	20061150	FBtr0072257	CG3328-RA	313.823	0.975499	1.96632	0.204868	4.7616	1.92062e-06	0.000314169
chr2R	+	13340904	13343234	FBtr0086919	CG10764-RA	306.699	0.970839	1.95998	0.204224	4.7538	1.99633e-06	0.00031446
chr2L	+	17384725	17386076	FBtr0080975	CLIP-190-RB	5638.83	0.872201	1.83045	0.185565	4.70025	2.59839e-06	0.000394677
chrX	-	15964395	15967557	FBtr0074257	Nipsnap-RC	118.556	1.13239	2.19222	0.242163	4.67616	2.92299e-06	0.000428671
chrX	-	11892605	11897943	FBtr0073580	fw-RA	187.577	1.02564	2.03586	0.220631	4.64867	3.34084e-06	0.000473619
chr2R	+	8524179	8528133	FBtr0087841	Iswi-RA	257.152	1.00301	2.00417	0.224236	4.47299	7.71341e-06	0.00105823
chr2L	+	3478434	3479612	FBtr0077524	Thor-RA	7950.51	0.770657	1.70605	0.174974	4.40441	1.06074e-05	0.00140979
chrX	+	5860314	5880729	FBtr0070865	Grip-RA	3441.31	-0.802845	0.573218	0.183	-4.38712	1.1486e-05	0.00148031
chr2L	-	18704570	18705689	FBtr0081127	CG10373-RA	902.603	-0.807141	0.571513	0.184999	-4.36295	1.28322e-05	0.00160516
chr3L	-	16119155	16121629	FBtr0075492	Pgm-RA	970.735	0.820654	1.76621	0.189321	4.33473	1.45942e-05	0.0017734
chr3L	+	18943732	18948509	FBtr0075023	CG6836-RA	148.96	0.955826	1.93969	0.224064	4.26587	1.99124e-05	0.00235243
chrX	+	18794444	18803330	FBtr0074649	CG7378-RA	601.682	0.799276	1.74023	0.189076	4.22728	2.36531e-05	0.00271883
chr2R	+	18549439	18550746	FBtr0301270	CG42566-RA	60.6548	1.0597	2.08449	0.251211	4.21834	2.46107e-05	0.00275445
chrX	-	17030018	17036964	FBtr0299824	mei-217-RB	79.9666	-1.01439	0.495036	0.242895	-4.17626	2.96341e-05	0.00317939
chr3L	-	17504955	17507015	FBtr0075209	U4-U6-60K-RA	205.072	-0.884568	0.54165	0.211913	-4.17421	2.99026e-05	0.00317939
chr3R	-	24346387	24366043	FBtr0301837	Ppn-RE	18671.4	0.720247	1.64746	0.17329	4.1563	3.23448e-05	0.00335519
chr3R	-	5379418	5381103	FBtr0082115	CG9386-RA	564.446	-0.76642	0.587874	0.187388	-4.09001	4.31348e-05	0.00436791
chr3L	-	7238856	7242439	FBtr0076890	Cdc27-RA	304.528	0.853822	1.80728	0.209206	4.08125	4.47936e-05	0.0044304
chr3L	-	3936597	3937942	FBtr0073173	CG10866-RA	476.373	-0.769622	0.586571	0.189578	-4.05966	4.91447e-05	0.00475028
chr2R	-	4002645	4010356	FBtr0100140	CG30372-RB	308.843	-0.810121	0.570334	0.200011	-4.05039	5.11334e-05	0.00483268
chr2R	+	16214780	16218226	FBtr0086285	CG8929-RA	799.233	0.728797	1.65726	0.181464	4.0162	5.91448e-05	0.00546833
chrX	+	12988534	12989770	FBtr0073721	CG2200-RA	76.8347	-0.986935	0.504549	0.246215	-4.00844	6.11222e-05	0.00550806
chrX	+	9495101	9498315	FBtr0071363	Gga-RB	205.927	0.860268	1.81538	0.214829	4.00444	6.21648e-05	0.00550806
chr2L	+	11210681	11234685	FBtr0300473	ab-RD	4550.07	0.686328	1.60918	0.172813	3.9715	7.14212e-05	0.00619907
chr3L	-	2172995	2174367	FBtr0072913	CG15820-RA	606.492	0.817602	1.76247	0.206224	3.96463	7.35112e-05	0.00625286
chr2L	-	355559	357855	FBtr0078094	Ent1-RA	320.452	-0.828108	0.563268	0.20978	-3.94752	7.89666e-05	0.00658519
chr2R	-	4994647	4997228	FBtr0088630	Pmm45A-RA	123.938	-0.89172	0.538971	0.226741	-3.93278	8.39704e-05	0.00686781
chr3L	+	9067745	9070556	FBtr0076527	Tequila-RC	1494	0.681369	1.60366	0.176189	3.86727	0.000110062	0.00883197
chr3R	+	185607	192577	FBtr0078912	CG1090-RB	103.773	0.904255	1.87158	0.234394	3.85784	0.000114394	0.0090096
chr2L	-	8958258	8959060	FBtr0113029	CG31886-RB	693.787	0.744939	1.6759	0.193688	3.84608	0.00012002	0.00928085
chr2L	-	16354939	16356655	FBtr0080837	CaBP1-RA	722.228	-0.817429	0.567452	0.213069	-3.83645	0.000124825	0.00947999
chrX	+	10741456	10742567	FBtr0073379	CG17333-RA	148.569	-0.837556	0.559591	0.219204	-3.8209	0.000132967	0.00992118
chr3R	-	9483517	9486241	FBtr0300590	Hrb87F-RC	3514.8	0.695702	1.61967	0.182308	3.81609	0.000135583	0.00994194
chr3R	-	1449012	1449827	FBtr0113194	CG2911-RB	692.014	-0.790182	0.578271	0.208414	-3.7914	0.000149801	0.0107983
chr3L	-	7490369	7491762	FBtr0076831	CG8539-RA	2817.32	0.720938	1.64825	0.190838	3.77774	0.000158257	0.0112178
chr3R	-	6996521	6998386	FBtr0082374	Ugt35a-RA	518.423	0.742694	1.6733	0.19703	3.76944	0.000163613	0.0114073
chrX	-	16333180	16335313	FBtr0074301	CG9947-RA	728.909	-0.699913	0.615609	0.186009	-3.76279	0.000168029	0.0115262
chr2L	-	13972094	13972947	FBtr0080616	He-RB	61.2692	0.935876	1.91305	0.250744	3.7324	0.000189666	0.0128039
chrX	+	16985858	16992520	FBtr0074383	CG16700-RA	2218.67	0.690721	1.61409	0.187017	3.69336	0.000221308	0.0147066
chr3R	+	4806584	4808553	FBtr0081958	CG11967-RA	529.985	0.724235	1.65202	0.199217	3.63541	0.000277534	0.0166296
chrX	-	12670605	12678991	FBtr0073703	CG32647-RA	1229.8	0.673094	1.59449	0.185052	3.63732	0.000275487	0.0166296
chr3L	+	19985032	19987263	FBtr0074901	CG7646-RB	272.861	-0.759602	0.590659	0.208805	-3.63786	0.000274914	0.0166296
chrX	-	14485771	14496603	FBtr0073943	CG9413-RA	168.756	0.782793	1.72046	0.215323	3.63543	0.000277514	0.0166296
chr2L	+	10437556	10439244	FBtr0080027	CHIP-RA	63.8667	-0.930238	0.524772	0.255888	-3.63534	0.000277617	0.0166296
chrX	-	11600590	11603958	FBtr0073620	FucT6-RA	439.644	0.705437	1.63064	0.193798	3.64006	0.000272574	0.0166296
chr2R	-	8853815	8868494	FBtr0087798	Psc-RA	16961.6	0.661511	1.58174	0.18193	3.63607	0.000276831	0.0166296
chr3R	-	20697503	20702379	FBtr0084725	CG3744-RA	163.175	0.801288	1.74266	0.220668	3.63119	0.000282118	0.0166646
chrX	+	20916291	20917367	FBtr0077244	CG1753-RA	530.956	0.682007	1.60437	0.188151	3.62479	0.000289197	0.0168487
chr3R	+	4069824	4073577	FBtr0091720	CG33722-RC	171.611	-0.772723	0.585312	0.214098	-3.6092	0.000307141	0.0176523
chr2R	-	10772767	10774452	FBtr0087456	Cyp6a21-RA	54.7463	0.911839	1.88144	0.254286	3.58589	0.000335937	0.0190499
chr2L	-	19183957	19185724	FBtr0081228	gammaTub37C-RA	116.972	-0.840781	0.558341	0.235153	-3.57547	0.000349597	0.0195636
chr3R	-	22523418	22539850	FBtr0085048	amon-RA	3057.86	0.62508	1.5423	0.17533	3.56515	0.000363643	0.0196457
chrX	-	6992611	6996326	FBtr0071020	CG4615-RA	423.859	-0.69872	0.616119	0.196037	-3.56423	0.00036492	0.0196457
chr3R	-	11016272	11021828	FBtr0083029	CG6752-RA	126.128	-0.809871	0.570433	0.227013	-3.56751	0.000360395	0.0196457
chr3R	+	639094	641751	FBtr0078871	CG1129-RA	470.649	-0.676877	0.625518	0.191129	-3.54146	0.000397919	0.0211544
chr3L	-	12130593	12131568	FBtr0076023	l(3)neo18-RA	133.744	-0.800026	0.574339	0.227123	-3.52243	0.000427613	0.0224523
chr3L	+	3162155	3163852	FBtr0073029	rasp-RA	866.948	-0.720056	0.607074	0.204623	-3.51894	0.000433282	0.0224725
chr3R	-	14619654	14620891	FBtr0301199	CG7720-RC	657.262	0.660048	1.58013	0.189989	3.47414	0.000512496	0.0262608
chr2L	-	3294926	3303129	FBtr0077604	CG9663-RA	5136.03	0.620285	1.53718	0.179436	3.45686	0.000546513	0.0276705
chr3L	+	8518418	8527084	FBtr0076624	foi-RA	2334.15	-0.642202	0.640734	0.186295	-3.44723	0.000566372	0.0283386
chr3L	-	5568396	5570446	FBtr0077131	Msr-110-RA	481.643	0.666965	1.58773	0.194232	3.43386	0.000595052	0.0287586
chr2R	+	8824400	8825698	FBtr0087791	Sans-RB	191.108	0.741359	1.67175	0.215703	3.43694	0.00058833	0.0287586
chr3R	+	25865446	25866753	FBtr0085556	Sry-beta-RA	87.6238	-0.814178	0.568733	0.236981	-3.43562	0.000591199	0.0287586
chr2L	-	21154293	21156220	FBtr0081501	E2f2-RA	226.405	0.698948	1.62332	0.205588	3.39974	0.000674488	0.0322314
chr2R	-	6363133	6366067	FBtr0301281	CPTI-RC	3605.07	0.642143	1.56065	0.18995	3.38059	0.000723315	0.0341807
chr2L	-	5859762	5879495	FBtr0079158	CG8965-RA	2361.58	0.593725	1.50914	0.17671	3.35988	0.000779777	0.0364439
chr2R	+	10391466	10392425	FBtr0087493	Asx-RA	86.4009	0.802194	1.74375	0.242645	3.30604	0.000946245	0.0431556
chrX	-	7825762	7827335	FBtr0071131	CG10778-RA	276.903	0.675027	1.59663	0.204009	3.30881	0.000936919	0.0431556
chr2L	-	19338676	19363224	FBtr0081224	dnt-RA	2161.09	0.619851	1.53672	0.187885	3.2991	0.000969969	0.0431556
chr3R	-	5331575	5336001	FBtr0082123	rump-RA	446.277	-0.62976	0.646284	0.190958	-3.2979	0.000974122	0.0431556
chr2R	-	16938107	16944698	FBtr0071546	shg-RA	3649.62	-0.59543	0.661847	0.180335	-3.30179	0.000960695	0.0431556
chrX	+	2598707	2600099	FBtr0070479	eIF2B-beta-RA	527.336	-0.647021	0.638598	0.196371	-3.29489	0.000984592	0.0431698
chrX	-	19653201	19656301	FBtr0074809	CG12702-RA	52.5507	-0.844956	0.556728	0.257123	-3.28619	0.00101553	0.0440718
chr3R	+	6090035	6110162	FBtr0090030	CG11870-RB	6429.47	0.599619	1.51532	0.18358	3.26625	0.00108983	0.0468185
chr3R	+	21084626	21086488	FBtr0273256	CG11857-RB	1430.56	0.586626	1.50173	0.180262	3.25429	0.00113674	0.0483457
chr2R	+	19974172	19979542	FBtr0072249	snama-RA	903.185	-0.600733	0.659419	0.18482	-3.25036	0.0011526	0.0485347
chrX	-	2684632	2690517	FBtr0070490	w-RA	3064.18	0.559375	1.47363	0.172499	3.24278	0.00118371	0.0493561
chr3L	+	13922489	13927756	FBtr0075756	Gl-RA	72.7399	-0.804361	0.572616	0.248703	-3.23423	0.00121972	0.0498794
chr3R	-	19096182	19106571	FBtr0084384	orb-RA	65.0642	0.804587	1.74665	0.248639	3.23596	0.00121233	0.0498794
chr2L	+	10989426	10997700	FBtr0300403	CG16833-RG	664.12	-0.591204	0.663789	0.183614	-3.21981	0.00128274	0.0516482
chr2R	+	19956549	19960987	FBtr0072179	CG3209-RB	463.198	0.675628	1.59729	0.210058	3.21639	0.00129814	0.0516482
chr3R	+	27397862	27401429	FBtr0085794	gammaCop-RB	366.126	0.654867	1.57447	0.203621	3.21611	0.0012994	0.0516482
chr2L	-	11810092	11813775	FBtr0080259	CG14939-RA	213.483	0.692337	1.6159	0.215655	3.2104	0.00132552	0.0521986
chr3R	-	18880132	18883268	FBtr0084357	CG17119-RA	6114.66	0.627503	1.54489	0.197393	3.17896	0.00147806	0.0576714
chr2R	-	19919062	19921423	FBtr0072192	Chi-RB	207.772	0.67121	1.59241	0.212459	3.15924	0.00158179	0.0611577
chr3L	+	22281819	22285910	FBtr0078500	Aats-ile-RD	1689.92	0.573886	1.48853	0.18219	3.14993	0.00163311	0.0620145
chrX	+	1774325	1775467	FBtr0070313	CG14806-RA	50.1583	-0.821777	0.565745	0.260755	-3.15153	0.00162417	0.0620145
chr3L	+	14798222	14874834	FBtr0075695	CG17839-RB	569.892	0.607598	1.52372	0.193903	3.13352	0.00172722	0.0644374
chr2R	-	7303117	7317144	FBtr0088142	Drip-RB	192.999	0.675015	1.59661	0.215333	3.13475	0.00172001	0.0644374
chr3R	-	1298532	1300320	FBtr0078767	Hdac3-RA	110.852	0.741748	1.6722	0.237725	3.1202	0.00180729	0.0668384
chr2R	+	16511077	16515820	FBtr0086227	CG16742-RA	588.172	-0.598543	0.660421	0.192355	-3.11165	0.00186044	0.0682108
chr3R	-	26426168	26427241	FBtr0085673	CG2246-RA	246.582	-0.643285	0.640254	0.207183	-3.10492	0.00190333	0.0691867
chrX	+	16219815	16222560	FBtr0074226	CalpC-RA	70.6088	-0.754103	0.592915	0.244021	-3.09032	0.00199942	0.069701
chr2R	-	8821739	8824055	FBtr0087805	CG13322-RA	491.674	0.615023	1.53158	0.198984	3.09081	0.0019961	0.069701
chr3R	-	14576294	14584596	FBtr0273382	CG14299-RC	157.239	-0.682948	0.622891	0.220957	-3.09086	0.00199576	0.069701
chrX	-	4035557	4100123	FBtr0070667	Fas2-RC	1342.65	0.561316	1.47561	0.181318	3.09575	0.00196315	0.069701
chr2R	+	2544870	2548129	FBtr0086110	sced-RA	123.34	-0.718074	0.607908	0.23207	-3.09421	0.00197339	0.069701
chr2R	+	17839097	17840068	FBtr0071723	CG13488-RA	98.6254	0.716561	1.64326	0.232469	3.08239	0.00205345	0.0710027
chr2L	-	7723310	7726299	FBtr0300709	CG13795-RB	1305.28	0.562345	1.47667	0.182649	3.07883	0.00207819	0.0712784
chr2R	+	18070660	18073397	FBtr0071770	MED16-RA	243.53	0.622559	1.5396	0.203525	3.05889	0.00222161	0.0755879
chr3L	-	18677625	18679357	FBtr0075091	Cyp12c1-RA	376.782	-0.626271	0.647849	0.204988	-3.05516	0.00224943	0.0759273
chr2R	-	6194535	6197294	FBtr0088360	JhI-1-RB	1776.54	0.544359	1.45837	0.178804	3.04444	0.00233112	0.0780649
chr3R	+	25632960	25640782	FBtr0085484	ca-RA	686.8	-0.585	0.66665	0.192345	-3.0414	0.00235478	0.0782411
chr3L	-	8436345	8442465	FBtr0076659	CG6983-RA	374.091	-0.596687	0.661271	0.196683	-3.03374	0.00241539	0.079633
chr3L	-	605165	606569	FBtr0072561	Reg-2-RA	21226.8	0.546259	1.46029	0.180367	3.02859	0.00245698	0.0803812
chr3L	+	13987363	13989678	FBtr0075766	26-29-p-RA	1490.43	-0.57433	0.671598	0.189804	-3.02592	0.0024788	0.0804759
chrX	+	8411368	8419007	FBtr0071209	Nrg-RC	122.79	-0.688145	0.620651	0.228015	-3.01798	0.00254463	0.0819871
chr2L	-	17475491	17477839	FBtr0081001	Aac11-RA	462.939	-0.582088	0.667996	0.194479	-2.99306	0.00276193	0.0883196
chr3R	+	4175588	4178539	FBtr0081843	Atg13-RA	1167.95	0.554802	1.46897	0.185852	2.98518	0.00283411	0.0895377
chr3L	-	20763243	20764181	FBtr0078279	CG4042-RA	64.7708	-0.751661	0.593919	0.25187	-2.98432	0.00284213	0.0895377
chrX	+	14980169	14982665	FBtr0073964	CG5599-RA	343.017	-0.582921	0.667611	0.196152	-2.97178	0.00296076	0.0912471
chr2L	+	132080	133995	FBtr0300568	Gs1-RD	10477.1	0.544341	1.45835	0.183167	2.97183	0.00296031	0.0912471
chr3L	+	12131989	12136482	FBtr0075997	RhoGAP68F-RA	166.892	-0.662348	0.631849	0.222591	-2.97563	0.00292389	0.0912471
chr3R	-	8875120	8877168	FBtr0082715	CG7966-RA	1560.99	0.5998	1.51551	0.202419	2.96317	0.0030449	0.0931652
chr3R	+	20643213	20644232	FBtr0084699	CG6995-RA	829.217	-0.538147	0.688655	0.182401	-2.95035	0.00317416	0.0950684
chrX	+	12985182	12988026	FBtr0073720	lic-RA	738.42	-0.580971	0.668514	0.196894	-2.95068	0.00317071	0.0950684
chr3R	-	5961203	5965492	FBtr0082186	tws-RA	238.519	0.657869	1.57775	0.222914	2.95122	0.00316516	0.0950684
chr2R	-	7183472	7184959	FBtr0299853	CG42336-RB	749.726	-0.566912	0.67506	0.192985	-2.9376	0.00330765	0.0982036
chr3R	+	11663146	11665044	FBtr0083183	spn-E-RA	78.4481	-0.723549	0.605606	0.246443	-2.93597	0.00332502	0.0982036
chr2R	+	1496152	1499094	FBtr0086071	CG17508-RA	970.709	-0.52854	0.693256	0.180827	-2.9229	0.00346784	0.0988981
chrX	-	17601434	17603591	FBtr0074475	CG8173-RA	124.664	-0.655991	0.634639	0.225002	-2.91548	0.00355137	0.0988981
chr2R	+	10239792	10243180	FBtr0087546	CG8613-RA	150.446	-0.64584	0.639121	0.221564	-2.91492	0.00355782	0.0988981
chr3L	+	15810111	15811714	FBtr0075504	CkIIalpha-i1-RA	54.8813	-0.736411	0.600231	0.252628	-2.915	0.0035569	0.0988981
chr2R	-	16879755	16881844	FBtr0273414	dgt3-RB	76.0328	-0.722187	0.606178	0.246802	-2.92618	0.00343157	0.0988981
chr2R	-	20663057	20667326	FBtr0112777	egg-RA	822.202	0.533041	1.44698	0.182477	2.92115	0.00348745	0.0988981
chr2L	+	10529418	10531561	FBtr0080093	Lip4-RA	107.844	0.676741	1.59852	0.231724	2.92046	0.00349513	0.0988981
chr3R	-	4622517	4625683	FBtr0302326	Pif1A-RD	160.007	0.669248	1.59024	0.229425	2.91706	0.00353343	0.0988981
chrX	-	691121	695398	FBtr0070146	Rbf-RA	413.435	-0.559234	0.678662	0.191805	-2.91563	0.00354967	0.0988981
chr3R	+	13450934	13451810	FBtr0083470	AttD-RA	148.769	0.732753	1.66181	0.25213	2.90625	0.00365789	0.0991098
chr2R	-	18804365	18806313	FBtr0301927	CG30187-RC	477.447	0.561723	1.47603	0.193285	2.90618	0.00365865	0.0991098
chr3L	-	20338831	20341020	FBtr0078242	CG5585-RA	1116.3	-0.576899	0.670403	0.198465	-2.9068	0.00365149	0.0991098
chr3L	+	1303000	1304721	FBtr0072667	CG9149-RA	186.836	0.612545	1.52895	0.210757	2.90641	0.00365604	0.0991098
chr2R	+	20949488	20951985	FBtr0072444	gsb-RA	167.383	0.645333	1.5641	0.222461	2.90088	0.0037212	0.100166
chr3R	+	1293541	1295288	FBtr0078681	CG12162-RB	415.876	0.568295	1.48277	0.19673	2.8887	0.00386833	0.103472
chr3R	+	5610387	5615059	FBtr0082139	CG8500-RA	235.159	0.607079	1.52317	0.21082	2.8796	0.00398178	0.105841
chr3L	+	9691460	9693581	FBtr0076395	UbcD4-RA	337.028	-0.574552	0.671495	0.199798	-2.87567	0.00403175	0.106503
chr3R	+	25702784	25720555	FBtr0085499	CG31038-RF	5898.43	0.492955	1.40732	0.172826	2.85232	0.00434007	0.11394
chr3L	-	7350375	7353213	FBtr0273398	pst-RE	5835.67	0.536653	1.4506	0.188311	2.84983	0.00437431	0.114135
chr2L	+	10436029	10437317	FBtr0080026	CG5198-RA	98.1987	-0.678822	0.624675	0.238769	-2.84301	0.00446897	0.115894
chr3L	-	22066168	22067584	FBtr0078485	CG7133-RA	669.522	-0.554641	0.680826	0.195508	-2.83693	0.00455499	0.117408
chr3R	+	20344040	20347065	FBtr0084642	Pp1alpha-96A-RA	289.79	-0.570132	0.673555	0.201977	-2.82275	0.00476131	0.121987
chrX	-	9164808	9166975	FBtr0071327	CG17446-RA	115.251	-0.650958	0.636857	0.230994	-2.81807	0.00483135	0.122308
chr3R	-	9254589	9260693	FBtr0082793	yrt-RA	1060.76	0.510036	1.42409	0.180888	2.81962	0.00480812	0.122308
chr2L	-	16821150	16825206	FBtr0080930	Cas-RA	1036.79	-0.533672	0.690794	0.191526	-2.78642	0.00532935	0.132821
chrX	+	19558630	19560908	FBtr0074747	CG14216-RA	614.741	-0.53987	0.687833	0.193725	-2.78679	0.00532338	0.132821
chr2L	-	16251923	16257585	FBtr0080856	PRL-1-RB	469.005	-0.537059	0.689174	0.192788	-2.78576	0.00534031	0.132821
chr3R	+	5566644	5568167	FBtr0113210	Pnn-RB	227.7	-0.606275	0.656891	0.218134	-2.77937	0.0054464	0.134672
chrX	+	6434783	6483213	FBtr0301324	CG34417-RJ	1920.37	0.558444	1.47268	0.201237	2.77505	0.00551928	0.134905
chr3L	-	7970905	7971706	FBtr0076763	CG8038-RA	86.1629	-0.663924	0.631159	0.239129	-2.77642	0.00549609	0.134905
chr3R	+	17959561	18037267	FBtr0301028	SKIP-RE	2480.84	0.548624	1.46269	0.198236	2.76753	0.00564827	0.137269
chr2L	+	8308484	8309963	FBtr0079599	CG7818-RA	129.913	-0.653857	0.635579	0.236677	-2.76266	0.00573328	0.138543
chr3L	+	9967753	10034408	FBtr0076353	dpr6-RA	189.445	0.583859	1.49885	0.211996	2.75411	0.00588528	0.139056
chr2R	-	2608606	2628174	FBtr0086137	l(2)01289-RB	235.145	0.571212	1.48577	0.207342	2.75492	0.00587064	0.139056
chr2L	+	13963508	13965088	FBtr0080585	nimB1-RA	163.427	0.631912	1.54962	0.229004	2.75939	0.00579097	0.139056
chrX	+	19561273	19563605	FBtr0074748	Zw-RA	832.8	0.554178	1.46833	0.201127	2.75536	0.00586277	0.139056
chr2L	+	16738852	16742614	FBtr0080892	ChLD3-RA	152.772	0.665573	1.5862	0.242652	2.74291	0.00608971	0.143091
chrX	+	6418563	6420375	FBtr0070912	CG3918-RA	189.504	0.578284	1.49307	0.211993	2.72784	0.00637508	0.148405
chr3L	-	5652794	5655341	FBtr0077125	Sse-RA	189.372	0.588453	1.50363	0.215764	2.72729	0.00638562	0.148405
chr2R	+	20181625	20182773	FBtr0072268	CG3394-RA	24803.4	0.478826	1.39361	0.175697	2.72529	0.00642449	0.148496
chr2R	+	14061294	14062195	FBtr0086749	CG10916-RA	1793.48	0.479687	1.39444	0.177372	2.70441	0.00684262	0.153318
chr3L	+	3178917	3184228	FBtr0073036	CG12734-RB	309.599	0.544455	1.45847	0.201018	2.70848	0.00675915	0.153318
chr3R	-	644020	647139	FBtr0078875	CG14657-RB	123.948	0.632866	1.55064	0.234041	2.70408	0.0068494	0.153318
chr3L	-	8275621	8282948	FBtr0076717	CG7207-RA	377.045	-0.533032	0.691101	0.196824	-2.70816	0.00676565	0.153318
chr3L	+	4384444	4403186	FBtr0073291	CG7447-RA	1736.06	0.546673	1.46071	0.202027	2.70594	0.00681121	0.153318
chr2L	+	10009398	10010207	FBtr0079931	Trp1-RA	531.641	0.563961	1.47832	0.208544	2.70429	0.00684514	0.153318
chrX	-	17135295	17139014	FBtr0074447	CG8915-RA	139.832	-0.597607	0.660849	0.221268	-2.70083	0.00691661	0.154012
chr3R	-	15844304	15846892	FBtr0083842	CG4433-RA	272.845	-0.546956	0.684463	0.202736	-2.69787	0.00697837	0.154578
chr2R	-	18881186	18886406	FBtr0071988	CG9896-RA	670.355	0.497688	1.41195	0.184663	2.69512	0.00703633	0.155054
chr2R	-	19310363	19313507	FBtr0113111	CG9815-RB	242.447	0.55935	1.47361	0.207678	2.69335	0.00707378	0.155076
chr3R	-	3693387	3712454	FBtr0300826	CG17816-RF	3846.44	0.466344	1.3816	0.174205	2.67698	0.00742889	0.161199
chr3L	+	21500976	21502803	FBtr0078355	M6-RA	732.738	-0.538357	0.688555	0.201006	-2.67831	0.00739948	0.161199
chr3R	-	7514099	7515672	FBtr0082437	CG6908-RA	89.3681	0.629954	1.54752	0.235737	2.67228	0.00753381	0.162646
chr3R	+	1486410	1491168	FBtr0078714	CG1109-RB	296.459	-0.530319	0.692402	0.199565	-2.65737	0.00787523	0.166904
chr3R	+	16667864	16670709	FBtr0083967	CG15695-RA	1156.12	0.497403	1.41167	0.187217	2.65683	0.00788802	0.166904
chr4	+	1219505	1222771	FBtr0100347	Mitf-RA	883.173	-0.490892	0.711585	0.184553	-2.6599	0.00781632	0.166904
chrX	-	9111688	9117307	FBtr0071335	t-RA	138.255	0.607428	1.52354	0.228331	2.66029	0.00780731	0.166904
chr2R	-	11819675	11822189	FBtr0087297	Iap2-RB	216.343	-0.586715	0.665857	0.221118	-2.6534	0.00796856	0.167774
chr3R	-	3345284	3349474	FBtr0081551	alpha-Est7-RB	7071.45	0.480944	1.39566	0.181542	2.64921	0.00806791	0.168154
chr3L	+	8102248	8103148	FBtr0076683	fan-RA	80.9588	0.644473	1.56317	0.243302	2.64886	0.00807642	0.168154
chrX	-	9049880	9050698	FBtr0071345	His3.3B-RA	1108.81	-0.471938	0.720995	0.178248	-2.64765	0.00810526	0.168154
chrX	-	8452910	8454190	FBtr0071233	CG12112-RA	151.018	-0.603134	0.658322	0.22796	-2.64579	0.00814998	0.168261
chr2L	+	21344624	21358273	FBtr0273404	Tsp39D-RB	1053.49	-0.478383	0.717782	0.181442	-2.63657	0.00837494	0.172071
chr2L	-	3146484	3159631	FBtr0077616	Mad-RA	288.963	-0.52887	0.693097	0.20076	-2.63435	0.00842996	0.172368
chrX	+	3705976	3722185	FBtr0112801	ec-RB	62.0355	0.670639	1.59178	0.2549	2.63099	0.00851363	0.173246
chr3R	-	22811344	22814232	FBtr0085080	CG31075-RA	4229.44	0.479022	1.3938	0.182193	2.6292	0.00855868	0.173334
chr3R	+	20144724	20154341	FBtr0084604	BRWD3-RA	983.017	0.526461	1.44039	0.2007	2.62313	0.00871271	0.174271
chr2L	-	1359983	1361728	FBtr0077942	NLaz-RA	1278.5	0.513368	1.42738	0.195529	2.62554	0.00865126	0.174271
chr3L	-	13504746	13506194	FBtr0075818	Vps36-RA	49.6198	0.683683	1.60623	0.260696	2.62253	0.0087279	0.174271
chr2R	+	20899611	20917609	FBtr0072397	uzip-RA	5405.78	0.484181	1.39879	0.184743	2.62083	0.00877149	0.174323
chrX	+	20382608	20383600	FBtr0077312	CG1812-RA	182.278	0.571635	1.48621	0.219035	2.60979	0.0090597	0.179214
chr3R	+	20691074	20692425	FBtr0084709	Ela-RB	132.285	0.6071	1.52319	0.232823	2.60756	0.00911904	0.179552
chr3R	+	20579602	20586235	FBtr0084692	asp-RA	711.372	-0.502651	0.705808	0.193358	-2.5996	0.00933337	0.179954
chr3R	-	20183815	20185832	FBtr0084628	CG18528-RA	314.888	0.554138	1.46829	0.213059	2.60086	0.00929891	0.179954
chr2R	+	20085349	20089710	FBtr0072262	CG3356-RA	97.9536	-0.60817	0.656029	0.233496	-2.60463	0.00919734	0.179954
chr2R	+	8416561	8433044	FBtr0087821	fra-RB	5947.07	-0.46112	0.726422	0.177142	-2.60311	0.0092383	0.179954
chr3L	+	3193167	3197061	FBtr0073040	Hsp83-RA	1848.29	-0.501971	0.706142	0.193144	-2.59895	0.00935102	0.179954
chr2L	+	9938865	9940845	FBtr0300550	CG4619-RB	147.898	-0.571227	0.673044	0.22078	-2.58731	0.00967288	0.18531
chr3L	+	19827771	19829513	FBtr0301008	CG32221-RB	70.8558	-0.63662	0.643218	0.24664	-2.58117	0.00984662	0.186123
chr2R	+	17389647	17393622	FBtr0089703	MESK2-RK	1267.19	-0.465585	0.724177	0.180216	-2.58349	0.00978075	0.186123
chrX	-	5212961	5216724	FBtr0112876	Rnp4F-RD	67.1713	0.661544	1.58177	0.256148	2.58266	0.0098041	0.186123
chr3R	+	2171856	2173240	FBtr0081712	CG18048-RA	247.782	0.531237	1.44517	0.206653	2.57067	0.0101502	0.191012
chr3R	+	2208652	2209816	FBtr0113198	CG10277-RD	312.97	-0.506731	0.703816	0.197324	-2.56802	0.0102281	0.191631
chr2R	+	19411381	19415788	FBtr0072058	CG5360-RA	386.975	0.496319	1.41061	0.194324	2.55408	0.0106468	0.1986
chrX	-	16963051	16971844	FBtr0074412	CG8949-RA	222.22	0.541183	1.45517	0.212109	2.55144	0.010728	0.19924
chr3R	+	16774510	16783318	FBtr0300191	Atpalpha-RI	782.412	-0.4784	0.717773	0.1879	-2.54603	0.0108956	0.201474
chr3L	+	9444985	9445890	FBtr0076462	CG32038-RA	815.93	0.506918	1.42101	0.199266	2.54393	0.0109613	0.201811
chr2L	+	1729917	1731070	FBtr0077884	CG31937-RA	2370.6	0.493107	1.40747	0.195108	2.52736	0.0114924	0.20968
chr3R	-	5148222	5154227	FBtr0301210	CG8861-RC	110.293	0.575643	1.49034	0.227751	2.52751	0.0114876	0.20968
chr3R	-	18574928	18576302	FBtr0084320	rumi-RA	62.5011	0.634134	1.55201	0.251042	2.52601	0.0115366	0.20968
chr3R	-	7632433	7638945	FBtr0300622	CG31116-RG	83.5872	0.6061	1.52214	0.24017	2.52363	0.0116149	0.210205
chr3L	-	19583873	19591892	FBtr0074970	ash1-RA	227.925	-0.526077	0.694441	0.20959	-2.51003	0.0120721	0.211186
chr2L	-	12063523	12066773	FBtr0302029	CG14946-RC	483.378	0.492657	1.40703	0.19623	2.51061	0.0120522	0.211186
chr2R	-	3451937	3453104	FBtr0088954	CG30499-RA	753.7	-0.481014	0.716474	0.191194	-2.51585	0.0118747	0.211186
chr3L	+	9436347	9439480	FBtr0091930	CG33926-RA	337.111	0.492941	1.40731	0.196409	2.50977	0.0120811	0.211186
chrX	-	836499	839805	FBtr0070187	CG3703-RA	399.871	0.526039	1.43997	0.209093	2.51581	0.011876	0.211186
chr3L	+	16379436	16383922	FBtr0075387	CG4877-RA	155.619	-0.550369	0.682846	0.21938	-2.50875	0.012116	0.211186
chr3R	-	14500376	14503236	FBtr0083689	CG7705-RB	163.355	0.562747	1.47708	0.223994	2.51234	0.0119935	0.211186
chr2R	-	3384206	3387338	FBtr0088982	dpa-RA	396.498	0.553834	1.46798	0.220479	2.51196	0.0120062	0.211186
chrX	-	4853959	4855033	FBtr0070727	SIP3-RA	114.278	0.570704	1.48525	0.226464	2.52006	0.0117334	0.211186
chr2R	+	17551974	17553306	FBtr0299961	CG42362-RA	219.676	0.543302	1.4573	0.216961	2.50415	0.0122747	0.213079
chr3R	-	17842264	17844983	FBtr0084190	CG6439-RA	941.297	-0.455986	0.729012	0.182903	-2.49304	0.0126653	0.217199
chr3L	+	9374986	9375867	FBtr0076453	Hsp23-RA	1074.13	0.471321	1.38638	0.188999	2.49378	0.0126393	0.217199
chr2L	+	13780717	13782611	FBtr0080534	p38b-RA	1917.63	0.435791	1.35265	0.174726	2.49414	0.0126261	0.217199
chr3L	-	2169622	2170964	FBtr0072915	CG5704-RA	13242.2	0.451831	1.36778	0.181414	2.4906	0.0127526	0.217818
chr3R	-	8817171	8818946	FBtr0082723	yellow-f-RA	20722	0.444908	1.36123	0.178839	2.48776	0.0128549	0.218687
chr3L	+	21328342	21331332	FBtr0078342	CG7338-RA	439.394	0.485639	1.40021	0.19551	2.48396	0.0129929	0.219282
chr3R	+	20672736	20676134	FBtr0084703	Esp-RA	3600.81	0.451452	1.36742	0.181661	2.48513	0.0129505	0.219282
chr2L	+	8464511	8466529	FBtr0079674	fu2-RA	677.235	0.471226	1.38629	0.190488	2.47379	0.013369	0.224146
chr2L	-	2758427	2759670	FBtr0077737	snapin-RA	1001.87	-0.496519	0.708815	0.20075	-2.47332	0.0133866	0.224146
chr3R	-	15128453	15151935	FBtr0083739	Dl-RA	11962.4	0.463413	1.3788	0.187715	2.46871	0.0135602	0.226163
chr2R	-	12891062	12892654	FBtr0087058	NiPp1-RA	53.1447	-0.631936	0.64531	0.256232	-2.46627	0.0136529	0.226819
chr2R	+	2549782	2555592	FBtr0086112	Adf1-RB	579.384	-0.456118	0.728945	0.1859	-2.45357	0.0141446	0.233426
chr3R	-	14212555	14215526	FBtr0083658	CG7678-RA	196.926	0.561728	1.47604	0.22898	2.45317	0.0141603	0.233426
chr2R	+	8767825	8770675	FBtr0087784	Aats-asp-RA	611.198	0.453116	1.36899	0.184889	2.45075	0.0142559	0.234094
chr3R	+	15673037	15678769	FBtr0083813	CG4662-RA	226.391	-0.504626	0.704843	0.206345	-2.44555	0.0144633	0.236586
chr3L	-	18661419	18666231	FBtr0075098	CG18811-RA	665.863	-0.456922	0.728539	0.187109	-2.44201	0.0146057	0.238
chr2R	-	2557659	2560834	FBtr0302190	CG3194-RB	651.14	-0.452462	0.730795	0.185581	-2.43808	0.0147655	0.239686
chr2R	+	13372507	13380680	FBtr0086927	CG30104-RB	189.844	0.516486	1.43047	0.212287	2.43296	0.014976	0.241274
chr3R	+	8806829	8810345	FBtr0082693	Paip2-RA	1091.72	-0.437173	0.73858	0.179689	-2.43294	0.0149768	0.241274
chr3L	-	12739716	12743157	FBtr0075951	Klc-RA	76.9705	-0.606563	0.656759	0.249862	-2.4276	0.0151993	0.243934
chr2R	+	11736097	11741092	FBtr0087287	tun-RA	8802.02	0.494574	1.4089	0.203876	2.42586	0.0152721	0.244182
chr2L	-	18834498	18839672	FBtr0081120	CG10600-RA	126.398	-0.544546	0.685607	0.224855	-2.42177	0.0154451	0.246022
chrX	-	13089532	13105693	FBtr0112849	sno-RD	1476.53	0.434746	1.35167	0.179741	2.41873	0.0155749	0.247164
chr2R	+	20487471	20489890	FBtr0072315	CG3548-RA	302.187	-0.478304	0.717821	0.198046	-2.41512	0.0157302	0.248701
chr3R	+	20873470	20875177	FBtr0084761	CG11790-RB	828.62	-0.44376	0.735216	0.183999	-2.41175	0.0158761	0.24907
chr3R	+	5938269	5945142	FBtr0082179	CG3940-RA	259.902	0.522938	1.43688	0.216889	2.41108	0.0159052	0.24907
chr2R	+	5876669	5877610	FBtr0088391	TER94-RA	962.361	-0.453091	0.730476	0.187963	-2.41053	0.0159293	0.24907
chr3R	+	22692657	22694630	FBtr0085062	His2Av-RA	1699.25	-0.425165	0.744754	0.176548	-2.40821	0.0160308	0.24974
chr3L	+	23332440	23334706	FBtr0070041	CG32230-RB	963.131	-0.444972	0.734598	0.185067	-2.40439	0.0161996	0.251448
chr3R	+	2950341	2952225	FBtr0081563	CG10098-RA	404.358	-0.467749	0.723092	0.194883	-2.40015	0.0163884	0.252536
chr2R	+	14328501	14333037	FBtr0086692	slim-RB	823.024	-0.550897	0.682596	0.22952	-2.40021	0.0163855	0.252536
chr3R	-	9369694	9371106	FBtr0082790	CG31337-RA	295.498	0.486089	1.40064	0.202652	2.39863	0.0164564	0.252667
chr3L	-	13002499	13004765	FBtr0075899	CG11261-RA	412.102	-0.50007	0.707072	0.210091	-2.38026	0.0173004	0.259943
chrX	-	14651560	14659820	FBtr0073939	CG15890-RA	71.9482	0.57786	1.49263	0.243029	2.37774	0.0174192	0.259943
chr3R	-	26282676	26284961	FBtr0085691	CG2224-RA	135.774	-0.527508	0.693752	0.221617	-2.38027	0.0173	0.259943
chr2R	-	9468091	9480774	FBtr0087678	CG6191-RA	6714.36	-0.432313	0.741073	0.181173	-2.38619	0.0170239	0.259943
chr2R	+	5866824	5868284	FBtr0088390	eve-RA	367.678	0.499182	1.41341	0.20981	2.37921	0.0173499	0.259943
chr3L	+	20349918	20351444	FBtr0078181	kin17-RA	99.6545	-0.555249	0.68054	0.233439	-2.37856	0.0173805	0.259943
chr2L	+	5542562	5546642	FBtr0079100	Lam-RA	460.623	0.477407	1.39224	0.200242	2.38415	0.0171189	0.259943
chr2R	+	2933306	2936050	FBtr0089032	Tsp42El-RA	1491.9	0.453626	1.36948	0.190466	2.38167	0.0172343	0.259943
chr2L	-	4904068	4906759	FBtr0077402	CG2837-RC	6326.84	0.413769	1.33216	0.174197	2.3753	0.0175349	0.260665
chr3R	+	13361430	13362858	FBtr0083455	CG5840-RB	480.15	0.482624	1.39728	0.203284	2.37413	0.0175902	0.260665
chr2L	+	5805381	5808858	FBtr0079140	CG11034-RA	215.938	0.509067	1.42313	0.215394	2.36342	0.0181072	0.263719
chrX	-	12976841	12984439	FBtr0073748	hep-RC	294.126	-0.471177	0.721376	0.199326	-2.36385	0.0180859	0.263719
chr2R	-	14747880	14749576	FBtr0086622	Jheh3-RA	63.597	0.58519	1.50024	0.247151	2.36774	0.0178971	0.263719
chr3L	-	18996832	19038546	FBtr0075039	nkd-RA	15100.5	-0.480308	0.716824	0.203134	-2.36449	0.0180549	0.263719
chr3L	-	17141204	17231310	FBtr0075285	Rbp6-RA	139.764	0.533849	1.44779	0.225786	2.3644	0.0180593	0.263719
chr2L	+	159035	182696	FBtr0078121	spen-RB	5494.13	-0.459924	0.727025	0.194704	-2.36217	0.0181683	0.263719
chr2L	+	8967538	8970264	FBtr0079759	CG18088-RA	3064.95	0.418975	1.33698	0.177701	2.35775	0.0183859	0.264172
chr3L	+	22717405	22719335	FBtr0089633	mael-RA	152.782	-0.534394	0.690449	0.226432	-2.36007	0.0182717	0.264172
chr3L	-	4070431	4071713	FBtr0073279	wit-RA	185.342	0.517062	1.43104	0.219227	2.35857	0.0183454	0.264172
chr2R	-	18306442	18307802	FBtr0071842	mRpS29-RA	93.8895	-0.560473	0.67808	0.238708	-2.34795	0.0188773	0.27032
chr3L	+	19838397	19840261	FBtr0074887	Papss-RA	135.458	-0.525518	0.69471	0.22482	-2.3375	0.019413	0.277059
chr3R	-	17634521	17648390	FBtr0084161	Caki-RB	802.947	0.43921	1.35586	0.188323	2.33222	0.0196893	0.277436
chrX	+	8023910	8025816	FBtr0071152	CG2116-RA	866.447	-0.44768	0.733221	0.191834	-2.33368	0.0196124	0.277436
chr3L	-	20290229	20295186	FBtr0074846	CG32226-RA	65.7126	-0.576499	0.670589	0.246966	-2.33432	0.0195789	0.277436
chr3R	-	19880802	19883029	FBtr0084589	Hsp68-RA	1838.79	0.435344	1.35223	0.186725	2.33147	0.0197287	0.277436
chr3R	+	133632	135559	FBtr0300936	MP1-RC	8787.16	0.422857	1.34058	0.181424	2.33077	0.0197656	0.277436
chr2R	+	5727283	5728667	FBtr0088478	CG1665-RA	887.064	0.428791	1.34611	0.1844	2.32533	0.0200541	0.279639
chr3L	+	14615898	14621274	FBtr0075678	CG9628-RB	92.6144	0.564796	1.47918	0.242822	2.32596	0.0200206	0.279639
chr2L	+	4031383	4085740	FBtr0077465	ed-RA	727.802	0.439735	1.35636	0.189412	2.32159	0.0202553	0.281522
chr2L	-	14975747	14997556	FBtr0111016	mol-RE	231.437	0.5121	1.42613	0.220882	2.31843	0.0204258	0.282967
chr2R	-	4835938	4838574	FBtr0088688	CG33199-RA	1028.67	0.428793	1.34611	0.185442	2.31228	0.0207625	0.28577
chr2R	-	5732945	5733968	FBtr0088482	Orc6-RA	107.05	0.55456	1.46872	0.239823	2.31237	0.0207575	0.28577
chr2R	-	4025493	4033482	FBtr0088815	CG8709-RA	2699.3	0.423836	1.34149	0.183476	2.31004	0.0208862	0.286545
chr3L	-	12193496	12197035	FBtr0076017	Adk1-RA	2195.71	0.501703	1.41588	0.217844	2.30304	0.0212765	0.28942
chr3L	-	13404629	13405578	FBtr0075861	CG10222-RA	160.499	-0.522753	0.696042	0.227025	-2.30263	0.0212999	0.28942
chr3L	+	16387686	16389442	FBtr0075388	CG4680-RA	80.0418	0.602004	1.51782	0.261347	2.30347	0.0212524	0.28942
chr3R	-	25659764	25660787	FBtr0085528	CG31033-RC	101.114	-0.544931	0.685424	0.236856	-2.30069	0.0214093	0.289866
chr2R	+	14013855	14015715	FBtr0086733	Spn6-RA	4903.47	0.416584	1.33476	0.181152	2.29963	0.021469	0.289866
chr2R	+	12907549	12914208	FBtr0086968	Ark-RB	126.643	-0.549164	0.683416	0.239423	-2.2937	0.0218079	0.29075
chr3R	+	10567351	10572893	FBtr0082988	CG3563-RA	93.4192	0.550747	1.46484	0.239839	2.29632	0.0216574	0.29075
chr2R	+	15340031	15343032	FBtr0086535	CG7744-RA	744.411	-0.432626	0.740912	0.1886	-2.29389	0.0217971	0.29075
chrX	-	6425879	6427318	FBtr0070915	RpL7A-RA	1183.18	0.411843	1.33038	0.179448	2.29506	0.0217298	0.29075
chrX	-	3859459	3862608	FBtr0070625	CG6428-RA	553.871	-0.447212	0.733459	0.195226	-2.29074	0.0219783	0.291384
chrX	-	9544942	9552920	FBtr0071404	l(1)G0232-RC	962.731	0.418338	1.33639	0.182641	2.2905	0.0219925	0.291384
chr3R	-	5415190	5416706	FBtr0082105	bocksbeutel-RA	755.447	-0.441904	0.736163	0.1935	-2.28374	0.0223869	0.294772
chr3R	-	14112337	14114499	FBtr0273358	CG7131-RC	136.956	0.554496	1.46866	0.242791	2.28384	0.022381	0.294772
chr3L	+	7087922	7116397	FBtr0113469	form3-RB	1042.09	0.442047	1.35853	0.194124	2.27714	0.0227779	0.298996
chr2L	+	16743406	16745565	FBtr0080893	CG17912-RA	376.034	0.490358	1.40479	0.216047	2.26968	0.0232269	0.302597
chr3R	+	12866449	12867688	FBtr0083391	CG5220-RA	186.936	-0.494208	0.709951	0.217587	-2.27131	0.0231281	0.302597
chr3L	-	317850	319880	FBtr0072515	fwd-RB	5740.89	-0.390533	0.762848	0.172147	-2.2686	0.0232927	0.302597
chr3L	-	6233600	6238836	FBtr0077011	Mdr65-RA	319.598	0.476577	1.39144	0.210232	2.26691	0.0233955	0.302597
chr3R	+	25869136	25870613	FBtr0085558	Sry-delta-RA	93.7182	0.554326	1.46848	0.244551	2.26671	0.023408	0.302597
chr3L	+	13506459	13509376	FBtr0075813	CG10743-RB	387.694	0.479704	1.39446	0.211744	2.26549	0.0234825	0.30264
chr2R	-	19856584	19857557	FBtr0072205	CG10904-RA	721.611	-0.479016	0.717467	0.212593	-2.25321	0.024246	0.310297
chr3R	-	21155246	21156924	FBtr0084849	CHKov2-RA	5951.37	0.388481	1.30901	0.172472	2.25242	0.0242956	0.310297
chrX	+	15213536	15216721	FBtr0074005	Top1-RA	742.326	-0.429238	0.742654	0.190539	-2.25276	0.0242741	0.310297
chr2L	-	20794291	20797040	FBtr0089945	vari-RD	183.156	0.476368	1.39124	0.211639	2.25086	0.0243945	0.310629
chr3L	-	5743122	5745236	FBtr0077124	DnaJ-1-RB	1533.83	-0.401616	0.75701	0.178794	-2.24625	0.0246883	0.312577
chrX	+	4216680	4223186	FBtr0301475	norpA-RE	552.1	0.418049	1.33612	0.186118	2.24615	0.0246945	0.312577
chr2R	-	3984442	3985993	FBtr0088822	CG8712-RA	106.983	0.519735	1.43369	0.232669	2.23379	0.0254966	0.321772
chr2R	+	14308958	14310292	FBtr0086686	CG5174-RA	209.601	-0.466694	0.723621	0.209239	-2.23044	0.0257183	0.322786
chrX	+	19389649	19390608	FBtr0074713	Pfrx-RF	68.5603	-0.548399	0.683779	0.245888	-2.23028	0.0257287	0.322786
chr3L	-	16573513	16574320	FBtr0075395	Smn-RA	174.353	-0.48921	0.712415	0.219737	-2.22634	0.0259912	0.32512
chr2L	+	19190349	19208615	FBtr0081195	drl-RA	2085.91	0.440185	1.35678	0.198033	2.22279	0.0262302	0.327146
chr3L	-	21129545	21165026	FBtr0301701	Ac78C-RB	2666.79	0.441713	1.35822	0.199428	2.2149	0.026767	0.332522
chr2L	-	12429827	12430893	FBtr0080387	CG5435-RA	139.425	0.51403	1.42803	0.232156	2.21416	0.0268176	0.332522
chr3R	-	20543657	20545084	FBtr0084745	CG13630-RA	132.754	-0.489435	0.712304	0.22133	-2.21134	0.0270122	0.333108
chr3R	+	24974105	24975977	FBtr0100482	Pglym78-RB	1233.8	0.392292	1.31248	0.177411	2.21121	0.0270215	0.333108
chr2L	-	3373567	3375727	FBtr0113018	CG15412-RB	102.555	0.517277	1.43125	0.234203	2.20867	0.0271975	0.334309
chr2L	-	19579093	19580345	FBtr0081266	CG10268-RA	166.828	0.475316	1.39022	0.215927	2.20129	0.0277159	0.336839
chr2R	-	5916768	5920354	FBtr0088436	CG1407-RA	210.025	-0.494908	0.709607	0.224757	-2.20197	0.0276674	0.336839
chr3L	+	2981024	2983551	FBtr0072978	CG2107-RA	148.65	-0.485298	0.71435	0.220226	-2.20364	0.0275498	0.336839
chr3R	-	23758704	23763573	FBtr0085267	Mes-4-RA	1940.14	0.420634	1.33852	0.191188	2.20011	0.0277993	0.336839
chr2R	-	13416692	13423072	FBtr0086949	ssp4-RB	249.504	0.476618	1.39148	0.216621	2.20024	0.02779	0.336839
chrX	+	10662679	10665736	FBtr0071497	CG1826-RA	473.158	0.414211	1.33257	0.188805	2.19386	0.0282452	0.341261
chr2R	+	17070827	17079903	FBtr0071582	tud-RA	1883.12	-0.396851	0.759514	0.180983	-2.19276	0.0283248	0.341261
chr3L	+	15559117	15568853	FBtr0075562	CG6498-RA	111.764	-0.499987	0.707113	0.228346	-2.1896	0.0285533	0.342077
chr2L	+	295124	297413	FBtr0078131	Hop-RA	294.269	-0.441565	0.736335	0.201649	-2.18977	0.028541	0.342077
chrX	+	17043077	17044680	FBtr0074387	CG5010-RA	405.328	-0.443683	0.735255	0.203286	-2.18256	0.0290686	0.347271
chrX	+	6863955	6866302	FBtr0071003	CG4586-RA	67.2235	0.541218	1.4552	0.248621	2.17688	0.0294897	0.351316
chr3R	-	7804296	7806128	FBtr0082506	CG18547-RA	145.187	0.486711	1.40125	0.223779	2.17496	0.0296332	0.352039
chr2R	+	19911773	19913400	FBtr0072163	Adk2-RA	858.494	-0.416801	0.749084	0.191772	-2.17343	0.0297483	0.352422
chr2L	+	13835567	13841392	FBtr0080546	cenG1A-RB	2563.43	0.402458	1.32176	0.185776	2.16636	0.0302834	0.354808
chr3R	-	5571889	5573242	FBtr0082167	CG12948-RA	130.162	-0.480945	0.716508	0.221935	-2.16705	0.0302311	0.354808
chr2L	-	20461585	20463405	FBtr0081363	CG2493-RA	388.969	0.418967	1.33697	0.193297	2.16748	0.0301983	0.354808
chr3R	+	18413455	18424105	FBtr0302187	CG31158-RG	2615.86	-0.405144	0.755161	0.186752	-2.16942	0.0300511	0.354808
chr3R	-	5580455	5581920	FBtr0301536	Rpt3R-RC	413.599	-0.443102	0.735551	0.204959	-2.16191	0.0306251	0.357826
chr3L	-	12484925	12490312	FBtr0075975	CG10657-RA	347.161	0.459142	1.37472	0.21338	2.15176	0.0314162	0.364069
chr3R	-	7791012	7793175	FBtr0082510	CG12213-RB	70.3222	-0.523825	0.695525	0.243396	-2.15215	0.0313856	0.364069
chr2L	+	16445281	16446847	FBtr0080860	Idgf1-RA	253.715	0.435731	1.3526	0.202444	2.15235	0.0313694	0.364069
chr3R	+	16561375	16563052	FBtr0083922	cdc2c-RB	100.208	-0.500944	0.706644	0.233334	-2.1469	0.0318016	0.364124
chr3L	+	2595813	2597001	FBtr0072928	CG16984-RA	218.768	0.443972	1.36034	0.207061	2.14416	0.0320203	0.364124
chr3L	+	16577374	16579216	FBtr0075309	CG4169-RA	577.915	-0.406246	0.754584	0.188907	-2.15051	0.0315153	0.364124
chr3L	+	8959926	8961484	FBtr0076513	CG5021-RA	240.502	0.479728	1.39448	0.223207	2.14926	0.0316141	0.364124
chr3R	+	23774457	23777882	FBtr0085254	Gp93-RA	5583.42	0.382453	1.30356	0.178348	2.14442	0.0319992	0.364124
chr3L	-	20053096	20082105	FBtr0074871	NPFR76F-RA	212.681	0.480022	1.39476	0.223541	2.14735	0.0317652	0.364124
chr3R	-	16908758	16923529	FBtr0084036	RhoGAP93B-RA	3431.76	-0.395808	0.760063	0.184466	-2.1457	0.0318971	0.364124
chr2L	-	11260823	11269042	FBtr0080215	cmet-RA	143.693	-0.49278	0.710655	0.230103	-2.14156	0.0322289	0.365518
chr3R	+	12451015	12465493	FBtr0300037	Fas1-RF	813.946	-0.473759	0.720086	0.22168	-2.13713	0.0325876	0.367627
chr3R	-	8177865	8181983	FBtr0082612	MBD-R2-RA	126.402	-0.485317	0.71434	0.227089	-2.13713	0.0325876	0.367627
chr3R	+	21128158	21129708	FBtr0290055	CG31370-RB	677.999	0.425721	1.34324	0.199586	2.13302	0.0329227	0.369447
chr2R	+	18205170	18210137	FBtr0071815	Gp150-RC	2634.81	-0.408688	0.753308	0.191527	-2.13384	0.032856	0.369447
chr3R	-	18345804	18354326	FBtr0084289	CG5346-RA	1611.43	-0.378348	0.769318	0.177561	-2.13081	0.0331048	0.369963
chr3R	-	20014770	20019181	FBtr0084573	CG5524-RA	157.962	-0.470274	0.721827	0.22075	-2.13035	0.0331427	0.369963
chr3R	-	26407920	26409433	FBtr0085680	Rpt6R-RA	159.011	0.469938	1.38505	0.221099	2.12546	0.0335479	0.373506
chr2R	-	14663173	14664478	FBtr0086639	CG15093-RB	2040.32	0.37583	1.29759	0.176974	2.12364	0.0337002	0.374222
chr3R	-	20694075	20696533	FBtr0084728	CycB3-RA	1212.71	0.383512	1.30451	0.180992	2.11895	0.0340948	0.377618
chr2R	+	19795731	19797899	FBtr0072136	CG5594-RA	126.771	-0.47544	0.719248	0.224564	-2.11716	0.0342459	0.378057
chr2R	-	12886115	12887631	FBtr0087060	ste24b-RA	53.3778	0.539303	1.45327	0.254823	2.11638	0.0343123	0.378057
chr3R	+	5582233	5585035	FBtr0082130	CG8412-RA	148.22	-0.48316	0.715409	0.22849	-2.11458	0.0344655	0.378764
chrX	+	2518902	2527386	FBtr0070443	CG10260-RB	947.164	-0.413633	0.750731	0.196884	-2.1009	0.0356499	0.390277
chr2L	-	19742814	19756898	FBtr0081324	CG10631-RA	2369.51	-0.374599	0.77132	0.178603	-2.09738	0.0359595	0.390277
chr3R	+	20115917	20119092	FBtr0299530	CG6364-RB	673.027	-0.390098	0.763078	0.185879	-2.09867	0.0358458	0.390277
chr3L	-	21467135	21469579	FBtr0078395	croc-RA	234.766	-0.47058	0.721674	0.224269	-2.09828	0.03588	0.390277
chr3L	-	2740378	2766544	FBtr0072944	Mrtf-RA	193.317	0.458701	1.3743	0.218788	2.09656	0.0360326	0.390277
chr2L	+	2856117	2857041	FBtr0077623	oho23B-RB	1145.25	0.389284	1.30974	0.185709	2.09621	0.0360637	0.390277
chrX	+	13457859	13470091	FBtr0113443	Tango13-RC	2833.55	0.36616	1.28892	0.174794	2.0948	0.0361885	0.390633
chr2R	-	15372999	15374324	FBtr0086502	CG11242-RA	601.232	0.397981	1.31766	0.190113	2.09339	0.0363142	0.390998
chrX	-	5970100	5971515	FBtr0070887	CG4666-RA	568.254	0.390338	1.3107	0.186923	2.08822	0.0367776	0.394988
chr2L	-	10254610	10255884	FBtr0080086	CG5676-RA	715.54	-0.380607	0.768114	0.182622	-2.08413	0.0371484	0.397965
chr3L	+	3223379	3224704	FBtr0073044	CG17737-RA	194.492	-0.479767	0.717093	0.230319	-2.08306	0.0372459	0.398007
chr3L	-	20773444	20779279	FBtr0078277	CG11399-RB	1070.5	-0.372336	0.772531	0.179026	-2.07978	0.0375456	0.398872
chr2R	-	3855634	3859507	FBtr0088874	CG8726-RB	1003.25	0.376027	1.29776	0.180741	2.08048	0.0374818	0.398872
chr2R	-	5734141	5735301	FBtr0089998	Prosalpha7-RA	628.757	0.39982	1.31934	0.192305	2.0791	0.0376082	0.398872
chr3R	-	26932088	26934910	FBtr0085739	CG11318-RA	81.7573	0.519354	1.43331	0.250721	2.07144	0.0383176	0.402557
chrX	+	19084247	19085062	FBtr0074670	CG14193-RA	76.53	0.508022	1.4221	0.245053	2.07311	0.0381617	0.402557
chr2L	-	5055974	5058151	FBtr0079028	CG31918-RA	94.9897	-0.484677	0.714657	0.234001	-2.07126	0.0383343	0.402557
chr2R	-	15194952	15198142	FBtr0113098	endoB-RD	276.562	0.475492	1.39039	0.229453	2.07229	0.0382384	0.402557
chr2L	+	404295	408049	FBtr0078054	RpI135-RA	344.707	0.413664	1.33206	0.200012	2.06819	0.038622	0.403585
chr3L	-	1859114	1862214	FBtr0072867	R-RA	188.061	-0.435399	0.739489	0.210441	-2.06898	0.0385478	0.403585
chr3R	+	1058289	1062011	FBtr0078778	Mms19-RB	255.014	0.42048	1.33837	0.203511	2.06613	0.0388161	0.40462
chr3RHet	-	1685112	1706021	FBtr0113990	CG41099-RC	898.372	0.384452	1.30536	0.186493	2.06149	0.0392564	0.408209
chr2L	+	1177697	1182454	FBtr0077968	CG4896-RD	896.009	0.390495	1.31084	0.189818	2.05721	0.0396657	0.409216
chr3L	+	20295521	20299208	FBtr0074837	CG6597-RA	131.71	0.462146	1.37759	0.22505	2.05353	0.0400215	0.409216
chr2L	-	3453697	3457058	FBtr0077573	Cog3-RA	147.632	-0.45914	0.72742	0.223087	-2.05812	0.0395784	0.409216
chr2L	-	19116480	19120302	FBtr0081167	Ddc-RC	49.6714	0.524596	1.43853	0.255296	2.05486	0.0398928	0.409216
chr2R	+	13300274	13301274	FBtr0086911	Prosalpha5-RB	644.497	0.387894	1.30848	0.188897	2.05347	0.0400268	0.409216
chrX	-	10643110	10651699	FBtr0301558	Rph-RB	243.03	0.439866	1.35648	0.213742	2.05792	0.0395975	0.409216
chr2L	+	13793556	13799681	FBtr0080537	sec71-RA	135.723	-0.480569	0.716695	0.23402	-2.05353	0.0400208	0.409216
chr2R	-	16975888	16978507	FBtr0071640	CG4030-RA	95.8991	0.476528	1.39139	0.232741	2.04746	0.040613	0.410278
chrX	-	8967443	8972528	FBtr0071354	CG7267-RB	912.3	0.4144	1.33274	0.202023	2.05125	0.0402427	0.410278
chr3R	+	20098753	20101013	FBtr0084598	Orct2-RA	629.394	0.37958	1.30096	0.185272	2.04876	0.0404851	0.410278
chr3R	-	20769676	20770678	FBtr0301613	ssh-RD	125.908	-0.467959	0.722987	0.228515	-2.04783	0.0405767	0.410278
chr2L	+	9166780	9246386	FBtr0079794	tai-RA	64.3381	-0.505084	0.70462	0.246413	-2.04974	0.0403895	0.410278
chr3L	-	705945	708201	FBtr0072605	CG13895-RA	4037.64	0.417963	1.33604	0.204355	2.04528	0.0408271	0.410364
chr3R	-	12478168	12481382	FBtr0083353	CG31217-RA	97.4308	-0.498799	0.707696	0.244212	-2.04248	0.041104	0.410364
chrX	-	10376061	10380569	FBtr0071458	CG32687-RA	1947.74	0.434625	1.35156	0.212473	2.04555	0.0408007	0.410364
chr2R	-	17548472	17549768	FBtr0071682	pirk-RA	3774.93	0.414088	1.33246	0.202628	2.04358	0.0409946	0.410364
chr2L	+	7702807	7710697	FBtr0079477	TepIII-RA	72.1295	0.518402	1.43237	0.253771	2.04279	0.0410732	0.410364
chr3R	+	9086082	9087949	FBtr0082735	CG11686-RA	8946.36	0.392837	1.31297	0.192814	2.03739	0.0416113	0.411597
chr2L	-	22165964	22169099	FBtr0100407	CG1832-RB	248.19	-0.419639	0.747612	0.206305	-2.03407	0.0419447	0.411597
chr2R	+	8254858	8258338	FBtr0087909	CG33012-RA	135.076	0.458219	1.37385	0.224758	2.03872	0.041478	0.411597
chr2R	+	13401737	13404950	FBtr0086939	CG4853-RB	75.9317	0.517995	1.43196	0.254337	2.03665	0.0416853	0.411597
chr3L	+	11203908	11207197	FBtr0076165	CG7600-RA	162.427	0.437025	1.35381	0.214913	2.0335	0.0420017	0.411597
chrX	+	7955705	7964270	FBtr0071105	mys-RA	443.724	0.387024	1.30769	0.189947	2.03753	0.0415967	0.411597
chr3R	+	1394681	1396213	FBtr0078693	Rheb-RA	114.171	-0.465337	0.724302	0.228778	-2.03402	0.04195	0.411597
chr3R	-	18542463	18546233	FBtr0084328	wge-RA	123.664	0.465644	1.38093	0.228973	2.03362	0.0419903	0.411597
chr2L	+	20649011	20649939	FBtr0081386	CG18810-RA	151.948	0.459276	1.37485	0.225971	2.03246	0.0421075	0.411685
chr3L	-	7370063	7374600	FBtr0076870	SMSr-RA	247.277	-0.436767	0.738788	0.215142	-2.03013	0.0423431	0.413039
chr3R	+	16966463	16978851	FBtr0084018	SNF4Agamma-RA	73.3011	-0.512734	0.700893	0.252947	-2.02704	0.0426583	0.415161
chrX	-	17716230	17721524	FBtr0074473	Socs16D-RA	233.89	-0.421395	0.746702	0.207995	-2.02598	0.0427665	0.415265
chr3R	+	7793450	7797200	FBtr0082484	CG18347-RA	1430.99	-0.406659	0.754368	0.200828	-2.02491	0.0428763	0.415382
chr2L	-	12699061	12700641	FBtr0080408	CG17036-RA	121.238	0.473831	1.38879	0.235175	2.0148	0.0439253	0.416067
chr3R	+	10128178	10130132	FBtr0082924	CG3259-RA	55.3064	0.513031	1.42704	0.253886	2.02071	0.0433095	0.416067
chr3R	+	25695092	25700539	FBtr0110888	CG34133-RB	137.955	-0.456003	0.729003	0.22618	-2.01611	0.0437886	0.416067
chrX	-	9762219	9765729	FBtr0299576	CG42262-RA	96.0716	0.484163	1.39877	0.23962	2.02054	0.0433273	0.416067
chr3L	+	8961630	8964852	FBtr0076516	CG5026-RB	689.698	0.381811	1.30298	0.188916	2.02106	0.0432735	0.416067
chrX	+	5882830	5886677	FBtr0070866	CG5966-RA	20432.2	0.446722	1.36294	0.221651	2.01543	0.0438601	0.416067
chrX	-	4005189	4007725	FBtr0070669	CG6133-RA	88.911	-0.481195	0.716384	0.238568	-2.01701	0.043694	0.416067
chr2L	+	8305587	8306743	FBtr0079598	CG7840-RA	266.096	-0.41399	0.750545	0.205457	-2.01497	0.0439074	0.416067
chr3L	-	5600262	5601379	FBtr0077126	Eaf6-RA	55.3879	-0.509712	0.702363	0.252605	-2.01782	0.0436097	0.416067
chr3L	+	20369351	20375500	FBtr0078185	RhoBTB-RA	854.381	0.372849	1.29491	0.184738	2.01826	0.0435638	0.416067
chrX	-	9452698	9465449	FBtr0273437	CG32702-RB	57.6343	0.51732	1.43129	0.257111	2.01205	0.0442148	0.417879
chr3L	+	17872201	17876753	FBtr0300282	CG7408-RD	6846.97	0.345748	1.27081	0.17208	2.00922	0.0445133	0.417914
chr3R	-	27882314	27894156	FBtr0085876	Map205-RB	3011.19	0.368397	1.29092	0.183345	2.0093	0.0445049	0.417914
chr3L	-	22323927	22400961	FBtr0078509	Ten-m-RB	2744.29	-0.357079	0.780744	0.177602	-2.01055	0.0443727	0.417914
chr3L	+	18815754	18821294	FBtr0075058	Cat-RA	4568.58	0.352582	1.27684	0.176044	2.00281	0.0451978	0.419708
chr2L	-	20385293	20399394	FBtr0081370	CG10947-RC	222.073	0.428401	1.34574	0.213574	2.00587	0.0448704	0.419708
chr3R	+	27570038	27570900	FBtr0085837	CG1896-RA	244.588	0.406635	1.32559	0.202938	2.00374	0.0450974	0.419708
chr2L	+	10003846	10007941	FBtr0079930	CG4747-RA	679.73	0.398318	1.31797	0.198871	2.0029	0.0451883	0.419708
chr2R	+	20163261	20178611	FBtr0072267	nvy-RA	662.427	0.371661	1.29384	0.185523	2.00332	0.0451429	0.419708
chr3L	-	15690691	15692949	FBtr0075580	comm2-RA	6537.74	-0.389328	0.763485	0.194508	-2.0016	0.0453275	0.419996
chr2R	+	12439765	12441946	FBtr0087095	Syn2-RC	998.735	0.454451	1.37026	0.22745	1.99803	0.0457134	0.42265
chr3L	+	3071131	3072399	FBtr0072991	CG11486-RG	498.488	0.415559	1.33381	0.208297	1.99503	0.0460398	0.422909
chr2L	-	13710742	13717310	FBtr0080580	CG31814-RA	77.8075	0.48878	1.40326	0.24497	1.99526	0.0460144	0.422909
chr2L	+	19549694	19556455	FBtr0081254	TepIV-RA	23975.1	0.362456	1.28561	0.18164	1.99547	0.0459916	0.422909
chr2R	+	13426827	13429338	FBtr0086943	CG18432-RA	212.694	0.444176	1.36054	0.222755	1.99402	0.0461502	0.423011
chr3R	+	24521964	24560073	FBtr0085310	htt-RA	70.5707	-0.495103	0.709511	0.248563	-1.99186	0.0463864	0.423351
chr2L	+	20350444	20353332	FBtr0112885	rtGEF-RD	1292.53	-0.387162	0.764632	0.194337	-1.99222	0.0463466	0.423351
chr3R	+	3827313	3831432	FBtr0290324	CG2698-RB	188.595	-0.417582	0.748678	0.209915	-1.98929	0.0466694	0.425021
chr2R	-	9846033	9847816	FBtr0087611	CG13349-RB	137.191	-0.443216	0.735493	0.223357	-1.98434	0.0472184	0.428187
chr2L	-	3375885	3376710	FBtr0077594	CG9662-RA	188.496	0.432297	1.34938	0.217846	1.98442	0.0472095	0.428187
chr3L	-	5760236	5761948	FBtr0077120	Ppat-Dpck-RA	109.611	-0.462236	0.72586	0.233072	-1.98323	0.0473415	0.428391
chrX	-	20933411	20938560	FBtr0077262	CG32512-RA	523.386	0.381407	1.30261	0.192677	1.97952	0.047758	0.430328
chr2L	-	6472219	6473822	FBtr0079268	mmy-RA	2568.99	0.35777	1.28144	0.180707	1.97983	0.0477221	0.430328
chrX	-	3562754	3565483	FBtr0070585	Parg-RA	807.293	-0.360446	0.778923	0.182626	-1.97369	0.0484172	0.435345
chr2R	-	3646442	3670135	FBtr0088932	CG30497-RA	9191.14	0.335957	1.26221	0.170345	1.97221	0.0485851	0.435933
chr3L	-	9688686	9689793	FBtr0076415	CG6767-RA	1736.35	0.379661	1.30104	0.192754	1.96967	0.0488763	0.437623
chr2R	+	18783699	18804247	FBtr0071943	nahoda-RB	206.824	0.425753	1.34327	0.216371	1.96769	0.0491033	0.438732
chr2L	+	2977131	2978501	FBtr0077642	CG3165-RA	67.7819	-0.484908	0.714543	0.24723	-1.96136	0.049837	0.444354
chr3L	+	3035198	3036270	FBtr0072981	CG2162-RA	1758.45	-0.351599	0.783715	0.179818	-1.9553	0.0505473	0.449744
chr3R	+	13637273	13663922	FBtr0083514	CG31246-RA	277.184	0.397853	1.31755	0.203821	1.95197	0.0509422	0.450835
chr3R	-	22951159	22976754	FBtr0113297	CG6051-RB	3240.58	-0.3441	0.787799	0.176801	-1.94626	0.0516239	0.450835
chr2L	+	20852581	20857113	FBtr0081426	CG9335-RA	416.613	0.396388	1.31621	0.20337	1.94909	0.0512841	0.450835
chr3L	+	9127754	9129016	FBtr0076531	Dhpr-RA	231.711	-0.412794	0.751167	0.212071	-1.94649	0.0515959	0.450835
chr2L	+	16310959	16313097	FBtr0080833	fzy-RA	180.866	-0.421031	0.746891	0.215919	-1.94995	0.0511824	0.450835
chr2R	-	15381801	15384359	FBtr0086500	hpo-RA	211.933	0.441754	1.35826	0.226884	1.94705	0.0515288	0.450835
chr2R	-	11405212	11419729	FBtr0087357	Khc-73-RA	2766.11	0.34731	1.27219	0.17822	1.94877	0.0513231	0.450835
chr3R	-	22698303	22701421	FBtr0100336	Rb97D-RE	1131.68	-0.386623	0.764918	0.198253	-1.95014	0.0511592	0.450835
chr3R	-	25077540	25081514	FBtr0085397	stg-RA	12552.1	0.346351	1.27134	0.177352	1.9529	0.050831	0.450835
chr3R	-	22012737	22014504	FBtr0085003	CG6073-RA	321.093	0.440049	1.35665	0.226438	1.94336	0.0519733	0.452955
chr3L	-	20779439	20781213	FBtr0078276	CG11396-RA	78.2995	-0.468465	0.722733	0.241176	-1.94242	0.0520858	0.453008
chr2L	-	10317494	10321798	FBtr0080060	CG5381-RA	1125.31	-0.385793	0.765358	0.198897	-1.93966	0.0524209	0.454992
chr2L	-	8008321	8009496	FBtr0300761	CG12560-RB	4796.87	-0.374353	0.771451	0.193548	-1.93416	0.053093	0.45855
chr3R	+	3636268	3637634	FBtr0081747	CG31472-RA	63.7464	0.481717	1.3964	0.248954	1.93496	0.0529949	0.45855
chr3R	+	26405151	26407839	FBtr0085664	CG9702-RA	79.4907	0.491127	1.40554	0.253988	1.93367	0.0531543	0.45855
chr2R	-	13452950	13455938	FBtr0086906	ns2-RA	130.929	-0.435813	0.739277	0.225747	-1.93053	0.0535407	0.460948
chr3R	-	21132129	21134109	FBtr0084859	CG10550-RA	4053.87	0.398659	1.31828	0.20677	1.92803	0.0538511	0.462262
chrX	-	2144172	2145879	FBtr0070417	CG3191-RA	1992.19	-0.41487	0.750087	0.215377	-1.92625	0.0540736	0.462262
chr2R	+	4458007	4459650	FBtr0088690	Cyp6a13-RA	93.8585	0.452123	1.36805	0.23487	1.92499	0.0542302	0.462262
chr2L	+	2885939	2888100	FBtr0077633	lilli-RB	322.897	0.382925	1.30398	0.198784	1.92634	0.0540624	0.462262
chr3R	+	14740663	14743860	FBtr0083700	Xrp1-RB	3131.96	0.331471	1.2583	0.172198	1.92494	0.0542367	0.462262
chr3R	+	19593455	19594706	FBtr0300681	CG10375-RB	353.143	-0.381838	0.767459	0.198563	-1.92301	0.0544793	0.462476
chr3L	-	10653231	10654105	FBtr0076277	CG32066-RC	2270.35	-0.398725	0.758529	0.207275	-1.92365	0.0543989	0.462476
chrX	-	9956968	9964899	FBtr0071421	CG15312-RA	350.991	0.390583	1.31092	0.203438	1.91991	0.0548692	0.463934
chr2R	-	4999006	5001453	FBtr0088628	Mys45A-RA	176.371	-0.407486	0.753936	0.21215	-1.92074	0.0547641	0.463934
chr3R	+	24979293	24982981	FBtr0085385	Rpn2-RA	446.514	0.383662	1.30465	0.199932	1.91897	0.0549886	0.464021
chr3L	+	12497451	12498921	FBtr0075958	vih-RA	167.682	-0.423885	0.745415	0.22104	-1.91768	0.0551512	0.464471
chr2L	+	20831251	20832860	FBtr0081423	CG31674-RA	4655.16	0.371618	1.2938	0.194193	1.91365	0.0556651	0.467873
chr2R	+	17512556	17518766	FBtr0071658	CG10080-RA	69.6444	-0.475585	0.719175	0.248693	-1.91234	0.0558331	0.46836
chrX	-	4830345	4832105	FBtr0112948	CG4068-RC	1215.73	0.365171	1.28803	0.191339	1.9085	0.0563266	0.4688
chr3R	-	14050624	14051739	FBtr0083608	CG7168-RA	206.949	-0.399782	0.757973	0.209296	-1.91013	0.0561169	0.4688
chr2R	+	13480303	13482622	FBtr0086833	lack-RA	813.382	-0.357175	0.780692	0.187069	-1.90932	0.0562209	0.4688
chr2R	+	10823170	10827807	FBtr0087407	Lap1-RA	99.06	0.451741	1.36769	0.236418	1.91078	0.0560335	0.4688
chr3R	+	20882741	20884941	FBtr0112558	CG34349-RA	961.87	-0.399293	0.75823	0.209605	-1.90498	0.0567827	0.469977
chr2R	-	19072961	19091494	FBtr0112596	CG34371-RA	81.4801	0.456242	1.37196	0.23933	1.90633	0.0566069	0.469977
chr3R	+	26291774	26302264	FBtr0085650	PH4alphaEFB-RA	5268.1	0.327258	1.25463	0.171802	1.90485	0.0567995	0.469977
chr2R	-	4513686	4515126	FBtr0088728	beta3GalTII-RA	101.072	-0.464287	0.724829	0.243947	-1.90323	0.0570104	0.470179
chr3R	-	15467099	15468439	FBtr0083805	CG16718-RA	1555.51	-0.367141	0.775317	0.192949	-1.90279	0.0570676	0.470179
chr3R	+	18198585	18201301	FBtr0084215	CG7069-RA	289.811	0.429921	1.34716	0.226022	1.90212	0.0571555	0.470179
chr3R	+	10483247	10484950	FBtr0082966	CG3505-RA	86.397	0.450151	1.36618	0.23699	1.89945	0.0575051	0.471791
chr2R	-	17573705	17575136	FBtr0071679	Tbp-RA	618.449	0.402394	1.3217	0.211905	1.89893	0.0575733	0.471791
chrX	+	15762247	15763694	FBtr0074113	Gapdh2-RB	2980.24	0.333917	1.26043	0.176629	1.8905	0.0586913	0.480027
chr2L	+	8377051	8378208	FBtr0079651	CG17294-RA	435.505	-0.359116	0.779642	0.190053	-1.88955	0.0588178	0.480139
chrX	+	15626217	15627696	FBtr0074083	CG8191-RA	342.37	-0.387017	0.764709	0.205054	-1.88739	0.059108	0.481583
chr3L	+	15494044	15496869	FBtr0075548	CG7272-RA	4848.2	-0.363341	0.777362	0.192607	-1.88643	0.0592364	0.481706
chr2R	-	9740452	9741826	FBtr0087643	CG6543-RA	2808.45	0.326105	1.25362	0.173005	1.88495	0.059437	0.482415
chr2R	-	3471838	3474581	FBtr0088952	blow-RA	14301.8	0.346477	1.27145	0.183985	1.88318	0.0596756	0.483429
chrX	+	13656787	13661547	FBtr0301535	rdgB-RH	716.638	0.369525	1.29193	0.196367	1.8818	0.0598625	0.484021
chr2R	-	6687924	6696438	FBtr0088253	CG12340-RA	3735.62	-0.331197	0.794877	0.176732	-1.874	0.0609297	0.490784
chr3L	-	13853102	13860002	FBtr0075801	CG8745-RA	531.411	-0.367736	0.774998	0.196205	-1.87425	0.0608964	0.490784
chrX	+	1725342	1732123	FBtr0070304	CG14801-RB	5354.18	-0.346613	0.786428	0.185085	-1.87272	0.0611074	0.491285
chrX	+	15633324	15634275	FBtr0074085	CG8206-RA	584.697	0.349877	1.27445	0.186966	1.87134	0.061298	0.491531
chr3R	-	26022087	26028715	FBtr0085571	CG9743-RA	8774.02	0.337343	1.26343	0.180373	1.87026	0.0614484	0.491531
chr3R	-	545519	557593	FBtr0078891	Nep2-RA	510.607	0.36734	1.28997	0.196439	1.86999	0.0614847	0.491531
chr3R	+	736279	752639	FBtr0110958	Cdep-RE	3618.7	-0.384967	0.765797	0.206074	-1.8681	0.0617476	0.492707
chr3L	-	16615461	16641674	FBtr0112790	Abl-RB	71.8225	0.466416	1.38167	0.250802	1.8597	0.0629281	0.500205
chrX	-	20065478	20067547	FBtr0070025	AnnX-RA	3360.45	0.330074	1.25708	0.177483	1.85975	0.0629203	0.500205
chr3R	+	3919830	3930805	FBtr0113204	CG7900-RB	5321.39	0.337494	1.26356	0.181555	1.85891	0.0630402	0.500205
chr2R	+	5053237	5054371	FBtr0301527	Rad51C-RB	83.8355	-0.452208	0.730923	0.243506	-1.85707	0.0633009	0.501338
chr3L	+	8290288	8291605	FBtr0076705	Rab-RP3-RA	475.167	-0.408281	0.753521	0.22006	-1.85531	0.0635515	0.502387
chr3L	+	20341457	20346229	FBtr0078177	eRF1-RA	290.559	-0.384539	0.766024	0.207381	-1.85426	0.0637015	0.502639
chr2R	+	5856601	5858410	FBtr0088387	Adam-RA	1179.2	0.344184	1.26943	0.185921	1.85124	0.0641348	0.503289
chr3L	-	4539302	4541219	FBtr0073322	CG32243-RA	802.484	0.335564	1.26187	0.181386	1.85	0.0643141	0.503289
chr3L	-	7319373	7321876	FBtr0076884	CG8602-RA	182.941	-0.390097	0.763078	0.211006	-1.84875	0.0644938	0.503289
chrX	+	14733414	14738723	FBtr0073951	Flo-2-RE	990.866	-0.375844	0.770654	0.203189	-1.84973	0.0643529	0.503289
chr3R	-	25997160	26000260	FBtr0089746	Mlc2-RB	232.341	0.378227	1.29974	0.20451	1.84943	0.0643955	0.503289
chr3R	+	19818734	19821266	FBtr0084503	Rab7-RA	188.038	-0.425116	0.744779	0.229742	-1.8504	0.0642555	0.503289
chr3R	+	4502628	4503955	FBtr0081902	CG8043-RA	1273.12	-0.340422	0.78981	0.184377	-1.84634	0.0648428	0.504175
chrX	-	19742653	19746055	FBtr0074804	jog-RA	2317.96	0.332792	1.25945	0.180245	1.84633	0.0648445	0.504175
chrX	-	6712208	6714880	FBtr0070974	Nf-YC-RA	70.0556	-0.448597	0.732755	0.243396	-1.84307	0.0653181	0.50693
chr2L	-	5316240	5325006	FBtr0079081	CG14023-RA	55.7716	0.461577	1.37705	0.250832	1.84018	0.0657414	0.507799
chr3R	+	18201668	18205681	FBtr0084216	CG18596-RA	267.401	-0.372323	0.772538	0.202454	-1.83905	0.0659076	0.507799
chr3L	+	10509103	10552032	FBtr0076289	CG32062-RB	4734.44	0.317533	1.2462	0.17259	1.83981	0.0657965	0.507799
chr2L	-	9491918	9494778	FBtr0079862	Gdi-RA	525.257	-0.356444	0.781088	0.193722	-1.83998	0.0657717	0.507799
chr3R	-	13358041	13360289	FBtr0083505	CG5823-RA	89.5203	0.439411	1.35605	0.239101	1.83776	0.0660974	0.50834
chr3L	+	851343	852673	FBtr0072587	CG13890-RA	310.944	-0.383834	0.766398	0.209108	-1.83558	0.0664199	0.50908
chr2R	+	11577331	11578519	FBtr0087279	CG30090-RA	108.511	0.421188	1.33903	0.229732	1.83339	0.0667441	0.50908
chr2R	+	1901298	1903008	FBtr0085971	PNGase-RB	97.5497	0.432951	1.34999	0.236158	1.83331	0.0667567	0.50908
chr2R	-	14856910	14858626	FBtr0086601	prod-RA	183.718	-0.412162	0.751496	0.224601	-1.83509	0.066493	0.50908
chr3L	-	17414887	17418291	FBtr0075231	sec3-RA	149.462	-0.411607	0.751786	0.224545	-1.83307	0.066792	0.50908
chr3R	-	4571534	4573388	FBtr0081944	CG9801-RA	1005.21	0.375008	1.29685	0.204672	1.83224	0.0669158	0.50911
chr3R	+	16803884	16811608	FBtr0083998	Calx-RA	64.4373	0.451479	1.36744	0.248184	1.81913	0.0688919	0.514934
chr3R	-	27632588	27635807	FBtr0085852	CG11576-RA	104.811	-0.4262	0.744219	0.234064	-1.82087	0.0686265	0.514934
chr2R	+	3551292	3552780	FBtr0088922	CG2065-RA	1153.55	0.353765	1.27789	0.193934	1.82415	0.0681298	0.514934
chr2L	+	16827191	16831705	FBtr0080919	CG31739-RA	169.813	0.389039	1.30952	0.213078	1.82581	0.0678795	0.514934
chr2R	+	1930212	1932475	FBtr0085974	CG7861-RB	793.726	-0.335901	0.792289	0.184643	-1.81919	0.0688828	0.514934
chr3L	+	15820011	15825104	FBtr0075505	dbo-RA	440.907	-0.360011	0.779159	0.197623	-1.8217	0.0685003	0.514934
chrX	-	13621236	13630237	FBtr0073842	g-RB	446.704	-0.373442	0.771938	0.205282	-1.81917	0.0688861	0.514934
chr3L	-	21621425	21627555	FBtr0078464	MED1-RA	517.094	-0.343578	0.788085	0.188622	-1.82152	0.0685282	0.514934
chrX	+	835125	837262	FBtr0070170	mus81-RA	152.607	0.403688	1.32289	0.221613	1.82159	0.0685171	0.514934
chr3L	+	1248022	1250456	FBtr0072652	Sac1-RA	431.654	-0.355923	0.78137	0.194989	-1.82535	0.0679485	0.514934
chr3R	-	25816861	25819130	FBtr0085610	Acph-1-RB	126.162	0.424413	1.34203	0.234056	1.8133	0.0697854	0.518329
chr2L	+	18120017	18122380	FBtr0081035	CG5758-RC	355.804	0.382996	1.30405	0.211251	1.81299	0.0698337	0.518329
chr2R	-	15254746	15260727	FBtr0086555	CG9416-RA	1036.96	0.352421	1.2767	0.194379	1.81306	0.0698225	0.518329
chr2L	-	12107287	12109115	FBtr0080361	Rab6-RA	737.244	-0.333844	0.79342	0.184026	-1.81411	0.0696606	0.518329
chr2R	+	20449165	20452581	FBtr0072307	CG11414-RA	409.431	-0.352086	0.783451	0.194442	-1.81075	0.070179	0.519985
chr3L	+	6949260	6950540	FBtr0076896	CG9948-RA	85.1106	0.433011	1.35005	0.239276	1.80967	0.0703473	0.520325
chr3R	-	19935666	19938066	FBtr0300705	CG13605-RB	450.961	0.359175	1.28269	0.198696	1.80766	0.0706593	0.521725
chr3L	-	4072032	4073949	FBtr0073278	Faa-RA	423.73	0.356498	1.28031	0.1974	1.80596	0.0709242	0.522774
chr2R	+	5019994	5022958	FBtr0300180	Hydr1-RB	161.731	-0.396418	0.759742	0.219602	-1.80517	0.0710488	0.522786
chr2L	-	8512169	8514834	FBtr0079697	CG13097-RA	166.473	-0.387043	0.764695	0.214506	-1.80435	0.0711764	0.522821
chr3L	+	9404144	9406735	FBtr0110863	CG3689-RC	398.069	0.355053	1.27903	0.197037	1.80196	0.0715512	0.523764
chrX	-	6171010	6173301	FBtr0070933	Ubi-p5E-RA	921.841	0.324386	1.25213	0.179955	1.80259	0.0714526	0.523764
chr3L	+	12111380	12112892	FBtr0075992	CG17153-RA	737.088	-0.336217	0.792116	0.186675	-1.80108	0.0716904	0.523882
chr3R	-	14736773	14738641	FBtr0083724	CG14291-RA	2530.75	-0.376503	0.770303	0.209258	-1.79923	0.0719822	0.525112
chr2L	-	18449514	18454570	FBtr0081087	bsf-RA	347.522	0.375043	1.29688	0.208619	1.79774	0.0722188	0.525407
chr3R	+	14052139	14054440	FBtr0083563	CG7998-RA	222.106	-0.38646	0.765005	0.215009	-1.79742	0.0722697	0.525407
chr2L	-	18955481	18957076	FBtr0081190	CG10623-RA	206.709	0.381451	1.30265	0.212566	1.79451	0.0727324	0.526969
chr3R	-	11036999	11039331	FBtr0083139	CG6654-RA	139.658	-0.428422	0.743074	0.238713	-1.79472	0.072699	0.526969
chr2L	+	9763495	9765358	FBtr0079866	und-RA	586.239	0.332867	1.25951	0.185646	1.79302	0.0729701	0.527793
chr2R	-	3290020	3295201	FBtr0089010	Eaf-RE	1015.06	0.347306	1.27218	0.193823	1.79187	0.0731539	0.528223
chr2L	-	19396340	19398491	FBtr0081217	CG17544-RC	3748.39	0.313487	1.24271	0.175355	1.78773	0.0738191	0.52854
chr3R	+	25562692	25563792	FBtr0085473	CG7598-RA	59.6365	0.453128	1.369	0.253306	1.78885	0.0736387	0.52854
chr2L	-	842857	851071	FBtr0078035	drongo-RB	7695.26	-0.318292	0.802019	0.177889	-1.78927	0.0735709	0.52854
chr3L	+	7521882	7525281	FBtr0076798	lqf-RE	598.535	-0.337209	0.791571	0.188478	-1.78911	0.0735965	0.52854
chr2L	-	251163	252371	FBtr0078143	Rpp30-RA	70.8074	0.437945	1.35467	0.244957	1.78784	0.0738017	0.52854
chr2L	-	18599749	18604961	FBtr0081080	CG10413-RA	6064.51	0.333217	1.25982	0.186585	1.78587	0.0741202	0.528986
chr2R	+	10769625	10771551	FBtr0300127	Cyp6a20-RB	10843.8	-0.329207	0.795974	0.184346	-1.78581	0.0741302	0.528986
chr2R	+	14515463	14516784	FBtr0086710	Eip55E-RA	1605.32	0.32367	1.25151	0.18151	1.7832	0.0745535	0.530227
chrX	-	14498045	14547862	FBtr0073942	NetA-RA	5384.41	0.366385	1.28912	0.205446	1.78336	0.0745271	0.530227
chr2L	-	8994669	8997375	FBtr0079781	alien-RB	117.081	-0.403949	0.755787	0.226864	-1.78058	0.0749815	0.530609
chr2R	-	7913086	7915193	FBtr0088024	CG8889-RA	135.346	-0.401227	0.757214	0.225163	-1.78194	0.0747585	0.530609
chr2R	+	8033240	8038412	FBtr0087984	Pimet-RA	1090.66	-0.330213	0.795419	0.185382	-1.78126	0.0748701	0.530609
chr3R	-	26020509	26021950	FBtr0085572	CG15531-RA	118.698	0.414144	1.33251	0.232844	1.77863	0.0752999	0.531095
chrX	-	1129236	1130637	FBtr0070246	CG3638-RA	337.891	-0.380456	0.768195	0.213873	-1.77889	0.0752584	0.531095
chr2R	+	10146537	10148655	FBtr0087539	beta4GalNAcTA-RA	316.365	-0.362334	0.777905	0.203815	-1.77776	0.075443	0.531224
chrX	+	1366606	1367760	FBtr0070257	CG14780-RA	89.8096	0.421628	1.33944	0.237644	1.7742	0.0760297	0.53447
chr3R	-	6228683	6233016	FBtr0082260	CG6325-RA	269.61	-0.370911	0.773294	0.209362	-1.77163	0.0764567	0.5357
chr3L	-	15602554	15603450	FBtr0075591	CG7650-RA	78.0761	0.450876	1.36687	0.254491	1.77168	0.076448	0.5357
chrX	+	4213487	4215778	FBtr0070648	CG2982-RB	204.285	0.369544	1.29194	0.208895	1.76905	0.0768859	0.537822
chrX	+	13677749	13685026	FBtr0073826	inaE-RA	2998.46	0.308793	1.23867	0.174801	1.76654	0.0773055	0.538102
chr2L	+	5547301	5549614	FBtr0079102	Oscillin-RB	476.043	0.356525	1.28034	0.201811	1.76662	0.0772914	0.538102
chr2L	+	8543338	8667428	FBtr0079691	Sema-1a-RA	1497.99	0.326959	1.25437	0.185002	1.76733	0.0771733	0.538102
chr3R	+	27571784	27573124	FBtr0085838	CG1910-RB	52.4072	-0.445835	0.734159	0.253258	-1.7604	0.0783404	0.542845
chr3R	-	6533120	6534028	FBtr0082319	CG31278-RA	96.3199	-0.415868	0.749569	0.236157	-1.76098	0.078242	0.542845
chrX	-	7625809	7628446	FBtr0071076	Pdp-RA	50.4987	-0.457792	0.7281	0.260076	-1.76022	0.0783698	0.542845
chrX	-	20899674	20902995	FBtr0077267	CG1529-RA	467.945	0.359547	1.28302	0.204367	1.75932	0.0785234	0.543024
chr2R	-	9119261	9122474	FBtr0087760	CG4670-RA	454.462	0.338273	1.26424	0.19255	1.75681	0.0789502	0.543875
chr2R	-	21062864	21064238	FBtr0072454	Peb-RA	4263.88	-0.350633	0.78424	0.199613	-1.75657	0.0789915	0.543875
chrX	-	4542623	4543827	FBtr0070690	torp4a-RA	72.2555	-0.438864	0.737715	0.249874	-1.75634	0.0790301	0.543875
chrX	-	16547253	16549037	FBtr0074376	CG9723-RA	160.188	0.402781	1.32205	0.229543	1.7547	0.0793099	0.544919
chr3R	-	3831646	3833793	FBtr0290325	CG2767-RB	3745.88	0.315268	1.24424	0.179832	1.75313	0.0795802	0.545894
chr2R	-	7113962	7120008	FBtr0088196	skf-RA	52.2954	-0.450925	0.731573	0.257629	-1.75029	0.0800678	0.548355
chr3L	-	15953908	15960966	FBtr0075527	CG5931-RA	363.574	0.360868	1.2842	0.206427	1.74816	0.0804366	0.549995
chr3R	-	15619795	15662576	FBtr0083795	bnl-RA	18026.5	0.30947	1.23925	0.177454	1.74394	0.0811694	0.554114
chr2R	-	16213346	16214304	FBtr0086297	MED8-RA	326.047	-0.348014	0.785665	0.199652	-1.7431	0.0813159	0.554225
chr2R	+	18379723	18381800	FBtr0071834	CG4610-RA	209.57	-0.376624	0.770238	0.216268	-1.74147	0.0816016	0.554395
chr2L	+	4283151	4284100	FBtr0301863	tutl-RF	150.913	0.402518	1.32181	0.231108	1.74169	0.0815622	0.554395
chr3R	-	16846756	16849907	FBtr0084047	CG17278-RA	2574.54	0.317231	1.24594	0.182392	1.73928	0.081985	0.556112
chr3R	+	3619805	3622321	FBtr0081745	CG2641-RA	1388.58	0.330767	1.25768	0.190374	1.73746	0.0823067	0.55716
chr3L	+	20802771	20805978	FBtr0078256	CG3680-RA	244.099	0.357779	1.28145	0.205985	1.73692	0.0824016	0.55716
chr3L	+	4240310	4242603	FBtr0073226	CG14997-RA	9456.85	0.301693	1.23259	0.173822	1.73564	0.0826266	0.557795
chr2L	-	8301345	8302953	FBtr0079614	wol-RA	139.371	-0.39725	0.759304	0.229092	-1.73402	0.0829149	0.558854
chr2R	-	10733562	10735876	FBtr0087462	CG10209-RA	138.232	0.383298	1.30432	0.221592	1.72975	0.0836755	0.559718
chr3R	+	1495403	1505652	FBtr0078716	CG1347-RB	785.709	0.352168	1.27648	0.20353	1.7303	0.0835768	0.559718
chrX	+	8983501	8986866	FBtr0071291	CG7033-RC	246.386	-0.350375	0.78438	0.202575	-1.7296	0.0837011	0.559718
chrX	-	17519222	17521926	FBtr0290036	CG8408-RB	252.142	-0.350609	0.784253	0.202455	-1.73179	0.0833114	0.559718
chr3R	-	9463426	9466167	FBtr0082858	CR33328-RA	135.516	0.42121	1.33905	0.243318	1.73111	0.0834325	0.559718
chr3L	-	17409008	17414613	FBtr0075232	blot-RD	7482.69	0.30267	1.23342	0.175521	1.72441	0.0846339	0.562419
chr2R	+	12756910	12759359	FBtr0087042	CG6426-RA	2718.12	0.31821	1.24678	0.184523	1.72451	0.0846164	0.562419
chr2L	+	5949451	5955238	FBtr0273412	CG9044-RB	173.521	-0.371364	0.773051	0.215201	-1.72566	0.0844092	0.562419
chr2R	+	482798	496995	FBtr0111114	p120ctn-RA	313.552	-0.364428	0.776777	0.211207	-1.72545	0.0844462	0.562419
chr2R	-	18529401	18531420	FBtr0071934	Ugt58Fa-RA	278.37	0.355445	1.27938	0.20663	1.7202	0.0853954	0.566594
chr2R	+	13673655	13676072	FBtr0089549	aft-RA	207.918	-0.356912	0.780834	0.208635	-1.7107	0.0871357	0.57097
chr2R	-	17958918	17960842	FBtr0071802	CG11474-RA	1795.7	0.304548	1.23503	0.177824	1.71263	0.0867798	0.57097
chr3R	+	21878578	21879850	FBtr0084967	CG14542-RA	212.815	-0.367388	0.775185	0.214479	-1.71293	0.0867259	0.57097
chr3R	-	22779123	22784209	FBtr0085084	CG6330-RB	367.707	0.354424	1.27848	0.207463	1.70838	0.0875667	0.57097
chr2L	-	8355674	8361200	FBtr0079608	CG7627-RA	134.184	0.394263	1.31427	0.230517	1.71034	0.0872032	0.57097
chr2L	+	16258010	16259433	FBtr0080824	EndoGI-RA	177.924	-0.385119	0.765716	0.224907	-1.71235	0.0868326	0.57097
chr3R	+	19967117	19973212	FBtr0084549	kal-1-RA	1623.74	0.341225	1.26683	0.199721	1.70851	0.0875413	0.57097
chr3R	-	7833832	7836176	FBtr0082557	KLHL18-RB	574.201	0.331727	1.25852	0.194238	1.70784	0.087666	0.57097
chr3L	+	16858399	16870261	FBtr0089458	Lmpt-RG	4997.19	-0.337816	0.791238	0.197624	-1.70938	0.08738	0.57097
chr2R	-	5817267	5846347	FBtr0088447	Mef2-RF	3000.03	-0.310352	0.806445	0.181317	-1.71165	0.0869603	0.57097
chr3L	+	4626748	4629467	FBtr0073317	Rpd3-RA	323.709	-0.338391	0.790923	0.197661	-1.71198	0.0869008	0.57097
chr2L	-	12036003	12038424	FBtr0080311	Tom70-RC	545.506	0.323555	1.25141	0.188902	1.71282	0.0867465	0.57097
chr2R	-	16130256	16132890	FBtr0086322	CG11208-RA	483.254	-0.324744	0.79844	0.190453	-1.70511	0.0881736	0.573398
chr3R	-	25499855	25501118	FBtr0085465	Bub3-RA	353.381	0.366981	1.28965	0.215562	1.70244	0.0886725	0.573743
chr3R	+	17696406	17699362	FBtr0084137	CG31431-RA	628.782	0.328028	1.2553	0.192582	1.70332	0.0885087	0.573743
chrX	-	5579470	5583495	FBtr0070847	CG3160-RA	89.3332	-0.405676	0.754883	0.238461	-1.70122	0.0889012	0.573743
chr3R	-	20634553	20639712	FBtr0084739	CG5807-RA	3780.54	-0.37322	0.772057	0.219306	-1.70183	0.0887876	0.573743
chr3L	-	691481	692910	FBtr0072607	Vti1-RA	267.864	-0.354206	0.7823	0.207938	-1.70342	0.0884892	0.573743
chr3L	+	12270796	12274576	FBtr0076007	CG10426-RA	891.133	0.317499	1.24617	0.186713	1.70047	0.0890434	0.57379
chr3R	+	19549056	19553955	FBtr0084446	CG10365-RC	6378.32	0.314864	1.24389	0.185246	1.69971	0.0891857	0.573838
chr3R	-	16454694	16460452	FBtr0083941	Pi3K92E-RB	80.7792	-0.430952	0.741772	0.253698	-1.69868	0.0893795	0.574216
chrX	-	11758682	11762913	FBtr0073601	CG2025-RA	136.383	-0.377943	0.769534	0.222958	-1.69513	0.0900513	0.575976
chr3R	-	3951009	3952075	FBtr0081815	CG9667-RA	111.38	-0.397297	0.75928	0.234462	-1.69451	0.0901693	0.575976
chrX	-	19205061	19216095	FBtr0074682	out-RA	5777.84	0.294286	1.22628	0.173559	1.69559	0.0899626	0.575976
chr2R	+	3694063	3697575	FBtr0088832	sax-RA	332.567	0.337894	1.26391	0.199422	1.69437	0.0901951	0.575976
chr2R	+	5940048	5941922	FBtr0113062	CG2264-RF	285.569	0.352059	1.27638	0.208283	1.69029	0.0909723	0.578875
chr2R	+	11399317	11403102	FBtr0087332	GalNAc-T1-RB	5089.11	0.30233	1.23313	0.17891	1.68985	0.0910574	0.578875
chr3R	+	14061916	14065326	FBtr0083564	repo-RA	176.479	0.358918	1.28246	0.212266	1.69089	0.0908578	0.578875
chr2R	-	6968871	6987430	FBtr0088210	luna-RB	164.912	0.381516	1.30271	0.226007	1.68807	0.0913977	0.58017
chr3R	+	10622029	10624193	FBtr0082991	CG14855-RA	798.252	0.342304	1.26778	0.202944	1.68669	0.0916621	0.580982
chr3R	+	4818980	4820561	FBtr0081960	CG11975-RA	185.001	0.356424	1.28025	0.212147	1.68008	0.0929417	0.581287
chr3R	-	1393224	1394332	FBtr0078753	CG2931-RA	163.558	-0.372287	0.772557	0.221372	-1.68173	0.0926217	0.581287
chr3R	+	25042661	25045389	FBtr0085391	CG31044-RA	53.262	0.424129	1.34176	0.252031	1.68285	0.092405	0.581287
chr3L	+	5353347	5355898	FBtr0077144	CG4769-RA	1476.44	-0.317862	0.802258	0.189118	-1.68076	0.0928092	0.581287
chrX	+	9036527	9041763	FBtr0071299	CG7065-RA	79.5672	-0.402553	0.756518	0.239703	-1.67938	0.0930771	0.581287
chr2R	-	14059125	14060074	FBtr0086773	Dgp-1-RA	204.897	0.361534	1.28479	0.214672	1.68412	0.0921582	0.581287
chr3L	+	16979736	16987501	FBtr0075272	Exn-RC	7717.79	0.360286	1.28368	0.214351	1.68082	0.0927983	0.581287
chr3R	-	5948081	5951383	FBtr0082194	knk-RA	79.661	0.40191	1.32126	0.238806	1.683	0.0923754	0.581287
chr3L	+	328091	332156	FBtr0072542	Ptpmeg-RD	173.013	-0.360331	0.778986	0.213976	-1.68398	0.0921861	0.581287
chr3L	+	10657851	10682480	FBtr0076263	simj-RA	4729.07	0.291376	1.22381	0.172858	1.68564	0.0918652	0.581287
chrX	-	15894167	15899803	FBtr0074143	vap-RD	426.301	0.321219	1.24939	0.191371	1.67852	0.0932461	0.581489
chr3L	+	5762233	5764115	FBtr0077099	scny-RA	790.483	-0.309249	0.807062	0.184447	-1.67663	0.0936152	0.582936
chr3R	+	4557825	4561557	FBtr0081914	CG8202-RA	270.519	0.351974	1.27631	0.210145	1.67491	0.0939523	0.583327
chr3R	-	4473306	4476513	FBtr0081892	Mkk4-RA	129.236	-0.394827	0.760581	0.235658	-1.67543	0.0938504	0.583327
chr3L	-	5594196	5597031	FBtr0077127	CG10590-RA	186.443	-0.35948	0.779446	0.214815	-1.67344	0.0942407	0.583415
chrX	-	13571932	13574429	FBtr0073846	CG12177-RA	260.227	-0.363548	0.777251	0.217245	-1.67345	0.0942394	0.583415
chr3R	-	5614570	5616916	FBtr0113214	CG12945-RB	232.027	0.367386	1.29001	0.219838	1.67117	0.0946887	0.584059
chr2R	-	8404760	8406443	FBtr0087941	CG8818-RA	100.011	0.388799	1.3093	0.232699	1.67082	0.0947568	0.584059
chr3R	+	21075260	21084457	FBtr0084813	Nup358-RA	64.8734	0.415242	1.33352	0.248477	1.67115	0.0946923	0.584059
chr3R	+	27078603	27079408	FBtr0085759	mRpL32-RA	69.2172	-0.423125	0.745808	0.253617	-1.66836	0.0952437	0.586211
chr3L	+	11619551	11620820	FBtr0076102	PCID2-RA	82.3748	0.399647	1.31919	0.239957	1.66549	0.0958142	0.588869
chr2L	+	76446	77639	FBtr0114507	CG11374-RB	69.7532	0.431365	1.34851	0.259312	1.6635	0.0962124	0.590464
chr3L	+	2388392	2390839	FBtr0072891	CG13800-RA	75.7239	0.421064	1.33891	0.253511	1.66093	0.0967278	0.591919
chrX	-	2588755	2592187	FBtr0070503	CG2658-RB	50.9152	-0.427108	0.743751	0.257068	-1.66146	0.0966212	0.591919
chr2R	-	6617080	6618401	FBtr0088256	CG12338-RA	65.1503	0.411611	1.33017	0.248445	1.65675	0.0975706	0.594163
chr2R	-	19283087	19284182	FBtr0072028	CG3530-RB	155.825	-0.37782	0.7696	0.228106	-1.65633	0.0976544	0.594163
chr2R	+	17554222	17555099	FBtr0299964	CG42365-RA	60.4213	-0.413476	0.750812	0.249967	-1.65412	0.0981032	0.594163
chrX	+	15239235	15244054	FBtr0074011	CG6227-RA	65.2003	-0.413712	0.75069	0.250159	-1.65379	0.0981697	0.594163
chr3L	-	1840278	1842076	FBtr0072869	Cpr62Bc-RA	57.3724	0.414061	1.33243	0.250296	1.65429	0.0980696	0.594163
chr2R	+	9878708	9893629	FBtr0087596	mam-RA	3861.17	-0.291216	0.817213	0.176112	-1.65358	0.0982121	0.594163
chr2L	-	19575708	19577310	FBtr0081268	spi-RA	231.403	-0.359687	0.779334	0.217513	-1.65363	0.0982024	0.594163
chr2L	-	15058919	15060692	FBtr0080722	TfIIS-RA	1348.7	0.29269	1.22492	0.176963	1.65396	0.0981356	0.594163
chr3R	+	11798975	11809173	FBtr0301715	Hel89B-RB	2461.36	0.304793	1.23524	0.184467	1.65229	0.0984748	0.594905
chr3L	+	20771934	20773483	FBtr0078251	CG4289-RA	246.274	-0.33968	0.790217	0.206127	-1.64791	0.0993707	0.599466
chr3R	+	11997714	12006200	FBtr0083253	CG8925-RA	103.558	0.385781	1.30657	0.234246	1.64691	0.0995771	0.59986
chr2L	-	18444507	18448954	FBtr0081088	ncm-RA	236.073	0.347785	1.27261	0.211362	1.64545	0.0998768	0.600815
chr3L	+	20224773	20226355	FBtr0074827	CG13813-RA	636.032	-0.328152	0.796556	0.199572	-1.64428	0.100119	0.600873
chr4	-	1228840	1234436	FBtr0100406	Dyrk3-RE	461.366	-0.314685	0.804027	0.19141	-1.64403	0.100169	0.600873
chr3R	-	10197621	10198671	FBtr0082941	NK7.1-RA	527.322	-0.320125	0.801	0.194908	-1.64244	0.100498	0.601997
chr3L	+	5647801	5650484	FBtr0077090	lin-28-RA	489.755	0.332533	1.25922	0.202608	1.64126	0.100743	0.602617
chr3L	+	1639749	1640952	FBtr0072758	Bgb-RA	190.448	-0.344091	0.787804	0.210182	-1.63711	0.101608	0.603684
chr3R	+	19788892	19806638	FBtr0300963	CG31140-RF	103.652	0.379109	1.30054	0.231588	1.637	0.101631	0.603684
chr2L	-	10733293	10736071	FBtr0080121	Nup107-RA	146.385	-0.359952	0.77919	0.219876	-1.63707	0.101615	0.603684
chr3R	-	20892434	20895351	FBtr0084786	OstStt3-RA	533.139	-0.335081	0.792739	0.204573	-1.63795	0.101432	0.603684
chr3L	-	16224181	16225111	FBtr0075483	PDCD-5-RA	100.703	-0.377735	0.769645	0.230485	-1.63887	0.10124	0.603684
chr3R	+	2161086	2162918	FBtr0301493	Osi19-RB	73.4727	0.400489	1.31996	0.244881	1.63544	0.101956	0.604771
chr3R	+	16658530	16665840	FBtr0083966	Synd-RB	2284.32	-0.29217	0.816673	0.178777	-1.63427	0.102202	0.605168
chr2R	+	7677876	7699520	FBtr0088030	ths-RA	71.0893	0.407827	1.32669	0.249639	1.63367	0.102329	0.605168
chr2R	-	5297141	5300965	FBtr0088552	wun-RB	1338.65	0.294817	1.22673	0.180527	1.63309	0.10245	0.605168
chrX	-	8798761	8800253	FBtr0071267	e(r)-RB	73.7164	-0.395539	0.760205	0.242546	-1.63078	0.102937	0.607198
chr3L	+	15825561	15827043	FBtr0075506	CG12713-RA	158.754	-0.382839	0.766927	0.234996	-1.62913	0.103285	0.608408
chr3R	+	16443603	16446990	FBtr0083913	CG5466-RA	88.8082	0.403028	1.32228	0.247576	1.6279	0.103546	0.609104
chr3L	-	2788122	2800130	FBtr0289987	CG2083-RB	56.0161	0.41636	1.33456	0.255981	1.62653	0.103838	0.609975
chr3L	-	20510663	20512524	FBtr0078216	CG5059-RA	761.638	0.30575	1.23606	0.188397	1.6229	0.10461	0.610262
chr2L	-	8253116	8257531	FBtr0079620	CG8086-RA	588.938	0.313209	1.24247	0.192897	1.62371	0.104438	0.610262
chrX	-	10222910	10223841	FBtr0071472	Gip-RA	8839.14	0.290278	1.22288	0.179074	1.621	0.105019	0.610262
chr3R	-	20181790	20183657	FBtr0084629	Golgin84-RA	100.208	-0.399413	0.758167	0.246152	-1.62262	0.10467	0.610262
chr2L	+	3803548	3805534	FBtr0077497	l(2)k16918-RA	168.034	0.359155	1.28267	0.221493	1.62152	0.104907	0.610262
chr3R	+	15470753	15472631	FBtr0083781	Nup58-RA	217.173	0.378461	1.29995	0.232928	1.6248	0.104205	0.610262
chr3L	+	14993056	14994419	FBtr0075629	Prosbeta2-RA	143.484	-0.371088	0.773199	0.229125	-1.61959	0.105321	0.610262
chrX	+	72458	96056	FBtr0100136	SP71-RB	99.637	0.378542	1.30003	0.233706	1.61973	0.10529	0.610262
chr3L	-	11984953	11986234	FBtr0076062	viaf-RA	656.308	-0.354529	0.782125	0.218829	-1.62012	0.105207	0.610262
chrX	-	18518082	18528936	FBtr0074617	wgn-RA	9439.47	-0.338466	0.790882	0.208831	-1.62076	0.105069	0.610262
chr3L	+	4108187	4114161	FBtr0073211	Ack-RA	128.716	-0.360736	0.778767	0.223194	-1.61625	0.106041	0.611198
chr3L	-	3110128	3114159	FBtr0073123	CG14955-RB	390.604	0.342321	1.26779	0.211926	1.61529	0.106248	0.611198
chr3R	+	15229174	15232016	FBtr0083758	CG5316-RC	893.723	0.298023	1.22946	0.184629	1.61418	0.106489	0.611198
chr2L	-	12041049	12045170	FBtr0080307	CG6785-RA	211.912	0.406579	1.32554	0.2518	1.61469	0.106378	0.611198
chr3L	-	7902588	7905012	FBtr0076771	pbl-RA	306.648	-0.326953	0.797218	0.202502	-1.61457	0.106405	0.611198
chr2R	-	12086928	12090356	FBtr0087244	shark-RA	268.142	0.333713	1.26025	0.206537	1.61575	0.106148	0.611198
chrX	+	1767951	1770514	FBtr0070311	Vps26-RA	485.984	0.314006	1.24315	0.194165	1.61721	0.105832	0.611198
chr3L	-	11601420	11602560	FBtr0301145	CG6091-RG	110.953	0.372028	1.29417	0.231023	1.61035	0.107322	0.615148
chr2L	+	3452581	3453596	FBtr0113019	CG12795-RB	109.699	0.37125	1.29347	0.230641	1.60964	0.107476	0.6152
chr3R	+	21996571	22010898	FBtr0084988	CG31323-RA	190.3	0.37343	1.29543	0.232199	1.60823	0.107785	0.61597
chr2R	+	8313098	8314486	FBtr0087927	CG8525-RA	314.796	-0.332934	0.79392	0.207107	-1.60755	0.107934	0.61597
chr2L	-	18706261	18708589	FBtr0081126	Faf-RA	309.001	0.332481	1.25918	0.206946	1.60661	0.108141	0.61597
chr2R	-	20809028	20815795	FBtr0072417	pain-RA	5725.25	0.301838	1.23271	0.187899	1.60638	0.108189	0.61597
chr2R	+	6005201	6008956	FBtr0088423	CG11866-RA	351.927	-0.323798	0.798964	0.202013	-1.60286	0.108966	0.616628
chrX	-	21879579	21883861	FBtr0077365	CG12576-RA	823.583	-0.303478	0.810296	0.189402	-1.6023	0.109089	0.616628
chr3R	+	4650139	4653001	FBtr0081922	CG8379-RB	381.592	0.317591	1.24625	0.198005	1.60396	0.108724	0.616628
chr2L	-	8941910	8943253	FBtr0079791	CG9515-RA	196.578	0.345966	1.271	0.215815	1.60307	0.10892	0.616628
chr3L	+	14978204	14980362	FBtr0114529	mnd-RD	51.503	0.416349	1.33455	0.259908	1.60191	0.109175	0.616628
chr3R	-	20760591	20763954	FBtr0084801	Osbp-RA	118.687	-0.360818	0.778723	0.22516	-1.6025	0.109046	0.616628
chr3R	+	15497172	15524272	FBtr0083786	CG31216-RA	2515.94	0.296168	1.22788	0.184998	1.60093	0.109393	0.617039
chr3R	-	19598715	19599845	FBtr0084461	CG10208-RA	246.166	0.326842	1.25426	0.204317	1.59968	0.109669	0.617041
chrX	-	4447150	4448241	FBtr0070698	CG11444-RA	56.7282	-0.402856	0.756359	0.25213	-1.59781	0.110085	0.617041
chr3R	+	15006383	15026820	FBtr0083735	CG31475-RA	193.124	0.350751	1.27522	0.21963	1.59701	0.110264	0.617041
chr2L	-	19793486	19795835	FBtr0081317	fs(2)ltoPP43-RB	319.464	-0.334517	0.79305	0.209244	-1.59869	0.109889	0.617041
chrX	-	14945683	14957520	FBtr0073970	hiw-RA	172.287	0.360333	1.28372	0.225285	1.59945	0.10972	0.617041
chr2R	-	16720069	16723530	FBtr0071562	insc-RA	2128.57	0.326584	1.25404	0.204468	1.59724	0.110213	0.617041
chr3L	-	12746332	12747853	FBtr0075950	CG10973-RA	60.1512	-0.399925	0.757897	0.250687	-1.59532	0.110642	0.617532
chr2L	+	15009974	15011772	FBtr0080696	l(2)35Bd-RA	400.328	0.311106	1.24066	0.194993	1.59547	0.110606	0.617532
chr3R	-	2897343	2900055	FBtr0081644	CG1104-RB	208.359	-0.348837	0.785217	0.219087	-1.59223	0.111332	0.620572
chr3R	+	12473349	12475700	FBtr0302371	Cctgamma-RD	86.734	0.382018	1.30316	0.240123	1.59093	0.111626	0.620581
chr3R	+	27631427	27632461	FBtr0085848	CG1971-RB	173.956	-0.341796	0.789058	0.214787	-1.59132	0.111537	0.620581
chr2L	+	574535	575734	FBtr0078069	CG2813-RA	54.9594	-0.3998	0.757963	0.251416	-1.59019	0.111791	0.620687
chr2R	-	3582849	3586409	FBtr0300781	CG1399-RE	6348.9	-0.273064	0.82756	0.172535	-1.58266	0.1135	0.628876
chr2R	-	3838138	3843350	FBtr0088880	CG14764-RA	1639.31	-0.276978	0.825318	0.175115	-1.58169	0.113719	0.628876
chr2R	+	9058908	9062305	FBtr0087732	CG33138-RA	3205.94	0.276781	1.21149	0.175049	1.58116	0.11384	0.628876
chr3R	+	20370425	20374589	FBtr0084647	CG6643-RA	162.908	0.348972	1.27365	0.220777	1.58065	0.113958	0.628876
chr2L	+	10363012	10364105	FBtr0080001	pim-RA	149.964	0.377449	1.29904	0.238824	1.58044	0.114005	0.628876
chr3L	+	4254790	4256055	FBtr0073228	CG1265-RB	1160.36	-0.311014	0.806075	0.196968	-1.57901	0.114335	0.629064
chrX	-	1972371	1974434	FBtr0070434	CG16903-RA	111.133	0.383995	1.30495	0.243105	1.57955	0.11421	0.629064
chr2L	+	5802229	5804030	FBtr0079139	CG7239-RA	235.861	-0.329475	0.795826	0.208923	-1.57702	0.114791	0.63076
chr3L	-	1339457	1342403	FBtr0072722	CG2199-RA	100.922	0.370192	1.29253	0.234955	1.57559	0.115121	0.630938
chr3R	-	23063976	23064777	FBtr0085125	CG31064-RB	51.2297	-0.404097	0.755709	0.256372	-1.57621	0.114977	0.630938
chr3L	-	1883892	1884882	FBtr0089420	Aprt-RA	1529.97	0.279596	1.21385	0.177791	1.57261	0.11581	0.63373
chr3R	-	23792730	23814104	FBtr0300611	betaTub97EF-RB	1743.66	0.29789	1.22935	0.189629	1.5709	0.116205	0.63373
chr3L	-	1491370	1496636	FBtr0072711	CG12084-RA	520.025	0.304539	1.23502	0.193907	1.57055	0.116288	0.63373
chr3L	+	224107	226440	FBtr0072497	CG16971-RC	7994.45	0.274664	1.20971	0.174969	1.56979	0.116465	0.63373
chr3R	+	8265323	8267008	FBtr0082626	desat1-RA	254.229	0.325345	1.25296	0.207131	1.57072	0.116247	0.63373
chr2L	-	5270479	5271360	FBtr0079086	tkv-RA	66.3297	-0.392432	0.761844	0.250031	-1.56953	0.116524	0.63373
chr2R	+	5779481	5785849	FBtr0300919	CG30007-RC	646.948	-0.330627	0.795191	0.210922	-1.56753	0.11699	0.634643
chr3R	-	21875451	21877968	FBtr0084978	exo84-RB	373.201	0.305029	1.23544	0.194586	1.56758	0.116979	0.634643
chr3R	+	10624712	10626887	FBtr0082992	CG14856-RA	1194.66	0.343156	1.26853	0.219219	1.56536	0.117499	0.636245
chr3L	+	9367102	9368061	FBtr0100559	Hsp22-RB	1545.93	0.322967	1.2509	0.20637	1.56499	0.117585	0.636245
chr2L	-	21618922	21623621	FBtr0085921	CG2201-RA	1404.4	-0.292124	0.816699	0.186915	-1.56287	0.118083	0.637318
chr2R	+	10058002	10060426	FBtr0087525	CG8331-RA	404.564	0.31725	1.24595	0.202982	1.56295	0.118066	0.637318
chr3L	-	11199522	11203636	FBtr0076186	As-RA	279.369	0.321438	1.24958	0.20698	1.55299	0.120425	0.639537
chr3R	+	10114927	10116060	FBtr0082921	CG12207-RB	10691.9	-0.294739	0.81522	0.189819	-1.55274	0.120485	0.639537
chrX	+	15569511	15571770	FBtr0074052	CG12708-RA	473.862	0.320968	1.24917	0.206769	1.5523	0.12059	0.639537
chr3L	-	19797023	19798165	FBtr0074927	CG14103-RA	97.4173	-0.395245	0.76036	0.25351	-1.55909	0.118976	0.639537
chr2R	-	13353379	13356681	FBtr0086954	CG6522-RA	431.538	0.320223	1.24852	0.205932	1.555	0.119947	0.639537
chrX	-	17982757	17984520	FBtr0089575	CG7206-RA	62.8015	0.39206	1.31227	0.25249	1.55278	0.120477	0.639537
chr3L	-	8189633	8190956	FBtr0076722	CG7375-RA	350.988	0.313886	1.24305	0.201889	1.55474	0.120007	0.639537
chr3R	+	5320525	5322452	FBtr0082060	CG8147-RA	83.185	0.368295	1.29083	0.237255	1.55232	0.120586	0.639537
chr3L	+	16776132	16778351	FBtr0075326	CG9706-RA	63.1041	0.385367	1.30619	0.247288	1.55837	0.119144	0.639537
chr3R	+	11156440	11157314	FBtr0083084	mRpL9-RA	62.6184	-0.389519	0.763384	0.250681	-1.55384	0.120222	0.639537
chr3R	-	12029912	12030965	FBtr0083277	mtSSB-RA	189.351	0.365456	1.28829	0.234419	1.55899	0.118999	0.639537
chr3R	-	13513540	13544067	FBtr0301487	osa-RD	1179.49	0.277167	1.21181	0.17768	1.55992	0.118778	0.639537
chr2R	-	11097441	11101137	FBtr0087402	row-RA	519.134	0.298842	1.23016	0.192529	1.55219	0.120616	0.639537
chr3L	+	8968184	8970510	FBtr0076517	Srp68-RA	445.808	-0.296069	0.814469	0.19016	-1.55694	0.119484	0.639537
chr3R	-	10728048	10729743	FBtr0083005	VhaPPA1-1-RA	1202.54	0.277176	1.21182	0.178635	1.55164	0.12075	0.639537
chr3R	+	137278	140094	FBtr0273009	CG9791-RC	519.266	-0.290736	0.817485	0.187519	-1.55044	0.121037	0.640262
chr2R	+	16475076	16490342	FBtr0301760	bl-RE	287.197	-0.322781	0.799527	0.208419	-1.54871	0.121451	0.641651
chr2L	-	18690902	18695388	FBtr0089628	CG10383-RA	1041.77	0.33147	1.25829	0.21471	1.5438	0.122636	0.642176
chrX	-	20897315	20899342	FBtr0077268	CG1532-RA	1363.58	0.280722	1.2148	0.182005	1.54239	0.12298	0.642176
chr2R	+	20491147	20492194	FBtr0072317	CG3570-RA	5743.36	0.292189	1.2245	0.189171	1.54457	0.122449	0.642176
chr3L	-	11703607	11704483	FBtr0076123	CG6038-RA	187.881	-0.340181	0.789942	0.220525	-1.54259	0.122929	0.642176
chr2L	+	7821542	7825376	FBtr0079523	CG7115-RA	193.115	-0.334097	0.79328	0.216657	-1.54206	0.12306	0.642176
chr3L	-	12518191	12519809	FBtr0075968	eIF-2beta-RA	274.124	-0.316521	0.803004	0.204723	-1.54609	0.122083	0.642176
chr2R	-	8516472	8519791	FBtr0087886	muskelin-RA	541.558	0.308325	1.23827	0.199493	1.54554	0.122215	0.642176
chr3R	-	16896275	16899036	FBtr0084038	r-l-RA	542.199	-0.288001	0.819036	0.186237	-1.54642	0.122002	0.642176
chrX	-	5929778	5931221	FBtr0070889	rux-RA	60.1348	-0.397756	0.759038	0.25742	-1.54516	0.122307	0.642176
chr3R	+	14989943	14996296	FBtr0083733	sqz-RA	3790.23	-0.268118	0.830402	0.173753	-1.5431	0.122808	0.642176
chr3L	+	1885660	1889340	FBtr0072836	CG12026-RB	577.315	0.302138	1.23297	0.196047	1.54115	0.12328	0.642539
chrX	+	8979984	8980899	FBtr0071286	CG32708-RA	70.1718	0.375135	1.29696	0.243711	1.53926	0.12374	0.643014
chr2R	+	20825903	20827206	FBtr0072392	CG3760-RA	1250.37	0.291747	1.22412	0.18958	1.53891	0.123825	0.643014
chr2R	-	19693884	19696525	FBtr0072242	Ssrp-RA	454.831	-0.302285	0.810967	0.196316	-1.53979	0.123613	0.643014
chr3L	+	13479946	13488577	FBtr0075810	CG10741-RB	57.7457	0.386555	1.30727	0.252048	1.53366	0.125113	0.644293
chrX	-	152366	158028	FBtr0070106	CG13377-RA	799.682	0.291731	1.22411	0.190228	1.53359	0.125132	0.644293
chr4	-	1213042	1217443	FBtr0100543	CG17471-RA	153.53	-0.366223	0.775811	0.238268	-1.53702	0.124288	0.644293
chr2L	+	22736973	22742972	FBtr0111246	CG17715-RC	56.8824	-0.388534	0.763906	0.253452	-1.53297	0.125283	0.644293
chr2R	+	8201624	8204736	FBtr0087895	CG30046-RB	4938.09	0.292133	1.22445	0.190531	1.53326	0.125212	0.644293
chrX	+	6555751	6562300	FBtr0070951	Ctr1A-RA	2673.6	0.279346	1.21364	0.182202	1.53316	0.125235	0.644293
chr3R	+	11851805	11859957	FBtr0083220	pnr-RB	316.138	0.324694	1.2524	0.211761	1.5333	0.125202	0.644293
chr3R	-	21303590	21308544	FBtr0084837	XNP-RA	763.892	-0.297163	0.813851	0.193745	-1.53378	0.125083	0.644293
chr3L	+	5558382	5559867	FBtr0077084	bc10-RA	142.261	-0.340903	0.789547	0.223295	-1.52669	0.126839	0.648052
chr2R	+	3553375	3554852	FBtr0088923	CG2064-RA	2470.77	0.285243	1.21862	0.186882	1.52633	0.126929	0.648052
chrX	-	5586978	5589154	FBtr0070846	CG3149-RA	66.0158	-0.378381	0.7693	0.247715	-1.52749	0.12664	0.648052
chr2L	+	16352982	16354549	FBtr0080836	CG4455-RA	1088.8	-0.318264	0.802035	0.208215	-1.52853	0.12638	0.648052
chr3L	-	7136086	7150169	FBtr0299641	corn-RC	1117.38	0.333586	1.26014	0.218442	1.52712	0.126731	0.648052
chr2L	-	1167169	1169951	FBtr0077980	Plap-RA	744.809	0.27865	1.21306	0.182457	1.52721	0.12671	0.648052
chrX	+	16182859	16187553	FBtr0074217	caz-RB	1134.63	-0.307409	0.808092	0.202182	-1.52046	0.128396	0.648291
chr3R	+	24875225	24876443	FBtr0085360	CG11837-RA	111.249	-0.353158	0.782869	0.232036	-1.52199	0.12801	0.648291
chr3R	-	6704126	6705062	FBtr0082335	CG14695-RA	167.983	0.324431	1.25217	0.213197	1.52174	0.128074	0.648291
chr3L	-	3333112	3334981	FBtr0073082	CG14969-RA	55.1352	-0.382625	0.767041	0.251533	-1.52117	0.128217	0.648291
chr3L	-	3468013	3471303	FBtr0073143	CG14971-RA	202.874	-0.318124	0.802112	0.209453	-1.51883	0.128805	0.648291
chr3R	+	6682499	6683796	FBtr0082287	CG4570-RA	692.868	0.308236	1.23819	0.20272	1.5205	0.128385	0.648291
chr3R	+	25625399	25627307	FBtr0085482	Ice-RA	614.656	-0.289409	0.818237	0.190545	-1.51885	0.1288	0.648291
chr3L	+	14065007	14068722	FBtr0075777	l(3)70Da-RA	676.462	-0.286623	0.819819	0.188334	-1.52189	0.128037	0.648291
chr3R	+	12869350	12873444	FBtr0083392	Patr-1-RA	199.097	-0.332911	0.793933	0.219052	-1.51978	0.128566	0.648291
chr2L	+	8159840	8161801	FBtr0079581	Rbsn-5-RA	84.7267	-0.361062	0.778591	0.237358	-1.52117	0.128218	0.648291
chr2R	+	2695136	2696678	FBtr0086156	SdhB-RA	167.653	-0.352644	0.783147	0.231773	-1.52151	0.128132	0.648291
chrX	+	12525642	12527511	FBtr0300376	tomosyn-RG	631.899	-0.281962	0.822472	0.18491	-1.52486	0.127294	0.648291
chr3R	+	8456379	8458756	FBtr0082643	CG18616-RA	91.4059	0.357904	1.28156	0.235871	1.51737	0.129173	0.649377
chr3R	+	14732347	14736070	FBtr0083699	endoA-RB	6481.89	0.276984	1.21166	0.183132	1.51248	0.130412	0.65483
chr2L	+	9918621	9919967	FBtr0079877	CG4598-RA	322.136	0.298399	1.22978	0.197406	1.5116	0.130635	0.654849
chr2L	-	8363692	8364593	FBtr0100541	RpS13-RB	400.525	-0.297913	0.813428	0.19713	-1.51126	0.130723	0.654849
chr3L	+	541000	542147	FBtr0072550	CG17180-RA	262.685	-0.305725	0.809036	0.202539	-1.50946	0.131181	0.656366
chr2R	-	5054071	5055006	FBtr0299994	CG42382-RA	136.234	0.340133	1.26587	0.22603	1.50481	0.132372	0.658404
chr2L	+	10380105	10382103	FBtr0080005	CG5091-RA	129.148	-0.341497	0.789222	0.226807	-1.50567	0.132151	0.658404
chr3R	-	4816382	4818661	FBtr0082012	E(var)3-9-RA	238.511	-0.308771	0.807329	0.20514	-1.50517	0.13228	0.658404
chr3L	-	14991081	14992753	FBtr0075672	mRpL39-RA	386.871	-0.30807	0.807721	0.204666	-1.50523	0.132264	0.658404
chr2R	-	20683263	20684955	FBtr0072425	Orc4-RA	72.0704	-0.365896	0.775987	0.243294	-1.50393	0.1326	0.658404
chr3R	-	20625691	20630977	FBtr0084740	polybromo-RA	222.463	-0.318687	0.801799	0.211943	-1.50365	0.132672	0.658404
chr3L	+	7341447	7346722	FBtr0076846	qm-RA	3937.76	-0.286529	0.819872	0.190369	-1.50512	0.132292	0.658404
chr2L	+	22431035	22433333	FBtr0111257	CG17490-RB	149.095	0.338587	1.26452	0.225284	1.50293	0.132856	0.658551
chr3R	+	21714340	21718999	FBtr0084937	Lnk-RA	259.021	-0.340725	0.789644	0.226836	-1.50207	0.133078	0.658883
chr2L	-	17189811	17260732	FBtr0080972	beat-IIIc-RB	96.6817	0.367258	1.2899	0.245077	1.49854	0.133993	0.659852
chrX	-	9428441	9445368	FBtr0071374	CG32700-RB	137.341	0.35935	1.28285	0.239758	1.4988	0.133924	0.659852
chr2R	-	10565788	10601125	FBtr0087477	mspo-RA	132.739	0.332416	1.25912	0.221653	1.49971	0.133689	0.659852
chr2L	-	5006841	5009715	FBtr0079038	Rtnl1-RF	3550.34	0.266288	1.20271	0.177724	1.49832	0.134049	0.659852
chr3L	+	16405877	16408488	FBtr0075389	TMS1-RA	115.12	-0.351923	0.783539	0.234715	-1.49936	0.133779	0.659852
chr2R	-	3453375	3454240	FBtr0088953	boca-RA	272.312	-0.321937	0.799995	0.215185	-1.49609	0.13463	0.660483
chr3L	+	22735083	22741716	FBtr0078530	CG7369-RA	57.0782	0.383091	1.30413	0.255967	1.49664	0.134486	0.660483
chr3R	-	5587688	5588580	FBtr0082163	Snap24-RA	184.991	0.322123	1.25017	0.215317	1.49604	0.134643	0.660483
chr3R	+	24881688	24884926	FBtr0085364	Sirt7-RA	63.6154	-0.377254	0.769902	0.252323	-1.49512	0.134882	0.660891
chr3L	+	12172984	12176455	FBtr0076001	CAH2-RA	113.917	0.353198	1.27739	0.236441	1.49381	0.135226	0.661052
chrX	+	18171317	18178632	FBtr0113465	upd3-RB	587.818	0.278396	1.21285	0.186317	1.4942	0.135122	0.661052
chr3R	-	20013444	20014588	FBtr0084575	CG5515-RB	52.4914	-0.381097	0.767853	0.255475	-1.49172	0.135772	0.662962
chr3R	-	23113087	23114199	FBtr0085173	bigmax-RA	1307.76	-0.293923	0.815681	0.197233	-1.49023	0.136165	0.664114
chr3R	+	21847550	21848858	FBtr0084958	HLHm3-RA	9078.54	0.255955	1.19413	0.171837	1.48952	0.136349	0.664254
chrX	+	11573017	11588766	FBtr0073526	bif-RB	104.967	-0.354045	0.782388	0.239077	-1.48088	0.138638	0.664467
chr3R	-	12087072	12089822	FBtr0083276	bor-RA	753.172	-0.298348	0.813183	0.201083	-1.48371	0.137887	0.664467
chr2R	-	1247831	1250589	FBtr0086092	CG10417-RB	222.176	-0.320084	0.801023	0.215842	-1.48296	0.138086	0.664467
chr3R	+	24983852	24990694	FBtr0085387	CG11897-RB	23946.8	0.26844	1.20451	0.181135	1.48199	0.138342	0.664467
chr3R	-	12820258	12821777	FBtr0083375	CG17556-RA	111.63	-0.346663	0.786401	0.233488	-1.48472	0.137619	0.664467
chr2R	-	10187605	10189813	FBtr0087562	CG8589-RA	125.52	-0.33295	0.793911	0.224845	-1.4808	0.138661	0.664467
chr3L	+	23092782	23096562	FBtr0070042	CkIIalpha-RA	191.286	-0.317284	0.80258	0.214421	-1.47972	0.138948	0.664467
chr3R	+	20850961	20855075	FBtr0084756	Hr96-RA	266.163	0.308079	1.23806	0.207111	1.48751	0.136881	0.664467
chr2R	-	3342419	3346371	FBtr0089329	Inos-RA	11802.6	0.264672	1.20136	0.177801	1.48859	0.136597	0.664467
chr3L	+	12109191	12111156	FBtr0075991	l(3)j2D3-RA	71.8901	0.36021	1.28361	0.242757	1.48383	0.137854	0.664467
chr3L	+	8884692	8887435	FBtr0076585	Mcm7-RA	128.731	0.337782	1.26381	0.22765	1.48378	0.137868	0.664467
chr3R	+	4499875	4500924	FBtr0081901	mRpL19-RA	185.668	-0.319966	0.801089	0.215176	-1.487	0.137016	0.664467
chrX	-	7620027	7622366	FBtr0071077	NELF-B-RA	121.168	-0.334716	0.79294	0.22626	-1.47934	0.139049	0.664467
chr3R	+	15847452	15852207	FBtr0083829	psidin-RA	66.4544	-0.368143	0.774779	0.248402	-1.48204	0.138329	0.664467
chr2R	-	11995182	11997455	FBtr0300576	Ric-RB	416.86	-0.315882	0.80336	0.212867	-1.48394	0.137826	0.664467
chr3R	-	19719889	19748752	FBtr0112888	sba-RC	9397.8	-0.288627	0.818681	0.194797	-1.48168	0.138425	0.664467
chrX	-	11794470	11799363	FBtr0073596	Upf1-RA	376.857	0.289428	1.22216	0.195505	1.48041	0.138765	0.664467
chr2R	+	7566999	7573787	FBtr0088077	Buffy-RA	81.5769	-0.354893	0.781928	0.240196	-1.47751	0.139538	0.664564
chr2R	-	16957568	16960290	FBtr0071541	CG10527-RA	7861.41	-0.28233	0.822262	0.191079	-1.47756	0.139526	0.664564
chrX	-	2503276	2504392	FBtr0070446	CG8636-RA	269.278	-0.315162	0.803761	0.213198	-1.47826	0.139339	0.664564
chr3L	-	21299236	21311107	FBtr0078405	Pc-RA	609.389	0.309177	1.239	0.209546	1.47546	0.140088	0.665696
chr3R	+	15705489	15711758	FBtr0083819	Pk92B-RB	323.872	0.298795	1.23012	0.20251	1.47546	0.140089	0.665696
chr2R	-	209942	358554	FBtr0302242	Gprk1-RB	171.92	-0.326326	0.797565	0.221644	-1.4723	0.14094	0.668994
chrX	+	7180866	7182082	FBtr0071047	CG2059-RA	161.436	0.315919	1.2448	0.214934	1.46984	0.141605	0.669164
chr4	+	380612	395610	FBtr0089124	Hcf-RC	466.201	0.287236	1.2203	0.195403	1.46997	0.14157	0.669164
chr2L	-	8707592	8709038	FBtr0079747	Hnf4-RA	1174.55	0.264992	1.20163	0.180216	1.47042	0.141449	0.669164
chr2L	+	10431338	10432999	FBtr0080025	TfIIB-RA	200.75	-0.336886	0.791748	0.229016	-1.47102	0.141286	0.669164
chr3L	+	1553442	1555325	FBtr0072742	Cct2-RA	101.888	0.353996	1.2781	0.241024	1.46872	0.14191	0.669199
chr2L	+	6498653	6526996	FBtr0079287	CG31637-RA	2879.03	-0.270329	0.82913	0.184066	-1.46865	0.141928	0.669199
chr3L	-	6196931	6211119	FBtr0077014	LanA-RA	13376.7	0.26972	1.20557	0.183934	1.46639	0.142541	0.671348
chr3L	+	11621145	11623099	FBtr0076103	CG18815-RA	881.519	-0.267633	0.830681	0.182614	-1.46557	0.142766	0.671571
chr3L	+	5576775	5583468	FBtr0077085	CG5146-RA	488.436	0.280547	1.21466	0.191492	1.46506	0.142904	0.671571
chr3R	-	20085358	20096952	FBtr0301367	jar-RG	14243.8	-0.284986	0.820749	0.194773	-1.46317	0.14342	0.672508
chr3R	-	7585950	7590156	FBtr0082534	Lk6-RA	2782.94	-0.267203	0.830929	0.182584	-1.46345	0.143343	0.672508
chr2L	-	5536850	5539265	FBtr0079126	CG14015-RA	74.4317	0.358843	1.2824	0.246818	1.45388	0.14598	0.677046
chr3L	+	4003481	4006626	FBtr0289977	CG14985-RB	279.425	-0.307584	0.807994	0.211439	-1.45472	0.145747	0.677046
chr2L	-	1170752	1172641	FBtr0077979	CG5118-RA	527.417	0.279468	1.21375	0.192178	1.45421	0.145888	0.677046
chr3R	+	16953466	16954630	FBtr0084013	CG5793-RA	74.3331	-0.353188	0.782853	0.242678	-1.45538	0.145565	0.677046
chr3R	+	16960010	16963938	FBtr0084016	CG5798-RA	295.298	-0.295703	0.814676	0.203222	-1.45507	0.14565	0.677046
chr3R	-	10971337	10973249	FBtr0083036	CG6904-RB	4357.35	0.261968	1.19911	0.180092	1.45463	0.145771	0.677046
chr2R	-	8538806	8539990	FBtr0087880	CG8778-RA	113.671	-0.342157	0.788861	0.234981	-1.4561	0.145365	0.677046
chr3L	-	4227444	4236162	FBtr0073248	ImpL2-RA	143.791	0.322851	1.2508	0.221931	1.45474	0.145742	0.677046
chr2L	-	10403195	10405168	FBtr0091657	LSm-4-RB	107.487	-0.36829	0.7747	0.252809	-1.45679	0.145174	0.677046
chr2R	+	2629410	2633649	FBtr0086125	phtf-RA	2514.12	-0.257388	0.836601	0.176967	-1.45444	0.145825	0.677046
chr2L	-	8277847	8301076	FBtr0079616	Btk29A-RB	679.844	0.2743	1.20941	0.189259	1.44934	0.147243	0.680156
chr3L	-	6950046	6951199	FBtr0076939	CG10075-RA	52.7272	-0.365425	0.77624	0.252229	-1.44878	0.147398	0.680156
chr2L	+	8163150	8180072	FBtr0300331	CG8486-RD	12474.7	-0.280959	0.823043	0.19387	-1.44922	0.147276	0.680156
chr2L	+	10333901	10338441	FBtr0079993	GATAd-RA	185.992	-0.327356	0.796996	0.225981	-1.4486	0.14745	0.680156
chr2L	-	10260148	10261038	FBtr0301521	Pten-RH	113.165	-0.353094	0.782904	0.243401	-1.45066	0.146873	0.680156
chrX	-	17040942	17042293	FBtr0074406	RpS5a-RA	839.218	-0.264165	0.832681	0.182452	-1.44786	0.147657	0.680373
chr3R	+	92678	94166	FBtr0078978	CG1092-RA	1373.97	-0.256395	0.837177	0.177464	-1.44477	0.148522	0.683301
chr2R	+	12996352	13001866	FBtr0086981	CG15611-RB	8303.95	-0.308325	0.807579	0.213878	-1.44159	0.149417	0.683301
chrX	+	687186	690404	FBtr0070140	CG16989-RA	757.357	-0.269788	0.829442	0.187085	-1.44206	0.149286	0.683301
chrX	+	16335569	16339400	FBtr0074278	CG4420-RA	76.6868	-0.350849	0.784122	0.243358	-1.4417	0.149388	0.683301
chr2L	-	16887122	16887962	FBtr0080959	CG6115-RA	1266.34	-0.293857	0.815718	0.203494	-1.44406	0.148723	0.683301
chr3R	+	2232584	2271735	FBtr0081723	gpp-RA	2598.23	-0.269362	0.829686	0.186646	-1.44317	0.148972	0.683301
chr3R	-	4875135	4876269	FBtr0081996	Nmdmc-RB	50.2921	0.365812	1.28861	0.253692	1.44195	0.149316	0.683301
chr3L	+	3806724	3809090	FBtr0073148	CG1120-RA	441.566	-0.276098	0.825822	0.19209	-1.43733	0.150623	0.685795
chr2L	+	10356888	10357876	FBtr0080000	CG5045-RA	103.726	-0.334612	0.792998	0.23263	-1.43838	0.150325	0.685795
chr2R	+	19732557	19734547	FBtr0072126	CG5554-RA	355.243	-0.285451	0.820485	0.19845	-1.43841	0.150319	0.685795
chr2R	-	11359970	11370336	FBtr0087359	CG8180-RA	14379.7	0.248794	1.18821	0.173224	1.43626	0.15093	0.685795
chr3R	-	5454660	5456516	FBtr0082103	Crc-RA	2906.75	0.280339	1.21448	0.195155	1.43649	0.150863	0.685795
chrX	-	22413976	22415085	FBtr0111134	Rab21-RA	59.1276	-0.369248	0.774186	0.256945	-1.43707	0.150699	0.685795
chr3R	-	11971397	11972445	FBtr0083281	CG5903-RA	181.845	-0.311603	0.805746	0.217205	-1.4346	0.1514	0.686375
chrX	-	170560	173550	FBtr0100580	ewg-RF	205.692	-0.304566	0.809686	0.212288	-1.43468	0.151378	0.686375
chrX	+	15655297	15656696	FBtr0074090	mRpL3-RA	307.141	0.284832	1.21827	0.198613	1.43411	0.151542	0.686375
chr2L	+	2992972	2998614	FBtr0077645	CG3558-RB	54.2314	-0.364376	0.776805	0.255023	-1.4288	0.153063	0.688136
chr3L	+	20310333	20313042	FBtr0074841	CG6680-RA	573.319	0.26893	1.20491	0.187903	1.43122	0.152368	0.688136
chr3L	+	18106070	18114107	FBtr0075124	CG7341-RB	60.3548	-0.360682	0.778796	0.252323	-1.42945	0.152876	0.688136
chr2L	+	10388108	10392786	FBtr0080008	da-RA	348.264	-0.283377	0.821666	0.198146	-1.43014	0.152677	0.688136
chr2L	+	10339486	10340736	FBtr0079995	SamDC-RB	2507.22	-0.257518	0.836526	0.179994	-1.4307	0.152517	0.688136
chr3R	-	10047796	10049877	FBtr0300406	Sp212-RC	154.35	0.345508	1.2706	0.241802	1.42889	0.153036	0.688136
chr3L	+	13029926	13034076	FBtr0075883	SRm160-RA	74.687	0.353102	1.2773	0.24674	1.43107	0.15241	0.688136
chr3L	-	6942591	6948986	FBtr0076940	CG10077-RA	93.754	0.336682	1.26285	0.236472	1.42377	0.154513	0.693921
chr2R	+	13307913	13313192	FBtr0086915	l(2)k01209-RD	2659.13	0.297529	1.22904	0.209152	1.42255	0.154867	0.694047
chr3R	-	1490861	1495018	FBtr0302368	Xe7-RC	141.493	-0.312064	0.805489	0.219304	-1.42297	0.154744	0.694047
chr3R	+	6652801	6674235	FBtr0301933	Cad86C-RC	94.8617	0.362214	1.2854	0.255487	1.41774	0.156267	0.695247
chrX	-	7994336	7996092	FBtr0071111	CG2258-RC	55.5847	0.362424	1.28558	0.255098	1.42073	0.155396	0.695247
chr3R	-	10906169	10921350	FBtr0113236	CG6966-RB	4669.67	-0.294794	0.815189	0.207559	-1.42029	0.155524	0.695247
chr2R	-	4485033	4487453	FBtr0088730	CG8735-RA	179.059	0.32231	1.25033	0.227256	1.41827	0.156112	0.695247
chr2R	+	16912621	16913591	FBtr0071530	CG9350-RA	66.2146	-0.355654	0.781516	0.250778	-1.4182	0.156132	0.695247
chr3L	+	19787040	19792086	FBtr0074873	HLH106-RA	145.646	-0.323788	0.798969	0.228305	-1.41822	0.156125	0.695247
chr3L	+	22742546	22752927	FBtr0078533	SPoCk-RB	439.646	0.275709	1.21059	0.194477	1.4177	0.156279	0.695247
chr3R	+	11182972	11184982	FBtr0083091	CG5044-RB	91.1549	0.342429	1.26789	0.241715	1.41666	0.156581	0.695861
chr2L	-	2979697	2987713	FBtr0077674	Chd1-RA	515.39	-0.279948	0.823621	0.197812	-1.41522	0.157003	0.69701
chr2R	+	4010630	4012563	FBtr0088783	CG2158-RA	222.189	-0.297911	0.81343	0.210706	-1.41387	0.157401	0.698045
chr2L	+	1173015	1177500	FBtr0077966	CG4887-RA	366.974	-0.277634	0.824943	0.1965	-1.41289	0.157687	0.698586
chrX	+	6198009	6200778	FBtr0070900	CG3823-RA	53.1956	0.362037	1.28524	0.256426	1.41186	0.157991	0.699203
chr3R	-	10470391	10481422	FBtr0082975	l(3)L1231-RA	482.405	0.266536	1.20292	0.188895	1.41103	0.158237	0.699566
chr3L	+	20306744	20309677	FBtr0074840	Snap-RA	370.737	0.279186	1.21351	0.19796	1.41032	0.158447	0.699765
chr3L	+	14985634	14987656	FBtr0113171	CG10006-RB	56.4718	0.352216	1.27652	0.250095	1.40833	0.159033	0.701627
chr2R	-	6046535	6079899	FBtr0299833	KCNQ-RD	2088.67	0.318007	1.24661	0.225922	1.4076	0.15925	0.701855
chr2L	+	5724699	5728661	FBtr0079135	CG11030-RA	1989.74	-0.253087	0.839099	0.179929	-1.40659	0.159549	0.702445
chr3R	+	15687364	15688322	FBtr0083815	CG11447-RA	78.6923	0.341475	1.26705	0.243261	1.40374	0.160397	0.704718
chr3L	+	3818681	3825374	FBtr0073152	enc-RB	569.931	-0.269669	0.82951	0.192042	-1.40422	0.160254	0.704718
chr3R	-	4486622	4489609	FBtr0081887	p-RA	1678.92	-0.266822	0.831148	0.19023	-1.40263	0.160728	0.705443
chr2R	-	8749670	8756934	FBtr0087816	CG17574-RA	51.2297	-0.358516	0.779966	0.255993	-1.40049	0.161365	0.706785
chr2L	-	7226817	7240496	FBtr0299537	Ndae1-RA	798.257	-0.282275	0.822293	0.201554	-1.40049	0.161366	0.706785
chr3R	+	11234145	11235056	FBtr0083099	Atx2-RB	162.442	-0.312188	0.805419	0.223272	-1.39824	0.162042	0.707257
chrX	+	8468341	8482561	FBtr0071217	CG12065-RD	1072.83	-0.25623	0.837273	0.183564	-1.39586	0.162756	0.707257
chr3R	+	5189032	5190560	FBtr0082025	CG18473-RA	550.849	0.272929	1.20826	0.19553	1.39584	0.162762	0.707257
chr2R	-	7536169	7539101	FBtr0113069	CG9003-RD	719.428	-0.265452	0.831938	0.190343	-1.3946	0.163136	0.707257
chr2L	-	21626857	21629928	FBtr0085920	Df31-RB	15609.2	-0.271424	0.828501	0.194126	-1.39819	0.162057	0.707257
chr2R	+	20668469	20669307	FBtr0072374	Eap-RA	147.872	-0.305093	0.80939	0.218242	-1.39796	0.162125	0.707257
chr2L	+	545131	547096	FBtr0078064	nAcRbeta-21C-RA	2002.1	-0.243666	0.844597	0.174585	-1.39568	0.16281	0.707257
chr3L	+	7963714	7965549	FBtr0076752	RNaseX25-RA	63.8258	-0.346488	0.786497	0.248237	-1.3958	0.162776	0.707257
chr2L	+	10251824	10254686	FBtr0079978	Ror-RA	62.1624	-0.356599	0.781003	0.255691	-1.39465	0.163121	0.707257
chr3L	-	11577217	11580867	FBtr0076146	rt-RA	78.2773	0.341592	1.26715	0.244429	1.39751	0.16226	0.707257
chr3L	-	3190621	3192442	FBtr0073109	CG14965-RA	117.139	-0.32675	0.79733	0.23445	-1.39369	0.163412	0.707731
chr2L	-	17460834	17473198	FBtr0081002	BicD-RA	2745.89	0.243338	1.18373	0.174964	1.39079	0.164288	0.709719
chr3L	-	3158490	3159547	FBtr0073113	CG12079-RA	77.208	-0.335694	0.792403	0.241304	-1.39117	0.164174	0.709719
chrX	-	6859975	6862774	FBtr0071039	CG32732-RA	132.196	-0.314954	0.803876	0.226502	-1.39052	0.164372	0.709719
chrX	-	17779421	17781231	FBtr0299619	mnb-RF	474.243	0.281249	1.21525	0.202347	1.38993	0.164549	0.709766
chr3L	-	16721596	16723916	FBtr0075347	Dbp73D-RA	105.171	0.32819	1.25544	0.23661	1.38705	0.165426	0.712101
chr2R	+	8803514	8805213	FBtr0087786	NAT1-RA	666.429	-0.25799	0.836252	0.185982	-1.38718	0.165388	0.712101
chr3L	-	2153201	2163860	FBtr0114630	CG15822-RB	230.982	0.301947	1.23281	0.217884	1.38582	0.165803	0.712245
chr3R	-	13511411	13512780	FBtr0083483	CG31249-RA	709.781	-0.254678	0.838174	0.183916	-1.38475	0.166129	0.712245
chr3R	-	12400259	12409382	FBtr0083361	Scp2-RA	289.397	0.316112	1.24497	0.22819	1.3853	0.165961	0.712245
chr2R	-	5763730	5769849	FBtr0088451	sec24-RA	461.705	-0.263829	0.832874	0.190525	-1.38475	0.166129	0.712245
chr2R	-	15337145	15339102	FBtr0086536	betaTub56D-RB	6819.64	0.236407	1.17806	0.171302	1.38006	0.167567	0.712336
chr3R	-	8174709	8176341	FBtr0082615	CG10038-RA	66.5348	0.341505	1.26708	0.248485	1.37435	0.169333	0.712336
chr3L	+	3612194	3615245	FBtr0273204	CG10359-RE	2094.77	0.244734	1.18487	0.177839	1.37616	0.168772	0.712336
chr2L	+	12172965	12174090	FBtr0080343	CG17218-RB	63.2164	-0.345375	0.787103	0.250704	-1.37762	0.16832	0.712336
chr2R	-	9859102	9860336	FBtr0087608	CG18568-RA	102.821	0.331468	1.25829	0.240023	1.38099	0.167283	0.712336
chr3R	-	1613059	1614769	FBtr0078670	CG2051-RA	429.978	-0.262958	0.833378	0.191194	-1.37534	0.169025	0.712336
chr2LHet	-	167980	169064	FBtr0113781	CG40042-RA	1266.22	0.244188	1.18443	0.176922	1.3802	0.167524	0.712336
chr3L	-	17832882	17834525	FBtr0075162	CG5577-RA	270.238	0.290003	1.22264	0.209657	1.38323	0.166595	0.712336
chr2L	-	10507857	10510447	FBtr0080135	CG7384-RA	61.3099	0.347087	1.27199	0.25248	1.37471	0.16922	0.712336
chr2R	-	12903851	12907012	FBtr0087017	CG8963-RB	709.717	0.264206	1.20097	0.191637	1.37868	0.167993	0.712336
chr2L	+	21163657	21166101	FBtr0081472	CG9246-RA	252.831	-0.304044	0.809979	0.22077	-1.37719	0.168452	0.712336
chr2R	+	17087992	17100474	FBtr0089602	Glycogenin-RA	3240.97	0.266662	1.20302	0.193272	1.37972	0.167672	0.712336
chr3R	-	15804884	15834230	FBtr0083846	Hs6st-RA	10048.7	-0.297403	0.813716	0.215479	-1.3802	0.167527	0.712336
chr3R	-	7810584	7819035	FBtr0082490	mfas-RC	4718.95	-0.298942	0.812849	0.216627	-1.37998	0.167592	0.712336
chr2L	-	16328053	16329109	FBtr0080843	mRpL4-RA	59.0986	-0.342478	0.788685	0.248743	-1.37683	0.168563	0.712336
chr3R	-	1387360	1389336	FBtr0301832	Pi4KIIalpha-RD	103.414	-0.322631	0.79961	0.234505	-1.37579	0.168885	0.712336
chr3L	-	7927402	7929197	FBtr0076768	syd-RA	96.119	-0.32974	0.79568	0.238773	-1.38097	0.167287	0.712336
chr3L	+	6048239	6049942	FBtr0077043	tan-RA	184.415	0.29543	1.22725	0.214633	1.37645	0.168683	0.712336
chr2L	-	13000765	13004098	FBtr0080429	Vha68-1-RA	136.182	0.305914	1.2362	0.221606	1.38044	0.16745	0.712336
chr3L	+	17842852	17845554	FBtr0075141	CG7441-RA	91.4511	-0.322079	0.799916	0.234576	-1.37303	0.169745	0.713363
chrX	+	13676507	13677419	FBtr0100218	CG11103-RB	130.254	-0.304255	0.80986	0.222061	-1.37015	0.170642	0.715042
chr3R	+	3839536	3842332	FBtr0081786	Pbp95-RA	144.548	-0.302486	0.810854	0.220772	-1.37012	0.170648	0.715042
chr2R	+	19950720	19952928	FBtr0100585	Rap2l-RB	111.35	0.328499	1.25571	0.239605	1.371	0.170374	0.715042
chrX	+	16255647	16262561	FBtr0100586	nonA-RC	328.493	-0.266945	0.831078	0.195576	-1.36492	0.172278	0.720453
chr2R	+	4015082	4016981	FBtr0088784	Socs44A-RA	72.9095	0.336042	1.26229	0.246106	1.36543	0.172116	0.720453
chr3L	-	17884920	17888954	FBtr0075154	Tsp74F-RA	2181.89	0.273963	1.20913	0.200897	1.3637	0.172662	0.721347
chr2L	+	6854145	6860864	FBtr0079343	l(2)k09022-RA	451.158	0.276789	1.2115	0.203153	1.36246	0.173052	0.722267
chr3L	-	21023380	21024364	FBtr0078327	CG10584-RA	222.205	0.304745	1.2352	0.224132	1.35967	0.173934	0.723111
chr3R	-	6133984	6137331	FBtr0082240	CG6293-RA	10085.6	0.268061	1.20419	0.197148	1.35969	0.173927	0.723111
chr3L	+	19866862	19874167	FBtr0074890	CG8334-RA	51.8161	0.354632	1.27866	0.260786	1.35986	0.173874	0.723111
chr2R	-	17546261	17547505	FBtr0071683	Rae1-RA	63.5039	0.336565	1.26275	0.247519	1.35975	0.173908	0.723111
chr2L	-	10410537	10413432	FBtr0080047	CG5355-RA	770.211	0.257696	1.19557	0.189632	1.35893	0.17417	0.723385
chr3R	-	3371449	3374799	FBtr0081544	alpha-Est1-RA	545.006	-0.275751	0.82602	0.203305	-1.35634	0.174991	0.724885
chr3L	-	1534929	1536831	FBtr0072831	CG12091-RA	836.416	-0.271863	0.828249	0.200442	-1.35632	0.174997	0.724885
chr3R	+	14857259	14858131	FBtr0083714	CG6013-RA	143.635	0.312073	1.24149	0.230294	1.35511	0.175384	0.724885
chr3L	-	15715428	15721522	FBtr0075579	comm-RA	2198.16	0.256041	1.1942	0.188815	1.35604	0.175086	0.724885
chrX	-	10484952	10489895	FBtr0071511	Hmr-RB	141.983	-0.302632	0.810772	0.223285	-1.35536	0.175303	0.724885
chr3L	+	1803096	1806819	FBtr0301685	CG13923-RB	94.115	0.319172	1.24761	0.236122	1.35172	0.176464	0.725383
chr3L	-	3236942	3239576	FBtr0073093	CG17746-RA	179.504	0.295504	1.22731	0.218378	1.35318	0.175999	0.725383
chr2R	-	12840156	12842770	FBtr0112691	CG34415-RC	232.051	-0.287527	0.819305	0.212578	-1.35257	0.176193	0.725383
chr2R	-	8762663	8764516	FBtr0087814	CG3814-RA	116.091	0.310059	1.23976	0.229501	1.35102	0.17669	0.725383
chr2R	+	10898903	10912194	FBtr0087414	hbs-RB	392.077	0.295299	1.22714	0.218579	1.35099	0.176698	0.725383
chr3L	-	5552581	5554675	FBtr0300070	sinu-RB	233.7	0.280734	1.21481	0.207532	1.35273	0.176142	0.725383
chrX	+	3774822	3777004	FBtr0070611	VhaAC39-RA	583.93	-0.251423	0.840068	0.18579	-1.35327	0.175971	0.725383
chr2L	+	1147844	1149454	FBtr0077959	CG4749-RA	240.302	-0.274675	0.826637	0.203751	-1.34809	0.17763	0.727804
chr3R	+	4632087	4633303	FBtr0081919	CG8359-RA	419.479	0.300564	1.23163	0.222945	1.34815	0.177609	0.727804
chr3R	-	8258255	8259542	FBtr0082593	Aos1-RA	140.298	-0.298245	0.813241	0.221504	-1.34645	0.178156	0.72821
chr3R	+	25823644	25825477	FBtr0085548	CG11504-RA	144.755	0.307176	1.23728	0.228376	1.34504	0.178611	0.72821
chr2R	+	11425680	11427520	FBtr0087334	CG30467-RA	137.278	0.295292	1.22713	0.219768	1.34366	0.179059	0.72821
chrX	-	6547139	6548257	FBtr0070993	CG3226-RA	567.392	0.252977	1.19166	0.18863	1.34113	0.179878	0.72821
chr2L	+	9921701	9922752	FBtr0079879	CG4592-RA	308.061	0.271212	1.20682	0.201471	1.34615	0.178253	0.72821
chr3L	-	11062143	11062962	FBtr0076239	CG6310-RA	2331.74	0.241878	1.18253	0.180625	1.33912	0.180532	0.72821
chr4	+	230949	233794	FBtr0089112	Crk-RC	399.957	0.263372	1.20028	0.196367	1.34122	0.17985	0.72821
chr3L	-	1871574	1876306	FBtr0072864	dre4-RA	2435.85	0.234544	1.17653	0.174892	1.34108	0.179894	0.72821
chr3R	+	7784265	7786673	FBtr0082482	Hsp70Ab-RA	230.384	0.279446	1.21373	0.208731	1.33879	0.18064	0.72821
chr2L	+	13203739	13209116	FBtr0080441	Pect-RD	347.843	-0.261937	0.833968	0.195063	-1.34283	0.179327	0.72821
chr3R	-	3735310	3737501	FBtr0081764	Prat-RA	793.391	-0.252626	0.839367	0.187926	-1.34428	0.178857	0.72821
chr2R	+	4537155	4552728	FBtr0089427	ptc-RA	13720.9	-0.239767	0.846882	0.178859	-1.34053	0.180072	0.72821
chr2R	+	17062820	17065991	FBtr0071578	Pu-RB	596.762	0.26414	1.20092	0.197158	1.33974	0.18033	0.72821
chr3L	+	1463819	1468483	FBtr0072694	rho-RA	28953.1	0.240861	1.1817	0.179693	1.3404	0.180115	0.72821
chrX	+	15682932	15687780	FBtr0074095	Rhp-RA	582.453	0.274675	1.20972	0.204923	1.34038	0.180122	0.72821
chrX	+	7828937	7829832	FBtr0071096	RpS14b-RA	242.77	0.282596	1.21638	0.211044	1.33904	0.180558	0.72821
chr3R	+	2472630	2481770	FBtr0081686	Taf1-RC	603.037	0.261162	1.19844	0.194893	1.34003	0.180236	0.72821
chr2L	-	18563351	18571723	FBtr0112545	Pde11-RC	53.3312	0.337211	1.26331	0.25202	1.33803	0.180885	0.728509
chr3L	-	9363299	9364142	FBtr0076498	Fdxh-RA	74.2424	-0.323721	0.799006	0.242043	-1.33745	0.181074	0.72858
chr3R	-	3312305	3317323	FBtr0289953	alpha-Est10-RB	14903.8	0.236914	1.17847	0.178486	1.32736	0.18439	0.729482
chrX	-	10672923	10674815	FBtr0073425	Ant2-RA	216.914	0.315459	1.24441	0.23639	1.33448	0.182046	0.729482
chr2L	-	2161672	2178749	FBtr0077850	aop-RB	7534.08	0.233665	1.17582	0.17509	1.33454	0.182026	0.729482
chr2R	+	4839844	4850301	FBtr0300599	babo-RC	1613.31	0.236171	1.17786	0.178161	1.3256	0.184971	0.729482
chr3L	-	9850688	9852957	FBtr0076366	CG10809-RA	65.5952	0.32453	1.25226	0.245227	1.32339	0.185707	0.729482
chr3L	-	3803834	3806456	FBtr0073185	CG10855-RA	90.6277	-0.311695	0.805694	0.234857	-1.32717	0.184452	0.729482
chr3R	+	19508196	19509606	FBtr0084438	CG16710-RA	69.192	0.325162	1.25281	0.244598	1.32937	0.183726	0.729482
chrX	-	13188502	13190684	FBtr0073796	CG1764-RA	368.545	0.261692	1.19888	0.197471	1.32522	0.185099	0.729482
chr3L	+	7862144	7887914	FBtr0076746	CG32365-RA	1071.28	0.266478	1.20287	0.199465	1.33596	0.181562	0.729482
chrX	-	12802017	12803599	FBtr0073693	CG4400-RA	84.514	-0.327707	0.796802	0.245991	-1.33219	0.182798	0.729482
chr2R	-	9103159	9106752	FBtr0087765	CG4630-RA	1408.47	0.250993	1.19003	0.188961	1.32828	0.184086	0.729482
chr2L	-	1103483	1108318	FBtr0077989	CG4644-RA	309.33	0.274609	1.20967	0.207677	1.32229	0.186071	0.729482
chr3R	-	7259210	7261328	FBtr0082402	CG6744-RA	207.559	0.28932	1.22206	0.218923	1.32156	0.186315	0.729482
chr3L	+	18898518	18902074	FBtr0075068	CG6841-RA	171.09	-0.291655	0.816964	0.220755	-1.32117	0.186444	0.729482
chr3L	-	15498539	15501317	FBtr0075604	CG7841-RA	686.84	0.243357	1.18374	0.183395	1.32695	0.184524	0.729482
chr3L	-	19578193	19579182	FBtr0074972	CG9231-RA	90.0609	-0.325338	0.798111	0.244054	-1.33306	0.182512	0.729482
chr3L	+	14625712	14664716	FBtr0075680	dlp-RB	6241.14	-0.284346	0.821114	0.213105	-1.3343	0.182106	0.729482
chr2R	+	3136670	3138160	FBtr0089049	Gadd45-RA	10838.9	0.228396	1.17153	0.171351	1.33292	0.182559	0.729482
chr2L	-	8431086	8433598	FBtr0079708	grk-RA	3413.15	-0.283473	0.821611	0.212571	-1.33354	0.182353	0.729482
chr3R	-	5068252	5071585	FBtr0301246	ird1-RB	78.2937	-0.32171	0.800121	0.242911	-1.32439	0.185372	0.729482
chr3R	+	18246991	18248568	FBtr0084229	mats-RA	66.1675	0.325436	1.25304	0.246054	1.32262	0.185962	0.729482
chrX	+	20115727	20119273	FBtr0077335	Peritrophin-A-RA	50.9237	0.336255	1.26248	0.253116	1.32846	0.184026	0.729482
chrX	-	1766435	1767552	FBtr0070366	Pgam5-RA	663.519	0.254393	1.19283	0.191245	1.33019	0.183456	0.729482
chr2L	-	5072156	5093536	FBtr0079026	pgant5-RA	4365.83	-0.245598	0.843466	0.185503	-1.32396	0.185516	0.729482
chr4	+	328738	330934	FBtr0089121	Rad23-RB	1392.77	-0.234831	0.849785	0.177623	-1.32207	0.186144	0.729482
chr3LHet	+	2397923	2398981	FBtr0113743	RpL15-RB	910.959	0.295888	1.22764	0.22312	1.32614	0.184794	0.729482
chr2R	+	18262597	18265352	FBtr0071820	Rtf1-RA	190.839	0.303693	1.2343	0.229804	1.32153	0.186324	0.729482
chr2L	-	6477178	6480456	FBtr0079266	Sec61alpha-RA	4293.46	-0.233182	0.850756	0.175451	-1.32905	0.183832	0.729482
chr3L	-	12726459	12727708	FBtr0075952	snRNP69D-RA	286.349	0.266458	1.20285	0.200272	1.33048	0.18336	0.729482
chr2R	-	19247786	19253878	FBtr0072037	vir-RA	55.5629	0.33275	1.25941	0.251596	1.32256	0.185982	0.729482
chrX	-	1956346	1959198	FBtr0070339	CG4281-RA	541.87	-0.249988	0.840903	0.189342	-1.3203	0.186734	0.729946
chr3RHet	-	1813575	1823896	FBtr0113895	CG40451-RA	124.805	0.303213	1.23389	0.229838	1.31925	0.187087	0.730653
chrX	+	11749066	11757861	FBtr0273257	ATP7-RB	857.961	0.268953	1.20493	0.204424	1.31567	0.188286	0.732653
chr3R	+	24942113	24944112	FBtr0085370	CG11877-RA	107.497	0.307921	1.23792	0.233782	1.31713	0.187794	0.732653
chr3R	-	5082411	5083367	FBtr0081985	CG16736-RA	53.6295	-0.331419	0.794755	0.251903	-1.31566	0.188288	0.732653
chr2L	+	21158847	21160783	FBtr0081471	CG9248-RA	133.219	-0.290438	0.817654	0.220641	-1.31634	0.18806	0.732653
chr3L	-	9499918	9502649	FBtr0076426	CG3408-RA	1418.39	0.242929	1.18339	0.184741	1.31497	0.188519	0.73288
chr2L	-	10224664	10226779	FBtr0079956	CG5708-RB	523.102	-0.248277	0.841902	0.189085	-1.31304	0.189168	0.734733
chr2R	-	18487910	18493168	FBtr0300409	CG4294-RB	170.472	-0.282233	0.822317	0.215177	-1.31163	0.189644	0.73591
chr2R	+	8232525	8238583	FBtr0087904	ana3-RA	156.798	-0.282082	0.822403	0.215527	-1.3088	0.190602	0.736937
chrX	+	5811195	5835703	FBtr0070858	CG3726-RA	6748.65	0.238324	1.17962	0.182026	1.30929	0.190436	0.736937
chr2R	-	5132065	5134750	FBtr0100119	hig-RD	104.308	0.310221	1.2399	0.237007	1.30891	0.190565	0.736937
chr3L	+	15228720	15235932	FBtr0075607	Tollo-RA	17720.8	-0.281417	0.822782	0.214849	-1.30983	0.190252	0.736937
chr2L	+	20758153	20767523	FBtr0081410	dia-RA	318.079	-0.261458	0.834244	0.199937	-1.3077	0.190975	0.737038
chr2L	-	6969825	6971718	FBtr0079355	snRNP70K-RA	577.92	0.252161	1.19099	0.192794	1.30793	0.190897	0.737038
chr3R	-	7037962	7040237	FBtr0082371	CG6672-RA	346.152	0.254155	1.19264	0.194546	1.3064	0.191416	0.738071
chr3L	+	13405946	13409554	FBtr0075845	flr-RA	1083.52	-0.257024	0.836812	0.196901	-1.30534	0.191776	0.738788
chr3R	-	1365225	1373463	FBtr0078761	CG2519-RA	719.866	-0.253629	0.838784	0.194775	-1.30217	0.19286	0.742291
chr2L	+	1080931	1083378	FBtr0077953	Atg4-RA	108.897	0.29877	1.2301	0.230218	1.29777	0.194366	0.743646
chr2R	+	5914359	5916003	FBtr0088393	CG12128-RA	272.048	-0.284009	0.821306	0.21904	-1.2966	0.194767	0.743646
chrX	-	3367515	3368553	FBtr0070527	CG12206-RA	482.99	0.259631	1.19717	0.200218	1.29674	0.19472	0.743646
chr2R	-	11903546	11904628	FBtr0087261	CG8397-RA	299.111	-0.2848	0.820855	0.219513	-1.29742	0.194486	0.743646
chrX	-	16581697	16589202	FBtr0074367	Sep4-RB	2599.39	0.246583	1.18639	0.189961	1.29807	0.194263	0.743646
chrX	-	15498603	15520564	FBtr0074063	sog-RA	4341.93	-0.241825	0.845675	0.186587	-1.29604	0.19496	0.743646
chr3R	-	11028791	11032165	FBtr0083141	Spn5-RA	7261.16	-0.291993	0.816773	0.224805	-1.29887	0.193989	0.743646
chr3L	+	13470643	13473379	FBtr0075806	stv-RA	612.686	0.263769	1.20061	0.203518	1.29605	0.194959	0.743646
chrX	-	1775340	1783935	FBtr0070362	trr-RC	171.573	-0.28052	0.823294	0.21627	-1.29708	0.194602	0.743646
chr2R	-	7576432	7578370	FBtr0088083	wal-RB	460.152	-0.258057	0.836213	0.199	-1.29677	0.194711	0.743646
chr2R	+	7932121	7937678	FBtr0087978	Drep-1-RA	900.897	0.233203	1.17544	0.180008	1.29551	0.195143	0.743677
chrX	-	13707475	13716334	FBtr0073835	Clic-RA	3649.87	0.223962	1.16794	0.173019	1.29444	0.195515	0.744427
chr3L	-	1667495	1668651	FBtr0072805	RpL23A-RA	571.949	0.268064	1.20419	0.20725	1.29343	0.195862	0.745081
chr2L	+	3713388	3714304	FBtr0077537	CG2818-RA	396.755	-0.248124	0.841991	0.192259	-1.29057	0.196853	0.745516
chr2R	-	4792347	4794487	FBtr0088683	CG8258-RA	1363.35	-0.237944	0.847953	0.184143	-1.29217	0.196297	0.745516
chr2R	-	16446661	16449834	FBtr0086259	Mgat1-RA	89.2985	0.308752	1.23864	0.239055	1.29155	0.196513	0.745516
chr3R	+	23748551	23749489	FBtr0085248	RpL4-RA	531.26	-0.249662	0.841094	0.193283	-1.29169	0.196466	0.745516
chr3L	-	262042	264370	FBtr0072519	Tudor-SN-RA	1804.94	-0.230321	0.852445	0.178426	-1.29085	0.196755	0.745516
chr2R	-	2945156	2949215	FBtr0089061	pgant3-RA	149.265	-0.283106	0.82182	0.219581	-1.2893	0.197293	0.746519
chr3R	-	19029906	19047710	FBtr0084392	cnc-RC	1348.31	-0.238231	0.847784	0.185075	-1.28721	0.198021	0.748609
chr3R	+	15703462	15705034	FBtr0083817	Arc42-RA	52.6076	-0.331212	0.794869	0.257667	-1.28543	0.198643	0.749388
chr2R	+	6505169	6524889	FBtr0088283	CG11883-RB	4069.16	-0.277947	0.824764	0.216197	-1.28562	0.198575	0.749388
chrX	+	15605127	15606042	FBtr0074055	CG15601-RA	183.473	-0.28427	0.821157	0.221536	-1.28318	0.19943	0.749388
chr3R	+	14493567	14494805	FBtr0083663	CG31229-RA	123.772	-0.287945	0.819068	0.224301	-1.28374	0.199232	0.749388
chr3R	-	14986984	14987944	FBtr0299958	CG42359-RA	326.802	0.257442	1.19536	0.200329	1.2851	0.198757	0.749388
chr3L	-	16699684	16704773	FBtr0100145	Lasp-RB	6484.89	-0.252217	0.839605	0.196439	-1.28395	0.199161	0.749388
chr3R	+	11091356	11092412	FBtr0083064	Oscp-RB	162.655	-0.27809	0.824682	0.216735	-1.28309	0.199461	0.749388
chrX	+	15754169	15756919	FBtr0074108	Gbeta13F-RC	700.898	-0.244677	0.844005	0.190797	-1.28239	0.199705	0.749642
chr3R	+	12089998	12092632	FBtr0083259	Mat89Bb-RA	61.1981	-0.318512	0.801896	0.248576	-1.28135	0.200071	0.750356
chr2L	-	6677835	6684357	FBtr0273250	Nhe3-RG	2011.79	-0.228443	0.853555	0.178463	-1.28006	0.200525	0.751394
chr3R	-	15859603	15861758	FBtr0083839	CG10889-RA	720.667	-0.235835	0.849194	0.184582	-1.27767	0.201367	0.752292
chr4	-	972187	978971	FBtr0089232	CG32016-RD	58.8479	-0.322832	0.799499	0.252963	-1.2762	0.201884	0.752292
chr2L	+	5011102	5012127	FBtr0079000	CG3887-RA	111.602	0.303824	1.23441	0.238091	1.27608	0.201927	0.752292
chrX	-	3991948	3994999	FBtr0070671	CG6379-RA	86.7019	-0.305976	0.808895	0.239615	-1.27695	0.20162	0.752292
chr2L	-	16264061	16287728	FBtr0080854	crp-RA	24367.5	-0.24346	0.844717	0.190819	-1.27587	0.202003	0.752292
chrX	-	13229806	13231665	FBtr0300828	RpS15Aa-RF	536.702	-0.241512	0.845858	0.188925	-1.27835	0.201126	0.752292
chr2L	+	9915259	9917221	FBtr0079876	yip2-RA	1676.3	-0.256964	0.836847	0.201078	-1.27793	0.201273	0.752292
chr3R	-	22690327	22692345	FBtr0085096	ball-RB	63.6642	-0.322156	0.799874	0.252808	-1.27431	0.202554	0.753041
chr3R	-	25317246	25319235	FBtr0085433	CG2310-RA	4239.63	0.218754	1.16373	0.171666	1.2743	0.202558	0.753041
chr3L	+	24021625	24028960	FBtr0111163	CG40045-RA	252.308	-0.257692	0.836425	0.202334	-1.27359	0.202807	0.753147
chrX	-	2050126	2053025	FBtr0070429	wapl-RA	348.421	0.249219	1.18856	0.195739	1.27322	0.202941	0.753147
chr3R	+	4573554	4576487	FBtr0081915	CG8223-RA	388.838	-0.261363	0.834299	0.205578	-1.27136	0.203601	0.754198
chr3L	-	19250511	19253767	FBtr0075020	nes-RB	684.244	-0.253032	0.839131	0.199093	-1.27092	0.203756	0.754198
chr2L	+	21104539	21107942	FBtr0299910	Nhe2-RE	53.9483	0.320468	1.24874	0.25207	1.27135	0.203606	0.754198
chr2R	+	14048229	14051719	FBtr0086746	CG10915-RA	50.5632	0.324004	1.2518	0.255064	1.27028	0.203984	0.754386
chr3R	+	601344	603213	FBtr0078868	atms-RA	653.753	-0.238379	0.847697	0.18831	-1.26588	0.205555	0.75477
chr3R	-	14005435	14009139	FBtr0083619	cdm-RA	2365.36	0.235669	1.17745	0.185851	1.26806	0.204778	0.75477
chr3R	+	23532824	23536579	FBtr0300766	CG12877-RE	107.336	-0.293936	0.815674	0.232035	-1.26677	0.205236	0.75477
chr3R	-	16407492	16411530	FBtr0300803	CG16953-RB	115.221	0.303242	1.23391	0.239087	1.26833	0.20468	0.75477
chr2L	-	21057702	21069891	FBtr0081507	CG9265-RA	70.5998	0.308548	1.23846	0.243811	1.26552	0.205685	0.75477
chr3R	-	26069698	26072425	FBtr0085638	CG9733-RA	130.568	0.284781	1.21823	0.224622	1.26782	0.204862	0.75477
chr2L	+	10376480	10379908	FBtr0080004	dpr19-RA	74.6699	-0.309322	0.807021	0.244016	-1.26763	0.204929	0.75477
chr2L	-	10845783	10847044	FBtr0080184	Porin2-RA	191.52	0.277355	1.21197	0.219077	1.26602	0.205507	0.75477
chr2R	+	2927725	2930267	FBtr0089030	Tsp42Ej-RA	1163.58	0.242193	1.18279	0.191202	1.26668	0.205269	0.75477
chr3R	+	13431882	13434263	FBtr0083462	sll-RA	376.798	-0.262969	0.833371	0.207931	-1.2647	0.20598	0.755201
chr2L	-	10968312	10970225	FBtr0080169	CG33129-RE	444.516	0.261497	1.19872	0.207039	1.26303	0.206577	0.756087
chr2RHet	+	2901803	2903663	FBtr0113679	eIF-4B-RE	370.788	-0.262859	0.833435	0.208066	-1.26334	0.206467	0.756087
chr2L	-	12014304	12020992	FBtr0080312	CG6734-RA	134.88	-0.28487	0.820816	0.225734	-1.26197	0.206959	0.756723
chrX	-	8449276	8452811	FBtr0071234	l(1)G0095-RA	109.207	-0.296772	0.814072	0.235242	-1.26156	0.207107	0.756723
chr2L	-	13370219	13371021	FBtr0080472	CG9306-RA	52.788	0.318645	1.24716	0.252838	1.26027	0.20757	0.757168
chrX	-	13274722	13278907	FBtr0073790	Rbp1-like-RA	222.488	-0.267137	0.830967	0.211974	-1.26023	0.207585	0.757168
chr2L	-	18472965	18484438	FBtr0300676	CG10283-RD	450.176	0.239555	1.18063	0.191181	1.25303	0.210194	0.760861
chr3R	+	216098	217833	FBtr0078919	CG14646-RA	499.009	-0.235438	0.849427	0.187789	-1.25374	0.209937	0.760861
chr2R	+	5724576	5725915	FBtr0088477	CG1663-RA	154.773	-0.275214	0.826328	0.219746	-1.25242	0.210417	0.760861
chr3R	-	5525599	5531139	FBtr0082092	CG31352-RA	8900.08	-0.219167	0.859062	0.174801	-1.25381	0.209912	0.760861
chr3R	-	20640625	20642714	FBtr0084738	CG5808-RA	197.318	-0.275759	0.826015	0.22014	-1.25265	0.210332	0.760861
chr3R	-	17857872	17859967	FBtr0084183	CG6015-RA	64.4256	-0.31695	0.802765	0.252506	-1.25522	0.2094	0.760861
chr3L	+	14755145	14760812	FBtr0075690	CG9384-RA	244.008	-0.273759	0.827161	0.21794	-1.25612	0.209072	0.760861
chr2R	+	16945315	16947388	FBtr0071532	cpa-RA	305.829	-0.254241	0.838428	0.202792	-1.2537	0.20995	0.760861
chr2L	+	11282105	11284337	FBtr0080213	mre11-RA	57.4999	0.312627	1.24197	0.249699	1.25201	0.210565	0.760861
chr3L	+	20764630	20766060	FBtr0078248	Pitslre-RD	451.461	-0.243579	0.844647	0.19383	-1.25666	0.208876	0.760861
chrX	+	11019279	11020840	FBtr0073436	Rpt3-RA	190.181	-0.270984	0.828754	0.215928	-1.25497	0.209488	0.760861
chr3R	-	25312733	25315002	FBtr0085436	CG2321-RA	52.6541	0.3204	1.24868	0.256306	1.25007	0.211276	0.762781
chr3L	+	8418077	8421497	FBtr0076614	Cbl-RA	129.723	-0.278528	0.824432	0.223503	-1.24619	0.212694	0.763162
chr3L	+	9040541	9041833	FBtr0076523	CG5144-RA	60.957	0.310249	1.23992	0.24838	1.24909	0.211632	0.763162
chr3L	-	17848955	17849862	FBtr0273277	CG5535-RC	2982.32	0.224363	1.16826	0.180068	1.24599	0.212768	0.763162
chr3R	-	7648424	7695180	FBtr0082517	CG6959-RA	1270.38	0.223597	1.16764	0.179357	1.24666	0.212522	0.763162
chr2R	+	14286997	14287884	FBtr0086670	GstE2-RA	228.868	0.274237	1.20935	0.21998	1.24664	0.212528	0.763162
chr2L	-	8684815	8685899	FBtr0079750	PrBP-RA	54.5523	-0.317476	0.802472	0.254693	-1.24651	0.212579	0.763162
chr2L	-	11002833	11004152	FBtr0080164	RpL9-RB	272.879	-0.261012	0.834502	0.209575	-1.24544	0.212971	0.763162
chr2R	-	14540416	14545710	FBtr0086657	SP2637-RA	54.8986	-0.31354	0.804665	0.251764	-1.24537	0.212996	0.763162
chr3R	+	19864010	19867573	FBtr0084534	spas-RB	1409.54	-0.23386	0.850357	0.187664	-1.24617	0.212704	0.763162
chr2R	+	20702344	20722125	FBtr0072378	Dll-RB	1038.62	0.238141	1.17947	0.191332	1.24465	0.213261	0.763466
chr3L	-	21295580	21297532	FBtr0078406	CG11309-RB	49.6195	-0.324442	0.798607	0.261239	-1.24193	0.214261	0.764436
chr2L	-	9787279	9790683	FBtr0079919	CG18854-RC	852.308	0.231645	1.17417	0.186588	1.24148	0.21443	0.764436
chrX	+	5584075	5587117	FBtr0070804	cv-RA	279.825	0.25052	1.18964	0.201544	1.24301	0.213866	0.764436
chr3R	+	25551556	25558388	FBtr0085460	Kul-RA	79.7314	0.316078	1.24494	0.254581	1.24156	0.214398	0.764436
chr3L	+	11063664	11066448	FBtr0076206	Mocs1-RB	8349.12	0.21378	1.15972	0.172127	1.24199	0.214239	0.764436
chr3L	-	16769628	16772810	FBtr0075346	CG13025-RA	162.924	-0.277109	0.825243	0.223411	-1.24035	0.214844	0.765048
chr3R	+	11520970	11522286	FBtr0083164	CG5399-RA	2918.1	0.225452	1.16914	0.182025	1.23858	0.215501	0.765048
chr3R	+	19978127	19980618	FBtr0084550	CG6178-RA	76.4311	-0.301786	0.811248	0.243587	-1.23893	0.215373	0.765048
chr2L	-	6448801	6455934	FBtr0079272	retm-RA	201.258	-0.278214	0.824611	0.224402	-1.2398	0.21505	0.765048
chr2R	+	20644906	20647989	FBtr0072370	spz6-RA	97.5608	0.301289	1.23224	0.243123	1.23925	0.215254	0.765048
chr3L	+	361499	365681	FBtr0072548	CG1233-RB	54.1794	-0.3242	0.798741	0.262002	-1.2374	0.21594	0.76539
chr3R	+	16154168	16155751	FBtr0083882	Sirt2-RA	52.4872	0.312899	1.2422	0.252879	1.23735	0.215958	0.76539
chr3L	+	22895036	22898570	FBtr0078559	CG11133-RA	57.7972	-0.311567	0.805766	0.252126	-1.23576	0.216547	0.766202
chrX	-	16450797	16454049	FBtr0074294	Pp2B-14D-RA	226.567	-0.261466	0.83424	0.211531	-1.23607	0.216434	0.766202
chr3L	-	16078977	16080611	FBtr0075498	Taspase1-RA	540.343	0.236945	1.17849	0.191852	1.23504	0.216817	0.766518
chr3R	+	7788869	7790550	FBtr0082483	aur-RA	190.933	-0.260442	0.834832	0.211543	-1.23115	0.218266	0.76753
chr2R	-	16508419	16510921	FBtr0086254	CG11180-RA	180.147	-0.273576	0.827267	0.221963	-1.23253	0.217752	0.76753
chr2R	-	7245405	7246654	FBtr0088155	CG12384-RA	203.864	0.269263	1.20519	0.218842	1.2304	0.218546	0.76753
chr3L	+	13495803	13503200	FBtr0075812	CG17689-RA	158.855	0.282094	1.21596	0.229164	1.23097	0.218335	0.76753
chr2R	-	7504374	7506521	FBtr0088090	Egm-RA	279.235	-0.254414	0.838328	0.207007	-1.22901	0.219067	0.76753
chr3R	-	18547042	18550290	FBtr0084327	Irp-1A-RA	148.966	-0.26865	0.830096	0.218685	-1.22848	0.219268	0.76753
chr3R	-	8531245	8538000	FBtr0082662	mus308-RA	625.283	0.252838	1.19155	0.205031	1.23317	0.217512	0.76753
chr2R	-	5191183	5196186	FBtr0088598	Myd88-RA	491.169	-0.246403	0.842996	0.200457	-1.22921	0.218994	0.76753
chr2L	-	6778554	6786856	FBtr0079384	nrv1-RA	8899.74	0.211903	1.15821	0.172366	1.22938	0.218931	0.76753
chr3R	+	16941977	16943622	FBtr0084012	ppan-RA	719.954	0.266489	1.20288	0.216498	1.23091	0.218358	0.76753
chr3L	+	22069196	22070587	FBtr0078481	RpLP0-RA	2125.57	-0.221501	0.857673	0.179978	-1.23071	0.218432	0.76753
chr3L	+	7929518	7930358	FBtr0076750	Srp9-RA	107.496	-0.280239	0.823455	0.228044	-1.22888	0.219118	0.76753
chrX	-	15471018	15471986	FBtr0089701	cerv-RB	59.1793	-0.306664	0.808509	0.250317	-1.22511	0.220535	0.770696
chr3L	+	3376757	3377687	FBtr0300749	CG12012-RB	54.4286	-0.312827	0.805062	0.255295	-1.22536	0.220441	0.770696
chr2L	+	5029612	5037114	FBtr0079002	Cg25C-RB	489.305	0.27062	1.20633	0.221252	1.22313	0.221281	0.772032
chr2L	+	22249904	22258260	FBtr0085955	Tif-IA-RA	85.1937	0.30555	1.23589	0.249788	1.22324	0.22124	0.772032
chr2L	-	1500835	1502888	FBtr0077933	CG7420-RA	420.22	0.245536	1.18553	0.201009	1.22152	0.22189	0.773522
chr3R	+	19084144	19086324	FBtr0084376	CG13827-RA	97.3501	-0.282778	0.822007	0.231916	-1.21931	0.222725	0.773896
chr3R	+	27022640	27024452	FBtr0085755	CG1544-RA	63.777	0.304756	1.23521	0.249831	1.21985	0.222521	0.773896
chr3L	-	21431724	21434487	FBtr0078397	CG5664-RA	97.8188	-0.287737	0.819186	0.235968	-1.21939	0.222696	0.773896
chr2L	+	4955568	4958292	FBtr0078992	Marcal1-RA	204.051	0.270932	1.20659	0.222029	1.22026	0.222367	0.773896
chr3R	+	7476716	7481062	FBtr0082420	CG10535-RA	179.494	-0.258684	0.83585	0.212623	-1.21663	0.223743	0.774589
chr2L	+	10987796	10989241	FBtr0080149	CG12253-RA	161.6	0.265105	1.20172	0.218076	1.21565	0.224117	0.774589
chr3R	-	5873103	5874310	FBtr0082204	CG12811-RA	79.4003	-0.298203	0.813265	0.246068	-1.21187	0.225562	0.774589
chr3L	-	3951190	3952420	FBtr0290224	CG14984-RB	119.908	0.277103	1.21176	0.22806	1.21504	0.22435	0.774589
chr2L	+	3037546	3038793	FBtr0077653	CG17260-RA	71.4531	-0.295192	0.814964	0.243184	-1.21386	0.2248	0.774589
chr2R	+	19242771	19243715	FBtr0301852	CG30410-RB	513.31	-0.240292	0.846574	0.197414	-1.2172	0.223528	0.774589
chr2L	+	821447	824337	FBtr0100469	CG3662-RB	535.214	-0.232486	0.851167	0.19126	-1.21555	0.224156	0.774589
chr3L	-	9890016	9891672	FBtr0076356	CG6707-RA	138.951	0.271345	1.20693	0.223951	1.21162	0.225656	0.774589
chr3R	-	7411420	7415875	FBtr0082458	CG6791-RB	386.885	0.26041	1.19782	0.214796	1.21236	0.225375	0.774589
chr2L	-	6096695	6098935	FBtr0079212	CG9175-RB	444.394	0.248604	1.18806	0.204435	1.21606	0.223964	0.774589
chr2L	-	6445070	6447877	FBtr0089948	CG9527-RA	301.723	0.266244	1.20267	0.219454	1.21321	0.225049	0.774589
chr2L	+	5520262	5521384	FBtr0079095	cl-RA	401.564	-0.237178	0.848403	0.195711	-1.21188	0.225558	0.774589
chr3L	+	24530431	24531234	FBtr0111144	mRpS5-RD	66.5257	-0.302321	0.810947	0.248996	-1.21416	0.224686	0.774589
chr3R	+	19182291	19184254	FBtr0084409	sec13-RA	950.976	0.22476	1.16858	0.184595	1.21758	0.223383	0.774589
chrX	+	7889616	7915147	FBtr0089999	Tbh-RB	301.51	0.241803	1.18247	0.199497	1.21207	0.225487	0.774589
chr3L	-	18100946	18102667	FBtr0075136	CG5147-RA	178.09	0.265335	1.20192	0.219317	1.20982	0.226347	0.776028
chr3R	-	17492275	17497422	FBtr0084115	DNApol-alpha180-RA	152.891	0.28013	1.2143	0.231613	1.20948	0.22648	0.776028
chr3R	+	17122345	17124246	FBtr0084057	Hsromega-RA	10087.5	0.220809	1.16539	0.182622	1.2091	0.226623	0.776028
chr2R	-	8058932	8061766	FBtr0088013	Oda-RA	4513.55	-0.230057	0.852601	0.190585	-1.20711	0.227391	0.777646
chr2R	-	11702568	11704420	FBtr0087315	Zasp52-RC	7125.16	0.222644	1.16687	0.184472	1.20693	0.227461	0.777646
chr2R	-	5160327	5172588	FBtr0088601	Pkn-RB	1395.8	-0.219023	0.859147	0.181784	-1.20485	0.22826	0.779751
chr2R	-	7755381	7773085	FBtr0113071	CG13185-RB	314.399	0.245272	1.18532	0.203761	1.20372	0.228697	0.77999
chr3R	+	22707456	22736719	FBtr0085065	T48-RA	4674.68	0.229081	1.17209	0.190255	1.20407	0.228562	0.77999
chr2R	+	8222846	8223710	FBtr0301195	CG8490-RB	110.95	0.282677	1.21645	0.235229	1.20171	0.229476	0.782019
chr3L	-	9877505	9881740	FBtr0076361	Taf2-RA	269.028	0.242541	1.18307	0.202081	1.20022	0.230055	0.783365
chr3R	-	19752094	19753346	FBtr0084522	CG13601-RA	69.4932	-0.294572	0.815314	0.245778	-1.19853	0.230712	0.784687
chr3R	+	22287252	22291147	FBtr0085015	CG5455-RA	10666	0.220469	1.16511	0.18399	1.19827	0.230812	0.784687
chr3R	-	16380281	16383376	FBtr0089482	att-ORFA-RC	2863.94	0.229488	1.17242	0.191745	1.19684	0.231369	0.785103
chr3L	+	4542125	4550539	FBtr0113143	CG11357-RC	2267.01	-0.237938	0.847956	0.198721	-1.19735	0.231172	0.785103
chrX	+	12804125	12805948	FBtr0073692	CG4645-RA	68.8595	-0.299837	0.812344	0.250632	-1.19632	0.231571	0.785103
chr3R	-	7234514	7235595	FBtr0082406	CG6719-RA	145.359	0.264582	1.20129	0.221211	1.19606	0.231673	0.785103
chrX	+	1988310	1995810	FBtr0070378	csw-RA	111.275	-0.288212	0.818916	0.241115	-1.19533	0.231959	0.785448
chr2L	+	21757984	21760915	FBtr0085903	CG1416-RA	273.622	0.24225	1.18284	0.203603	1.18981	0.234119	0.78659
chr2R	-	5931145	5936121	FBtr0088434	CG18445-RA	1318.8	-0.228113	0.853751	0.191162	-1.1933	0.232754	0.78659
chr2L	+	12093797	12095250	FBtr0080327	CG5325-RB	842.979	0.215774	1.16133	0.181312	1.19007	0.234018	0.78659
chr3R	+	17346651	17353419	FBtr0301212	CG7956-RE	405.337	-0.231319	0.851855	0.194127	-1.19159	0.233423	0.78659
chr3L	-	2235635	2237028	FBtr0072909	CG9018-RB	980.127	-0.234786	0.849811	0.197179	-1.19073	0.233761	0.78659
chr3L	-	11170048	11190634	FBtr0076190	GlcAT-P-RB	2943.26	0.218592	1.1636	0.183785	1.18939	0.234285	0.78659
chrX	+	19247220	19364074	FBtr0074708	kek5-RA	1962.47	-0.234257	0.850123	0.196678	-1.19107	0.233627	0.78659
chr3L	-	17836906	17839589	FBtr0075160	MED19-RA	2479.71	0.206213	1.15366	0.173394	1.18928	0.234331	0.78659
chr3L	-	16602497	16603516	FBtr0075360	Pros26-RA	269.666	-0.245298	0.843642	0.206063	-1.1904	0.233888	0.78659
chr2R	-	10092962	10099916	FBtr0087576	Sox15-RA	311.309	0.243025	1.18347	0.203566	1.19384	0.232541	0.78659
chr2L	-	2137350	2145172	FBtr0301660	tho2-RB	202.013	-0.251732	0.839888	0.211212	-1.19184	0.233323	0.78659
chr3L	+	19605560	19606589	FBtr0074946	CG9376-RA	56.8871	-0.300849	0.811775	0.253114	-1.18859	0.234602	0.786879
chrX	-	8496394	8500329	FBtr0071228	Caf1-180-RB	109.236	-0.274794	0.826568	0.232334	-1.18276	0.236906	0.787481
chr3R	+	480506	483707	FBtr0078861	CG12001-RA	98.2208	0.280145	1.21432	0.236321	1.18545	0.235841	0.787481
chr2R	-	14724326	14733402	FBtr0086628	CG15099-RA	80.5689	0.283709	1.21732	0.239325	1.18546	0.235837	0.787481
chr2L	-	3460315	3461943	FBtr0077572	CG3246-RA	159.959	0.254297	1.19275	0.214788	1.18394	0.236435	0.787481
chr2L	+	20865217	20867311	FBtr0081428	CG9338-RA	319.859	0.239408	1.18051	0.20207	1.18478	0.236106	0.787481
chr2L	+	19045354	19048633	FBtr0081145	hkl-RA	148.741	-0.261654	0.834131	0.221269	-1.18251	0.237003	0.787481
chr3R	-	13362649	13365614	FBtr0083504	l(3)07882-RA	110.864	-0.269497	0.829609	0.226938	-1.18754	0.235015	0.787481
chr2L	-	9684656	9699293	FBtr0079851	Pka-C1-RB	5788.26	-0.23848	0.847638	0.201268	-1.18489	0.236063	0.787481
chr3L	-	1496853	1502558	FBtr0072709	pUf68-RA	813.826	-0.217953	0.859785	0.184245	-1.18295	0.23683	0.787481
chr2L	-	12058287	12063181	FBtr0080301	rab3-GAP-RA	273.422	-0.240758	0.846301	0.203599	-1.18251	0.237003	0.787481
chr2R	-	13583281	13585864	FBtr0086888	rdgBbeta-RA	638.597	-0.222887	0.856849	0.188288	-1.18376	0.23651	0.787481
chr3R	-	24633699	24637055	FBtr0085356	wdn-RA	90.9313	0.302203	1.23303	0.255353	1.18347	0.236622	0.787481
chr2L	-	11526862	11528201	FBtr0080243	CG31705-RB	11554.8	-0.226396	0.854767	0.191696	-1.18101	0.237597	0.788439
chr3R	-	20076182	20078388	FBtr0084637	CG5706-RA	49.4655	-0.303727	0.810157	0.257365	-1.18014	0.237943	0.788439
chr3R	+	11159013	11164103	FBtr0083085	Sra-1-RA	312.614	-0.244603	0.844048	0.207305	-1.17992	0.238033	0.788439
chr2R	+	20453094	20455605	FBtr0072308	uri-RA	374.749	0.228227	1.17139	0.193325	1.18054	0.237787	0.788439
chr2R	+	4990752	4994301	FBtr0088566	Vang-RA	413.566	0.229589	1.1725	0.194765	1.1788	0.238479	0.789301
chr2L	+	4333926	4338574	FBtr0077427	Atet-RB	9686.49	-0.246738	0.8428	0.209481	-1.17785	0.238855	0.789512
chr3R	+	25878380	25880420	FBtr0085561	CG7946-RA	2244.78	-0.227267	0.854252	0.19301	-1.17749	0.239001	0.789512
chr2R	+	19859995	19862935	FBtr0072156	mr-RA	148.675	-0.271542	0.828433	0.230751	-1.17677	0.239285	0.789512
chr3L	-	4134853	4136019	FBtr0073264	RfC4-RA	328.544	-0.238874	0.847407	0.202948	-1.17702	0.239189	0.789512
chr3R	-	21884142	21884984	FBtr0084972	RpL34a-RA	250.405	-0.243897	0.844461	0.207472	-1.17557	0.239769	0.790493
chr3R	-	634084	637783	FBtr0078876	Hus1-like-RA	866.495	-0.215871	0.861026	0.183712	-1.17505	0.239974	0.790559
chr3L	-	17631217	17638131	FBtr0075200	Pep-RC	4525.96	-0.213113	0.862674	0.18145	-1.1745	0.240195	0.790671
chr2R	-	16903099	16904945	FBtr0071547	CG3295-RA	62.5321	-0.289397	0.818244	0.246996	-1.17166	0.241332	0.793801
chr2L	+	20682403	20683629	FBtr0081391	CG2617-RA	93.9209	-0.273608	0.827248	0.233823	-1.17015	0.24194	0.794792
chr3R	+	5412729	5415303	FBtr0082074	P58IPK-RA	785.556	-0.213025	0.862726	0.182075	-1.16998	0.242007	0.794792
chrX	+	4434952	4436471	FBtr0070675	CHOp24-RA	434.982	-0.22752	0.854102	0.194789	-1.16803	0.242794	0.796147
chr2R	+	2536145	2540336	FBtr0086108	debcl-RA	3882.01	0.213745	1.15969	0.182994	1.16804	0.242789	0.796147
chr3R	-	19354856	19356705	FBtr0084421	CG10175-RA	124.637	0.272825	1.20817	0.233819	1.16682	0.243283	0.796522
chr3R	+	18273850	18285012	FBtr0112608	CG34376-RA	349.923	0.229679	1.17257	0.196776	1.16721	0.243126	0.796522
chr2L	+	1982219	1984512	FBtr0077815	CG7289-RA	90.2503	0.273469	1.20871	0.234986	1.16377	0.244519	0.799384
chr3L	-	8118423	8120915	FBtr0076734	Uba2-RA	362.871	0.22951	1.17244	0.197219	1.16373	0.244533	0.799384
chrX	+	1667775	1678034	FBtr0100557	Adar-RC	360.933	-0.22545	0.855328	0.194594	-1.15857	0.246632	0.801004
chr3R	-	3335065	3341390	FBtr0081553	alpha-Est8-RA	3056.15	0.213191	1.15925	0.18382	1.15978	0.246137	0.801004
chr2R	+	8481088	8499578	FBtr0087828	Amph-RA	1053.65	0.211035	1.15752	0.182131	1.1587	0.246579	0.801004
chr2L	+	19526673	19530149	FBtr0081248	CG10137-RA	1871.8	-0.243973	0.844417	0.21335	-1.14353	0.252818	0.801004
chr3L	+	13009159	13010007	FBtr0075875	CG11267-RA	945.325	-0.214459	0.861869	0.185759	-1.15451	0.248293	0.801004
chr3R	+	953858	955665	FBtr0078842	CG12007-RA	202.674	0.242186	1.18278	0.208444	1.16188	0.245285	0.801004
chr2R	-	7035102	7037540	FBtr0088205	CG12391-RA	53.6637	-0.292346	0.816573	0.253511	-1.15319	0.248831	0.801004
chrX	+	17473896	17480829	FBtr0074448	CG12991-RA	1578.24	0.231307	1.1739	0.202675	1.14127	0.253758	0.801004
chrX	-	14724654	14726064	FBtr0114621	CG14408-RD	101.463	-0.278835	0.824256	0.241258	-1.15575	0.247782	0.801004
chr2L	+	4687513	4688956	FBtr0077378	CG15634-RA	55.1536	0.28849	1.22136	0.253046	1.14007	0.254257	0.801004
chrX	-	5708897	5709867	FBtr0070832	CG15766-RA	1089.17	0.21531	1.16095	0.188327	1.14328	0.252924	0.801004
chrX	+	8167505	8169453	FBtr0071171	CG1636-RA	150.557	-0.26153	0.834203	0.229327	-1.14043	0.254109	0.801004
chr2L	+	18153396	18154410	FBtr0081038	CG17681-RA	1118.64	0.250503	1.18962	0.21838	1.1471	0.251341	0.801004
chrX	-	8013111	8015184	FBtr0071194	CG2260-RA	82.9317	-0.272313	0.827991	0.237835	-1.14497	0.252223	0.801004
chr3R	-	22814757	22815574	FBtr0085079	CG31076-RA	67.3499	0.281869	1.21577	0.247226	1.14013	0.254233	0.801004
chr2R	-	2839813	2859141	FBtr0113470	CG33558-RB	3595.97	-0.216293	0.860774	0.188224	-1.14912	0.250505	0.801004
chr2R	-	8835853	8839791	FBtr0087800	CG3884-RA	1649.64	0.211248	1.15769	0.182064	1.1603	0.245928	0.801004
chr2L	+	455543	458746	FBtr0078061	CG4133-RA	110.736	0.268469	1.20453	0.233084	1.15181	0.249398	0.801004
chr3L	-	1959482	1963034	FBtr0072854	CG5691-RA	90.8459	0.27765	1.21222	0.243348	1.14096	0.253887	0.801004
chr2L	-	11508399	11516963	FBtr0080247	CG6509-RA	90.647	-0.278779	0.824289	0.243374	-1.14548	0.252012	0.801004
chr3R	-	6705287	6707888	FBtr0082333	CG6608-RB	459.737	-0.223291	0.856609	0.195768	-1.14059	0.25404	0.801004
chr3R	-	14096908	14100165	FBtr0083601	CG7146-RA	124.998	-0.264079	0.83273	0.227865	-1.15893	0.246486	0.801004
chr3L	-	8116711	8117599	FBtr0076736	CG7550-RA	230.51	0.245696	1.18566	0.213392	1.15138	0.249576	0.801004
chr3R	+	4043721	4045456	FBtr0081795	CG7800-RA	83.4751	-0.273469	0.827328	0.23739	-1.15198	0.249328	0.801004
chr3L	+	6962752	6964766	FBtr0076898	CG9953-RA	175.915	0.249535	1.18882	0.215717	1.15677	0.247365	0.801004
chr3R	-	909343	912431	FBtr0078844	corto-RA	16682.3	-0.228415	0.853572	0.199296	-1.14611	0.25175	0.801004
chr2L	-	13283893	13286491	FBtr0080478	Drep-4-RA	2226.21	-0.22583	0.855103	0.197496	-1.14347	0.252844	0.801004
chrX	+	16227647	16230073	FBtr0089262	Dsp1-RD	131.545	0.265386	1.20196	0.231837	1.14471	0.25233	0.801004
chr4	+	592411	598159	FBtr0089076	Ephrin-RB	180.016	-0.269635	0.82953	0.233545	-1.15453	0.248284	0.801004
chr3L	+	8948104	8949651	FBtr0076510	GNBP3-RA	793.421	0.211295	1.15773	0.183827	1.14943	0.250379	0.801004
chr2R	+	7249405	7250774	FBtr0088127	Gr47b-RA	61.1196	0.2844	1.2179	0.247483	1.14917	0.250485	0.801004
chr3R	+	5970422	5977269	FBtr0082181	Invadolysin-RA	1906.69	0.20645	1.15385	0.179673	1.14903	0.250543	0.801004
chr2R	+	1642038	1643558	FBtr0086043	l(2)09851-RA	1716.46	0.216407	1.16184	0.189029	1.14483	0.252279	0.801004
chr2L	+	15499179	15505018	FBtr0080738	lace-RA	357.604	0.224332	1.16824	0.194555	1.15305	0.248889	0.801004
chr2L	+	2217250	2220625	FBtr0077835	mio-RA	59.9776	-0.286088	0.820123	0.250028	-1.14423	0.25253	0.801004
chr3L	-	2555775	2586540	FBtr0072956	msn-RA	11861.9	-0.217257	0.860199	0.188688	-1.15141	0.249564	0.801004
chr3L	+	8130946	8134935	FBtr0076689	mus301-RA	75.8836	-0.284923	0.820785	0.246439	-1.15616	0.247615	0.801004
chr3L	+	21628445	21629351	FBtr0078423	ORMDL-RA	140.145	0.261729	1.19891	0.229128	1.14228	0.253337	0.801004
chr4	-	1034259	1047713	FBtr0100296	plexA-RE	638.249	0.216849	1.16219	0.1897	1.14311	0.252993	0.801004
chr3R	+	11791210	11793862	FBtr0083213	Rbf2-RA	84.0769	-0.276205	0.825761	0.238062	-1.16022	0.245958	0.801004
chr3R	-	21509460	21510768	FBtr0084932	RpL27-RA	915.418	0.225342	1.16905	0.196571	1.14636	0.251644	0.801004
chr2R	+	7248213	7249376	FBtr0088126	san-RA	161.315	0.249963	1.18918	0.217886	1.14722	0.251291	0.801004
chr3L	-	3044105	3046806	FBtr0073005	scramb2-RA	4660.12	-0.217768	0.859895	0.188474	-1.15543	0.247915	0.801004
chr3L	-	18431656	18433037	FBtr0075119	skl-RA	295.165	0.253684	1.19225	0.220193	1.1521	0.249281	0.801004
chr3R	-	21450527	21452620	FBtr0100569	Ssadh-RB	67.0318	-0.281152	0.822934	0.244873	-1.14815	0.250905	0.801004
chrX	-	15741454	15743275	FBtr0074177	sun-RB	106.246	-0.26463	0.832412	0.230382	-1.14866	0.250697	0.801004
chr2R	+	10250599	10252978	FBtr0087548	Tfb1-RB	1153.86	0.20662	1.15398	0.180933	1.14197	0.253468	0.801004
chr3R	+	22624768	22629964	FBtr0085059	Tl-RB	12399.4	-0.235127	0.84961	0.205271	-1.14545	0.252025	0.801004
chr2L	-	20064255	20065689	FBtr0081347	vls-RA	200.978	-0.257817	0.836352	0.22436	-1.14912	0.250506	0.801004
chrX	-	18783043	18787660	FBtr0074652	CG7358-RA	126.288	-0.255518	0.837686	0.224221	-1.13958	0.254462	0.801056
chr3R	+	5167594	5179842	FBtr0091942	CG33936-RA	8760.64	-0.201077	0.869901	0.176644	-1.13832	0.254986	0.801687
chr2R	+	19945381	19947002	FBtr0072173	eIF-5A-RA	3472.8	0.207256	1.15449	0.182092	1.13819	0.255039	0.801687
chr3R	+	9519775	9521484	FBtr0082819	CG14367-RA	58.5587	0.284209	1.21774	0.250412	1.13497	0.25639	0.801954
chr3R	-	9284057	9291843	FBtr0082792	CG17025-RA	7145.27	0.222988	1.16715	0.196338	1.13574	0.256066	0.801954
chr2L	-	274740	277202	FBtr0300804	CG17078-RB	435.21	0.221161	1.16567	0.194884	1.13484	0.256444	0.801954
chr3L	+	1618479	1620269	FBtr0072757	CG33230-RA	303.716	0.237156	1.17867	0.20884	1.13558	0.256131	0.801954
chr3R	+	17044833	17048572	FBtr0084050	CG5871-RA	278.787	-0.230926	0.852088	0.203042	-1.13733	0.2554	0.801954
chr3R	-	21830648	21831745	FBtr0084982	HLHmbeta-RA	17619.5	0.219655	1.16445	0.193291	1.13639	0.255792	0.801954
chr4	-	711893	716674	FBtr0089092	myoglianin-RA	989.237	-0.230523	0.852326	0.202736	-1.13706	0.255512	0.801954
chr2L	+	156152	157666	FBtr0078119	CG3436-RA	377.186	0.23376	1.1759	0.206235	1.13347	0.257019	0.803159
chr3L	+	3219186	3220925	FBtr0073043	CG12034-RA	59.903	-0.28671	0.819769	0.253222	-1.13225	0.25753	0.804167
chrX	+	17001620	17019220	FBtr0074386	CG5004-RA	2107.88	-0.201011	0.869941	0.177812	-1.13047	0.258278	0.804956
chr3L	-	2258837	2262641	FBtr0072904	oxt-RB	213.876	-0.24191	0.845625	0.214109	-1.12985	0.25854	0.804956
chrX	+	7788092	7790819	FBtr0071089	p115-RA	91.5125	-0.275568	0.826125	0.243683	-1.13084	0.25812	0.804956
chr2R	-	8478366	8480385	FBtr0087888	Sin3A-RA	945.996	0.208594	1.15556	0.184569	1.13017	0.258405	0.804956
chr2R	+	3406827	3410051	FBtr0088904	CG2144-RA	214.107	-0.245681	0.843417	0.217826	-1.12788	0.259371	0.806363
chr2R	+	4975390	4977304	FBtr0088564	Dbp45A-RA	52.4971	-0.289797	0.818017	0.256899	-1.12806	0.259295	0.806363
chr2R	-	18532448	18533843	FBtr0071933	CG2852-RA	4958.27	-0.19423	0.874039	0.172345	-1.12698	0.259749	0.806948
chrX	-	16850980	16862625	FBtr0074415	CG9086-RA	241.81	-0.235287	0.849516	0.208951	-1.12604	0.260147	0.807176
chr2L	-	6023370	6024490	FBtr0079225	CG9107-RA	102.049	0.265247	1.20184	0.235583	1.12591	0.260202	0.807176
chr3R	+	16078492	16113794	FBtr0083871	CG5060-RA	6753.15	0.198434	1.14745	0.176344	1.12527	0.260476	0.807438
chr3R	+	18944152	18946784	FBtr0300968	cenB1A-RC	946.67	-0.2026	0.868983	0.180589	-1.12188	0.261914	0.807582
chr3R	+	791171	794226	FBtr0078841	CG1124-RA	718.77	-0.251786	0.839856	0.224742	-1.12034	0.26257	0.807582
chr3R	-	12825101	12828077	FBtr0083374	CG16941-RA	178.861	0.240866	1.1817	0.21431	1.12392	0.261049	0.807582
chr2R	-	19776465	19777773	FBtr0072223	Dcp1-RA	65.2651	0.277501	1.21209	0.247367	1.12182	0.261939	0.807582
chr3L	-	3428654	3460569	FBtr0073144	eIF5B-RB	703.017	0.21	1.15669	0.186894	1.12363	0.261169	0.807582
chr2R	+	17963525	17965177	FBtr0071755	GlcT-1-RA	3994.27	-0.213907	0.862199	0.190371	-1.12363	0.261171	0.807582
chrX	+	6484902	6490667	FBtr0070945	Pat1-RA	220.636	0.229912	1.17276	0.205234	1.12024	0.262611	0.807582
chr2L	-	6332876	6338421	FBtr0079284	Pez-RA	362.868	0.217537	1.16275	0.19382	1.12237	0.261705	0.807582
chr2L	+	10544884	10567140	FBtr0080096	Trim9-RA	977.427	-0.217465	0.860076	0.193954	-1.12122	0.262195	0.807582
chr3R	+	6982822	6985469	FBtr0082338	Ugt86Da-RA	2118.81	0.250448	1.18958	0.223308	1.12154	0.26206	0.807582
chr3R	-	18513289	18516039	FBtr0084334	wfs1-RA	82.6147	0.269209	1.20515	0.24027	1.12044	0.262525	0.807582
chr2L	-	19545376	19546967	FBtr0081276	CG10337-RA	603.019	0.204942	1.15264	0.184641	1.10995	0.267019	0.80785
chr2L	-	18952206	18954422	FBtr0081191	CG10621-RA	482.757	0.215347	1.16098	0.193949	1.11032	0.26686	0.80785
chrX	-	4525085	4530033	FBtr0300755	CG12179-RD	101.313	-0.256029	0.83739	0.230178	-1.11231	0.266005	0.80785
chrX	+	5411294	5412803	FBtr0070780	CG12730-RA	5688.41	0.197735	1.1469	0.177974	1.11104	0.266553	0.80785
chrX	-	1354840	1355703	FBtr0070298	CG14787-RA	66.2943	0.276613	1.21135	0.249232	1.10986	0.267058	0.80785
chr3L	-	15826895	15828463	FBtr0075537	CG18081-RA	228.711	0.230592	1.17332	0.207505	1.11126	0.266456	0.80785
chr3L	+	2652109	2655456	FBtr0299683	CG42303-RA	1183.03	-0.211068	0.863898	0.190308	-1.10908	0.267394	0.80785
chr3R	-	8045603	8047185	FBtr0082623	CG4860-RA	4936.07	0.196614	1.14601	0.176865	1.11166	0.266284	0.80785
chr2L	+	17484520	17485624	FBtr0080984	CG5131-RA	52.0788	-0.282018	0.82244	0.252872	-1.11526	0.264739	0.80785
chr3R	+	22278256	22280307	FBtr0085012	CG5447-RA	117.457	0.258384	1.19614	0.230876	1.11915	0.263078	0.80785
chr3L	-	21536950	21548076	FBtr0078381	CG7177-RA	207.807	-0.231871	0.85153	0.208426	-1.11249	0.265929	0.80785
chr2R	-	12203817	12208237	FBtr0087178	CG8060-RA	100.017	0.261537	1.19876	0.23388	1.11826	0.263458	0.80785
chrX	+	15598189	15599774	FBtr0074054	CG8134-RA	59.0207	0.278666	1.21307	0.24971	1.11596	0.26444	0.80785
chr3R	+	5330386	5331588	FBtr0082061	CG8149-RA	463.33	0.239607	1.18067	0.214414	1.1175	0.263782	0.80785
chr3R	+	5589515	5591857	FBtr0301871	CG8478-RD	144.544	-0.244709	0.843986	0.219515	-1.11477	0.264949	0.80785
chr3L	-	22250847	22255995	FBtr0078512	CG9063-RA	75.5479	-0.271004	0.828743	0.243488	-1.11301	0.265706	0.80785
chr3R	-	9198821	9205494	FBtr0082770	CG9813-RF	62.4087	0.27985	1.21407	0.252353	1.10896	0.267447	0.80785
chrX	+	6892708	6898182	FBtr0071005	inx2-RA	9303.5	-0.223349	0.856575	0.201127	-1.11049	0.26679	0.80785
chr3L	+	18814278	18815454	FBtr0075057	l(3)neo26-RB	180.511	-0.243217	0.844859	0.217778	-1.11681	0.264074	0.80785
chrX	+	2088616	2097687	FBtr0070393	Mct1-RA	868.931	0.230703	1.17341	0.206793	1.11562	0.264583	0.80785
chr3R	+	18444219	18445969	FBtr0084272	mRpL45-RA	838.09	-0.20858	0.865389	0.187662	-1.11146	0.266369	0.80785
chr3L	+	1502723	1516967	FBtr0072697	Psa-RD	418.95	0.229437	1.17238	0.206825	1.10933	0.267289	0.80785
chr2L	-	9896265	9897517	FBtr0079905	sop-RA	996.161	-0.200184	0.87044	0.179271	-1.11666	0.264141	0.80785
chr3R	-	22789444	22790526	FBtr0085082	Tsp97E-RA	177.883	-0.242348	0.845368	0.216668	-1.11852	0.263344	0.80785
chr2R	-	20878469	20898957	FBtr0072399	zip-RA	12332.4	-0.243285	0.844819	0.217808	-1.11697	0.264006	0.80785
chr2R	-	13604148	13606851	FBtr0086886	CG6424-RA	655.51	0.220695	1.16529	0.199273	1.1075	0.268079	0.809183
chrX	+	10666582	10673014	FBtr0112975	CG15211-RB	5985.88	0.193035	1.14317	0.174782	1.10444	0.269404	0.81088
chr2R	-	18521524	18523457	FBtr0071938	CG17807-RA	132.905	0.247478	1.18713	0.224009	1.10477	0.26926	0.81088
chr2L	-	5009931	5010825	FBtr0079037	CG31917-RA	124.003	-0.249564	0.841151	0.225745	-1.10551	0.268937	0.81088
chr2R	-	5091913	5094617	FBtr0088609	CG8027-RA	142.974	-0.244711	0.843985	0.221511	-1.10473	0.269275	0.81088
chr2R	-	14647584	14648577	FBtr0299943	CG42351-RC	378.438	0.222125	1.16645	0.201216	1.10391	0.269631	0.81099
chrX	-	9169683	9177121	FBtr0071326	c11.1-RA	384.488	-0.21154	0.863615	0.192227	-1.10047	0.271126	0.811054
chr2L	-	4392770	4393847	FBtr0077460	CG3652-RA	49.8244	-0.28247	0.822182	0.25681	-1.09992	0.271369	0.811054
chr3R	+	11034911	11037071	FBtr0083048	CG4203-RA	229.811	0.239949	1.18095	0.217751	1.10194	0.270487	0.811054
chr2R	+	4611765	4616509	FBtr0088710	gcl-RA	791.505	-0.203262	0.868585	0.184734	-1.1003	0.271203	0.811054
chr3R	-	17676627	17681984	FBtr0084157	glec-RA	10288	-0.202409	0.869098	0.183887	-1.10073	0.271016	0.811054
chr2R	-	6626122	6627274	FBtr0088255	Mat1-RA	242.195	0.230206	1.173	0.20902	1.10136	0.270741	0.811054
chr3L	-	1637942	1639232	FBtr0072813	metl-RA	124.67	0.252535	1.1913	0.229033	1.10262	0.270193	0.811054
chr3L	+	19248444	19250216	FBtr0074988	rept-RA	164.014	0.246087	1.18599	0.223113	1.10297	0.270039	0.811054
chr2L	+	19051967	19053681	FBtr0302289	Rpn3-RA	128.758	-0.26046	0.834822	0.236646	-1.10063	0.271057	0.811054
chrX	-	1959306	1960392	FBtr0070338	CG14054-RA	139.388	0.269041	1.20501	0.245138	1.09751	0.272419	0.811344
chr3L	-	15803213	15809502	FBtr0075542	CG6151-RA	489.675	0.208695	1.15564	0.190078	1.09794	0.272229	0.811344
chr2R	-	14163112	14164665	FBtr0086768	Ote-RA	67.8623	0.272411	1.20782	0.248206	1.09752	0.272414	0.811344
chr3R	+	15730888	15739299	FBtr0083821	RhoGAP92B-RA	199.457	-0.233419	0.850616	0.212553	-1.09817	0.27213	0.811344
chr2R	-	3847638	3849416	FBtr0088877	Sep5-RA	130.86	0.243987	1.18426	0.222004	1.09902	0.271759	0.811344
chrX	-	21872094	21873790	FBtr0077367	CG14613-RA	234.709	-0.225573	0.855255	0.205641	-1.09693	0.272674	0.811533
chrX	+	20906515	20908747	FBtr0113007	Ntf-2-RB	729.929	-0.21132	0.863747	0.19287	-1.09566	0.273228	0.812615
chr2R	+	16506135	16508586	FBtr0086225	CG9945-RB	478.867	0.210995	1.15749	0.192733	1.09475	0.273624	0.812656
chrX	-	4571714	4573570	FBtr0070686	rap-RA	1595.03	0.198128	1.14721	0.180971	1.09481	0.273601	0.812656
chr2L	-	10262426	10263553	FBtr0080079	Rsf1-RA	207.157	-0.246764	0.842785	0.225625	-1.09369	0.274091	0.813475
chr2R	-	11453772	11456907	FBtr0087351	Flo-RA	274.698	-0.223279	0.856616	0.204386	-1.09244	0.274639	0.814534
chr3R	+	16143727	16144550	FBtr0301138	CG5077-RH	426.148	0.241284	1.18204	0.221042	1.09157	0.27502	0.815095
chr2R	+	10850799	10851629	FBtr0087409	CG12424-RC	768.237	-0.231207	0.851922	0.212077	-1.0902	0.275623	0.815141
chr2R	-	5432677	5434459	FBtr0088547	CG1888-RA	343.699	0.211949	1.15825	0.194485	1.0898	0.275802	0.815141
chr2R	+	5036194	5038809	FBtr0088584	CG30345-RA	190.627	0.230015	1.17285	0.210922	1.09052	0.275483	0.815141
chr2R	-	20558817	20574898	FBtr0273263	Mmp1-RC	132.339	0.25279	1.19151	0.231713	1.09096	0.27529	0.815141
chr2L	-	9165421	9166472	FBtr0079774	CG9586-RB	253.712	-0.228703	0.853402	0.209996	-1.08908	0.276118	0.815507
chr2R	+	20832667	20834159	FBtr0072393	CG3770-RA	3615.34	0.211163	1.15762	0.194248	1.08708	0.277002	0.816416
chr3R	+	11619501	11627647	FBtr0301729	CG4699-RG	466.842	0.205298	1.15292	0.188763	1.0876	0.276773	0.816416
chr3L	+	593230	594042	FBtr0072554	MED14-RA	5794.51	-0.188177	0.877714	0.173103	-1.08708	0.277001	0.816416
chr2R	-	3824362	3826611	FBtr0088882	CG8728-RA	90.9634	-0.267658	0.830667	0.24638	-1.08637	0.277317	0.81678
chr2R	+	19739081	19740772	FBtr0072127	gbb-RA	197.494	0.227427	1.17075	0.209441	1.08587	0.277535	0.816855
chr3R	-	18286380	18287754	FBtr0084294	Rpn7-RA	341.632	-0.211787	0.863467	0.195225	-1.08484	0.277994	0.817641
chrX	-	7818151	7825392	FBtr0071132	CG10777-RB	562.962	-0.214985	0.861555	0.198383	-1.08368	0.278505	0.817653
chr2R	-	1645560	1647909	FBtr0086057	CG7791-RA	194.804	0.234014	1.1761	0.215975	1.08353	0.278575	0.817653
chr2L	+	8213126	8214135	FBtr0089935	CG8360-RA	276.784	-0.216666	0.860552	0.199823	-1.08429	0.278236	0.817653
chr3L	-	175112	176168	FBtr0072537	CG7049-RA	197.93	0.230474	1.17322	0.212826	1.08292	0.278842	0.817873
chr3L	-	11705329	11708382	FBtr0113334	CG14132-RB	154.014	-0.237999	0.84792	0.220004	-1.0818	0.279343	0.817976
chr3L	-	19163893	19228059	FBtr0299586	fz2-RD	312.31	0.232379	1.17477	0.214826	1.08171	0.279382	0.817976
chrX	-	16683480	16685293	FBtr0074355	Rrp45-RA	91.1043	-0.256686	0.837008	0.237333	-1.08155	0.279454	0.817976
chr2R	+	6128364	6133588	FBtr0088333	Hdc-RA	5298.01	-0.192717	0.874956	0.178287	-1.08094	0.279725	0.818205
chr3L	+	11245410	11248621	FBtr0076169	scyl-RB	8743.98	0.195324	1.14498	0.18097	1.07932	0.280445	0.819749
chr2R	-	16159156	16162001	FBtr0086305	CG10444-RA	2558.78	0.188304	1.13942	0.174569	1.07868	0.280732	0.819979
chr3L	-	21717426	21721720	FBtr0078459	CG11247-RA	52.3712	0.271741	1.20726	0.252216	1.07741	0.281295	0.819979
chr3L	+	17426970	17429381	FBtr0075218	CG32176-RA	80.1184	-0.263889	0.83284	0.244862	-1.0777	0.281166	0.819979
chr2L	-	10312316	10314366	FBtr0080061	CG5384-RA	1506.82	-0.223163	0.856685	0.207013	-1.07802	0.281026	0.819979
chr3L	+	9377165	9378384	FBtr0076454	Hsp27-RA	4062.6	-0.216602	0.86059	0.201165	-1.07674	0.281596	0.820294
chr3R	-	12262602	12267381	FBtr0083315	CG12753-RA	277.354	-0.221798	0.857496	0.206296	-1.07514	0.282311	0.820647
chr2L	-	2372510	2374528	FBtr0077791	CG3609-RA	2533.78	0.201366	1.14979	0.18735	1.07481	0.282458	0.820647
chr3R	+	18312921	18313757	FBtr0084257	CG7048-RA	179.757	-0.228161	0.853722	0.212294	-1.07474	0.282489	0.820647
chr3L	+	19800357	19803498	FBtr0074881	Kap-alpha1-RA	295.591	-0.212871	0.862818	0.19793	-1.07549	0.282155	0.820647
chr3L	+	12464832	12467379	FBtr0075956	CG10616-RA	230.501	-0.236308	0.848915	0.220124	-1.07352	0.283037	0.82079
chr3R	-	15693192	15700938	FBtr0083859	CG4562-RA	60.9498	0.270265	1.20603	0.251727	1.07364	0.282984	0.82079
chr2R	+	3387656	3396130	FBtr0089745	didum-RA	912.369	0.214617	1.1604	0.199952	1.07334	0.283117	0.82079
chrX	+	10751708	10757613	FBtr0073381	CG2186-RA	93.8541	-0.251418	0.84007	0.234541	-1.07196	0.283738	0.822029
chr3R	-	11357859	11363010	FBtr0083154	CG18522-RA	5200.67	0.190013	1.14077	0.177513	1.07042	0.284432	0.822918
chr2R	+	7858193	7865236	FBtr0088042	CG8290-RA	239.767	-0.224102	0.856128	0.209318	-1.07063	0.284336	0.822918
chrX	-	17194911	17195958	FBtr0074441	Fim-RA	3648.02	-0.22484	0.85569	0.210423	-1.06851	0.285289	0.824768
chr2R	-	13577779	13582856	FBtr0086889	swi2-RA	482.39	-0.243343	0.844786	0.22782	-1.06814	0.285459	0.824768
chr3R	+	19784370	19788277	FBtr0084496	AP-1sigma-RA	952.434	-0.205812	0.867051	0.192917	-1.06684	0.286044	0.824823
chr3L	-	2167550	2169133	FBtr0072916	CG15879-RA	1873.45	0.194763	1.14454	0.182713	1.06595	0.286448	0.824823
chr3L	+	9086155	9087956	FBtr0076529	CG32032-RA	10968.6	0.204932	1.15263	0.19224	1.06602	0.286414	0.824823
chrX	+	16695005	16696030	FBtr0074333	CG4789-RA	94.8646	0.255323	1.1936	0.239372	1.06664	0.286136	0.824823
chr2R	+	8500281	8503144	FBtr0087831	Galpha49B-RC	154.751	-0.241021	0.846146	0.226106	-1.06596	0.28644	0.824823
chr3L	-	8049622	8051811	FBtr0076745	bip1-RA	474.283	-0.20565	0.867148	0.193109	-1.06494	0.286901	0.825195
chr2L	-	120781	121751	FBtr0078156	CG4822-RA	1433.76	0.19013	1.14087	0.178559	1.0648	0.286965	0.825195
chr3R	+	5092754	5095958	FBtr0081979	Vps16A-RA	268.173	-0.221044	0.857944	0.207828	-1.06359	0.287513	0.826211
chr2L	-	10373165	10375734	FBtr0080052	CG33303-RA	760.741	-0.199666	0.870752	0.187886	-1.0627	0.287918	0.826818
chr2L	-	542776	544635	FBtr0078080	Spp-RA	674.241	0.199988	1.14869	0.188401	1.0615	0.288462	0.82782
chr2R	+	2633915	2636459	FBtr0086126	CG3267-RA	212.94	-0.229075	0.853182	0.216165	-1.05972	0.289271	0.829386
chr3L	-	17518431	17522959	FBtr0075208	Edc3-RB	337.357	0.208205	1.15525	0.196523	1.05944	0.289398	0.829386
chr2R	-	5015657	5019396	FBtr0088626	CG18659-RA	478.879	-0.202828	0.868846	0.191573	-1.05875	0.289712	0.829729
chrX	+	11377571	11379097	FBtr0073505	CG1749-RA	101.467	-0.243018	0.844976	0.230024	-1.05649	0.290744	0.830439
chr2L	-	2844601	2845738	FBtr0077689	CG18557-RA	534.392	0.209537	1.15632	0.198321	1.05656	0.290715	0.830439
chrX	+	173763	188864	FBtr0070066	CG3777-RB	100.512	-0.246112	0.843165	0.233235	-1.05521	0.291327	0.830439
chr2L	+	7412418	7422389	FBtr0079443	chm-RA	79.6816	0.252627	1.19137	0.238916	1.05739	0.290335	0.830439
chrX	+	18551847	18555263	FBtr0074602	fu-RA	323.834	0.223061	1.16721	0.21126	1.05586	0.291033	0.830439
chr2L	-	11095353	11100884	FBtr0080231	Ge-1-RA	154.082	-0.240901	0.846217	0.228278	-1.0553	0.291289	0.830439
chrX	-	6156303	6161227	FBtr0070938	Lag1-RB	567.904	-0.209823	0.864644	0.198557	-1.05673	0.290633	0.830439
chr3L	-	3024129	3026521	FBtr0073006	aly-RA	338.46	-0.206895	0.8664	0.197119	-1.04959	0.293905	0.830892
chr3L	+	21619407	21621416	FBtr0078422	CG11306-RA	274.03	-0.220119	0.858494	0.20947	-1.05084	0.293331	0.830892
chr2L	-	9952422	9954182	FBtr0079892	CG13126-RA	61.0727	-0.26557	0.83187	0.252719	-1.05085	0.293327	0.830892
chr2R	-	4609279	4611265	FBtr0088720	CG14767-RB	606.677	0.206956	1.15425	0.197226	1.04933	0.294026	0.830892
chrX	+	13180073	13181774	FBtr0073755	CG15743-RA	240.035	-0.232372	0.851234	0.221126	-1.05086	0.293324	0.830892
chr2R	-	3378341	3380094	FBtr0088984	CG1621-RA	65.3777	0.259449	1.19702	0.246821	1.05116	0.293184	0.830892
chr2L	+	8965247	8967028	FBtr0079758	CG32984-RA	63.6453	0.25955	1.19711	0.246318	1.05372	0.292011	0.830892
chr3R	-	7840665	7842636	FBtr0082555	CG3313-RA	55.7335	-0.264915	0.832248	0.25167	-1.05263	0.292513	0.830892
chr2R	-	14069934	14071590	FBtr0086771	CG5721-RA	259.117	-0.223468	0.856504	0.212908	-1.0496	0.293901	0.830892
chr2L	-	573033	574207	FBtr0078074	Ipk2-RA	735.215	0.212088	1.15836	0.201735	1.05132	0.293114	0.830892
chr2R	-	12125606	12128265	FBtr0087189	krimp-RA	57.1353	0.263248	1.20018	0.250209	1.05211	0.292748	0.830892
chr2R	+	19585649	19586537	FBtr0072084	mRpL43-RA	56.5924	-0.264115	0.83271	0.250733	-1.05337	0.292171	0.830892
chr3L	+	9423430	9428282	FBtr0113323	MTF-1-RD	1826.59	-0.18887	0.877293	0.179894	-1.04989	0.293767	0.830892
chr2R	-	3709615	3711006	FBtr0088898	cathD-RA	686.46	0.209023	1.1559	0.199563	1.0474	0.294915	0.831096
chr3L	-	6484330	6488384	FBtr0076986	CG10144-RA	108.126	-0.259571	0.835336	0.251542	-1.03192	0.30211	0.831096
chr3L	-	6479697	6481547	FBtr0076987	CG10147-RA	160.77	0.23176	1.17427	0.223798	1.03557	0.300401	0.831096
chr3R	+	1462979	1464379	FBtr0078709	CG12170-RA	476.566	-0.204415	0.867891	0.196601	-1.03975	0.298457	0.831096
chr2L	-	7205250	7220029	FBtr0110799	CG13784-RC	4896.79	-0.197291	0.872187	0.190191	-1.03733	0.299582	0.831096
chr3R	+	6522369	6524698	FBtr0082267	CG14683-RA	169.254	-0.234856	0.84977	0.226975	-1.03472	0.300798	0.831096
chr4	-	588914	591401	FBtr0089105	CG1970-RA	165.594	-0.221023	0.857957	0.213976	-1.03293	0.301636	0.831096
chr3R	-	20741562	20743580	FBtr0089439	CG31120-RA	70.7496	0.252339	1.19114	0.242765	1.03943	0.298603	0.831096
chr3L	-	17640539	17647376	FBtr0075210	CG32177-RA	1942.47	-0.193491	0.874487	0.185688	-1.04202	0.297401	0.831096
chrX	-	6554586	6555473	FBtr0070992	CG3224-RA	91.0344	0.244281	1.1845	0.235788	1.03602	0.300193	0.831096
chr2L	-	4689060	4690686	FBtr0077422	CG3251-RA	251.897	-0.210704	0.864115	0.20395	-1.03312	0.301549	0.831096
chr3R	+	18887224	18888474	FBtr0084347	CG6697-RA	74.0038	-0.251837	0.839826	0.243617	-1.03374	0.301256	0.831096
chr3R	-	25560991	25562432	FBtr0085544	CG7601-RA	378.968	-0.205611	0.867172	0.198905	-1.03371	0.30127	0.831096
chrX	+	15472251	15473896	FBtr0074046	CG7872-RA	2504.57	0.202242	1.15048	0.193426	1.04558	0.295756	0.831096
chr3R	-	9094859	9097748	FBtr0082778	CG8449-RA	347.171	-0.216956	0.860379	0.209697	-1.03462	0.300848	0.831096
chr3L	+	1295892	1298497	FBtr0072663	CG9139-RA	352.307	0.231509	1.17406	0.222132	1.04221	0.297312	0.831096
chr2R	+	12932391	12934273	FBtr0086972	CG9640-RA	57.9502	0.263316	1.20023	0.252427	1.04314	0.296885	0.831096
chr3R	+	24431802	24434096	FBtr0085304	CG9986-RA	190.881	0.221431	1.16589	0.213069	1.03925	0.298689	0.831096
chr3L	+	11480657	11490429	FBtr0076093	chrb-RC	94.1089	0.251485	1.19043	0.241028	1.04339	0.29677	0.831096
chr2R	-	9155302	9183429	FBtr0087755	Dh31-R1-RA	1748.92	0.206694	1.15404	0.199772	1.03465	0.300834	0.831096
chr2R	-	20655837	20662777	FBtr0072433	Eps-15-RC	182.737	-0.221676	0.857569	0.214643	-1.03276	0.301714	0.831096
chr3R	+	27602745	27614032	FBtr0085844	faf-RC	94.6678	-0.258756	0.835808	0.248908	-1.03957	0.298541	0.831096
chr2R	+	12941512	12944173	FBtr0086976	fat-spondin-RB	3784.49	-0.19869	0.871341	0.192197	-1.03378	0.301237	0.831096
chr2L	+	9888102	9890120	FBtr0079872	FKBP59-RA	1458.03	0.185779	1.13743	0.17776	1.04512	0.29597	0.831096
chr2R	-	14017808	14022136	FBtr0110964	Hsf-RB	1412.26	0.203032	1.15111	0.196152	1.03507	0.300635	0.831096
chrX	-	10251203	10260292	FBtr0071470	l(1)G0289-RA	1591.22	-0.197332	0.872162	0.189108	-1.04349	0.296721	0.831096
chr3R	-	25841244	25847934	FBtr0100418	Mgat2-RB	2747.21	-0.184065	0.880219	0.177039	-1.03969	0.298485	0.831096
chr3R	+	11876538	11886397	FBtr0301479	msps-RB	128.201	-0.229208	0.853103	0.222029	-1.03233	0.301917	0.831096
chr3R	+	17853468	17855115	FBtr0084172	ND42-RA	53.4656	-0.265501	0.83191	0.254323	-1.04395	0.296507	0.831096
chr3L	-	1300879	1302681	FBtr0072730	Rac1-RA	156.975	-0.236461	0.848825	0.228735	-1.03378	0.30124	0.831096
chr3R	-	9088454	9089757	FBtr0082779	Ravus-RA	92.5022	-0.245804	0.843346	0.236616	-1.03883	0.298883	0.831096
chr2R	-	15199898	15212995	FBtr0301531	Rgk1-RB	1159.89	0.202749	1.15089	0.194611	1.04182	0.297496	0.831096
chr2R	-	7874219	7876261	FBtr0088045	rho-7-RA	94.1471	0.243767	1.18408	0.235939	1.03318	0.30152	0.831096
chr3R	-	19758451	19759253	FBtr0084519	RpS19b-RB	60.7317	-0.259658	0.835286	0.250655	-1.03592	0.30024	0.831096
chr2L	+	10858556	10862015	FBtr0080143	Stam-RA	307.918	-0.217033	0.860333	0.207924	-1.04381	0.296575	0.831096
chr2R	+	15180053	15191529	FBtr0086516	Tab2-RA	1772.93	-0.188313	0.877632	0.181286	-1.03876	0.298916	0.831096
chr2R	+	19827937	19829637	FBtr0072141	Tal-RA	6513.02	-0.183954	0.880287	0.177249	-1.03783	0.299351	0.831096
chr3L	-	366524	377336	FBtr0072567	trh-RA	53.5161	0.260643	1.19801	0.251698	1.03554	0.300417	0.831096
chr2L	-	18859500	18881256	FBtr0081112	tup-RB	134.214	-0.230016	0.852625	0.222156	-1.03538	0.30049	0.831096
chr2R	-	5575792	5580810	FBtr0088499	Uba1-RA	692.079	-0.19524	0.873428	0.188086	-1.03804	0.299253	0.831096
chr3R	+	24956917	24963702	FBtr0085379	Vha100-1-RA	2941.8	-0.201275	0.869782	0.195032	-1.03201	0.302069	0.831096
chr3L	+	10656477	10657534	FBtr0113421	CG32068-RB	149.018	-0.232267	0.851296	0.225314	-1.03086	0.302608	0.831928
chr3L	-	19582172	19583602	FBtr0074971	CG14100-RA	112.307	-0.239007	0.847328	0.231989	-1.03025	0.302892	0.832059
chr2R	+	13680377	13685633	FBtr0301142	CG5036-RB	583.609	0.200173	1.14884	0.194367	1.02987	0.303072	0.832059
chr3R	-	10486898	10488914	FBtr0082974	Rad17-RA	225.443	-0.211728	0.863503	0.20566	-1.0295	0.303243	0.832059
chr3R	+	18205877	18206935	FBtr0113489	CG34149-RB	83.3165	0.248694	1.18813	0.241719	1.02886	0.303547	0.832357
chr2L	-	5996935	5999481	FBtr0079231	lid-RA	721.446	0.192605	1.14283	0.187321	1.02821	0.303851	0.832654
chr3L	-	12492896	12494358	FBtr0089322	CG10638-RB	195.363	-0.220076	0.85852	0.214276	-1.02706	0.30439	0.83268
chr3L	-	4291208	4292241	FBtr0073240	CG15012-RB	78.2031	0.255995	1.19416	0.249385	1.0265	0.304654	0.83268
chr3L	+	8979840	8981980	FBtr0076519	CG5068-RA	71.8983	-0.248896	0.84154	0.242482	-1.02645	0.30468	0.83268
chr2R	-	13621924	13624769	FBtr0086883	CG6406-RB	1998.84	-0.215957	0.860975	0.210462	-1.02611	0.30484	0.83268
chr2R	-	10102740	10104077	FBtr0087575	RpS23-RA	1459.56	-0.189536	0.876888	0.184545	-1.02704	0.3044	0.83268
chr3R	-	7808820	7810259	FBtr0082504	CG3397-RA	133.104	-0.241959	0.845596	0.235937	-1.02553	0.305115	0.832897
chr3L	-	4252203	4254200	FBtr0073246	ago-RB	1008.76	-0.189972	0.876623	0.185368	-1.02484	0.305439	0.833248
chr3L	-	16410447	16412402	FBtr0075410	Aats-tyr-RA	72.0577	-0.251328	0.840123	0.248416	-1.01172	0.311671	0.833805
chr3L	-	23311774	23331192	FBtr0070038	alpha-Cat-RA	421.416	-0.213155	0.862649	0.208782	-1.02094	0.307281	0.833805
chr3R	+	2912323	2914582	FBtr0081639	alphaTub84B-RA	21525.7	0.184312	1.13628	0.186542	0.988047	0.32313	0.833805
chrX	-	16442247	16447973	FBtr0112868	Arp14D-RB	119.454	0.226588	1.17006	0.225286	1.00578	0.314523	0.833805
chr2R	-	14510625	14512510	FBtr0086712	Atg7-RA	72.6097	-0.241888	0.845638	0.241955	-0.999723	0.317444	0.833805
chr3R	+	17214609	17216171	FBtr0084087	bap-RA	84.9203	-0.243385	0.844761	0.238651	-1.01984	0.307805	0.833805
chrX	-	18275580	18279247	FBtr0074576	betaCop-RA	163.611	-0.21844	0.859495	0.215382	-1.0142	0.310489	0.833805
chr3R	+	17860282	17861330	FBtr0084176	BG4-RA	173.201	0.212797	1.15893	0.214126	0.993792	0.320324	0.833805
chr3R	-	5354203	5358729	FBtr0301093	by-RC	31966.6	0.180347	1.13316	0.178766	1.00884	0.313049	0.833805
chr2R	+	3328223	3330219	FBtr0088971	CG11123-RA	96.3928	-0.231529	0.851732	0.233526	-0.991449	0.321466	0.833805
chr2L	-	2145497	2147284	FBtr0077852	CG11723-RA	56.1728	-0.253979	0.83858	0.257675	-0.985658	0.324301	0.833805
chr3R	+	27046426	27050481	FBtr0085758	CG12054-RA	186.603	-0.216026	0.860933	0.211809	-1.01991	0.307772	0.833805
chrX	-	19535223	19536845	FBtr0074761	CG12237-RA	306.285	0.200711	1.14926	0.202818	0.989614	0.322363	0.833805
chr2R	-	5938367	5939639	FBtr0088433	CG12918-RA	1078.74	-0.210529	0.864221	0.210296	-1.00111	0.316775	0.833805
chr2L	-	8509251	8511864	FBtr0079698	CG13096-RA	285.459	0.198548	1.14754	0.201395	0.985864	0.3242	0.833805
chr3L	-	2368014	2371934	FBtr0072901	CG1317-RB	150.678	-0.230914	0.852095	0.228049	-1.01257	0.311268	0.833805
chr3L	+	20723692	20732488	FBtr0078245	CG13252-RA	9470.34	-0.183716	0.880433	0.179889	-1.02127	0.307126	0.833805
chrX	+	7802974	7805918	FBtr0071091	CG1444-RA	83.7174	0.240154	1.18112	0.242283	0.99121	0.321583	0.833805
chr2R	-	3381517	3383830	FBtr0300830	CG1620-RB	852.875	-0.183225	0.880732	0.184146	-0.994998	0.319737	0.833805
chrX	-	10357851	10367619	FBtr0071460	CG17255-RA	431.235	0.202247	1.15049	0.199693	1.01279	0.31116	0.833805
chr3L	+	13990295	13991160	FBtr0075767	CG17361-RA	118.804	-0.230503	0.852338	0.229088	-1.00618	0.314331	0.833805
chr2R	+	6367731	6369391	FBtr0088274	CG17765-RA	472.827	-0.202382	0.869114	0.203775	-0.993167	0.320629	0.833805
chr2L	+	8529143	8535637	FBtr0079687	CG17834-RC	5215.66	-0.185028	0.879632	0.184448	-1.00315	0.315791	0.833805
chrX	+	10262088	10269257	FBtr0071444	CG17841-RA	1968.34	-0.17985	0.882795	0.179511	-1.00189	0.316398	0.833805
chr3R	-	12862116	12865924	FBtr0083429	CG18213-RA	226.3	-0.20322	0.86861	0.205646	-0.988205	0.323052	0.833805
chr2R	-	17502268	17504298	FBtr0071688	CG18870-RA	69.7154	0.243264	1.18367	0.243274	0.999959	0.317331	0.833805
chr2L	-	9934767	9938131	FBtr0079896	CG31712-RA	206.147	-0.215303	0.861365	0.215991	-0.996816	0.318854	0.833805
chrX	-	5197016	5199761	FBtr0070758	CG3323-RA	92.7597	-0.240685	0.846343	0.236409	-1.01809	0.308636	0.833805
chr3R	-	10524252	10549977	FBtr0100008	CG33967-RA	6856.16	-0.17429	0.886204	0.175315	-0.994153	0.320148	0.833805
chr3L	-	9443642	9444664	FBtr0076476	CG3448-RB	131.187	-0.226515	0.854697	0.224507	-1.00894	0.313002	0.833805
chr2L	-	20969115	21051979	FBtr0290305	CG42238-RA	12326.7	0.172026	1.12664	0.173685	0.990445	0.321956	0.833805
chr2R	-	19784419	19785765	FBtr0072220	CG5339-RA	152.945	-0.224425	0.855936	0.222798	-1.0073	0.31379	0.833805
chr2L	-	10358162	10362664	FBtr0080054	CG5366-RA	1006.82	-0.186189	0.878924	0.181912	-1.02352	0.306064	0.833805
chr2R	-	13981233	13982185	FBtr0086787	CG5757-RA	74.0331	-0.245518	0.843513	0.243487	-1.00835	0.313289	0.833805
chr2L	-	12701426	12704429	FBtr0080407	CG5776-RA	99.8848	0.23881	1.18002	0.236591	1.00938	0.312794	0.833805
chr3R	+	19857884	19859979	FBtr0084532	CG5933-RA	197.006	-0.212913	0.862793	0.210786	-1.01009	0.312451	0.833805
chr2L	-	7430529	7433496	FBtr0079466	CG5958-RA	3687.81	0.17534	1.12923	0.174854	1.00278	0.315967	0.833805
chrX	-	18547425	18551289	FBtr0074612	CG6659-RA	246.143	-0.212071	0.863297	0.209271	-1.01338	0.31088	0.833805
chr2L	-	11984327	11988023	FBtr0089572	CG6686-RA	260.621	-0.202438	0.869081	0.201528	-1.00451	0.315132	0.833805
chr3R	-	25627448	25628649	FBtr0085536	CG7834-RB	241.283	-0.229825	0.852738	0.227423	-1.01056	0.312227	0.833805
chr3L	-	15514802	15517242	FBtr0075600	CG7945-RA	179.416	-0.21645	0.860681	0.211641	-1.02272	0.30644	0.833805
chr2L	+	8214307	8215239	FBtr0079593	CG8353-RA	78.5465	0.245121	1.18519	0.245984	0.996494	0.31901	0.833805
chr3R	-	10147101	10152387	FBtr0273391	CG8538-RB	286.935	-0.199146	0.871066	0.19947	-0.998372	0.318099	0.833805
chrX	-	15474963	15476895	FBtr0074066	CG9215-RA	95.4024	-0.229099	0.853168	0.232159	-0.986818	0.323732	0.833805
chr2L	-	21160636	21163055	FBtr0081499	CG9247-RA	1948.15	-0.195256	0.873418	0.194818	-1.00225	0.316224	0.833805
chr3R	+	9591479	9592829	FBtr0082825	CG9312-RA	316.81	0.201233	1.14968	0.201068	1.00082	0.316914	0.833805
chrX	-	16490555	16492524	FBtr0074289	CG9784-RA	65.9153	-0.243668	0.844595	0.245368	-0.99307	0.320676	0.833805
chr3L	-	2769348	2772313	FBtr0073016	CG9977-RA	766.619	-0.186709	0.878608	0.183707	-1.01634	0.309468	0.833805
chr3R	-	20898451	20900329	FBtr0113285	CG9996-RB	70.7168	-0.242198	0.845456	0.243719	-0.99376	0.32034	0.833805
chr2L	+	6338846	6343550	FBtr0079250	Cpr-RA	2169.53	0.180437	1.13323	0.180887	0.997514	0.318515	0.833805
chr2L	-	22128255	22130153	FBtr0085941	CycK-RA	190.15	0.21951	1.16434	0.221922	0.989132	0.322598	0.833805
chr3L	-	7486649	7489295	FBtr0076832	Cyp4d8-RA	129.557	0.242472	1.18302	0.244053	0.993522	0.320455	0.833805
chr2L	+	67044	71390	FBtr0078100	dbr-RB	2519.3	-0.202686	0.868931	0.205386	-0.986852	0.323715	0.833805
chr2L	-	21145134	21148412	FBtr0081502	del-RA	688.654	0.191331	1.14182	0.189261	1.01094	0.312046	0.833805
chr2R	+	8645143	8647226	FBtr0087853	Dgkepsilon-RA	173.642	-0.215166	0.861447	0.213477	-1.00791	0.313497	0.833805
chr2R	+	4779345	4780844	FBtr0088641	Dmn-RA	99.4468	-0.227567	0.854074	0.231446	-0.98324	0.325489	0.833805
chr2R	-	2044781	2056587	FBtr0086008	EcR-RA	881.747	-0.22738	0.854185	0.222464	-1.0221	0.306734	0.833805
chr2L	+	6489095	6490195	FBtr0079261	epsilonCOP-RA	164.512	0.210452	1.15705	0.213924	0.983771	0.325228	0.833805
chr3L	+	4170376	4173789	FBtr0073217	Ero1L-RB	445.942	0.199756	1.1485	0.196189	1.01818	0.308591	0.833805
chr3R	-	27636182	27637976	FBtr0085849	ferrochelatase-RA	166.916	0.243675	1.18401	0.240552	1.01298	0.311068	0.833805
chr2L	-	9428771	9431045	FBtr0079811	FucTB-RA	431.2	-0.200701	0.870127	0.202618	-0.99054	0.32191	0.833805
chr2L	-	17478441	17481021	FBtr0081000	fws-RA	116.23	-0.226402	0.854764	0.228871	-0.989212	0.322559	0.833805
chr3L	-	9832786	9848380	FBtr0076367	Gap1-RA	7577.36	-0.201548	0.869617	0.204614	-0.985012	0.324618	0.833805
chr2R	+	6011798	6024977	FBtr0089758	gem-RC	9594.35	0.179298	1.13233	0.180457	0.993579	0.320428	0.833805
chr2L	-	4975300	4977010	FBtr0079049	Gmd-RA	124.865	0.222883	1.16706	0.22464	0.992179	0.32111	0.833805
chr3R	+	27198149	27199920	FBtr0085784	gskt-RA	50.2369	0.261737	1.19892	0.256012	1.02236	0.306609	0.833805
chr2L	-	13639519	13641241	FBtr0080511	ics-RA	4611.29	0.185614	1.1373	0.187861	0.988039	0.323133	0.833805
chr3R	-	15224439	15228803	FBtr0083771	Ino80-RA	146.324	-0.224847	0.855686	0.219979	-1.02213	0.306721	0.833805
chr3L	-	1802008	1802850	FBtr0072788	JTBR-RA	347.227	0.212157	1.15842	0.212818	0.996893	0.318816	0.833805
chr2L	+	13550143	13596951	FBtr0080510	kuz-RB	5212.59	0.175273	1.12918	0.174971	1.00173	0.316474	0.833805
chr2L	-	15036293	15038851	FBtr0080725	l(2)35Bg-RA	949.244	-0.184536	0.879932	0.182493	-1.0112	0.311922	0.833805
chrX	-	13558617	13561828	FBtr0073847	Lig4-RA	63.918	-0.251709	0.839901	0.252222	-0.997963	0.318297	0.833805
chr3L	-	15999652	16004883	FBtr0075520	mib1-RA	1665.88	0.189788	1.1406	0.187813	1.01051	0.31225	0.833805
chr2L	+	5461641	5467609	FBtr0079093	mid-RA	51.4688	0.253776	1.19232	0.254306	0.997916	0.31832	0.833805
chr2R	+	9393929	9394920	FBtr0087669	mip120-RA	318.201	-0.200954	0.869975	0.196708	-1.02158	0.306978	0.833805
chr3R	-	23102971	23107566	FBtr0085174	mrt-RA	1998.6	0.176604	1.13022	0.178803	0.987704	0.323298	0.833805
chr3L	+	184647	186317	FBtr0072479	Mtch-RC	89.9382	0.242779	1.18327	0.245357	0.989493	0.322422	0.833805
chrX	-	15748865	15751836	FBtr0074169	Myb-RA	277.719	-0.22777	0.853954	0.225057	-1.01206	0.311511	0.833805
chr3R	+	20770995	20773122	FBtr0084749	Nmnat-RA	167.716	-0.222402	0.857137	0.220724	-1.0076	0.313646	0.833805
chr3R	+	7026138	7028604	FBtr0113220	nocturnin-RE	3129.81	-0.18578	0.879174	0.186411	-0.996612	0.318953	0.833805
chrX	-	21217530	21220866	FBtr0077223	pen-RA	574.826	0.205747	1.15328	0.205699	1.00024	0.317196	0.833805
chr3R	-	18249027	18250447	FBtr0084297	pinta-RA	2007.48	-0.190741	0.876156	0.187965	-1.01477	0.310217	0.833805
chr3R	-	13370950	13372193	FBtr0083503	Prx5037-RA	235.68	-0.219143	0.859076	0.215708	-1.01592	0.309666	0.833805
chr3R	-	1505776	1511148	FBtr0078727	Rab23-RA	3870.87	0.185772	1.13743	0.186892	0.994008	0.320219	0.833805
chrX	-	1367917	1370988	FBtr0070294	Rab27-RC	95.5678	-0.238345	0.847717	0.240082	-0.992765	0.320824	0.833805
chr2L	-	13990869	14001248	FBtr0080610	rk-RA	83.0326	-0.240544	0.846426	0.239694	-1.00354	0.315599	0.833805
chr3L	+	18892215	18893024	FBtr0075066	RpL26-RA	568.739	-0.195341	0.873366	0.195557	-0.998894	0.317846	0.833805
chr2L	+	5071006	5072055	FBtr0079017	RpL37A-RB	1048.65	-0.183797	0.880383	0.183019	-1.00425	0.31526	0.833805
chr3L	-	18390653	18391552	FBtr0075120	rpr-RA	7533.56	0.172217	1.12679	0.174949	0.984383	0.324927	0.833805
chrX	+	16531932	16532953	FBtr0074311	RpS19a-RA	820.292	-0.185565	0.879304	0.183378	-1.01193	0.311571	0.833805
chr3R	+	22362071	22407239	FBtr0302097	scrib-RI	8269.28	0.189917	1.1407	0.191385	0.992332	0.321036	0.833805
chr3R	-	20855145	20859172	FBtr0084796	Smg6-RA	217.925	0.203568	1.15154	0.207048	0.983191	0.325514	0.833805
chr3R	+	26890982	26909129	FBtr0085735	Sox100B-RA	124.117	-0.243362	0.844774	0.244607	-0.994913	0.319779	0.833805
chrX	+	6161856	6169019	FBtr0070896	Spt6-RA	81.8437	-0.240699	0.846335	0.244622	-0.983961	0.325134	0.833805
chr3L	-	4623538	4626128	FBtr0100504	Src64B-RC	2148.09	-0.179555	0.882975	0.176907	-1.01497	0.310121	0.833805
chr3R	-	20449516	20451258	FBtr0084670	Syx18-RA	252.853	-0.20348	0.868453	0.202784	-1.00343	0.315652	0.833805
chr3L	-	20389388	20394709	FBtr0078235	trbl-RA	1094.6	-0.18266	0.881077	0.180074	-1.01436	0.310411	0.833805
chr3R	+	20750938	20752576	FBtr0084718	Trf4-2-RA	78.8988	0.241389	1.18213	0.245165	0.984598	0.324822	0.833805
chr2L	+	523468	540541	FBtr0078063	ush-RA	1117.89	0.185614	1.1373	0.184517	1.00595	0.314441	0.833805
chr3R	-	8449484	8453444	FBtr0082671	Vha55-RA	1800.64	0.18117	1.1338	0.184316	0.982933	0.325641	0.833805
chr3R	+	7407352	7408476	FBtr0082413	wkd-RA	87.0963	0.252349	1.19115	0.251439	1.00362	0.315561	0.833805
chr2R	+	17058531	17062009	FBtr0071576	Xpd-RA	545.716	0.186809	1.13824	0.187716	0.995169	0.319654	0.833805
chr3R	+	25026180	25027492	FBtr0085390	CG11899-RA	10158.6	0.198269	1.14732	0.203184	0.975809	0.329159	0.834641
chr3R	+	7708508	7712737	FBtr0301042	CG31368-RD	69.3424	-0.239181	0.847226	0.244142	-0.979681	0.327244	0.834641
chr3L	+	9439981	9443886	FBtr0076461	CG3529-RB	127.067	0.235204	1.17707	0.240302	0.978786	0.327686	0.834641
chrX	+	1834342	1835574	FBtr0070321	CG3587-RA	285.597	-0.209778	0.86467	0.214719	-0.976987	0.328575	0.834641
chrX	-	14126315	14128030	FBtr0299614	CG42271-RB	85.2488	-0.239146	0.847247	0.244612	-0.977653	0.328246	0.834641
chr2L	+	13179282	13182441	FBtr0080436	CG5287-RA	92.9643	-0.241222	0.846028	0.246566	-0.978326	0.327913	0.834641
chrX	-	19196056	19201951	FBtr0074683	CG8051-RA	67.6523	0.240813	1.18166	0.24661	0.976492	0.328821	0.834641
chr2R	+	11105914	11107767	FBtr0087367	CG8079-RB	487.455	-0.189995	0.876609	0.194311	-0.977791	0.328178	0.834641
chr3L	+	2373728	2376488	FBtr0072890	CG9004-RA	349.911	0.193657	1.14366	0.198446	0.97587	0.329129	0.834641
chr2L	+	20824437	20825386	FBtr0081420	CG9331-RC	672.384	0.194293	1.14416	0.198789	0.977384	0.328379	0.834641
chr2R	-	2529922	2532600	FBtr0086148	Fmo-2-RA	14113.3	0.190923	1.14149	0.19495	0.979346	0.327409	0.834641
chr3L	+	16045069	16066177	FBtr0301575	Mbs-RK	6583.64	-0.170626	0.888457	0.174681	-0.976789	0.328674	0.834641
chr3R	+	6226767	6228551	FBtr0082247	mthl11-RA	108.654	0.236566	1.17819	0.242249	0.976544	0.328795	0.834641
chr2R	+	11199049	11205347	FBtr0087374	mus210-RA	348.636	-0.192758	0.874931	0.197596	-0.975518	0.329304	0.834641
chr2R	+	16882414	16883623	FBtr0071522	Pros29-RA	328.316	-0.197727	0.871923	0.201613	-0.980724	0.326729	0.834641
chr3R	+	13366204	13370873	FBtr0083456	SF1-RA	309.984	0.202215	1.15046	0.206861	0.97754	0.328302	0.834641
chr2L	-	8218226	8220729	FBtr0079631	Snx6-RA	73.2005	0.240471	1.18138	0.246268	0.976459	0.328837	0.834641
chr2L	-	10490489	10491452	FBtr0080037	CG13144-RA	64.535	0.246323	1.18618	0.253107	0.973194	0.330457	0.835697
chr2L	+	3514850	3517111	FBtr0077525	CG17593-RA	118.297	-0.2265	0.854706	0.232497	-0.974206	0.329954	0.835697
chr3R	-	27595015	27597565	FBtr0085858	CG2135-RA	362.943	-0.197681	0.871951	0.20356	-0.97112	0.331489	0.835697
chr3R	-	20938587	20948625	FBtr0084802	CG31108-RA	1076.52	-0.177868	0.884009	0.18289	-0.972538	0.330783	0.835697
chr3L	-	18889707	18891390	FBtr0075076	CG3902-RA	11027.5	0.176261	1.12995	0.181448	0.971412	0.331343	0.835697
chr3L	-	8514539	8516601	FBtr0076654	CG6673-RA	556.409	0.191603	1.14203	0.196906	0.973067	0.33052	0.835697
chr2R	+	10107405	10118131	FBtr0087533	CG8468-RA	6514.7	-0.18723	0.878291	0.192507	-0.972584	0.33076	0.835697
chrX	+	11348876	11350656	FBtr0073500	HP5-RA	335.261	0.199888	1.14861	0.205712	0.971688	0.331206	0.835697
chr2L	+	13771093	13774310	FBtr0080532	TM9SF4-RA	690.676	-0.207561	0.866	0.213725	-0.971157	0.33147	0.835697
chr2L	+	431227	448701	FBtr0078059	ex-RA	14675.7	0.168438	1.12384	0.173675	0.969846	0.332123	0.836802
chr2L	+	19430628	19432444	FBtr0081205	CG9987-RA	63.6023	-0.239037	0.84731	0.246722	-0.968852	0.332619	0.837554
chrX	+	15344303	15346683	FBtr0074030	Ahcy13-RA	475.209	-0.190033	0.876586	0.196852	-0.965357	0.334366	0.838523
chr2L	-	8946753	8951205	FBtr0079789	C1GalTA-RC	4003.02	-0.191621	0.875621	0.198748	-0.96414	0.334976	0.838523
chr3L	-	22726554	22731517	FBtr0113188	CG11241-RB	62.3254	0.239526	1.18061	0.248214	0.964998	0.334546	0.838523
chr2R	+	1541196	1543453	FBtr0086034	CG1344-RA	481.01	0.187114	1.13848	0.193438	0.967304	0.333392	0.838523
chr2R	-	18822096	18824319	FBtr0071994	CG3800-RA	1121.53	-0.181979	0.881493	0.188506	-0.965377	0.334356	0.838523
chr2R	+	15192678	15194689	FBtr0300283	CG7461-RB	376.892	-0.186153	0.878946	0.193011	-0.964467	0.334812	0.838523
chr2L	+	20859169	20861017	FBtr0081427	CG9336-RA	154.717	0.213201	1.15926	0.220946	0.964944	0.334573	0.838523
chr3L	-	7346678	7349806	FBtr0076878	CTCF-RA	119.526	0.226417	1.16993	0.234331	0.966229	0.33393	0.838523
chr2R	+	17016107	17017245	FBtr0071569	mago-RA	431.048	-0.187204	0.878306	0.193643	-0.966751	0.333669	0.838523
chr2L	+	8366050	8370085	FBtr0005088	Pp2A-29B-RA	368.901	-0.19486	0.873658	0.20206	-0.964367	0.334862	0.838523
chr2L	-	13831480	13833101	FBtr0091626	CG33649-RA	95.1815	-0.231692	0.851635	0.240608	-0.962946	0.335575	0.838542
chrX	-	5967180	5968887	FBtr0070888	Tsp5D-RA	632.683	0.216628	1.16201	0.224926	0.963109	0.335493	0.838542
chr2L	-	15274230	15275090	FBtr0080746	UK114-RA	273.599	0.216035	1.16154	0.224314	0.963089	0.335503	0.838542
chr3R	-	20654001	20655695	FBtr0084735	CG31357-RA	76.936	0.23196	1.17443	0.241372	0.961003	0.33655	0.839994
chr3R	+	3012785	3024538	FBtr0302184	lap-RD	665.26	-0.188903	0.877272	0.19655	-0.961096	0.336504	0.839994
chr2L	+	3163650	3168999	FBtr0077576	Hydr2-RA	3846.04	-0.173352	0.88678	0.180496	-0.960421	0.336843	0.840232
chr3L	-	8106588	8108998	FBtr0076737	Arp66B-RA	364.055	0.195207	1.14489	0.20505	0.951998	0.341098	0.840492
chr3L	-	1600942	1602603	FBtr0072825	CG12104-RA	1690.61	-0.216793	0.860476	0.226883	-0.95553	0.33931	0.840492
chrX	-	8335280	8336317	FBtr0071245	CG12123-RA	51.2265	0.242749	1.18325	0.254054	0.955503	0.339324	0.840492
chr2R	+	19791478	19792616	FBtr0072135	CG13562-RA	207.711	0.224983	1.16876	0.235594	0.954958	0.339599	0.840492
chr3L	-	20021085	20022080	FBtr0074872	CG14184-RA	78.9658	-0.229483	0.852941	0.240466	-0.954326	0.339919	0.840492
chr2L	-	1716888	1724331	FBtr0077910	CG18317-RA	1184.02	-0.170516	0.888525	0.178005	-0.957928	0.338099	0.840492
chr2L	-	20678921	20681812	FBtr0081399	CG1962-RA	504.683	-0.188919	0.877263	0.197909	-0.954577	0.339792	0.840492
chr2L	+	9790904	9791958	FBtr0079870	CG4036-RA	94.1467	-0.223322	0.856591	0.233171	-0.957761	0.338183	0.840492
chr3R	+	15857548	15860052	FBtr0083831	CG4936-RA	194.716	-0.201843	0.869439	0.211701	-0.953433	0.340371	0.840492
chr3R	+	7247794	7255691	FBtr0082387	CG5270-RB	552.781	-0.178157	0.883831	0.186021	-0.957724	0.338202	0.840492
chr3R	-	14804697	14806688	FBtr0083721	CG5451-RA	175.36	-0.210202	0.864416	0.219031	-0.959691	0.337211	0.840492
chr3R	+	23099432	23100287	FBtr0085158	CG5934-RA	139.797	0.216831	1.16218	0.227754	0.95204	0.341077	0.840492
chr3L	+	11555798	11556928	FBtr0076098	CG7394-RA	101.776	-0.228379	0.853593	0.239653	-0.952959	0.340611	0.840492
chr2L	+	21314366	21319536	FBtr0081513	crc-RB	1931.65	0.184993	1.13681	0.194177	0.952702	0.340741	0.840492
chr3L	-	21931723	21934885	FBtr0078489	DNApol-eta-RA	231.163	0.203209	1.15126	0.212238	0.957457	0.338337	0.840492
chrX	+	3070475	3130565	FBtr0070509	dnc-RB	146.613	0.208816	1.15574	0.218384	0.956188	0.338977	0.840492
chr2R	-	1491299	1492299	FBtr0273211	Fis1-RF	119.625	-0.215868	0.861028	0.225959	-0.955341	0.339405	0.840492
chr3L	+	18619061	18660277	FBtr0075049	MYPT-75D-RA	2172.02	-0.180395	0.882461	0.188582	-0.956586	0.338776	0.840492
chr2L	+	6950430	6954590	FBtr0079349	SA-RA	101.084	0.219912	1.16466	0.230787	0.952876	0.340653	0.840492
chr3L	-	14396610	14403007	FBtr0075728	stwl-RA	1042.09	-0.177072	0.884496	0.185622	-0.953944	0.340112	0.840492
chr3L	-	11159720	11162723	FBtr0076219	wls-RB	543.832	-0.191907	0.875448	0.200754	-0.955929	0.339108	0.840492
chr2R	-	1529160	1540313	FBtr0086072	CG11665-RA	125.434	-0.213842	0.862238	0.225409	-0.948684	0.342781	0.840492
chr2R	+	14313918	14317838	FBtr0086691	CG12263-RA	294.405	0.190421	1.1411	0.201002	0.947356	0.343458	0.840492
chr3R	-	19753450	19754867	FBtr0084521	CG13602-RA	53.2371	0.240505	1.18141	0.252956	0.950777	0.341718	0.840492
chr2L	+	568347	572650	FBtr0078068	CG2807-RA	304.83	0.188847	1.13985	0.199649	0.945892	0.344204	0.840492
chr3R	+	26634349	26643200	FBtr0085704	CG31012-RC	5019.79	-0.182709	0.881047	0.193073	-0.946323	0.343984	0.840492
chr2L	+	9495474	9520696	FBtr0089854	CG33298-RA	5167.65	-0.193974	0.874194	0.20465	-0.947836	0.343213	0.840492
chr2R	-	19699708	19705849	FBtr0072239	CG4797-RB	1414.48	0.183244	1.13543	0.192866	0.95011	0.342056	0.840492
chr2L	+	16262173	16263483	FBtr0080825	CG4935-RA	387.378	-0.184924	0.879696	0.195762	-0.944634	0.344846	0.840492
chr2L	+	2147585	2151664	FBtr0077829	CG7261-RA	132.048	-0.210961	0.863962	0.222418	-0.948486	0.342882	0.840492
chr3L	-	14534633	14544071	FBtr0075724	CG9238-RB	18242.1	0.180395	1.13319	0.19071	0.945914	0.344192	0.840492
chr2L	-	13385847	13387300	FBtr0080525	CG9293-RA	187.285	0.203614	1.15158	0.215206	0.946134	0.34408	0.840492
chr2R	-	18950270	18951774	FBtr0071984	CG9890-RA	133.353	0.222048	1.16639	0.234913	0.945233	0.34454	0.840492
chr3L	-	18836037	18839360	FBtr0075081	Indy-RB	56.1648	0.240049	1.18103	0.253783	0.945883	0.344208	0.840492
chr3R	-	26342774	26352758	FBtr0085682	jdp-RB	6387.79	-0.196785	0.872493	0.207153	-0.949948	0.342139	0.840492
chrX	+	21260023	21261877	FBtr0077211	mst-RA	144.996	-0.211524	0.863625	0.223431	-0.946708	0.343788	0.840492
chr3R	+	19884017	19888538	FBtr0084541	SMC1-RA	138.582	-0.209402	0.864896	0.220888	-0.948001	0.343129	0.840492
chr3R	+	1296667	1298476	FBtr0078682	Snr1-RA	132.179	0.216485	1.1619	0.228035	0.949352	0.342442	0.840492
chr2R	-	19432342	19435500	FBtr0113112	wmd-RB	323.798	-0.185466	0.879365	0.196339	-0.94462	0.344853	0.840492
chr2R	+	20021513	20022928	FBtr0072253	Zfrp8-RA	1204.98	-0.181088	0.882038	0.191649	-0.944892	0.344714	0.840492
chrX	-	1136773	1168755	FBtr0070244	A3-3-RA	71.3613	0.232617	1.17496	0.24641	0.944025	0.345157	0.840752
chr3R	+	18288209	18290325	FBtr0084252	AP-50-RA	161.248	-0.218893	0.859224	0.232132	-0.942969	0.345697	0.841585
chr2L	-	8306684	8308188	FBtr0079613	CG7830-RA	126.385	0.224316	1.16822	0.238224	0.94162	0.346387	0.842783
chr3R	-	18384583	18388287	FBtr0084281	CG5278-RA	50.2305	0.242153	1.18276	0.257442	0.94061	0.346905	0.843325
chr3R	+	25382110	25391007	FBtr0085441	Dr-RA	394.644	-0.206327	0.866741	0.219401	-0.940412	0.347006	0.843325
chr3L	+	206112	207112	FBtr0072484	CG13876-RA	203.535	0.200965	1.14947	0.213868	0.939666	0.347389	0.843338
chr2L	+	1143203	1147395	FBtr0077958	CG4726-RA	609.221	0.203768	1.1517	0.21686	0.939628	0.347408	0.843338
chrX	+	19499240	19505226	FBtr0074733	CG14207-RA	1189.61	-0.205914	0.866989	0.219676	-0.937354	0.348577	0.843413
chr2R	+	7921466	7923765	FBtr0087975	CG8321-RA	314.252	-0.188035	0.8778	0.200482	-0.937916	0.348288	0.843413
chr2L	-	2581437	2585428	FBtr0077744	Drp1-RA	293.591	0.189735	1.14055	0.202438	0.937251	0.348629	0.843413
chr3R	-	17055552	17062896	FBtr0084106	e-RA	181.923	0.198056	1.14715	0.211098	0.938221	0.348131	0.843413
chr2L	-	5058396	5059771	FBtr0079027	Rpn11-RA	435.51	-0.183161	0.880771	0.195131	-0.938655	0.347908	0.843413
chr2R	-	19931971	19934307	FBtr0072188	tsr-RA	4730.66	-0.168901	0.88952	0.180203	-0.937283	0.348613	0.843413
chr2R	+	2563334	2567739	FBtr0086120	CG9422-RA	66.6477	-0.234114	0.850207	0.249968	-0.936578	0.348976	0.843771
chr3R	-	6708256	6710697	FBtr0082332	CG14696-RA	12705.2	0.161369	1.11835	0.172521	0.935357	0.349604	0.8447
chr2R	+	14605620	14617613	FBtr0086608	Hs3st-A-RA	58.0054	0.240926	1.18175	0.257658	0.93506	0.349757	0.8447
chr3L	-	6162651	6166974	FBtr0077019	CG10289-RA	174.392	-0.203992	0.868145	0.219466	-0.929491	0.352635	0.844825
chr2R	-	14595652	14598358	FBtr0086647	CG15087-RA	92.6732	-0.221065	0.857932	0.237705	-0.929994	0.352374	0.844825
chr2R	-	7507693	7520018	FBtr0088089	CG9005-RA	2815.19	0.180956	1.13364	0.194688	0.929466	0.352648	0.844825
chr2L	+	21310870	21312823	FBtr0100139	crc-RD	1668.77	-0.164566	0.892197	0.177179	-0.928811	0.352987	0.844825
chr2L	-	17448660	17450360	FBtr0081005	dl-RA	627.611	0.199692	1.14845	0.214937	0.929076	0.35285	0.844825
chr3R	+	14489477	14491029	FBtr0083661	Gos28-RA	127.122	-0.20784	0.865832	0.222855	-0.932627	0.351013	0.844825
chr3L	+	13839091	13853113	FBtr0075753	Hml-RA	58.9783	0.232023	1.17448	0.249477	0.930036	0.352352	0.844825
chr2R	+	15066260	15114705	FBtr0086504	hppy-RA	8770.69	-0.177713	0.884104	0.19093	-0.930773	0.351971	0.844825
chr3L	-	5505517	5522441	FBtr0077149	Lkr-RA	3969.65	0.190184	1.14091	0.204416	0.930376	0.352176	0.844825
chr2R	-	16149259	16150315	FBtr0086307	mus209-RA	851.129	-0.174553	0.886042	0.187029	-0.933297	0.350667	0.844825
chr3R	-	19755595	19757154	FBtr0084520	Pros26.4-RA	329.346	0.18237	1.13475	0.196023	0.93035	0.35219	0.844825
chr3R	-	10446052	10451383	FBtr0082977	put-RA	800.279	0.174394	1.12849	0.187517	0.930018	0.352362	0.844825
chr2L	+	3457306	3460371	FBtr0077519	sec5-RA	107.931	-0.215762	0.861092	0.231062	-0.933782	0.350416	0.844825
chr3L	-	7359924	7362344	FBtr0076873	Sh3beta-RB	250.507	-0.194743	0.873729	0.20902	-0.931692	0.351496	0.844825
chr3LHet	+	2243605	2265363	FBtr0113746	vtd-RA	1400.76	0.165545	1.12159	0.177686	0.931673	0.351506	0.844825
chr3R	-	26615379	26632341	FBtr0085720	wts-RA	287.187	0.187218	1.13857	0.20035	0.934457	0.350068	0.844825
chr2R	+	5493546	5494689	FBtr0088463	CG30000-RA	59.6467	-0.233807	0.850388	0.252484	-0.926027	0.354432	0.847587
chr2R	+	12671185	12672213	FBtr0087027	CG5522-RD	5668.75	-0.177311	0.88435	0.191543	-0.925699	0.354603	0.847587
chr2L	+	6852348	6853876	FBtr0079342	Rca1-RA	256.504	0.193222	1.14331	0.20879	0.925436	0.354739	0.847587
chr3L	+	17028775	17029965	FBtr0075278	beg-RA	107.155	-0.210985	0.863947	0.228159	-0.924729	0.355107	0.847989
chr2R	-	11816105	11819436	FBtr0087298	bdg-RA	4216.28	0.159269	1.11672	0.172399	0.923837	0.355571	0.848094
chr3R	+	11146562	11150197	FBtr0083082	ear-RA	197.344	-0.194274	0.874013	0.210368	-0.923496	0.355749	0.848094
chrX	+	4025245	4026866	FBtr0070644	GlcAT-I-RA	177.619	-0.202881	0.868814	0.219645	-0.923675	0.355656	0.848094
chr2R	-	18768852	18770211	FBtr0071907	CG3501-RA	297.718	0.193685	1.14368	0.209925	0.922639	0.356195	0.848354
chr2R	+	2540758	2542730	FBtr0086109	Opbp-RA	50.9478	-0.23448	0.849991	0.254173	-0.922521	0.356257	0.848354
chr3L	+	15547230	15554146	FBtr0075559	AGO2-RB	301.761	0.186068	1.13766	0.201946	0.921379	0.356853	0.84863
chrX	-	13130706	13151210	FBtr0073732	mew-RB	2920.98	-0.181513	0.881778	0.197062	-0.921098	0.356999	0.84863
chr2R	+	5311606	5313612	FBtr0300293	prel-RB	629.216	-0.180953	0.88212	0.196523	-0.920769	0.357171	0.84863
chr2R	+	6306229	6307278	FBtr0088259	Prx2540-2-RA	2075.73	0.185882	1.13751	0.201783	0.921197	0.356947	0.84863
chrX	-	1935473	1936295	FBtr0070345	Actn-RC	438.341	-0.180858	0.882178	0.197865	-0.914048	0.360692	0.849921
chr3R	-	6612203	6613944	FBtr0082304	Art1-RA	982.344	-0.168401	0.889828	0.184117	-0.914643	0.360379	0.849921
chr2R	+	20757631	20759032	FBtr0100299	Atf-2-RC	50.0156	-0.234663	0.849883	0.255899	-0.917017	0.359134	0.849921
chr3L	+	11714038	11716425	FBtr0076114	Bmcp-RA	89.4263	-0.217874	0.859832	0.237775	-0.916301	0.359509	0.849921
chr2L	-	281970	283191	FBtr0078137	CG11601-RA	161.793	0.197899	1.14703	0.216666	0.913379	0.361043	0.849921
chr3R	+	4551186	4552271	FBtr0081912	CG11762-RA	62.1787	0.227193	1.17056	0.247363	0.918461	0.358378	0.849921
chr2R	+	18486844	18487861	FBtr0071854	CG4269-RA	297.76	0.186048	1.13764	0.202719	0.917762	0.358744	0.849921
chr2R	-	3207059	3269401	FBtr0111049	Dscam-RAA	11517.7	-0.17375	0.886535	0.190031	-0.914322	0.360548	0.849921
chr3R	+	19077307	19080793	FBtr0084375	EloA-RB	542.93	0.17614	1.12986	0.192405	0.915465	0.359948	0.849921
chr2L	+	16680125	16682252	FBtr0080884	grp-RB	387.971	-0.208369	0.865515	0.226943	-0.918156	0.358537	0.849921
chr2L	+	11106946	11110852	FBtr0080197	l(2)gd1-RA	520.263	-0.17148	0.887931	0.187217	-0.915943	0.359697	0.849921
chr2L	+	8438278	8442352	FBtr0100473	mus201-RC	71.1248	0.226577	1.17006	0.247239	0.916429	0.359442	0.849921
chr2L	+	9521215	9528365	FBtr0301909	Oatp30B-RE	1105.78	0.171479	1.12621	0.187642	0.913861	0.36079	0.849921
chr3L	+	20303166	20306303	FBtr0100318	polo-RB	519.595	-0.178063	0.883889	0.194383	-0.916042	0.359645	0.849921
chr3R	+	11491908	11499383	FBtr0083161	pxb-RA	10196.9	-0.170086	0.88879	0.185985	-0.914515	0.360446	0.849921
chr3R	-	4842492	4845741	FBtr0082005	tgo-RA	835.498	-0.179772	0.882842	0.196731	-0.913796	0.360824	0.849921
chr3R	-	10089080	10112604	FBtr0082949	trx-RC	2202.99	0.170965	1.12581	0.187205	0.913249	0.361111	0.849921
chrX	+	16285725	16293601	FBtr0074271	mei-41-RA	97.0902	-0.214882	0.861617	0.2354	-0.912837	0.361328	0.849961
chr3R	+	14958280	14960429	FBtr0083730	Cyp12a5-RA	432.306	0.179458	1.13246	0.196947	0.911199	0.362191	0.851274
chr2R	+	3970483	3974654	FBtr0088777	sut1-RA	4866.18	0.159929	1.11723	0.17555	0.911016	0.362287	0.851274
chr3R	+	2194709	2196837	FBtr0081717	CG10286-RA	547.944	-0.170126	0.888765	0.18805	-0.904685	0.365633	0.851916
chr2R	-	10297716	10299064	FBtr0087517	CG17385-RA	249.056	-0.187884	0.877892	0.207309	-0.906299	0.364777	0.851916
chr3L	+	20490430	20492786	FBtr0078202	CG32425-RC	1569.44	-0.184709	0.879826	0.204181	-0.904636	0.365658	0.851916
chr2L	+	22239943	22240881	FBtr0299874	CG3262-RC	539.035	0.172855	1.12729	0.191207	0.904018	0.365986	0.851916
chr3L	+	20791769	20793181	FBtr0078254	CG4365-RC	249.489	0.186843	1.13827	0.205883	0.90752	0.364132	0.851916
chrX	-	5891537	5894837	FBtr0070891	CG4766-RA	121.117	0.212825	1.15896	0.234574	0.907281	0.364258	0.851916
chr3R	-	23739491	23742217	FBtr0085272	CG5003-RA	298.674	0.190852	1.14144	0.210958	0.904693	0.365628	0.851916
chr3L	+	8103471	8106427	FBtr0076684	CG7927-RA	313.385	0.181379	1.13397	0.200277	0.905644	0.365124	0.851916
chr3R	-	538861	539879	FBtr0078892	CG9769-RA	161.281	-0.204808	0.867654	0.225903	-0.90662	0.364608	0.851916
chr2R	+	2061189	2062947	FBtr0085987	Cyp6w1-RA	155.761	0.204916	1.15262	0.226384	0.90517	0.365376	0.851916
chrX	+	15957775	15964337	FBtr0074206	dpr18-RA	211.113	0.200785	1.14932	0.221418	0.906815	0.364505	0.851916
chr2R	+	12755736	12756681	FBtr0087041	Ef1beta-RA	1296.21	-0.166995	0.890696	0.184041	-0.907382	0.364205	0.851916
chr2R	+	18015314	18017693	FBtr0071762	NtR-RA	6536.69	0.183629	1.13574	0.202364	0.907423	0.364183	0.851916
chr2L	-	8735943	8740660	FBtr0079745	raw-RB	1093.22	-0.188974	0.87723	0.208987	-0.904234	0.365871	0.851916
chr2L	-	14184478	14234122	FBtr0100447	smi35A-RD	2594.69	0.175307	1.1292	0.193992	0.903679	0.366166	0.851916
chr3R	-	12200148	12229412	FBtr0300195	ss-RB	252.27	0.210228	1.15687	0.232111	0.90572	0.365084	0.851916
chr2L	-	19447362	19453482	FBtr0081287	Top2-RA	509.592	-0.181924	0.881527	0.200559	-0.907082	0.364363	0.851916
chr2L	+	7307161	7308940	FBtr0079432	wg-RA	375.191	0.175891	1.12966	0.194084	0.906259	0.364799	0.851916
chr2R	-	9341138	9370731	FBtr0087702	arr-RA	11632.2	0.164472	1.12076	0.183938	0.894166	0.371233	0.851931
chr3L	-	5783274	5787246	FBtr0077116	Bre1-RA	228.193	0.1884	1.1395	0.210128	0.896594	0.369936	0.851931
chr2R	+	10532792	10533676	FBtr0087433	CG10139-RA	141.222	-0.21406	0.862108	0.23774	-0.900397	0.367909	0.851931
chr2L	+	19758880	19760986	FBtr0081290	CG10463-RA	310.58	0.179032	1.13212	0.19926	0.898486	0.368926	0.851931
chrX	-	13640661	13649431	FBtr0073840	CG10990-RA	8259.34	0.165687	1.1217	0.185057	0.895332	0.37061	0.851931
chr2L	+	16732597	16734040	FBtr0080891	CG17904-RA	174.164	0.192617	1.14283	0.215101	0.895474	0.370534	0.851931
chr3R	+	25571071	25573239	FBtr0085476	CG1972-RA	147.079	-0.199031	0.871136	0.221773	-0.897454	0.369477	0.851931
chr3R	+	23503358	23504738	FBtr0085215	CG5590-RA	429.706	-0.180516	0.882388	0.200334	-0.901074	0.367549	0.851931
chr3R	+	17040814	17041948	FBtr0084049	CG5862-RA	60.7321	-0.222498	0.85708	0.24854	-0.895218	0.370671	0.851931
chr3R	+	21719226	21720837	FBtr0084938	CG5913-RA	1977.41	0.186601	1.13808	0.206694	0.90279	0.366637	0.851931
chr2R	+	17990704	17993468	FBtr0071758	CG6613-RA	532.443	0.169704	1.12483	0.188459	0.900483	0.367863	0.851931
chr2R	+	10143975	10146292	FBtr0087538	CG8531-RA	125.225	-0.209188	0.865024	0.233316	-0.896587	0.369939	0.851931
chrX	-	14828067	14844778	FBtr0073972	CG9009-RA	2356.38	0.18943	1.14031	0.2111	0.897346	0.369534	0.851931
chr2L	-	15044963	15057840	FBtr0080723	ck-RA	6464.75	0.173405	1.12772	0.192482	0.900891	0.367646	0.851931
chrX	+	7218277	7222848	FBtr0071049	Dok-RA	374.342	-0.181893	0.881546	0.202469	-0.898373	0.368987	0.851931
chr2L	+	11990911	11992848	FBtr0100626	escl-RB	141.647	0.208303	1.15533	0.231196	0.900979	0.367599	0.851931
chr3R	+	60942	62365	FBtr0078972	Gel-RH	10457.9	-0.177208	0.884413	0.198151	-0.894308	0.371157	0.851931
chrX	-	8651268	8699831	FBtr0071279	Lim1-RA	341.481	-0.18537	0.879423	0.206979	-0.8956	0.370467	0.851931
chr3L	-	16606318	16608566	FBtr0075358	Mo25-RA	76.6947	0.215503	1.16111	0.241167	0.893582	0.371545	0.851931
chr2L	-	20919094	20922868	FBtr0081439	Mtp-RA	4324.46	0.181978	1.13444	0.202283	0.899621	0.368322	0.851931
chr3L	-	11994409	11995965	FBtr0076058	Pop2-RA	87.2302	-0.219819	0.858673	0.246119	-0.893142	0.371781	0.851931
chr2R	+	9441597	9443111	FBtr0087675	Roe1-RA	523.802	0.171721	1.1264	0.191183	0.898203	0.369077	0.851931
chr2R	-	6785747	6786551	FBtr0088237	Rpb5-RA	83.8712	0.218488	1.16351	0.242837	0.899729	0.368265	0.851931
chr2L	+	9912907	9915044	FBtr0079875	Srp54-RA	55.0638	-0.228526	0.853506	0.255074	-0.895922	0.370294	0.851931
chr2R	+	6533269	6536144	FBtr0088212	StIP-RA	69.5888	0.223958	1.16793	0.24932	0.898275	0.369039	0.851931
chr3R	+	9638830	9640370	FBtr0299996	tal-AA-RA	596.284	0.184067	1.13608	0.20567	0.89496	0.370808	0.851931
chr2R	-	12656779	12660139	FBtr0113087	unc-104-RB	180.339	0.193523	1.14355	0.216673	0.893155	0.371774	0.851931
chr2L	-	12422010	12423432	FBtr0080389	vir-1-RB	3733.26	-0.158895	0.895711	0.177369	-0.895845	0.370336	0.851931
chr3L	-	8337518	8339293	FBtr0076677	CG7182-RA	184.338	-0.195897	0.87303	0.219641	-0.891897	0.372448	0.852083
chr3R	+	8282310	8283929	FBtr0082634	trus-RA	76.9472	-0.214829	0.861648	0.240691	-0.892552	0.372097	0.852083
chr4	-	1077991	1081512	FBtr0089211	Zyx102EF-RB	322.245	-0.213052	0.86271	0.238804	-0.892163	0.372305	0.852083
chr2L	+	2151761	2155390	FBtr0077830	AIF-RA	330.193	0.178257	1.13152	0.200501	0.889059	0.373971	0.853649
chr3L	-	16647256	16654706	FBtr0075356	Baldspot-RB	10033	0.166086	1.12201	0.186906	0.888607	0.374214	0.853649
chr2L	+	8083438	8088156	FBtr0079567	Bsg-RA	271.457	-0.189194	0.877096	0.212966	-0.888378	0.374337	0.853649
chr2L	+	18606849	18609558	FBtr0081072	CG10333-RA	106.448	-0.204968	0.867558	0.230279	-0.890083	0.373421	0.853649
chr2R	+	14334065	14336925	FBtr0299806	CG30120-RB	217.583	-0.188149	0.877731	0.211601	-0.889168	0.373913	0.853649
chr2R	+	14512786	14515249	FBtr0086709	sec6-RA	518.8	-0.186375	0.878811	0.209466	-0.889765	0.373592	0.853649
chrX	+	15019788	15031344	FBtr0100009	drd-RA	183.443	-0.194726	0.873739	0.219311	-0.887901	0.374594	0.853777
chr3L	-	3140106	3143432	FBtr0073115	CG11537-RC	2211.42	-0.167216	0.890559	0.188495	-0.887112	0.375019	0.854236
chr2R	-	17242520	17266967	FBtr0071610	cv-2-RA	10454.8	-0.19338	0.874554	0.21807	-0.88678	0.375197	0.854236
chr2R	-	20776151	20778537	FBtr0072420	Ance-5-RA	137.028	0.194248	1.14413	0.22146	0.877128	0.380417	0.854358
chr3R	+	16418861	16437346	FBtr0300617	bon-RB	1233.62	-0.179787	0.882833	0.206474	-0.870748	0.383892	0.854358
chr3R	-	13216137	13217055	FBtr0083452	Brf-RA	120.262	-0.20032	0.870358	0.228092	-0.878239	0.379814	0.854358
chr2L	+	20066393	20072059	FBtr0081331	bwa-RA	1181.55	-0.159947	0.895058	0.181657	-0.88049	0.378594	0.854358
chr3L	-	6964675	6965567	FBtr0076935	CG10063-RA	114.489	0.207407	1.15461	0.234869	0.883075	0.377196	0.854358
chr2R	+	17533683	17539354	FBtr0071661	CG10082-RA	7855.02	0.14965	1.1093	0.170511	0.877654	0.380132	0.854358
chr2L	+	19584257	19586440	FBtr0081259	CG10366-RA	129.709	0.192985	1.14313	0.222062	0.869057	0.384816	0.854358
chrX	+	3379692	3382941	FBtr0070569	CG10803-RA	271.603	-0.174538	0.886051	0.201247	-0.867284	0.385786	0.854358
chrX	+	13705722	13706911	FBtr0073827	CG11095-RA	72.2513	-0.216646	0.860564	0.245106	-0.883888	0.376757	0.854358
chr2R	+	19909872	19911507	FBtr0072162	CG11388-RA	287.65	-0.176692	0.884729	0.201607	-0.876419	0.380802	0.854358
chr3L	+	3224974	3225876	FBtr0073047	CG11505-RC	430.865	0.169512	1.12468	0.192012	0.882821	0.377333	0.854358
chr2R	+	19254408	19258984	FBtr0072010	CG13550-RA	821.159	0.178984	1.13209	0.204215	0.876451	0.380785	0.854358
chr2R	-	15015277	15016763	FBtr0086593	CG15117-RA	113.611	0.204481	1.15227	0.234662	0.871385	0.383544	0.854358
chr2L	+	18590897	18595431	FBtr0081070	CG15160-RA	290.889	-0.180593	0.88234	0.206496	-0.874561	0.381813	0.854358
chr3R	-	24643059	24645323	FBtr0085355	CG1523-RA	161.864	0.189161	1.1401	0.216544	0.873546	0.382365	0.854358
chr2R	-	12901177	12903377	FBtr0087019	CG15609-RB	389.06	0.185584	1.13728	0.214486	0.865249	0.386902	0.854358
chrX	+	13290936	13295262	FBtr0073777	CG1673-RA	7005.63	-0.151626	0.900235	0.174916	-0.866849	0.386025	0.854358
chr2L	+	4324559	4331837	FBtr0077425	CG16857-RA	118.233	-0.199817	0.870661	0.227338	-0.878942	0.379433	0.854358
chr3R	-	18572167	18573293	FBtr0084322	CG17141-RA	53.1777	0.226138	1.1697	0.2562	0.88266	0.37742	0.854358
chr2R	-	3160037	3165581	FBtr0089021	CG1845-RA	211.494	-0.184208	0.880132	0.20893	-0.881672	0.377954	0.854358
chr3R	+	1458059	1459043	FBtr0078707	CG31549-RA	202.673	-0.190123	0.876531	0.215539	-0.882082	0.377733	0.854358
chr2L	-	2579217	2580040	FBtr0273393	CG3214-RB	166.269	-0.19604	0.872943	0.223918	-0.875502	0.381301	0.854358
chr2L	-	818595	819434	FBtr0078039	CG3876-RA	70.2755	-0.217721	0.859923	0.247983	-0.877966	0.379962	0.854358
chr3R	-	12867617	12868854	FBtr0083428	CG3995-RA	1685.92	-0.166755	0.890844	0.192332	-0.867019	0.385932	0.854358
chr3R	-	27628646	27631018	FBtr0290135	CG42233-RB	105.893	-0.202161	0.869248	0.232897	-0.868025	0.38538	0.854358
chr3R	-	21883069	21883956	FBtr0300624	CG42498-RA	78.2152	-0.213673	0.862339	0.245513	-0.870313	0.38413	0.854358
chr3R	-	18533508	18536485	FBtr0084330	CG4907-RA	128.977	0.197338	1.14658	0.225067	0.876796	0.380598	0.854358
chr3R	-	5984858	5987039	FBtr0082184	CG6254-RA	98.496	0.201641	1.15001	0.233013	0.865363	0.38684	0.854358
chr2R	+	6763263	6764801	FBtr0088228	CG6751-RA	159.966	-0.203111	0.868675	0.234646	-0.865606	0.386706	0.854358
chrX	-	16779581	16780483	FBtr0074347	CG9099-RA	101.202	0.2035	1.15149	0.23508	0.865661	0.386676	0.854358
chr2L	-	6069790	6070607	FBtr0079213	CG9154-RA	112.49	0.199952	1.14866	0.228861	0.873682	0.382292	0.854358
chr3R	-	4643363	4646400	FBtr0081931	CG9821-RB	17919.5	0.168165	1.12363	0.19171	0.877185	0.380386	0.854358
chr3L	-	20832194	20834667	FBtr0078269	CSN3-RA	389.312	-0.184173	0.880153	0.210325	-0.875661	0.381215	0.854358
chr3R	+	14960885	14962862	FBtr0083731	Cyp12a4-RA	1836.17	0.173068	1.12745	0.20001	0.865296	0.386876	0.854358
chr2R	+	5965871	5971690	FBtr0088405	egr-RA	7120.07	-0.153309	0.899186	0.173881	-0.881685	0.377947	0.854358
chr3R	-	16403944	16405558	FBtr0083947	Elongin-B-RA	168.49	0.190324	1.14102	0.217136	0.876519	0.380748	0.854358
chr2R	+	15177619	15178467	FBtr0086515	FK506-bp2-RA	2854.11	0.171768	1.12644	0.197098	0.871485	0.383489	0.854358
chr3R	+	7235793	7238162	FBtr0082385	Irbp-RA	85.3665	-0.21071	0.864112	0.239329	-0.880419	0.378632	0.854358
chr3L	+	11788712	11791980	FBtr0076030	Klp68D-RA	232.026	0.191223	1.14173	0.217279	0.880077	0.378818	0.854358
chr3R	-	7174313	7178874	FBtr0301426	KP78a-RB	16792.5	0.16877	1.1241	0.191369	0.881904	0.377829	0.854358
chr3R	-	21545987	21566189	FBtr0113388	LpR2-RG	7860.51	-0.156308	0.897318	0.178882	-0.873807	0.382223	0.854358
chr2R	-	15178610	15179696	FBtr0086560	mip40-RA	311.627	-0.173302	0.886811	0.197471	-0.87761	0.380155	0.854358
chr3L	-	19065646	19079522	FBtr0075035	Mkp3-RB	6707.09	-0.149909	0.901307	0.172864	-0.86721	0.385827	0.854358
chr3R	+	25548925	25549948	FBtr0085458	Pcd-RA	67.8465	0.225485	1.16917	0.259672	0.868347	0.385204	0.854358
chrX	+	2119615	2132089	FBtr0070395	pcx-RB	109.051	0.205548	1.15312	0.23232	0.884763	0.376285	0.854358
chr2R	+	14424274	14426924	FBtr0086701	Pepck-RA	15331.6	0.168292	1.12373	0.193128	0.871403	0.383534	0.854358
chr3R	-	14137619	14140214	FBtr0083589	PKD-RA	55.7691	0.220685	1.16529	0.254367	0.867585	0.385622	0.854358
chr2R	-	11255577	11258953	FBtr0087388	Pms2-RA	97.5771	0.202833	1.15096	0.233123	0.870067	0.384264	0.854358
chrX	+	2075247	2076972	FBtr0070389	pn-RA	50.2634	-0.224134	0.856109	0.254715	-0.879942	0.378891	0.854358
chr2L	+	10221402	10222515	FBtr0079948	Pros35-RA	926.71	0.170459	1.12542	0.193079	0.882848	0.377318	0.854358
chr3R	-	27420509	27421920	FBtr0085804	RpL6-RA	319.09	-0.174175	0.886274	0.197274	-0.882911	0.377284	0.854358
chr3R	-	16411851	16414066	FBtr0083945	Sep2-RA	845.172	-0.163456	0.892884	0.187769	-0.870516	0.384018	0.854358
chr2L	+	12704726	12706683	FBtr0080397	spict-RA	1236.34	-0.164223	0.892409	0.187968	-0.873674	0.382296	0.854358
chr3R	-	572310	574755	FBtr0089955	tacc-RA	293.567	-0.171996	0.887614	0.198198	-0.867801	0.385503	0.854358
chrX	+	17996049	17997517	FBtr0074514	Taf8-RA	54.3512	0.226031	1.16961	0.259447	0.871203	0.383643	0.854358
chrX	-	19468022	19473827	FBtr0074771	Tao-1-RE	304.411	-0.174131	0.886301	0.200437	-0.868759	0.384979	0.854358
chr2L	-	6415257	6423305	FBtr0079275	Tig-RA	7694.79	0.164182	1.12053	0.18526	0.886225	0.375496	0.854358
chr3R	-	23082315	23089754	FBtr0112857	woc-RB	515.336	0.176688	1.13029	0.202009	0.874652	0.381763	0.854358
chr2R	-	14720877	14722247	FBtr0086629	CG15098-RA	1220.84	0.172147	1.12673	0.199157	0.86438	0.387379	0.854525
chr3R	-	5630494	5635080	FBtr0082155	CG9461-RA	562.229	-0.165285	0.891752	0.191208	-0.864426	0.387354	0.854525
chr2L	+	6562342	6564396	FBtr0079290	Ent2-RA	221.446	-0.178075	0.883881	0.206426	-0.862659	0.388325	0.856167
chr2R	-	16142471	16144878	FBtr0086317	Ate1-RA	478.392	-0.18084	0.882189	0.212678	-0.8503	0.395158	0.857193
chr3L	-	3941008	3942461	FBtr0073171	CG10863-RA	16867.4	0.156856	1.11485	0.182686	0.858612	0.390555	0.857193
chr3L	-	599091	604001	FBtr0072562	CG13893-RA	76824.4	0.167709	1.12327	0.196174	0.854897	0.392608	0.857193
chr3L	-	3897444	3899126	FBtr0073180	CG14980-RB	67.9186	0.211841	1.15817	0.247641	0.855435	0.39231	0.857193
chrX	-	2159024	2164749	FBtr0070412	CG2924-RA	2316.8	-0.172685	0.88719	0.20285	-0.851296	0.394605	0.857193
chr4	+	152847	156623	FBtr0089447	CG32000-RD	432.499	-0.181517	0.881775	0.213902	-0.8486	0.396104	0.857193
chr3L	+	2464991	2466159	FBtr0273187	CG33231-RC	56.1617	0.216538	1.16194	0.254758	0.849976	0.395339	0.857193
chr2R	-	10744952	10746145	FBtr0091446	CG33506-RA	286.888	-0.170388	0.888604	0.198541	-0.8582	0.390782	0.857193
chr3R	+	5869015	5870337	FBtr0082172	CG3909-RA	82.8417	0.214605	1.16039	0.250738	0.855892	0.392058	0.857193
chr3R	-	8253515	8255002	FBtr0082594	CG5641-RA	204.556	-0.197177	0.872256	0.231706	-0.850982	0.39478	0.857193
chr2R	+	9481156	9484068	FBtr0087623	CG6197-RA	169.871	-0.186652	0.878642	0.216791	-0.860978	0.38925	0.857193
chr3L	+	6167377	6171877	FBtr0076998	CG7376-RA	147.716	-0.186287	0.878865	0.218554	-0.852363	0.394013	0.857193
chr2R	-	5049542	5052470	FBtr0088620	CG8046-RA	2746.92	-0.180601	0.882335	0.21249	-0.849927	0.395366	0.857193
chr3L	+	1250603	1251782	FBtr0072653	CG9129-RA	63.7578	0.21302	1.15911	0.248105	0.858587	0.390569	0.857193
chr2R	+	14642501	14644588	FBtr0086609	Cyp12b2-RA	3221.4	-0.175547	0.885432	0.204976	-0.856425	0.391763	0.857193
chr2L	-	14407908	14409547	FBtr0080637	elB-RC	2293.73	0.161174	1.1182	0.188118	0.856769	0.391572	0.857193
chr3R	-	6696627	6698049	FBtr0082290	Fdh-RA	1279.08	0.150146	1.10968	0.177064	0.84798	0.396449	0.857193
chrX	+	16267121	16275578	FBtr0301301	Fur2-RI	648.716	-0.159609	0.895267	0.18566	-0.859685	0.389963	0.857193
chr2R	-	6529319	6532927	FBtr0088258	Git-RA	730.068	0.166821	1.12258	0.194787	0.856428	0.391761	0.857193
chr2R	+	19830076	19834459	FBtr0301411	G-salpha60A-RD	207.748	-0.211483	0.863649	0.249313	-0.848265	0.396291	0.857193
chr2L	-	4473340	4477022	FBtr0077446	ine-RB	176.144	0.189003	1.13998	0.222803	0.848297	0.396272	0.857193
chr3L	-	21118134	21124261	FBtr0078324	ko-RA	116.34	0.202982	1.15107	0.237285	0.855436	0.39231	0.857193
chr2L	+	4394235	4395150	FBtr0077432	l(2)k05819-RA	321.756	0.174618	1.12867	0.205659	0.849066	0.395845	0.857193
chr2R	+	2937302	2939470	FBtr0089033	lbm-RA	244.037	0.188005	1.13919	0.221688	0.84806	0.396405	0.857193
chr3R	+	467683	469014	FBtr0078857	MED31-RB	398.959	0.164058	1.12043	0.192821	0.850832	0.394863	0.857193
chr3L	-	11552005	11555367	FBtr0089330	Mob2-RC	76.4319	-0.208061	0.8657	0.243638	-0.853977	0.393118	0.857193
chr2L	-	9897953	9903058	FBtr0079904	Muc30E-RA	71.1123	0.210556	1.15713	0.247645	0.850231	0.395197	0.857193
chr2R	+	17557706	17559098	FBtr0071667	NC2alpha-RB	110.979	-0.199204	0.871031	0.233231	-0.854107	0.393046	0.857193
chr2R	+	7915484	7921201	FBtr0087974	pds5-RA	139.135	-0.189371	0.876988	0.22182	-0.853718	0.393261	0.857193
chr3R	-	4808446	4809983	FBtr0082013	RagA-RA	165.018	-0.185724	0.879208	0.215783	-0.860699	0.389404	0.857193
chrX	-	5510603	5512826	FBtr0070784	RhoGAP5A-RB	61.8964	-0.223223	0.85665	0.261872	-0.852411	0.393986	0.857193
chrX	-	15032358	15033395	FBtr0074027	RpL37a-RA	1253.56	-0.158304	0.896078	0.185409	-0.85381	0.39321	0.857193
chr2L	-	6966776	6967590	FBtr0079356	smt3-RA	191.558	0.183906	1.13596	0.214968	0.855505	0.392272	0.857193
chr3R	-	14020582	14025298	FBtr0083612	Ssdp-RB	2825.59	0.16144	1.1184	0.188802	0.855074	0.39251	0.857193
chr3R	+	7035979	7037006	FBtr0082344	Tctp-RA	2001.5	-0.164276	0.892376	0.191826	-0.856382	0.391786	0.857193
chrX	-	2407928	2439458	FBtr0070451	trol-RF	5504.84	0.160934	1.11801	0.187547	0.8581	0.390837	0.857193
chr2L	-	2968293	2969620	FBtr0077679	Ts-RA	77.6871	0.203775	1.15171	0.239209	0.851873	0.394284	0.857193
chr3R	+	9948378	9950199	FBtr0082891	twf-RA	403.149	0.171872	1.12652	0.201631	0.852408	0.393988	0.857193
chr2L	+	143338	144227	FBtr0078116	CG11454-RA	208.21	-0.194858	0.873659	0.229936	-0.847445	0.396747	0.857402
chr3R	+	1562510	1563996	FBtr0078721	CG1236-RA	1399.43	0.160626	1.11777	0.190097	0.844968	0.398129	0.858585
chrX	-	10158257	10159292	FBtr0071481	CG12643-RA	1061.07	-0.170395	0.888599	0.201639	-0.845052	0.398082	0.858585
chr3R	+	27442028	27443559	FBtr0085819	CG1792-RA	77.0394	0.20744	1.15464	0.245368	0.845424	0.397874	0.858585
chr2R	+	18547989	18548894	FBtr0301269	CG42565-RA	1038.56	0.158751	1.11632	0.187948	0.844654	0.398304	0.858585
chr3L	-	9196165	9201971	FBtr0076503	CG4484-RA	3680.04	0.15647	1.11456	0.185139	0.845147	0.398029	0.858585
chr3R	-	20623179	20625296	FBtr0084741	CG18410-RA	717.689	0.156771	1.11479	0.18579	0.843805	0.398779	0.859172
chr2R	-	14743272	14745443	FBtr0089970	Jheh2-RA	3271.94	-0.147736	0.902666	0.17519	-0.843289	0.399067	0.859358
chr3R	-	3573635	3575797	FBtr0081780	pyd3-RA	1259.04	0.157642	1.11546	0.18735	0.841434	0.400105	0.861157
chr3L	+	13221794	13241652	FBtr0075833	caps-RB	9511.61	-0.160938	0.894444	0.191885	-0.83872	0.401627	0.861498
chr3L	+	837864	839747	FBtr0072583	CG13887-RC	319.501	-0.186647	0.878646	0.222659	-0.838261	0.401884	0.861498
chr2L	-	20664709	20675962	FBtr0290059	CG31678-RB	192.637	-0.186134	0.878958	0.222	-0.838444	0.401782	0.861498
chr2L	-	16727941	16729667	FBtr0080938	CG31782-RA	95.8334	-0.195734	0.873128	0.233102	-0.839694	0.40108	0.861498
chr3R	+	20174915	20181960	FBtr0273324	CG6454-RD	152.075	0.189483	1.14036	0.225377	0.840738	0.400494	0.861498
chr3L	-	21667494	21672816	FBtr0078462	CG7158-RA	58.6818	-0.215957	0.860975	0.257109	-0.839945	0.400939	0.861498
chr3R	+	12911256	12913620	FBtr0083399	GckIII-RA	269.285	0.173522	1.12781	0.206525	0.840201	0.400796	0.861498
chr2R	-	3810274	3812477	FBtr0088886	Kdm4A-RA	717.677	0.165142	1.12128	0.196922	0.838614	0.401686	0.861498
chr3R	+	9090090	9094932	FBtr0301657	Su(var)3-7-RB	549.811	-0.166791	0.890822	0.199094	-0.837748	0.402172	0.861681
chr2L	+	10268876	10269904	FBtr0079985	CG4957-RA	68.2908	-0.206984	0.866346	0.247333	-0.836864	0.402669	0.861888
chrX	+	16342712	16347106	FBtr0074280	Rbp2-RB	139.833	-0.189001	0.877213	0.225847	-0.836856	0.402674	0.861888
chr2R	-	1604704	1614335	FBtr0300504	ap-RC	8548.47	-0.17891	0.88337	0.214045	-0.835853	0.403238	0.862107
chr3R	-	1179439	1180421	FBtr0078807	CG11999-RA	316.677	0.169039	1.12431	0.202149	0.836208	0.403038	0.862107
chr3L	+	15949729	15951533	FBtr0075510	elgi-RA	61.0386	0.211664	1.15802	0.25331	0.835593	0.403384	0.862107
chr2L	-	13019575	13021320	FBtr0080427	A16-RA	226.415	-0.170523	0.88852	0.206117	-0.827311	0.408061	0.862592
chr3R	-	2889908	2892848	FBtr0081645	CG1105-RA	562.483	-0.163268	0.893	0.198166	-0.823896	0.409999	0.862592
chr2L	-	8981587	8984870	FBtr0079783	CG13101-RA	97.267	-0.193349	0.874573	0.23458	-0.824234	0.409807	0.862592
chr3R	-	12267726	12268729	FBtr0083314	CG14894-RA	150.375	-0.201142	0.869862	0.244189	-0.823715	0.410101	0.862592
chr3R	-	12476939	12478011	FBtr0083354	CG14907-RA	1476.75	-0.166128	0.891231	0.199449	-0.832937	0.40488	0.862592
chrX	+	20988208	20991362	FBtr0077252	CG15445-RD	320.769	0.179502	1.13249	0.215087	0.834557	0.403967	0.862592
chrX	+	5324588	5326494	FBtr0070777	CG15784-RA	490.587	0.158542	1.11616	0.19052	0.832153	0.405323	0.862592
chrX	+	13191107	13193943	FBtr0073757	CG1622-RA	105.205	-0.205186	0.867427	0.2485	-0.825697	0.408976	0.862592
chrX	+	8134703	8135519	FBtr0071166	CG2147-RA	105.083	-0.189434	0.876949	0.229184	-0.826559	0.408487	0.862592
[truncated: 7,453 more rows]

## Sheet: BF_LZ_GeneBody_DESeq2
chr	strand	start	end	FB	name	baseMean	log2FoldChange	lfcSE	stat	pvalue	padj
chr3L	-	677879	680295	FBtr0072613	CG17129-RA	324.898	-1.90836	0.158457	-12.0434	2.10048e-33	1.19118e-29
chrXHet	+	47210	59583	FBtr0300807	CG17167-RD	119.733	-2.6076	0.222025	-11.7446	7.52858e-32	2.13473e-28
chr2L	-	7194908	7204254	FBtr0079417	CG4502-RA	345.267	-1.73329	0.149995	-11.5556	6.91626e-31	1.3074e-27
chr2L	-	2974854	2976859	FBtr0077676	CG9641-RA	636.299	-1.69278	0.153394	-11.0355	2.57602e-28	3.65215e-25
chr3L	+	1463819	1468483	FBtr0072694	rho-RA	1653.42	1.26169	0.135304	9.32485	1.11139e-20	1.26054e-17
chrX	+	6593987	6611012	FBtr0070959	CG14441-RA	887.986	-0.847262	0.0954197	-8.87932	6.72696e-19	6.3581e-16
chr2R	+	2129518	2133011	FBtr0085996	Pld-RC	5942.15	-0.624652	0.0705647	-8.85219	8.58185e-19	6.95252e-16
chr2R	-	12477024	12482219	FBtr0087120	CG8306-RA	7643.82	-0.662899	0.0862931	-7.68194	1.56696e-14	1.11078e-11
chr2R	+	20083169	20084552	FBtr0072261	CG3362-RA	334.387	-1.2483	0.174787	-7.14184	9.20894e-13	5.80266e-10
chr2R	+	11905244	11912139	FBtr0087207	CG8399-RA	181.561	-1.25333	0.182329	-6.87398	6.24343e-12	3.54065e-09
chr3L	+	23199703	23277304	FBtr0300118	nAcRalpha-80B-RC	669.043	-0.830595	0.121814	-6.81854	9.19672e-12	4.74133e-09
chr2L	-	10317494	10321798	FBtr0080060	CG5381-RA	137.681	-1.47872	0.2273	-6.50557	7.74003e-11	3.65781e-08
chr3L	-	1140449	1177274	FBtr0072639	bab2-RA	430.211	0.758843	0.122826	6.17821	6.48336e-10	2.82824e-07
chrX	-	13005393	13008469	FBtr0073744	CG12714-RB	2617.09	-0.849291	0.137841	-6.16137	7.21192e-10	2.92134e-07
chr2L	+	8967538	8970264	FBtr0079759	CG18088-RA	1773.84	0.506421	0.0826196	6.12955	8.81291e-10	3.33187e-07
chr2R	+	15999016	16004437	FBtr0086309	18w-RA	1339.43	0.624417	0.10472	5.96275	2.48027e-09	8.791e-07
chr2R	+	19956549	19960987	FBtr0072179	CG3209-RB	2036.38	0.610995	0.103636	5.89559	3.73353e-09	1.24546e-06
chr2L	+	5096227	5098613	FBtr0079019	CG4230-RA	607.955	-0.837445	0.143537	-5.83436	5.39973e-09	1.61168e-06
chr2L	+	10251824	10254686	FBtr0079978	Ror-RA	62.8239	-1.33214	0.228194	-5.83777	5.29056e-09	1.61168e-06
chr3R	+	639094	641751	FBtr0078871	CG1129-RA	699.049	-0.577732	0.0996928	-5.79512	6.82721e-09	1.93586e-06
chr3R	+	8265323	8267008	FBtr0082626	desat1-RA	576.855	-0.582189	0.102062	-5.70424	1.16863e-08	3.15587e-06
chr3R	-	3693387	3712454	FBtr0300826	CG17816-RF	331.399	0.79342	0.139704	5.6793	1.35248e-08	3.48633e-06
chr3L	+	851343	852673	FBtr0072587	CG13890-RA	536.298	-0.580146	0.104687	-5.54172	2.9951e-08	7.38487e-06
chr3L	+	22059013	22060067	FBtr0078480	CG14561-RA	108.852	-1.16115	0.210681	-5.51143	3.55936e-08	8.41048e-06
chr2R	-	8564218	8567094	FBtr0087875	nemy-RD	182.145	0.871234	0.158731	5.48876	4.0476e-08	9.18158e-06
chr3R	+	11039676	11040531	FBtr0083049	CG4210-RA	56.602	-1.36512	0.250502	-5.44952	5.0507e-08	1.10164e-05
chr2L	-	3146484	3159631	FBtr0077616	Mad-RA	3349.28	-0.43877	0.0834508	-5.25782	1.4577e-07	3.06171e-05
chr2R	+	2544870	2548129	FBtr0086110	sced-RA	537.688	-0.568916	0.108758	-5.23101	1.68589e-07	3.41453e-05
chr2L	-	19183957	19185724	FBtr0081228	gammaTub37C-RA	273.441	-0.688533	0.134474	-5.1202	3.05218e-07	5.96859e-05
chr3L	+	17480223	17487807	FBtr0302041	Oatp74D-RC	8175.06	-0.873842	0.176885	-4.94016	7.80597e-07	0.000147559
chr3L	+	9327421	9328992	FBtr0076435	PGRP-LA-RE	91.9367	-1.09479	0.225859	-4.84722	1.25206e-06	0.000229046
chr3R	-	11016272	11021828	FBtr0083029	CG6752-RA	367.996	-0.675439	0.140023	-4.82377	1.40869e-06	0.000249646
chr2L	+	13289989	13292859	FBtr0080461	CG31729-RB	4975.57	-0.511627	0.107314	-4.76759	1.86447e-06	0.000320406
chr3L	-	19470429	19471769	FBtr0074983	CG32207-RA	122.551	-0.851827	0.181693	-4.68827	2.75519e-06	0.000459549
chr3L	-	16573513	16574320	FBtr0075395	Smn-RA	235.594	-0.705426	0.153995	-4.58083	4.6314e-06	0.000750419
chr3L	-	262042	264370	FBtr0072519	Tudor-SN-RA	5361.29	-0.516114	0.113912	-4.5308	5.87606e-06	0.000925643
chr3L	+	21337164	21339794	FBtr0078343	CG32436-RA	275.474	0.724076	0.160304	4.5169	6.27508e-06	0.000961783
chr3L	-	13853102	13860002	FBtr0075801	CG8745-RA	375.145	-0.63994	0.142831	-4.48039	7.45055e-06	0.0011119
chr3R	+	14041833	14043741	FBtr0083560	CG14314-RA	56.4935	-1.02923	0.236037	-4.36045	1.29796e-05	0.00187655
chr3R	+	1474787	1478354	FBtr0078711	sec23-RA	2064.42	-0.360004	0.0826424	-4.35617	1.32361e-05	0.00187655
chr3R	+	10724438	10725339	FBtr0083003	CG3817-RA	186.666	-0.693474	0.160941	-4.30887	1.64091e-05	0.00226966
chr2R	-	19441229	19442232	FBtr0072112	pita-RA	1190.48	-0.655813	0.153076	-4.28424	1.83366e-05	0.00247588
chr2R	-	2595631	2603390	FBtr0086140	CG3409-RA	1630.09	-0.521659	0.122442	-4.26048	2.03992e-05	0.00262918
chr2R	+	13648492	13652065	FBtr0089548	CG5009-RA	10855.3	-0.503765	0.118128	-4.26458	2.00275e-05	0.00262918
chr2R	-	8395396	8398311	FBtr0087945	vis-RB	47.8328	-1.05405	0.249918	-4.21759	2.46929e-05	0.00311186
chr2R	-	10140103	10143573	FBtr0087568	Hsc70-5-RA	3192.71	-0.423451	0.100707	-4.2048	2.61317e-05	0.00322158
chr2R	+	7599768	7613850	FBtr0113070	pyr-RB	850.217	0.584124	0.146164	3.99636	6.4324e-05	0.00759962
chr3R	-	15729561	15730588	FBtr0083854	Surf6-RA	721.503	0.384706	0.0962216	3.99812	6.38471e-05	0.00759962
chr3R	+	5610387	5615059	FBtr0082139	CG8500-RA	329.835	0.508995	0.127881	3.98022	6.88525e-05	0.00796862
chr3R	+	27539591	27550549	FBtr0085825	ttk-RE	4718.38	-0.448836	0.113952	-3.9388	8.189e-05	0.00928796
chr3L	+	12999919	13000981	FBtr0300699	CG11263-RB	120.362	-0.700673	0.178246	-3.93093	8.46185e-05	0.00940925
chr3R	-	7894964	7903198	FBtr0300351	CG14741-RB	117.879	0.867124	0.221752	3.91033	9.21714e-05	0.00950371
chrX	-	5221339	5223359	FBtr0070798	CG3309-RA	147.879	-0.764845	0.19538	-3.91466	9.05325e-05	0.00950371
chr2R	+	17143745	17153697	FBtr0112646	Rgk3-RC	186.594	-0.634126	0.162	-3.91435	9.0648e-05	0.00950371
chrX	-	18529675	18541596	FBtr0074616	Rip11-RA	7997.98	-0.239521	0.0612455	-3.91083	9.19809e-05	0.00950371
chrX	-	836499	839805	FBtr0070187	CG3703-RA	319.069	0.583581	0.149713	3.89799	9.69964e-05	0.00982262
chr3R	-	7810584	7819035	FBtr0082490	mfas-RC	236.262	0.650606	0.167751	3.87841	0.000105143	0.0104608
chr2L	-	10432677	10435633	FBtr0080043	CG5337-RA	142.315	-0.725501	0.188236	-3.85421	0.000116105	0.0113523
chr3R	+	14989943	14996296	FBtr0083733	sqz-RA	1210.76	0.32665	0.0859339	3.80118	0.000144008	0.0138418
chr3R	+	11851805	11859957	FBtr0083220	pnr-RB	20838.1	-0.289549	0.0765426	-3.78285	0.000155043	0.0146542
chr2R	+	2563334	2567739	FBtr0086120	CG9422-RA	709.535	-0.419335	0.111286	-3.76808	0.000164509	0.0152939
chrX	-	10739290	10741143	FBtr0073411	sbr-RA	494.324	-0.471952	0.127247	-3.70895	0.000208123	0.0190366
chr3R	-	16846756	16849907	FBtr0084047	CG17278-RA	4642.4	-0.356327	0.0964291	-3.69523	0.000219691	0.0196266
chr3R	+	2893129	2897346	FBtr0081634	CG1965-RA	1007.3	0.347865	0.094192	3.69315	0.000221496	0.0196266
chrX	-	17745902	17746722	FBtr0074467	CG32554-RA	25.66	-0.983314	0.268679	-3.6598	0.000252407	0.0220216
chr2R	-	3451937	3453104	FBtr0088954	CG30499-RA	212.219	-0.550302	0.15126	-3.63812	0.000274632	0.0235975
chr3R	+	185607	192577	FBtr0078912	CG1090-RB	50.9751	0.968331	0.26696	3.62725	0.000286454	0.0239225
chr2L	-	9896265	9897517	FBtr0079905	sop-RA	2637.56	-0.294743	0.081266	-3.62689	0.000286851	0.0239225
chrX	-	17030018	17036964	FBtr0299824	mei-217-RB	473.044	-0.422012	0.11692	-3.6094	0.000306905	0.0248637
chr2R	-	7276430	7284935	FBtr0088146	sprt-RA	1117.34	-0.378888	0.104923	-3.6111	0.000304896	0.0248637
chrX	+	15729590	15730956	FBtr0074102	CG32582-RA	89.3963	-0.969072	0.271084	-3.5748	0.000350493	0.027995
chr3L	-	2040179	2115628	FBtr0072849	sls-RC	727.076	-0.425354	0.119198	-3.56848	0.000359063	0.0282812
chr3L	-	20773444	20779279	FBtr0078277	CG11399-RB	2786.7	-0.293303	0.0825414	-3.55341	0.000380273	0.0295414
chr3L	-	20779439	20781213	FBtr0078276	CG11396-RA	691.586	-0.397679	0.112918	-3.52185	0.000428544	0.0328415
chr2R	-	3968064	3969875	FBtr0088824	slv-RA	571.481	-0.466801	0.133602	-3.49395	0.000475922	0.035986
chr3R	+	25869136	25870613	FBtr0085558	Sry-delta-RA	652.152	0.500371	0.143831	3.47888	0.000503505	0.0375707
chr3L	-	710819	711782	FBtr0290220	CG13896-RB	386.004	-0.493349	0.142765	-3.45568	0.0005489	0.0389102
chr3R	-	22934196	22937986	FBtr0085132	gb-RA	1259.1	-0.403617	0.116699	-3.45862	0.000542958	0.0389102
chr3L	+	14183975	14196384	FBtr0100039	nuf-RC	138.226	0.635962	0.183818	3.45973	0.000540709	0.0389102
chr2L	+	3043950	3048549	FBtr0077657	v(2)k05816-RA	18317.4	-0.228344	0.0659059	-3.46469	0.000530843	0.0389102
chrX	-	10492176	10496747	FBtr0071510	CG1628-RB	11285.7	-0.650057	0.190525	-3.41192	0.000645064	0.0451625
chrX	+	15477194	15479058	FBtr0074047	CG8097-RA	279.134	-0.449798	0.131961	-3.40857	0.000653049	0.0451639
chr2L	+	6717691	6719389	FBtr0079299	CG11188-RA	472.44	0.411544	0.120994	3.40137	0.000670502	0.0452669
chr2R	-	5160327	5172588	FBtr0088601	Pkn-RB	14064.3	-0.482755	0.141929	-3.40138	0.000670461	0.0452669
chr2R	-	17173225	17177937	FBtr0071619	CG10505-RA	51.2621	-0.807284	0.23952	-3.37043	0.000750515	0.0500726
chr3R	+	20873470	20875177	FBtr0084761	CG11790-RB	417.368	-0.540014	0.160454	-3.36553	0.000763959	0.0503769
chr2R	-	4002645	4010356	FBtr0100140	CG30372-RB	1552.88	-0.260186	0.0777532	-3.34631	0.000818955	0.0533827
chr3L	+	16759174	16766472	FBtr0075322	Nrt-RB	345.012	0.639651	0.191488	3.34043	0.000836493	0.0539063
chr4	-	927898	929810	FBtr0089244	CG32021-RA	132.834	-0.586741	0.17602	-3.33339	0.000857959	0.0546684
chr2L	+	8198981	8200652	FBtr0079587	CG8455-RA	175.792	-0.642444	0.193315	-3.32331	0.000889557	0.0560519
chr2L	-	3294926	3303129	FBtr0077604	CG9663-RA	531.504	0.349935	0.105953	3.30274	0.000957465	0.0577637
chr2L	+	4031383	4085740	FBtr0077465	ed-RA	246.726	0.581786	0.17602	3.30523	0.000948974	0.0577637
chr2R	+	17389647	17393622	FBtr0089703	MESK2-RK	880.829	-0.312032	0.094323	-3.30812	0.000939257	0.0577637
chr2L	-	21309136	21310033	FBtr0081524	Mio-RB	11997.5	-0.467912	0.141469	-3.30753	0.000941216	0.0577637
chrX	+	10741456	10742567	FBtr0073379	CG17333-RA	139.855	-0.629794	0.190975	-3.29778	0.000974517	0.0581735
chr3R	-	14576294	14584596	FBtr0273382	CG14299-RC	1539.34	0.284139	0.0862896	3.29286	0.000991744	0.0585852
chr3L	+	14267447	14322303	FBtr0075742	fz-RB	191.004	0.632732	0.19331	3.27315	0.00106357	0.0621803
chrX	+	9137811	9139958	FBtr0301275	CG42569-RA	321.13	-0.432437	0.132531	-3.2629	0.00110277	0.0638141
chr3L	+	15810111	15811714	FBtr0075504	CkIIalpha-i1-RA	154.928	-0.544269	0.167691	-3.24567	0.00117176	0.067122
chr3R	-	19545198	19546170	FBtr0084471	CG10232-RA	45.4187	0.84251	0.260206	3.23786	0.00120429	0.0682953
chrX	-	14683284	14720079	FBtr0073992	rut-RA	2227.47	0.370705	0.114711	3.23164	0.00123082	0.0684311
chr3L	+	3814252	3816235	FBtr0073151	Scsalpha-RA	607.03	-0.340395	0.105281	-3.23322	0.00122404	0.0684311
chr3R	+	20411375	20438313	FBtr0111012	mld-RA	8544.38	-0.430799	0.134502	-3.20291	0.00136046	0.0749047
chrX	-	11663806	11672814	FBtr0073612	dy-RA	258.828	-0.593616	0.185769	-3.19546	0.00139608	0.0761265
chrX	+	16985858	16992520	FBtr0074383	CG16700-RA	103.658	0.611517	0.191854	3.18741	0.00143554	0.0775328
chr3L	+	21375603	21399646	FBtr0078346	rgn-RA	1072.92	0.386183	0.121575	3.17649	0.00149069	0.0797517
chr2L	+	5943658	5947625	FBtr0079148	Gpdh-RA	11631.2	-0.422061	0.134071	-3.14804	0.00164369	0.0871155
chr2R	+	14642501	14644588	FBtr0086609	Cyp12b2-RA	63.2677	-0.75464	0.240959	-3.13182	0.00173725	0.0912217
chr2L	+	21684600	21729051	FBtr0301000	CG31619-RD	7315.96	-0.195879	0.0626728	-3.12543	0.00177548	0.0923738
chr3R	-	3312305	3317323	FBtr0289953	alpha-Est10-RB	1194.79	-0.385388	0.123524	-3.11995	0.00180884	0.0923871
chr2R	+	1237998	1239477	FBtr0086087	CG10395-RA	609.588	-0.339132	0.108931	-3.11326	0.00185035	0.0923871
chr3R	+	24709407	24711737	FBtr0301945	CG14526-RB	27.7236	-0.827986	0.266269	-3.10959	0.00187348	0.0923871
chr3R	+	23750916	23753746	FBtr0085249	CG5508-RA	895.579	-0.297775	0.0955083	-3.11779	0.00182215	0.0923871
chr2L	-	1167169	1169951	FBtr0077980	Plap-RA	1640.94	0.29882	0.096068	3.11051	0.00186767	0.0923871
chrX	-	2407928	2439458	FBtr0070451	trol-RF	1538.35	-0.452342	0.145383	-3.11137	0.00186222	0.0923871
chrX	-	13571932	13574429	FBtr0073846	CG12177-RA	681.362	-0.430548	0.139022	-3.09697	0.0019551	0.0947641
chr3R	+	4069824	4073577	FBtr0091720	CG33722-RC	491.857	-0.364966	0.1178	-3.09819	0.00194706	0.0947641
chr2L	+	17501428	17524400	FBtr0080985	Dhc36C-RA	125.144	0.557699	0.182145	3.06183	0.00219986	0.105724
chr2R	-	18804365	18806313	FBtr0301927	CG30187-RC	275.192	0.421564	0.137951	3.0559	0.00224387	0.106932
chr2R	+	2580945	2582692	FBtr0086123	CG3270-RA	351.117	-0.440973	0.14509	-3.03931	0.00237123	0.11206
chr3L	+	13479946	13488577	FBtr0075810	CG10741-RB	11380.9	-0.284932	0.0939704	-3.03214	0.00242825	0.113315
chr2R	-	2548155	2549487	FBtr0086146	Dpit47-RA	823.233	0.299262	0.0987349	3.03096	0.00243774	0.113315
chr3R	-	12308416	12310125	FBtr0083307	CG14899-RA	679.367	-0.434026	0.14346	-3.02541	0.00248297	0.113556
chr2R	+	18824799	18826557	FBtr0071951	CG9849-RA	1261	-0.531129	0.175466	-3.02697	0.00247019	0.113556
chr3R	-	606993	610433	FBtr0078880	CG17387-RA	143.126	-0.533548	0.177119	-3.01237	0.00259219	0.115103
chr2L	-	13778275	13780163	FBtr0080577	CG9008-RB	24.2462	0.815042	0.270626	3.01169	0.00259799	0.115103
chr3L	-	19477383	19479569	FBtr0074982	CG9472-RA	30.1616	-0.793385	0.263228	-3.01406	0.00257775	0.115103
chr3RHet	+	1935250	2026815	FBtr0113885	Parp-RB	1169.75	-0.47405	0.157393	-3.01189	0.00259623	0.115103
chr2R	+	2773910	2775767	FBtr0086164	CG9460-RA	72.9103	-0.70194	0.233343	-3.0082	0.00262803	0.115532
chr2R	+	20050014	20061150	FBtr0072257	CG3328-RA	45.4875	0.755511	0.251643	3.00231	0.00267941	0.1164
chr2L	+	9495474	9520696	FBtr0089854	CG33298-RA	3949.05	0.212926	0.070946	3.00124	0.00268883	0.1164
chr3R	-	470371	471293	FBtr0078893	Dip2-RA	96.428	-0.632116	0.21131	-2.99142	0.00277683	0.119299
chr3R	-	21132129	21134109	FBtr0084859	CG10550-RA	194.831	0.647838	0.217464	2.97906	0.00289132	0.121457
chrX	+	5882830	5886677	FBtr0070866	CG5966-RA	101.339	0.659264	0.221008	2.98299	0.0028545	0.121457
chr2L	+	18969032	18972004	FBtr0081133	Tango6-RA	493.927	-0.31867	0.10695	-2.9796	0.00288624	0.121457
chr2L	-	2128215	2129233	FBtr0077854	CG4259-RA	73.2393	0.688389	0.231779	2.97002	0.00297776	0.124168
chr2R	+	14427090	14436472	FBtr0112633	Rgk2-RA	62.1412	-0.6471	0.218797	-2.95754	0.00310102	0.128364
chr4	-	396260	414036	FBtr0089129	CG2052-RB	962.13	-0.46909	0.158733	-2.95521	0.00312453	0.1284
chr2R	-	15484521	15519006	FBtr0086492	sm-RA	302.903	0.444798	0.151247	2.94086	0.00327299	0.133533
chrX	-	16314308	16316269	FBtr0074302	Anxb11-RA	1037.61	-0.280933	0.0957625	-2.93364	0.00335012	0.135704
chr2L	+	19565735	19567359	FBtr0081257	CG13077-RA	456.414	-0.612381	0.209067	-2.92911	0.00339933	0.13672
chr3R	-	19047886	19052430	FBtr0084391	CG13826-RA	87.3666	0.583149	0.199887	2.9174	0.00352968	0.139006
chrX	+	13518793	13539067	FBtr0073808	NFAT-RA	5258.77	-0.301787	0.103344	-2.92021	0.00349794	0.139006
chr3L	+	7963714	7965549	FBtr0076752	RNaseX25-RA	219.404	-0.427586	0.146561	-2.91747	0.00352881	0.139006
chr2L	-	2575276	2576987	FBtr0077746	CG3227-RA	210.645	-0.480973	0.165206	-2.91135	0.00359873	0.140747
chr3R	-	6228683	6233016	FBtr0082260	CG6325-RA	641.707	-0.304107	0.104559	-2.90848	0.00363185	0.14107
chr3L	-	21129545	21165026	FBtr0301701	Ac78C-RB	95.9372	0.626842	0.218889	2.86374	0.00418673	0.161517
chr2R	+	13435298	13436239	FBtr0113090	MESR4-RB	2697.71	-0.423493	0.148111	-2.8593	0.00424574	0.162686
chr2R	+	7921466	7923765	FBtr0087975	CG8321-RA	972.498	-0.416191	0.147561	-2.82048	0.00479522	0.18205
chr3R	+	20672736	20676134	FBtr0084703	Esp-RA	245.866	0.450269	0.159719	2.81914	0.00481529	0.18205
chr4	-	914329	925442	FBtr0089245	unc-13-RA	2848.47	-0.268327	0.0952685	-2.81653	0.00485448	0.182316
chrX	+	173763	188864	FBtr0070066	CG3777-RB	1063.93	-0.287905	0.102342	-2.81316	0.00490577	0.18303
chr3L	-	3145405	3148361	FBtr0073114	CG12082-RA	1565.75	0.23391	0.0832637	2.80927	0.00496539	0.183305
chr3L	-	18677625	18679357	FBtr0075091	Cyp12c1-RA	82.8327	-0.678778	0.242048	-2.80431	0.00504241	0.183305
chr3L	+	3162155	3163852	FBtr0073029	rasp-RA	515.307	-0.311716	0.111052	-2.80694	0.00500152	0.183305
chr3L	+	290727	292603	FBtr0299988	RhoGEF3-RI	154.101	0.531241	0.189351	2.80559	0.00502242	0.183305
chr2L	-	2081436	2109888	FBtr0300671	dpr3-RB	99.0285	0.530795	0.1898	2.7966	0.00516431	0.18654
chr3R	+	16774510	16783318	FBtr0300191	Atpalpha-RI	1906.29	-0.222844	0.079911	-2.78865	0.00529286	0.189973
chr2R	-	4972098	4975089	FBtr0300369	CG13742-RB	167.159	-0.452453	0.162578	-2.78299	0.00538612	0.192105
chr2L	+	4459900	4461750	FBtr0077441	CG15435-RA	297.453	0.361576	0.13043	2.77218	0.00556816	0.197356
chr3R	-	701727	704255	FBtr0078852	laf-RA	32.9406	-0.758638	0.27462	-2.7625	0.00573599	0.202042
chrX	+	5860314	5880729	FBtr0070865	Grip-RA	94.598	-0.594032	0.215207	-2.76028	0.00577526	0.20217
chr3R	+	11089276	11090975	FBtr0083062	Set-RA	700.163	-0.30921	0.112508	-2.74834	0.00598973	0.208391
chr3L	-	19797023	19798165	FBtr0074927	CG14103-RA	258.014	-0.464503	0.169496	-2.74049	0.00613484	0.212138
chrX	+	6224879	6226783	FBtr0290308	CG42240-RA	289.082	0.414591	0.152016	2.72729	0.00638577	0.219477
chr3L	+	15513720	15514748	FBtr0075556	yellow-k-RA	36.4303	-0.73347	0.26945	-2.7221	0.00648691	0.22161
chr2L	+	22311932	22368776	FBtr0085956	CG17018-RA	7042.09	-0.258168	0.0949382	-2.71933	0.00654153	0.222138
chr3R	+	8806829	8810345	FBtr0082693	Paip2-RA	1029.18	-0.23393	0.0865869	-2.70168	0.00689908	0.231507
chrX	+	11455644	11456813	FBtr0073509	PGRP-SA-RA	420.37	-0.379695	0.140497	-2.70251	0.00688179	0.231507
chr3L	+	15297340	15298417	FBtr0301185	CG7255-RE	171.152	0.461428	0.171744	2.68672	0.00721571	0.240708
chrX	-	2503276	2504392	FBtr0070446	CG8636-RA	807.421	0.267286	0.0997854	2.67861	0.00739294	0.245178
chr3L	+	24067329	24292305	FBtr0111143	Snap25-RA	64.334	-0.6194	0.23205	-2.66925	0.00760211	0.250648
chrX	-	21348281	21349972	FBtr0077213	Ir20a-RA	36.8696	-0.671396	0.251988	-2.6644	0.00771259	0.252821
chr2L	-	18704570	18705689	FBtr0081127	CG10373-RA	689.878	-0.445437	0.167327	-2.66208	0.00776605	0.253111
chr2R	-	19243895	19245047	FBtr0072038	CG3500-RA	469.119	-0.372802	0.140391	-2.65545	0.00792018	0.256659
chr3R	+	15055197	15056554	FBtr0083737	CG3773-RA	511.493	0.311055	0.117531	2.64659	0.0081308	0.261987
chr3R	-	1538664	1543022	FBtr0078725	cas-RA	156.726	-0.624491	0.236369	-2.64202	0.00824122	0.264045
chrX	+	20988208	20991362	FBtr0077252	CG15445-RD	503.603	-0.307635	0.11672	-2.63566	0.00839748	0.26754
chr3R	+	25632960	25640782	FBtr0085484	ca-RA	2894.48	0.186457	0.0709944	2.62637	0.00863019	0.270397
chr3R	-	909343	912431	FBtr0078844	corto-RA	322.014	0.331013	0.125999	2.62711	0.00861124	0.270397
chr2L	-	18706261	18708589	FBtr0081126	Faf-RA	1088.94	0.223283	0.0849782	2.62753	0.00860061	0.270397
chr3R	+	19004331	19007829	FBtr0113273	Ir-RB	670.932	-0.357807	0.136413	-2.62297	0.00871671	0.271607
chr2R	-	19310363	19313507	FBtr0113111	CG9815-RB	47.6286	0.664864	0.253799	2.61965	0.00880206	0.272768
chr3L	-	18739704	18741440	FBtr0075088	Nufip-RA	562.705	0.302378	0.116018	2.6063	0.00915261	0.28209
chr2L	+	16680125	16682252	FBtr0080884	grp-RB	1753.46	-0.236241	0.0907237	-2.60396	0.00921534	0.282487
chrX	-	3410243	3424605	FBtr0070588	CG32791-RA	525.68	-0.273835	0.105945	-2.5847	0.00974635	0.296395
chr3L	-	21833346	21834416	FBtr0078445	CG7145-RA	101.784	-0.552162	0.213707	-2.58374	0.00977355	0.296395
chr4	-	502743	504469	FBtr0300344	Asator-RF	35.484	0.704576	0.273593	2.57527	0.0100162	0.302137
chrX	-	2144172	2145879	FBtr0070417	CG3191-RA	244.356	-0.511937	0.199192	-2.57006	0.010168	0.305093
chr3L	-	9490888	9498424	FBtr0076427	path-RA	238.32	0.384442	0.149874	2.5651	0.0103146	0.307864
chr3R	+	4445477	4452743	FBtr0081877	CG8007-RB	60.779	-0.610224	0.239908	-2.54357	0.0109725	0.320749
chr2R	+	12941512	12944173	FBtr0086976	fat-spondin-RB	380.278	-0.393214	0.154497	-2.54513	0.0109238	0.320749
chrX	+	9057290	9065710	FBtr0071303	mei-P26-RA	1461.28	0.205485	0.0806159	2.54894	0.010805	0.320749
chr3R	+	133632	135559	FBtr0300936	MP1-RC	2218.49	-0.282292	0.110924	-2.54492	0.0109302	0.320749
chr2R	+	14874846	14878396	FBtr0086572	abba-RB	94.8991	-0.514622	0.203518	-2.52862	0.0114511	0.33302
chr3L	+	841676	843411	FBtr0072585	Gr61a-RA	216.412	-0.646988	0.25627	-2.52463	0.0115819	0.335106
chr3L	-	18757533	18791831	FBtr0075086	ftz-f1-RB	5722.93	-0.376755	0.149414	-2.52155	0.0116839	0.336341
chr2L	+	9387439	9391679	FBtr0079806	Aldh-RA	12654.8	-0.4536	0.181303	-2.50189	0.0123533	0.347401
chr3L	-	599091	604001	FBtr0072562	CG13893-RA	1726.94	0.229795	0.0918679	2.50136	0.0123716	0.347401
chr2R	+	20491147	20492194	FBtr0072317	CG3570-RA	378.051	0.430786	0.172226	2.50129	0.0123744	0.347401
chr3R	+	8252288	8253599	FBtr0082588	Sas-RA	34.083	0.661762	0.264095	2.50577	0.0122184	0.347401
chr2L	+	8303437	8305376	FBtr0079597	Scgalpha-RA	147.121	-0.419135	0.167415	-2.50357	0.0122946	0.347401
chr3R	+	475090	480360	FBtr0078860	Karybeta3-RA	6427.66	-0.215328	0.0862362	-2.49695	0.0125266	0.349941
chr3L	+	3485701	3505325	FBtr0299777	CG42324-RC	108.835	0.492787	0.197625	2.49354	0.0126475	0.351587
chr3R	-	1393224	1394332	FBtr0078753	CG2931-RA	373.638	-0.291256	0.117473	-2.47935	0.0131622	0.359166
chr3L	-	12136542	12139187	FBtr0076022	CG5642-RA	861.554	0.227652	0.091705	2.48244	0.0130486	0.359166
chr3R	+	21677391	21679727	FBtr0084907	CG5886-RA	397.887	0.29196	0.117779	2.47888	0.0131795	0.359166
chr3R	+	27597943	27600505	FBtr0085842	sip3-RA	769.479	-0.294756	0.118842	-2.48023	0.0131297	0.359166
chr2L	-	6918884	6920189	FBtr0079368	xl6-RA	955.508	-0.241482	0.0974765	-2.47733	0.0132368	0.359166
chr3L	+	2767035	2768399	FBtr0072969	CG1240-RA	1032.64	0.251331	0.101649	2.47254	0.0134156	0.361816
chr2R	+	7858193	7865236	FBtr0088042	CG8290-RA	1171	-0.253199	0.102455	-2.47131	0.013462	0.361816
chr3R	+	11520970	11522286	FBtr0083164	CG5399-RA	195.814	0.372099	0.151069	2.4631	0.013774	0.368248
chrX	+	6892708	6898182	FBtr0071005	inx2-RA	213.475	0.507327	0.206095	2.46162	0.0138312	0.368248
chr3L	-	11170048	11190634	FBtr0076190	GlcAT-P-RB	256.795	0.406922	0.165434	2.45972	0.0139046	0.368472
chr3R	-	603219	606053	FBtr0078881	CG14655-RA	30.1454	-0.648585	0.26397	-2.45704	0.0140088	0.369508
chr2R	+	19852347	19854271	FBtr0072151	Alas-RA	1178.85	0.214153	0.0878953	2.43646	0.0148319	0.389406
chr2L	+	16879519	16886323	FBtr0080947	CG31743-RA	1269.22	-0.43997	0.181037	-2.43028	0.0150874	0.394287
chr2R	-	3845712	3847532	FBtr0088879	CG2915-RA	1205.25	-0.320914	0.132349	-2.42475	0.0153187	0.396679
chr2R	-	7268822	7271613	FBtr0089938	CG9027-RA	65.2217	-0.540738	0.223005	-2.42478	0.0153179	0.396679
chr2R	-	20809028	20815795	FBtr0072417	pain-RA	390.694	0.370779	0.15316	2.42086	0.0154839	0.399134
chrX	-	10672923	10674815	FBtr0073425	Ant2-RA	1339.28	-0.206488	0.0854653	-2.41604	0.0156902	0.402619
chr2L	+	9521215	9528365	FBtr0301909	Oatp30B-RE	81.5692	0.488481	0.202702	2.40984	0.0159595	0.407685
chr3L	-	11817310	11818803	FBtr0076077	CG32095-RA	259.646	-0.358406	0.148915	-2.40678	0.0160938	0.409274
chrX	+	3830553	3834039	FBtr0070613	CG2941-RA	194.872	-0.495956	0.20661	-2.40044	0.0163752	0.413393
chr3L	-	19806892	19809036	FBtr0074924	cyc-RA	377.642	0.317651	0.132363	2.39985	0.0164016	0.413393
chr2R	-	18806459	18812247	FBtr0071996	Nup214-RA	2301.99	0.169705	0.0711193	2.38621	0.0170232	0.427161
chr2R	-	5916768	5920354	FBtr0088436	CG1407-RA	629.293	-0.254713	0.106851	-2.38383	0.0171337	0.42804
chr3L	-	1641066	1645197	FBtr0072811	alphaCop-RB	3744.01	0.196382	0.0825471	2.37903	0.0173581	0.431745
chr2L	+	16258010	16259433	FBtr0080824	EndoGI-RA	718.956	-0.254972	0.107478	-2.37232	0.0176766	0.437746
chr3R	+	17696406	17699362	FBtr0084137	CG31431-RA	64.2756	0.631209	0.267131	2.36292	0.0181317	0.447066
chr3R	+	22055979	22059070	FBtr0084990	CG12290-RA	1180.33	0.269415	0.114096	2.36131	0.0182106	0.447067
chrX	-	21126761	21152176	FBtr0077234	CG32521-RA	877.635	0.28429	0.12099	2.34969	0.018789	0.459277
chr3R	-	14870604	14919988	FBtr0083716	cdi-RA	3690.91	-0.199155	0.0849087	-2.34552	0.0190006	0.46048
chr2L	-	7544573	7576604	FBtr0112603	Rapgap1-RD	191.506	0.46241	0.197101	2.34606	0.018973	0.46048
chr3R	+	2194709	2196837	FBtr0081717	CG10286-RA	925.662	0.208995	0.0892364	2.34203	0.0191791	0.462828
chrX	-	21188961	21190296	FBtr0091704	CG33714-RB	644.08	0.230641	0.0986311	2.33842	0.0193656	0.465349
chr3R	+	14052139	14054440	FBtr0083563	CG7998-RA	560.318	-0.260122	0.111546	-2.33196	0.0197028	0.470736
chrX	-	5983889	5985502	FBtr0070884	Mipp2-RA	162.542	-0.377383	0.161901	-2.33095	0.0197558	0.470736
chrX	-	7812550	7814216	FBtr0071133	hdm-RA	28.3175	-0.6166	0.265653	-2.32108	0.0202827	0.479264
chrX	-	20099187	20107490	FBtr0089397	sw-RA	869.313	-0.211352	0.0910348	-2.32166	0.0202511	0.479264
chrX	-	1956346	1959198	FBtr0070339	CG4281-RA	1231.78	-0.201257	0.0868429	-2.31749	0.0204772	0.481852
chr3R	-	25829403	25830434	FBtr0085606	CG7911-RA	685.63	-0.261688	0.113209	-2.31154	0.0208029	0.485487
chr3L	-	18390653	18391552	FBtr0075120	rpr-RA	1097.53	0.428876	0.185449	2.31263	0.0207427	0.485487
chr3R	-	18354642	18356293	FBtr0084288	CG33099-RA	346.634	0.365061	0.158044	2.30987	0.0208953	0.485645
chr3L	-	18981836	18982915	FBtr0302318	CG34256-RB	86.6313	-0.454487	0.197234	-2.3043	0.0212058	0.490849
chr3L	-	3110128	3114159	FBtr0073123	CG14955-RB	2238.6	-0.165431	0.0718405	-2.30275	0.0212928	0.490859
chr3R	+	12833996	12838273	FBtr0083372	CG8907-RA	79.7629	-0.480363	0.208816	-2.30041	0.0214251	0.491909
chr3L	-	7902588	7905012	FBtr0076771	pbl-RA	352.62	-0.299182	0.130491	-2.29274	0.021863	0.499939
chr2R	-	2645106	2646404	FBtr0086134	CG9436-RA	412.986	0.300956	0.131571	2.28741	0.022172	0.504258
chr3R	-	3735310	3737501	FBtr0081764	Prat-RA	459.006	-0.28305	0.123796	-2.28642	0.0222297	0.504258
chrX	+	6650330	6653605	FBtr0070961	CG14438-RA	1983.77	-0.446341	0.195688	-2.28088	0.0225557	0.509614
chr3R	+	16667864	16670709	FBtr0083967	CG15695-RA	140.256	0.405666	0.177985	2.27922	0.022654	0.509804
chr2L	-	19761579	19764133	FBtr0081321	fbp-RA	33.8736	0.603081	0.265166	2.27435	0.0229449	0.51431
chr3R	-	23506126	23507717	FBtr0085245	Sce-RA	246.631	0.345649	0.152186	2.27122	0.0231336	0.516498
chr3L	-	7370063	7374600	FBtr0076870	SMSr-RA	274.783	-0.329119	0.14522	-2.26635	0.0234302	0.519784
chr2L	+	9166780	9246386	FBtr0079794	tai-RA	28425.4	-0.320899	0.141628	-2.26579	0.0234641	0.519784
chr3R	+	7526441	7528442	FBtr0082426	CG14718-RA	24.5	0.605753	0.268064	2.25974	0.0238375	0.520327
chrX	+	12523965	12525152	FBtr0073675	CG2540-RA	188.378	-0.352694	0.156054	-2.26007	0.0238167	0.520327
chr2L	+	5109146	5146203	FBtr0091707	Msp-300-RD	162.995	0.365042	0.161476	2.26065	0.0237806	0.520327
chr2L	-	21195652	21198760	FBtr0081492	Ret-RD	79.779	-0.524179	0.231994	-2.25945	0.0238556	0.520327
chrX	-	12654911	12657669	FBtr0073704	CG12717-RA	209.422	-0.327396	0.145187	-2.25499	0.0241338	0.520391
chr2L	-	868675	869842	FBtr0078030	dbe-RA	536.705	0.252893	0.112083	2.2563	0.0240516	0.520391
chr2L	+	2885939	2888100	FBtr0077633	lilli-RB	239.897	-0.311373	0.137995	-2.25641	0.0240452	0.520391
chrX	-	8452910	8454190	FBtr0071233	CG12112-RA	596.37	-0.336006	0.149373	-2.24945	0.0244839	0.52594
chrX	-	1107553	1109184	FBtr0070250	CG11398-RA	192.31	-0.334579	0.148955	-2.24617	0.0246932	0.528434
chr3R	-	22546192	22550921	FBtr0085046	CG6420-RA	744.05	0.222555	0.0992793	2.24171	0.0249802	0.532566
chr3L	-	12060611	12074927	FBtr0076052	Sema-5c-RA	179.623	0.438966	0.196066	2.23887	0.0251643	0.534481
chr3R	+	8232340	8233824	FBtr0082583	CG5167-RA	360.751	-0.291146	0.130717	-2.2273	0.025927	0.548627
chrX	-	11827719	11875209	FBtr0073584	cac-RA	29.4263	-0.60903	0.274723	-2.21689	0.0266307	0.550019
chr2L	+	21091241	21094864	FBtr0300444	CG14397-RA	30.2294	-0.584886	0.263766	-2.21744	0.0265928	0.550019
chrX	+	14961052	14963124	FBtr0073961	dob-RA	356.928	0.278238	0.12536	2.2195	0.0264526	0.550019
chr2L	+	295124	297413	FBtr0078131	Hop-RA	2099.45	0.235305	0.105932	2.22128	0.0263321	0.550019
chr2R	-	14690051	14691232	FBtr0086634	l(2)08717-RB	45.1253	0.532383	0.239461	2.22326	0.0261984	0.550019
chrX	+	21260023	21261877	FBtr0077211	mst-RA	298.837	-0.296741	0.133891	-2.21629	0.0266717	0.550019
chr3R	+	25548925	25549948	FBtr0085458	Pcd-RA	10915.1	-0.278459	0.125491	-2.21896	0.0264895	0.550019
chr3R	-	20934945	20938238	FBtr0113286	CG13650-RB	81.9735	-0.455886	0.206253	-2.21033	0.0270825	0.553074
chr2L	+	22175426	22183992	FBtr0299879	CG3635-RB	2085.9	-0.252916	0.1146	-2.20695	0.0273178	0.553074
chr2L	-	842857	851071	FBtr0078035	drongo-RB	5391.42	0.153922	0.069783	2.20572	0.0274033	0.553074
chr2R	-	2529922	2532600	FBtr0086148	Fmo-2-RA	631.13	0.292198	0.132363	2.20755	0.0272753	0.553074
chr2R	-	11819675	11822189	FBtr0087297	Iap2-RB	882.806	-0.278088	0.126077	-2.2057	0.027405	0.553074
chr3R	+	7197709	7219326	FBtr0273195	pros-RE	105.441	-0.462482	0.209568	-2.20684	0.0273255	0.553074
chrX	+	15213536	15216721	FBtr0074005	Top1-RA	1031.68	0.200179	0.0908213	2.2041	0.0275171	0.553367
chrX	-	15752167	15753559	FBtr0074168	AlkB-RA	173.272	-0.342377	0.155677	-2.19928	0.0278581	0.558244
chr2L	+	2010100	2017390	FBtr0301068	CG4238-RF	84.2378	0.450953	0.20612	2.18781	0.0286833	0.569372
chr3R	+	1396859	1404913	FBtr0089684	CRMP-RC	1205.23	-0.193105	0.0882397	-2.18842	0.028639	0.569372
chr3L	-	17791160	17795369	FBtr0075171	NUCB1-RA	1035.92	0.190889	0.0872683	2.18738	0.0287146	0.569372
chr2R	+	4010630	4012563	FBtr0088783	CG2158-RA	712.052	-0.237419	0.108726	-2.18365	0.0289877	0.570795
chr3L	-	2740378	2766544	FBtr0072944	Mrtf-RA	2154.47	-0.166293	0.0761071	-2.18498	0.02889	0.570795
chr3L	+	3337103	3350085	FBtr0073072	kst-RC	5772.26	-0.218358	0.10037	-2.17553	0.0295903	0.580645
chr2R	-	3396032	3397960	FBtr0088981	CG12736-RA	390.931	-0.25403	0.117005	-2.17111	0.029923	0.58515
chr2L	-	18834498	18839672	FBtr0081120	CG10600-RA	1087.31	0.242874	0.112379	2.1612	0.0306797	0.589301
chr3R	+	14763309	14802159	FBtr0302093	CG42613-RC	1176.33	-0.369746	0.17083	-2.16441	0.030433	0.589301
chr3R	-	15844304	15846892	FBtr0083842	CG4433-RA	610.293	0.252333	0.116953	2.15756	0.0309624	0.589301
chr2L	+	10306911	10308050	FBtr0079987	CG4968-RA	445.281	0.256524	0.118595	2.16302	0.0305398	0.589301
chr3R	+	14857259	14858131	FBtr0083714	CG6013-RA	136.235	0.376402	0.174462	2.1575	0.0309666	0.589301
chr3L	+	17020621	17022918	FBtr0089584	CG7730-RC	193.567	-0.351275	0.162618	-2.16012	0.0307631	0.589301
chr2R	+	16214780	16218226	FBtr0086285	CG8929-RA	1224.26	0.206199	0.0953958	2.16151	0.0306561	0.589301
chr3L	+	5597893	5600290	FBtr0077088	mthl2-RB	33.2226	0.582859	0.270056	2.15829	0.0309057	0.589301
chr3L	-	21497218	21500621	FBtr0078388	CG33214-RA	1021.84	-0.187606	0.0870917	-2.15412	0.0312305	0.59036
chr3R	-	19860083	19863535	FBtr0084595	Miro-RD	981.289	-0.187427	0.0869864	-2.15467	0.0311874	0.59036
chr2R	-	11097441	11101137	FBtr0087402	row-RA	1150.4	-0.183173	0.0851172	-2.15201	0.0313964	0.591524
chrX	+	10367909	10371235	FBtr0071450	CG2889-RA	452.436	-0.237698	0.110814	-2.14502	0.0319515	0.59999
chrX	+	5839743	5841884	FBtr0070860	CG32756-RA	210.257	-0.309154	0.144405	-2.14088	0.0322836	0.604225
chr2R	+	5095085	5097169	FBtr0088587	CG8029-RB	1176.04	0.183517	0.085958	2.13496	0.0327645	0.611209
chr3L	-	682879	685537	FBtr0072610	CG3371-RA	1289.44	0.257536	0.121103	2.12658	0.0334546	0.616036
chr2L	-	10227760	10231671	FBtr0079953	CG5694-RA	679.351	-0.310289	0.145843	-2.12755	0.0333743	0.616036
chr3L	+	9331910	9333393	FBtr0300290	PGRP-LC-RD	75.792	-0.439237	0.20637	-2.1284	0.033304	0.616036
chrX	-	15981572	15985263	FBtr0301652	Tob-RC	316.069	-0.278215	0.130829	-2.12655	0.0334578	0.616036
chr3R	+	22702334	22706181	FBtr0085064	CG5500-RA	410.425	-0.552553	0.260482	-2.12127	0.0338992	0.620225
chr3R	-	5200764	5220265	FBtr0082052	Fps85D-RA	2817.38	-0.153568	0.0723964	-2.12121	0.033904	0.620225
chrX	+	4530366	4533145	FBtr0070681	pon-RA	304.52	0.29051	0.137046	2.1198	0.0340232	0.620404
chr3R	-	13602968	13609720	FBtr0083530	CG14318-RA	57.035	-0.546544	0.258368	-2.11537	0.0343984	0.625234
chr3R	+	25702784	25720555	FBtr0085499	CG31038-RF	205.88	0.444276	0.210162	2.11397	0.0345181	0.625406
chrXHet	+	84888	87149	FBtr0301978	ATbp-RB	324.887	-0.437551	0.207947	-2.10415	0.0353657	0.626747
chr3R	+	736279	752639	FBtr0110958	Cdep-RE	2545.11	-0.238201	0.112883	-2.11015	0.0348452	0.626747
chr3L	-	2172995	2174367	FBtr0072913	CG15820-RA	33.6557	0.577778	0.274396	2.10563	0.0352361	0.626747
chr3L	+	914074	959513	FBtr0301406	Glut1-RG	39.4533	-0.51298	0.243734	-2.10467	0.0353202	0.626747
chr2L	+	6854145	6860864	FBtr0079343	l(2)k09022-RA	1228.47	0.17171	0.0814645	2.10779	0.0350494	0.626747
chr2R	+	19855464	19856467	FBtr0072152	or-RA	185.077	-0.334299	0.158868	-2.10426	0.0353561	0.626747
chr3R	-	8817171	8818946	FBtr0082723	yellow-f-RA	472.588	0.229476	0.10872	2.11071	0.0347974	0.626747
chr3R	-	20485772	20487554	FBtr0084664	Ppox-RA	287.636	-0.287211	0.136667	-2.10154	0.0355939	0.628826
chr2R	+	1642038	1643558	FBtr0086043	l(2)09851-RA	2460.37	0.186842	0.0890987	2.09702	0.0359917	0.631916
chr3R	+	2472630	2481770	FBtr0081686	Taf1-RC	1744.28	0.180663	0.0861298	2.09757	0.035943	0.631916
chr2L	-	8409051	8411800	FBtr0079711	CG13397-RA	2070.3	0.342075	0.163534	2.09176	0.0364599	0.633829
chrX	-	7175121	7180202	FBtr0089712	CG1677-RA	1329.61	0.184801	0.088486	2.08848	0.0367548	0.633829
chr2L	-	22040790	22043034	FBtr0085947	CG31601-RA	390.255	-0.259607	0.124361	-2.08752	0.0368409	0.633829
chr2L	+	14334160	14338090	FBtr0080624	CG33090-RB	50.7857	0.508134	0.243798	2.08424	0.037138	0.633829
chr3R	-	12816184	12817584	FBtr0083376	CG3678-RA	24.0775	-0.558063	0.267665	-2.08493	0.0370757	0.633829
chr2L	+	10266705	10268748	FBtr0079984	CG4953-RA	413.299	-0.268745	0.128996	-2.08336	0.0372183	0.633829
chr3R	-	11143924	11145769	FBtr0083123	CG6276-RA	349.565	0.256673	0.123112	2.08487	0.037081	0.633829
chr2R	-	11184269	11185834	FBtr0087393	CG8102-RB	69.4864	0.468028	0.224211	2.08744	0.036848	0.633829
chr3R	+	23114538	23117312	FBtr0085164	Hmu-RA	1446.87	0.176867	0.0845384	2.09215	0.0364251	0.633829
chr3R	+	8858251	8863748	FBtr0082704	ry-RA	75.5753	-0.471493	0.225111	-2.09449	0.0362167	0.633829
chr3R	+	10153786	10155331	FBtr0082933	spn-B-RA	143.839	-0.344408	0.165688	-2.07865	0.0376494	0.639251
chr2L	+	7821542	7825376	FBtr0079523	CG7115-RA	319.051	-0.277955	0.134017	-2.07402	0.0380775	0.643395
chr2R	+	18303371	18306209	FBtr0071828	qkr58E-2-RA	671.096	0.222192	0.107155	2.07356	0.0381204	0.643395
chr3R	-	12476939	12478011	FBtr0083354	CG14907-RA	1116.39	-0.177969	0.0860603	-2.06796	0.0386438	0.644556
chrX	+	2592779	2594951	FBtr0070478	CG2662-RA	166.588	-0.324975	0.157128	-2.06822	0.0386196	0.644556
chr2R	+	2536145	2540336	FBtr0086108	debcl-RA	739.861	0.196328	0.094876	2.06931	0.0385167	0.644556
chrX	+	15682932	15687780	FBtr0074095	Rhp-RA	159.199	0.416637	0.201163	2.07115	0.038345	0.644556
chr3L	+	1593262	1599875	FBtr0072747	CG13917-RA	843.121	0.345784	0.167832	2.0603	0.0393699	0.654741
chr4	-	235635	246598	FBtr0089144	CG31999-RA	33.9247	0.524159	0.254659	2.05827	0.0395639	0.656044
chr3L	-	11795185	11807762	FBtr0299545	CG42255-RA	49.8913	-0.51619	0.251761	-2.05032	0.0403336	0.662991
chr2R	+	1250758	1254863	FBtr0302350	CR42646-RA	145.022	-0.453215	0.220922	-2.05147	0.0402209	0.662991
chr3L	-	2122610	2150004	FBtr0110856	zormin-RB	1628.07	-0.289039	0.140907	-2.05127	0.0402405	0.662991
chr3R	+	3637668	3638731	FBtr0081749	CG31473-RA	45.8028	0.492763	0.240695	2.04725	0.0406337	0.664074
chrX	-	4542623	4543827	FBtr0070690	torp4a-RA	283.783	-0.28421	0.138821	-2.04731	0.0406276	0.664074
chr2L	+	473023	476176	FBtr0078062	MED15-RA	1269.65	0.171167	0.083683	2.04542	0.0408135	0.665095
chrX	-	1136773	1168755	FBtr0070244	A3-3-RA	2314.94	-0.159789	0.0786416	-2.03187	0.0421673	0.667152
chr2L	-	8412411	8415251	FBtr0079710	CG13398-RA	549.517	0.217635	0.106602	2.04157	0.0411942	0.667152
chr3R	-	11151039	11153919	FBtr0083121	CG6236-RB	409.585	-0.316378	0.155357	-2.03646	0.0417044	0.667152
chr2R	+	5025979	5029486	FBtr0088581	CG8788-RA	1259.31	0.366292	0.180072	2.03414	0.0419378	0.667152
chr3L	-	4807556	4825674	FBtr0273370	Dhc64C-RC	7418.49	0.138322	0.068091	2.03143	0.0422109	0.667152
chr3L	-	19163893	19228059	FBtr0299586	fz2-RD	1143.48	0.169484	0.0833595	2.03317	0.0420351	0.667152
chr3R	-	9483517	9486241	FBtr0300590	Hrb87F-RC	2231.71	0.14903	0.0733701	2.03121	0.0422338	0.667152
chr3R	+	12168018	12171551	FBtr0301514	pad-RB	847.532	0.226373	0.111033	2.03878	0.0414715	0.667152
chr3R	-	22997818	23019713	FBtr0085128	Ser-RA	589.484	-0.278249	0.136813	-2.03379	0.0419726	0.667152
chr2L	+	17473529	17474773	FBtr0080982	Sgt-RA	584.244	0.274452	0.134375	2.04244	0.0411081	0.667152
chr3L	-	2527122	2554299	FBtr0072961	Spn-RA	9620.95	-0.186982	0.0920529	-2.03124	0.0422305	0.667152
chr2R	-	9324452	9326551	FBtr0299754	CG42321-RE	261.979	-0.304451	0.150253	-2.02625	0.0427389	0.669211
chr3R	-	21545987	21566189	FBtr0113388	LpR2-RG	767.52	0.294366	0.145297	2.02596	0.042769	0.669211
chrX	+	927342	940075	FBtr0070178	su(w[a])-RC	687.847	-0.205239	0.101337	-2.0253	0.0428361	0.669211
chr3L	-	13504746	13506194	FBtr0075818	Vps36-RA	199.939	0.308118	0.152009	2.02698	0.0426645	0.669211
chr3L	-	22066168	22067584	FBtr0078485	CG7133-RA	524.982	-0.282421	0.139528	-2.02411	0.0429586	0.669281
chr3L	-	3055904	3070825	FBtr0073004	CG32486-RD	2914.63	0.149765	0.0742083	2.01818	0.0435729	0.673015
chr2R	+	17948463	17954245	FBtr0299553	CG42257-RD	142.688	-0.350699	0.17381	-2.01772	0.0436203	0.673015
chr3R	+	14809750	14848160	FBtr0112924	gukh-RD	250.126	0.339376	0.168146	2.01835	0.043555	0.673015
chr2R	+	17600873	17604230	FBtr0071709	HmgD-RB	14911.9	-0.324162	0.160698	-2.01722	0.043673	0.673015
chr2R	+	4332223	4334676	FBtr0088745	Cyp4e2-RA	404.892	0.242294	0.120381	2.01274	0.0441424	0.677791
chr2R	+	4781108	4786303	FBtr0088643	sec31-RB	1915.18	0.156165	0.0776174	2.01198	0.044222	0.677791
chr3L	+	1502723	1516967	FBtr0072697	Psa-RD	2341.64	0.281169	0.139897	2.00983	0.0444494	0.679441
chrX	+	9144414	9149082	FBtr0071315	CG17754-RD	1653.36	-0.195327	0.0973636	-2.00616	0.0448389	0.683552
chr2R	-	20654241	20655692	FBtr0072436	CG16936-RA	518.604	0.261767	0.130568	2.00483	0.0449816	0.683889
chr3L	+	16963507	16979574	FBtr0113178	CG14060-RB	506.3	-0.253454	0.126717	-2.00016	0.0454833	0.689668
chr3R	-	2214884	2231613	FBtr0300261	CG1021-RH	1329.87	0.173518	0.086979	1.99494	0.0460494	0.690003
chr2R	+	5032808	5036019	FBtr0088583	CG30344-RA	813.294	-0.235817	0.118069	-1.99729	0.0457938	0.690003
chr3R	-	7259210	7261328	FBtr0082402	CG6744-RA	422.761	0.239879	0.120279	1.99435	0.0461137	0.690003
chr3L	+	10654580	10656077	FBtr0076260	CG8003-RA	324.324	-0.25451	0.127611	-1.99442	0.0461057	0.690003
chr3L	+	21027637	21041176	FBtr0078289	siz-RB	2612.78	-0.200621	0.100443	-1.99737	0.0457855	0.690003
chrX	+	7828937	7829832	FBtr0071096	RpS14b-RA	193.943	-0.318726	0.160134	-1.99037	0.0465505	0.694704
chr2R	-	5495633	5497789	FBtr0088502	CG12926-RA	35.9912	-0.516692	0.259882	-1.98818	0.0467916	0.696471
chr3L	+	18943732	18948509	FBtr0075023	CG6836-RA	47.0211	0.504383	0.253941	1.98622	0.047009	0.697874
chrX	-	21300420	21328761	FBtr0299901	CG42343-RF	100.286	-0.412844	0.20813	-1.98358	0.0473024	0.700397
chr2L	-	8277847	8301076	FBtr0079616	Btk29A-RB	1384.66	-0.295226	0.149014	-1.98119	0.0475696	0.702519
chr2R	-	19283087	19284182	FBtr0072028	CG3530-RB	179.078	-0.307124	0.155163	-1.97937	0.0477749	0.703718
chr2L	-	17460834	17473198	FBtr0081002	BicD-RA	2378.39	0.140146	0.0708971	1.97675	0.04807	0.70623
chr2R	-	16879755	16881844	FBtr0273414	dgt3-RB	455.369	-0.274925	0.13922	-1.97475	0.0482967	0.707727
chr2R	-	2839813	2859141	FBtr0113470	CG33558-RB	2066.65	-0.169485	0.0860397	-1.96984	0.0488563	0.714082
chr2R	+	13677186	13679953	FBtr0089550	CG5033-RA	1120.81	0.16895	0.0858637	1.96765	0.049108	0.715916
chr3R	+	58831	60763	FBtr0078967	abs-RA	560.213	0.229814	0.117623	1.95382	0.0507228	0.718283
chr2L	+	18698765	18700647	FBtr0081097	CG10341-RA	757.22	0.189113	0.0964637	1.96046	0.049942	0.718283
chrX	-	19653201	19656301	FBtr0074809	CG12702-RA	329.32	-0.305967	0.156482	-1.95529	0.0505492	0.718283
chr2L	+	16743406	16745565	FBtr0080893	CG17912-RA	1124.51	0.181639	0.0928548	1.95616	0.0504458	0.718283
chr3R	+	7261572	7263245	FBtr0082391	CG5281-RA	297.315	0.262849	0.133851	1.96375	0.0495589	0.718283
chrX	-	15033962	15057256	FBtr0074026	CG9095-RA	354.92	-0.283531	0.144839	-1.95757	0.0502807	0.718283
chr2L	+	8482484	8488671	FBtr0079679	d-RB	1839.77	-0.365832	0.18698	-1.95654	0.0504019	0.718283
chr3L	-	20922594	20942609	FBtr0078267	fng-RA	325.133	-0.247906	0.126529	-1.95928	0.0500799	0.718283
chr3L	+	3193167	3197061	FBtr0073040	Hsp83-RA	15148.3	0.328091	0.166982	1.96483	0.0494341	0.718283
chr3R	+	21714340	21718999	FBtr0084937	Lnk-RA	969.026	0.173066	0.0886075	1.95317	0.0507989	0.718283
chr2R	+	19859995	19862935	FBtr0072156	mr-RA	714.116	-0.227523	0.116016	-1.96114	0.0498624	0.718283
chrX	-	2243991	2248298	FBtr0070402	ptr-RB	2077.83	0.160824	0.08201	1.96102	0.0498761	0.718283
chr2R	+	434209	448181	FBtr0111112	Stlk-RB	971.883	-0.286675	0.146849	-1.95218	0.0509169	0.718283
chr2L	+	22874534	22885080	FBtr0111126	cta-RA	1345.69	-0.274846	0.140906	-1.95057	0.0511086	0.719198
chr3L	-	9481238	9482357	FBtr0114525	CG32036-RC	42.2503	0.482029	0.247417	1.94824	0.0513857	0.720326
chr3R	+	11663146	11665044	FBtr0083183	spn-E-RA	143.934	-0.341447	0.175302	-1.94777	0.0514428	0.720326
chrX	+	1181197	1182978	FBtr0070206	CG32812-RA	134.205	0.351966	0.180874	1.94592	0.0516643	0.720604
chr2L	+	1884855	1911594	FBtr0113012	CG7337-RE	1354.74	0.180238	0.0926442	1.94548	0.0517168	0.720604
chr3L	+	4283872	4286865	FBtr0073233	CG1316-RA	938.103	0.178768	0.0920032	1.94307	0.0520083	0.72289
chr2R	-	9813158	9829615	FBtr0087617	shot-RG	1540	0.184087	0.0948628	1.94056	0.0523113	0.725324
chrX	-	1367917	1370988	FBtr0070294	Rab27-RC	798.866	-0.327293	0.168957	-1.93713	0.0527289	0.729331
chr2L	-	413070	414748	FBtr0089488	alpha-Adaptin-RA	502.988	-0.218682	0.113126	-1.93308	0.0532267	0.729604
chrX	+	3354661	3356488	FBtr0070526	CG10801-RA	83.6761	-0.40277	0.208329	-1.93334	0.0531944	0.729604
chrX	-	3562754	3565483	FBtr0070585	Parg-RA	874.372	-0.23406	0.121034	-1.93384	0.0531332	0.729604
chr3R	+	12051371	12068392	FBtr0083257	tara-RA	11556.5	-0.296063	0.15318	-1.93278	0.0532633	0.729604
chr3R	-	10486898	10488914	FBtr0082974	Rad17-RA	408.28	0.225603	0.116943	1.92917	0.0537102	0.733953
chr2R	-	18822096	18824319	FBtr0071994	CG3800-RA	2661.19	0.172019	0.0892523	1.92734	0.0539376	0.735289
chr2L	+	1651260	1667661	FBtr0077877	chinmo-RD	2525.64	-0.171146	0.0889928	-1.92315	0.0544614	0.737346
chr3R	-	1298532	1300320	FBtr0078767	Hdac3-RA	460.747	0.249486	0.129718	1.92329	0.0544437	0.737346
chr3L	-	19617505	19628728	FBtr0074963	wnd-RA	8093.68	-0.32067	0.166754	-1.92301	0.0544786	0.737346
chr3L	+	14798222	14874834	FBtr0075695	CG17839-RB	48.7609	0.447068	0.233822	1.912	0.0558764	0.74767
chr3R	+	2900586	2902445	FBtr0081635	CG1943-RA	3769.33	-0.189279	0.0991032	-1.90992	0.0561436	0.74767
chr3L	-	321232	324711	FBtr0072576	CG32344-RA	1457.82	0.159898	0.083727	1.90976	0.0561642	0.74767
chr3L	-	17231717	17235164	FBtr0075251	CG6512-RA	1049.17	0.172143	0.0899195	1.91441	0.0555674	0.74767
chr3L	-	7319373	7321876	FBtr0076884	CG8602-RA	773.043	-0.231801	0.121349	-1.91019	0.0561082	0.74767
chr2R	+	9878708	9893629	FBtr0087596	mam-RA	1702.38	-0.161558	0.0845633	-1.9105	0.0560695	0.74767
chr3R	-	18244817	18246776	FBtr0084230	Nop56-RA	2087.56	0.160147	0.0838042	1.91097	0.0560088	0.74767
chrX	-	3465754	3467628	FBtr0070587	CG2875-RB	789.498	0.195835	0.10262	1.90834	0.056347	0.748346
chr2R	+	17081078	17086941	FBtr0071583	CG15658-RA	29.4367	-0.502962	0.263836	-1.90634	0.0566058	0.750001
chrX	+	17001620	17019220	FBtr0074386	CG5004-RA	1430.57	-0.237842	0.124829	-1.90534	0.0567361	0.750001
chr2R	-	18573030	18576478	FBtr0071924	ppa-RA	1477.9	0.182827	0.096025	1.90395	0.0569169	0.750641
chr2L	+	10060871	10063837	FBtr0079938	CG4804-RA	87.9257	0.373591	0.19663	1.89997	0.0574373	0.753998
chr2R	+	17087992	17100474	FBtr0089602	Glycogenin-RA	2022.52	-0.136111	0.0716085	-1.90076	0.0573332	0.753998
chr3R	+	24881688	24884926	FBtr0085364	Sirt7-RA	324.206	0.239659	0.126212	1.89887	0.0575817	0.754147
chr2L	+	8521899	8524991	FBtr0079685	Acer-RA	3589.95	0.394362	0.208408	1.89226	0.0584568	0.757074
chr3L	+	13221794	13241652	FBtr0075833	caps-RB	638.33	0.20116	0.10625	1.89327	0.0583216	0.757074
chr3R	-	18313753	18314677	FBtr0084292	CG5376-RA	33.3797	-0.507547	0.267911	-1.89446	0.0581638	0.757074
chr3R	-	11168089	11169005	FBtr0083119	CG6218-RA	6487.29	-0.275024	0.145351	-1.89214	0.0584727	0.757074
chr2R	-	8389122	8394777	FBtr0087946	fdl-RC	709.165	-0.227603	0.120256	-1.89265	0.0584047	0.757074
chr2R	-	20675526	20680927	FBtr0072427	Reg-5-RA	843.902	0.201668	0.106776	1.8887	0.058932	0.761283
chr3L	-	12789334	12798170	FBtr0300561	Atg1-RB	459.868	0.214891	0.113881	1.88697	0.0591644	0.762548
chr3R	-	23792730	23814104	FBtr0300611	betaTub97EF-RB	890.46	0.217701	0.115532	1.88434	0.0595193	0.763651
chrX	-	21495823	21501167	FBtr0077373	DIP1-RD	750.604	0.190092	0.100844	1.88502	0.0594272	0.763651
chr2R	+	5301849	5305353	FBtr0088506	wun2-RA	379.574	0.432637	0.229763	1.88297	0.0597047	0.7643
chr3L	-	2376484	2377552	FBtr0072899	CG15877-RA	465.329	0.261127	0.13878	1.8816	0.0598909	0.764958
chr3L	+	22717405	22719335	FBtr0089633	mael-RA	395.546	-0.236854	0.126081	-1.87858	0.0603018	0.766932
chrX	-	5564855	5565842	FBtr0070849	Rab-RP4-RA	285.841	-0.244455	0.130135	-1.87848	0.0603159	0.766932
chrX	+	19762443	19781236	FBtr0074800	CG32529-RA	1073.14	-0.157846	0.0841155	-1.87654	0.0605806	0.768573
chr2L	+	18677204	18678573	FBtr0081092	CG31751-RA	88.3214	-0.399222	0.213383	-1.87092	0.0613565	0.77197
chr2L	-	6023370	6024490	FBtr0079225	CG9107-RA	275.851	0.279933	0.149644	1.87066	0.0613928	0.77197
chr3L	-	708653	710342	FBtr0072603	CkIIalpha-i3-RA	311.139	0.264845	0.141437	1.87253	0.0611334	0.77197
chr3R	+	21847550	21848858	FBtr0084958	HLHm3-RA	204.959	0.284867	0.1521	1.87289	0.0610829	0.77197
chr2L	-	3032210	3035348	FBtr0300814	CG17258-RB	71.8844	-0.447151	0.240298	-1.86082	0.0627693	0.777575
chr2R	-	20852797	20854808	FBtr0113377	CG30424-RD	298.396	-0.252906	0.135979	-1.85989	0.0629006	0.777575
chr3R	-	2190970	2193920	FBtr0110852	CG33097-RB	775.737	0.176408	0.0946134	1.86451	0.0622494	0.777575
chr2R	+	8222846	8223710	FBtr0301195	CG8490-RB	181.326	0.294679	0.157896	1.86628	0.062002	0.777575
chr2R	-	19919062	19921423	FBtr0072192	Chi-RB	1659.27	0.205267	0.110099	1.86438	0.0622677	0.777575
chr3L	+	9374986	9375867	FBtr0076453	Hsp23-RA	126.96	0.448112	0.240476	1.86344	0.0624008	0.777575
chr2L	+	7800171	7802008	FBtr0079489	r2d2-RA	346.352	0.255051	0.137045	1.86107	0.0627338	0.777575
chr3R	+	7842894	7844272	FBtr0082537	Spt3-RA	197.578	0.29243	0.15725	1.85965	0.0629354	0.777575
chrX	-	6992611	6996326	FBtr0071020	CG4615-RA	188.809	-0.303197	0.16345	-1.85499	0.0635978	0.78235
chr3L	+	22872189	22874067	FBtr0078554	Ssl1-RA	509.614	-0.248706	0.134026	-1.85566	0.063502	0.78235
chrX	+	11618362	11627778	FBtr0112979	CG15221-RB	37.1288	-0.470884	0.254491	-1.8503	0.0642705	0.788537
chr3L	-	18100946	18102667	FBtr0075136	CG5147-RA	798.755	0.196968	0.106512	1.84926	0.0644199	0.788537
chr2R	+	10107405	10118131	FBtr0087533	CG8468-RA	549.968	0.271703	0.146979	1.84858	0.0645179	0.788537
chrX	-	15236890	15238655	FBtr0074018	CG12608-RA	26.4348	-0.493883	0.267338	-1.84741	0.0646878	0.788913
chr2R	-	3838138	3843350	FBtr0088880	CG14764-RA	983.702	-0.158789	0.0860424	-1.84548	0.0649683	0.789213
chr2L	+	21828595	21831947	FBtr0085906	tsh-RA	2844.21	-0.305217	0.165401	-1.84532	0.0649908	0.789213
chr3R	+	12465972	12468541	FBtr0083335	nonA-l-RA	811.32	0.176161	0.0955674	1.84332	0.0652827	0.791065
chr3L	+	20490430	20492786	FBtr0078202	CG32425-RC	254.082	0.260944	0.143449	1.81907	0.0689004	0.824333
chrX	+	16197931	16200957	FBtr0074222	CG3679-RA	32.8219	-0.471835	0.259302	-1.81964	0.0688139	0.824333
chr2R	-	7183472	7184959	FBtr0299853	CG42336-RB	275.409	-0.256131	0.140492	-1.8231	0.0682884	0.824333
chrX	-	19071030	19073841	FBtr0074697	CG7556-RA	263.158	0.251533	0.138061	1.82189	0.068471	0.824333
chr3R	-	157039	159734	FBtr0078955	CG9776-RA	735.224	-0.182487	0.100184	-1.82153	0.0685266	0.824333
chr2R	+	6593411	6608643	FBtr0088214	stan-RA	40.2668	-0.434322	0.23859	-1.82037	0.0687029	0.824333
chr2R	-	13604148	13606851	FBtr0086886	CG6424-RA	4532.2	-0.383102	0.211058	-1.81515	0.0695013	0.829772
chr2R	+	506544	508338	FBtr0299924	CG17486-RB	721.486	-0.195464	0.107794	-1.81331	0.0697836	0.83052
chr2R	-	4792347	4794487	FBtr0088683	CG8258-RA	2590.91	0.159266	0.0878546	1.81284	0.0698568	0.83052
chr2R	+	19916875	19918078	FBtr0072165	CG3163-RA	491.521	0.252135	0.139374	1.80906	0.0704422	0.835727
chr2L	+	2151761	2155390	FBtr0077830	AIF-RA	2569.53	0.136297	0.0755426	1.80424	0.0711939	0.837636
chr2R	-	15372999	15374324	FBtr0086502	CG11242-RA	602.765	0.22776	0.126176	1.8051	0.0710591	0.837636
chr2L	+	8346622	8350197	FBtr0079606	CG7778-RA	47.0394	0.494537	0.273857	1.80582	0.0709462	0.837636
chr3L	-	7350375	7353213	FBtr0273398	pst-RE	2565.36	0.204533	0.113238	1.80622	0.0708834	0.837636
chr2L	+	6663934	6667882	FBtr0290322	cup-RB	536.819	0.201141	0.111762	1.79973	0.0719036	0.844234
chr2R	-	1848503	1854361	FBtr0086033	CG7881-RA	53.2006	-0.440226	0.244735	-1.79879	0.0720525	0.844235
chr2L	-	14617569	14689338	FBtr0114465	osp-RC	631.615	0.209481	0.116534	1.79759	0.0722426	0.844717
chrX	-	1972371	1974434	FBtr0070434	CG16903-RA	787.616	0.185138	0.10319	1.79414	0.0727901	0.847623
chr3L	-	12197781	12199113	FBtr0076016	CG5626-RA	148.668	-0.311826	0.173738	-1.7948	0.0726858	0.847623
chrX	-	15631522	15632999	FBtr0074202	CG11679-RA	194.979	-0.317696	0.177317	-1.79168	0.0731836	0.847916
chr2L	-	6634549	6649110	FBtr0113410	CG31635-RB	2672.43	-0.170929	0.0955489	-1.78892	0.0736276	0.847916
chr2L	-	138384	140966	FBtr0302194	CG31976-RB	1993.31	0.143321	0.0800273	1.7909	0.0733099	0.847916
chr3R	+	18273850	18285012	FBtr0112608	CG34376-RA	1189.84	-0.211652	0.118532	-1.78562	0.0741609	0.847916
chrX	-	9390370	9394176	FBtr0302153	CG42611-RA	435.827	0.284031	0.158697	1.78976	0.0734922	0.847916
chr3R	-	11971397	11972445	FBtr0083281	CG5903-RA	244.583	-0.279203	0.156218	-1.78726	0.0738954	0.847916
chr3R	+	25644861	25651522	FBtr0085486	CG7802-RB	42.2235	0.433945	0.242216	1.79156	0.0732039	0.847916
chr3R	-	13362649	13365614	FBtr0083504	l(3)07882-RA	636.928	0.210332	0.117761	1.78609	0.0740846	0.847916
chrX	-	19049174	19059374	FBtr0299625	RhoGAP18B-RF	1026.08	-0.287046	0.160597	-1.78737	0.0738781	0.847916
chr3R	-	3069896	3072689	FBtr0081599	CG1234-RA	757.156	0.220032	0.123725	1.7784	0.0753385	0.848872
chr2R	-	4012486	4014713	FBtr0100667	coilin-RC	280.916	-0.250111	0.140669	-1.77802	0.0754012	0.848872
chr3L	+	11063664	11066448	FBtr0076206	Mocs1-RB	340.422	0.241082	0.13561	1.77777	0.075442	0.848872
chrX	+	15903161	15955708	FBtr0074205	Muc14A-RA	25.4509	-0.482906	0.270985	-1.78204	0.0747425	0.848872
chr2R	-	8647198	8648331	FBtr0087860	Nacalpha-RA	1648.02	0.140604	0.0789476	1.78098	0.0749156	0.848872
chrX	+	9150203	9152708	FBtr0071317	ric8a-RA	265.255	-0.237334	0.133391	-1.77924	0.075201	0.848872
chr3R	+	3585567	3589148	FBtr0081742	Sp7-RC	4347.29	-0.276249	0.154897	-1.78344	0.0745148	0.848872
chr2R	-	20878469	20898957	FBtr0072399	zip-RA	7307.54	-0.171922	0.0966372	-1.77904	0.0752329	0.848872
chr3R	+	15716684	15724323	FBtr0301117	CG4733-RB	49.2667	0.482685	0.272049	1.77426	0.0760203	0.849966
chr3L	-	1637942	1639232	FBtr0072813	metl-RA	591.101	0.196373	0.110627	1.77509	0.0758833	0.849966
chr3R	+	15847452	15852207	FBtr0083829	psidin-RA	710.655	0.175356	0.0988118	1.77465	0.0759565	0.849966
chrX	+	19492086	19493111	FBtr0074732	RpS10b-RC	571.074	-0.196552	0.110824	-1.77354	0.0761387	0.849966
chr3R	-	297471	304853	FBtr0078936	CG31523-RB	775.407	-0.33293	0.187858	-1.77224	0.0763542	0.850696
chr2L	-	8431086	8433598	FBtr0079708	grk-RA	333.839	-0.259714	0.146928	-1.76763	0.0771233	0.856327
chr3L	-	9369518	9370472	FBtr0076496	Hsp26-RA	224.843	0.362368	0.205029	1.7674	0.0771616	0.856327
chr3R	-	644020	647139	FBtr0078875	CG14657-RB	1120.19	-0.307897	0.174773	-1.7617	0.0781198	0.865268
chrX	-	6590736	6592527	FBtr0070987	CG14440-RA	235.516	0.291195	0.166149	1.75261	0.0796684	0.872665
chr2R	+	13748172	13749018	FBtr0086801	CG14490-RA	446.794	0.199176	0.113648	1.75257	0.0796766	0.872665
chr2R	-	19995429	20001809	FBtr0072285	CG4049-RA	394.881	-0.242558	0.138381	-1.75283	0.0796314	0.872665
chrX	+	18274140	18275522	FBtr0074558	CG6179-RA	132.892	0.303903	0.173104	1.75561	0.0791554	0.872665
chr3R	+	18524051	18526029	FBtr0084304	Cyp6d4-RA	749.996	0.192889	0.110074	1.75237	0.0797109	0.872665
chr3R	-	16896275	16899036	FBtr0084038	r-l-RA	566.488	0.185808	0.105985	1.75316	0.0795746	0.872665
chrX	+	14726719	14729920	FBtr0300433	CG14411-RD	1824.85	-0.141111	0.0806316	-1.75007	0.080106	0.874431
chrX	-	3859459	3862608	FBtr0070625	CG6428-RA	562.85	-0.241599	0.138172	-1.74854	0.0803702	0.874431
chr2R	-	4517699	4519318	FBtr0088727	CG8635-RA	1090.6	0.148996	0.0852452	1.74786	0.080489	0.874431
chr2R	+	10868774	10878841	FBtr0301507	pcs-RB	1892.31	-0.165896	0.0948821	-1.74844	0.0803871	0.874431
chr2R	-	10640842	10643746	FBtr0289934	CG10151-RD	77.5802	0.401742	0.229986	1.74681	0.0806701	0.874723
chr3R	-	17179618	17203119	FBtr0114361	mod(mdg4)-RAC	14153.2	-0.151607	0.0869692	-1.74323	0.0812937	0.879802
chrX	-	13513373	13518430	FBtr0073848	CG2691-RA	986.726	0.153815	0.0884203	1.73959	0.0819317	0.881127
chr2R	-	4831801	4834841	FBtr0088674	CG8230-RA	955.555	0.178164	0.10236	1.74056	0.08176	0.881127
chr3R	-	21151339	21155034	FBtr0113352	CHKov1-RE	447.266	0.201105	0.115645	1.73898	0.0820376	0.881127
chr2L	+	13004686	13013201	FBtr0080422	Tor-RA	1459.16	0.156204	0.0897626	1.7402	0.0818247	0.881127
chr3R	-	23768511	23773746	FBtr0085266	mfrn-RA	2423.23	0.135679	0.078168	1.73574	0.0826104	0.883521
chr2R	-	7888983	7907350	FBtr0088028	otk-RA	206.884	-0.291935	0.168325	-1.73435	0.0828556	0.883521
chr2R	-	2069480	2083511	FBtr0086003	Ptr-RA	29.2837	-0.47851	0.275677	-1.73577	0.0826052	0.883521
chr2L	+	5721062	5723791	FBtr0079134	sip1-RA	219.593	0.25099	0.14473	1.73419	0.0828836	0.883521
chr2R	-	3160037	3165581	FBtr0089021	CG1845-RA	1218.26	0.165758	0.0957187	1.73172	0.0833226	0.883598
chr3R	+	10567351	10572893	FBtr0082988	CG3563-RA	382.035	-0.243589	0.140679	-1.73152	0.0833583	0.883598
chr3R	+	17959561	18037267	FBtr0301028	SKIP-RE	101.789	0.421565	0.243275	1.73288	0.0831178	0.883598
chr3R	-	26001949	26003381	FBtr0085574	CG1983-RA	107.193	-0.356861	0.206414	-1.72886	0.0838339	0.886981
chrX	-	16574124	16577999	FBtr0100417	Axs-RB	493.401	-0.186815	0.108306	-1.72489	0.0845475	0.887334
chr3L	+	16115135	16119152	FBtr0301912	CG12272-RB	293.902	-0.276204	0.160379	-1.7222	0.0850336	0.887334
chr3L	-	3333112	3334981	FBtr0073082	CG14969-RA	414.363	-0.199615	0.115925	-1.72194	0.0850797	0.887334
chr3R	+	1458059	1459043	FBtr0078707	CG31549-RA	244.642	0.248245	0.144462	1.71841	0.0857215	0.887334
chrX	-	1562033	1563312	FBtr0070283	CG3740-RA	339.134	0.231424	0.134605	1.71928	0.0855631	0.887334
chrX	+	5842197	5844241	FBtr0070861	CG6041-RA	248.195	-0.289271	0.167842	-1.72348	0.0848026	0.887334
chr2R	-	8210012	8213607	FBtr0087965	CG8841-RA	768.084	-0.169814	0.0987512	-1.71961	0.0855028	0.887334
chr2L	+	10388108	10392786	FBtr0080008	da-RA	1689.06	0.144123	0.0838763	1.71828	0.0857449	0.887334
chr3L	+	14625712	14664716	FBtr0075680	dlp-RB	467.625	-0.291308	0.168679	-1.727	0.0841683	0.887334
chrX	-	19742653	19746055	FBtr0074804	jog-RA	875.926	-0.204945	0.119052	-1.72147	0.085165	0.887334
chr3R	-	1291289	1292814	FBtr0078769	RpL35A-RA	2296.08	0.144313	0.0838403	1.72129	0.0851988	0.887334
chr3R	-	19758451	19759253	FBtr0084519	RpS19b-RB	61.5298	-0.391104	0.226751	-1.72482	0.0845595	0.887334
chr2R	+	18952296	18954706	FBtr0302290	CG42640-RA	243.954	0.242282	0.14114	1.71661	0.0860513	0.888774
chr3L	+	17467848	17468946	FBtr0075222	CG7580-RA	2089.59	-0.314997	0.183585	-1.71581	0.0861974	0.888774
chr3L	+	264782	265599	FBtr0072503	mRpL17-RA	329.469	-0.273628	0.159591	-1.71456	0.0864263	0.889517
chr3R	-	22694954	22697712	FBtr0085094	BM-40-SPARC-RA	1145.41	-0.208058	0.122229	-1.7022	0.0887171	0.891224
chr3L	-	12492896	12494358	FBtr0089322	CG10638-RB	398.653	-0.21267	0.124973	-1.70172	0.0888074	0.891224
chr3L	+	4542125	4550539	FBtr0113143	CG11357-RC	6004.62	0.181788	0.106879	1.70087	0.0889668	0.891224
chr3L	+	9697694	9702809	FBtr0076396	CG16711-RB	670.94	-0.216544	0.126687	-1.70929	0.0873976	0.891224
chrX	-	5809068	5810781	FBtr0070827	CG3011-RA	7361.04	-0.358391	0.210598	-1.70178	0.0887972	0.891224
chr3L	-	11643600	11673440	FBtr0076133	CG32085-RA	66.0916	0.372272	0.2179	1.70845	0.0875525	0.891224
chr2R	+	9058908	9062305	FBtr0087732	CG33138-RA	512.631	0.216025	0.127064	1.70013	0.0891067	0.891224
chr3R	+	23109505	23113170	FBtr0085163	CG3368-RA	887.957	0.159991	0.0938637	1.70451	0.088286	0.891224
chr3L	+	12807632	12817750	FBtr0301717	CG42588-RA	1531.41	-0.316413	0.185763	-1.70331	0.0885097	0.891224
chr3R	+	6711263	6715160	FBtr0082325	CG4674-RA	473.434	-0.216024	0.126609	-1.70623	0.0879659	0.891224
chr3R	-	20334937	20340823	FBtr0084681	nAcRbeta-96A-RA	125.378	-0.309292	0.181511	-1.70399	0.0883832	0.891224
chr2L	-	13363300	13366185	FBtr0080473	Nnp-1-RA	1030.45	0.157793	0.0925517	1.70492	0.0882099	0.891224
chrX	+	16255647	16262561	FBtr0100586	nonA-RC	494.974	-0.188815	0.110894	-1.70266	0.0886324	0.891224
chr3R	+	11811879	11819714	FBtr0100595	srp-RD	1129.8	-0.171738	0.100331	-1.71172	0.0869489	0.891224
chr3L	+	13958324	13959766	FBtr0075759	ssp2-RA	223.985	-0.240467	0.141143	-1.70371	0.0884356	0.891224
chr2R	+	11736097	11741092	FBtr0087287	tun-RA	656.715	0.196147	0.114561	1.71216	0.0868671	0.891224
chr2L	-	19482868	19484667	FBtr0081286	CG10195-RA	152.802	-0.329397	0.194308	-1.69523	0.0900316	0.89889
chrX	-	5891537	5894837	FBtr0070891	CG4766-RA	2722.18	-0.205711	0.121486	-1.69329	0.0904005	0.899405
chr3L	-	2883638	2892117	FBtr0073011	spz5-RA	221.146	-0.263732	0.155741	-1.6934	0.0903803	0.899405
chrX	-	21944286	21946187	FBtr0077363	CG17599-RA	40.0642	0.415249	0.246214	1.68654	0.0916922	0.90514
chr2L	-	12708792	12712468	FBtr0080405	CG5787-RA	869.983	0.176445	0.104562	1.68746	0.0915153	0.90514
chrX	-	17982757	17984520	FBtr0089575	CG7206-RA	263.793	0.249411	0.147842	1.68701	0.0916011	0.90514
chr2R	-	20655837	20662777	FBtr0072433	Eps-15-RC	1112.12	0.146854	0.0870425	1.68716	0.0915734	0.90514
chr3R	-	1374079	1376904	FBtr0300009	mia-RB	426.776	-0.218751	0.129737	-1.68611	0.0917749	0.90514
chr3L	-	1871574	1876306	FBtr0072864	dre4-RA	2330.58	0.140584	0.0835867	1.6819	0.0925891	0.911585
chrX	+	13023058	13024324	FBtr0073723	CG15717-RA	131.655	0.288149	0.171625	1.67895	0.0931619	0.915635
chr3R	-	20183815	20185832	FBtr0084628	CG18528-RA	640.513	0.232528	0.13899	1.67299	0.0943291	0.91918
chrX	+	12988534	12989770	FBtr0073721	CG2200-RA	113.246	-0.308691	0.18423	-1.67557	0.093822	0.91918
chr2R	-	17504566	17506579	FBtr0071687	clt-RA	279.111	0.228408	0.13638	1.67479	0.0939759	0.91918
chr2L	-	640021	714968	FBtr0078045	ds-RA	46.2762	-0.458844	0.274064	-1.67422	0.0940865	0.91918
chr2L	+	16451051	16453042	FBtr0080862	Idgf3-RC	613.886	0.197367	0.117974	1.67297	0.0943331	0.91918
chrX	-	11801936	11811266	FBtr0073595	pot-RB	31.5033	0.456144	0.274023	1.66462	0.095989	0.933712
chr2R	+	14068130	14070024	FBtr0086750	nopo-RA	287.252	-0.230871	0.13879	-1.66346	0.0962209	0.934365
chrX	-	9966179	9976473	FBtr0071489	CG32685-RC	1442.38	0.140162	0.0843328	1.66201	0.0965112	0.935582
chr3L	+	20791769	20793181	FBtr0078254	CG4365-RC	423.085	0.201511	0.121469	1.65895	0.0971252	0.939926
chr3L	-	8337518	8339293	FBtr0076677	CG7182-RA	587.828	0.177447	0.107148	1.65608	0.0977047	0.943924
chr2R	+	1032256	1034521	FBtr0086079	Atf6-RA	253.515	-0.229494	0.138909	-1.65211	0.0985121	0.947871
chr3L	+	12113179	12114288	FBtr0075993	CG11560-RA	171.778	-0.314235	0.191436	-1.64147	0.1007	0.947871
chr2R	-	8749670	8756934	FBtr0087816	CG17574-RA	470.191	-0.28423	0.173033	-1.64263	0.10046	0.947871
chr2L	+	3713388	3714304	FBtr0077537	CG2818-RA	71.0692	-0.360859	0.21853	-1.6513	0.098677	0.947871
chr3L	-	17784256	17790504	FBtr0075172	CG32186-RA	99.9992	0.30981	0.189016	1.63906	0.1012	0.947871
chrX	+	16807218	16819043	FBtr0074344	CG4928-RA	202.095	0.348397	0.211841	1.64461	0.10005	0.947871
chr2R	-	11460641	11461496	FBtr0087349	CG8204-RA	125.945	-0.29442	0.179471	-1.64049	0.100903	0.947871
chr2R	+	8310490	8312969	FBtr0087926	CG8520-RA	634.195	-0.24659	0.150134	-1.64247	0.100493	0.947871
chrX	+	6555751	6562300	FBtr0070951	Ctr1A-RA	741.135	-0.214958	0.130723	-1.64438	0.100098	0.947871
chr3R	-	17464069	17486149	FBtr0084117	E2f-RB	2977.51	-0.128173	0.0780785	-1.6416	0.100674	0.947871
chr3R	-	26342774	26352758	FBtr0085682	jdp-RB	162.52	0.289781	0.175825	1.64811	0.0993291	0.947871
chr2R	+	12422455	12424591	FBtr0087092	loopin-1-RA	33.9007	0.419372	0.255211	1.64323	0.100335	0.947871
chr2R	-	16446661	16449834	FBtr0086259	Mgat1-RA	529.003	-0.179966	0.109721	-1.64022	0.10096	0.947871
chr3R	-	11793855	11798598	FBtr0083238	mor-RA	1804.37	0.132015	0.0805639	1.63864	0.101289	0.947871
chr2R	+	14022934	14026947	FBtr0086735	Pcl-RA	1374.39	0.157658	0.0959242	1.64357	0.100265	0.947871
chr2L	-	13394123	13395090	FBtr0080524	RpL24-RA	1192.63	0.170584	0.103522	1.64781	0.0993913	0.947871
chr2L	-	6969825	6971718	FBtr0079355	snRNP70K-RA	983.492	0.142145	0.0865278	1.64277	0.10043	0.947871
chr3R	+	9090090	9094932	FBtr0301657	Su(var)3-7-RB	1229.12	0.138253	0.08415	1.64293	0.100397	0.947871
chr3R	+	22707456	22736719	FBtr0085065	T48-RA	843.85	0.174471	0.106042	1.64531	0.0999065	0.947871
chr2L	+	1173015	1177500	FBtr0077966	CG4887-RA	2156.27	0.12593	0.0769257	1.63704	0.101623	0.948195
chr2R	-	6046535	6079899	FBtr0299833	KCNQ-RD	124.271	0.35908	0.21943	1.63642	0.101751	0.948195
chr2R	+	8033240	8038412	FBtr0087984	Pimet-RA	525.143	-0.174693	0.106779	-1.63603	0.101833	0.948195
chr2L	-	12036003	12038424	FBtr0080311	Tom70-RC	1343.8	0.137885	0.0843196	1.63527	0.101992	0.948195
chr3L	+	19612000	19613498	FBtr0074947	asf1-RA	1349.67	-0.139296	0.0857017	-1.62536	0.104087	0.950493
chr3L	-	13002499	13004765	FBtr0075899	CG11261-RA	767.367	-0.180714	0.111387	-1.62239	0.104719	0.950493
chrX	-	16835113	16836904	FBtr0074417	CG13001-RA	190.264	0.259526	0.159132	1.63089	0.102914	0.950493
chr2R	+	17229490	17233113	FBtr0300455	CG15666-RD	122.492	-0.314005	0.193388	-1.6237	0.104439	0.950493
chr2R	+	19782645	19784520	FBtr0072133	CG17658-RA	96.1227	-0.344186	0.212583	-1.61907	0.105433	0.950493
chr3R	+	3636268	3637634	FBtr0081747	CG31472-RA	114.962	0.303293	0.186277	1.62819	0.103485	0.950493
chrX	-	6554586	6555473	FBtr0070992	CG3224-RA	344.51	0.196777	0.121235	1.6231	0.104567	0.950493
chr2R	-	16975888	16978507	FBtr0071640	CG4030-RA	647.66	0.169873	0.104029	1.63294	0.102482	0.950493
chr3R	+	14495114	14497251	FBtr0083664	CG7702-RA	400.877	-0.29116	0.17984	-1.619	0.105447	0.950493
chrX	+	15472251	15473896	FBtr0074046	CG7872-RA	406.939	0.234637	0.144259	1.6265	0.103843	0.950493
chr3L	+	19866862	19874167	FBtr0074890	CG8334-RA	1552.56	0.151045	0.0929956	1.62421	0.10433	0.950493
chr2R	+	20668469	20669307	FBtr0072374	Eap-RA	218.98	0.250529	0.154572	1.62079	0.105062	0.950493
chr3R	-	9938345	9944191	FBtr0082912	Kif19A-RB	66.5359	-0.346217	0.213406	-1.62234	0.104731	0.950493
chrX	+	20262465	20263428	FBtr0077298	l(1)G0004-RA	181.464	0.247356	0.152824	1.61857	0.105539	0.950493
chr3R	-	18463461	18465094	FBtr0084273	loco-RD	412.913	0.198488	0.122526	1.61996	0.10524	0.950493
chr3L	+	16567778	16569581	FBtr0075393	mbf1-RA	1153.95	0.139412	0.0861454	1.61833	0.105592	0.950493
chr2R	+	13153037	13252891	FBtr0290298	mbl-RE	9221.61	0.10866	0.0669387	1.62328	0.104529	0.950493
chr3R	+	11760855	11776515	FBtr0083209	Sap47-RF	1285.08	-0.133528	0.081847	-1.63143	0.1028	0.950493
chrX	-	17716230	17721524	FBtr0074473	Socs16D-RA	526.026	0.178084	0.109551	1.62558	0.104039	0.950493
chr2L	-	7999670	8004315	FBtr0079550	Wwox-RA	272.768	-0.227022	0.139225	-1.63062	0.102971	0.950493
chr3L	+	9436347	9439480	FBtr0091930	CG33926-RA	1230.96	0.196275	0.121494	1.61551	0.106201	0.951443
chrX	+	13651217	13652631	FBtr0073820	Rtc1-RA	247.099	0.236467	0.146369	1.61555	0.106191	0.951443
chr2L	+	523468	540541	FBtr0078063	ush-RA	19520.3	-0.140995	0.0872121	-1.61669	0.105945	0.951443
chr2L	+	8543338	8667428	FBtr0079691	Sema-1a-RA	974.669	0.234597	0.145347	1.61405	0.106516	0.952768
chrX	-	18275580	18279247	FBtr0074576	betaCop-RA	1160.36	0.175341	0.108766	1.6121	0.10694	0.95355
chr2L	+	21237252	21259675	FBtr0081481	Hr39-RD	2244.2	-0.133425	0.0827364	-1.61265	0.106821	0.95355
chr2L	-	15058919	15060692	FBtr0080722	TfIIS-RA	799.385	0.155372	0.0964402	1.61107	0.107164	0.95405
chr2L	-	3460315	3461943	FBtr0077572	CG3246-RA	55.2352	-0.38812	0.241049	-1.61013	0.107369	0.954375
chr3L	-	737677	739145	FBtr0072601	CG13897-RA	80.0035	-0.416311	0.259243	-1.60587	0.108302	0.959521
chr2R	-	4856841	4873080	FBtr0273384	CG8213-RB	1127.56	0.160792	0.100155	1.60543	0.1084	0.959521
chr2L	-	18683720	18688765	FBtr0081130	msl-1-RA	1860.81	0.119008	0.0741404	1.60517	0.108456	0.959521
chr2L	+	13835567	13841392	FBtr0080546	cenG1A-RB	717.653	-0.170362	0.107545	-1.58411	0.113169	0.960859
chr3L	-	13442287	13443379	FBtr0075825	CG10133-RA	184.187	0.271821	0.172053	1.57987	0.114137	0.960859
chr2L	-	19502334	19508710	FBtr0081283	CG10188-RA	1312.78	0.130448	0.081721	1.59626	0.110431	0.960859
chr2L	-	19491643	19492938	FBtr0081284	CG10189-RA	420.507	-0.210207	0.133387	-1.57591	0.115046	0.960859
chr3L	-	12498869	12500932	FBtr0075971	CG10654-RA	39.8766	-0.413491	0.258034	-1.60246	0.109053	0.960859
chrX	-	11340195	11348351	FBtr0300733	CG11727-RD	1013.25	0.150062	0.0946774	1.58498	0.112971	0.960859
chr3R	+	480506	483707	FBtr0078861	CG12001-RA	318.004	-0.21403	0.135183	-1.58327	0.113361	0.960859
chr3R	-	6704126	6705062	FBtr0082335	CG14695-RA	262.679	-0.253462	0.159681	-1.5873	0.112445	0.960859
chr3R	+	7775404	7779880	FBtr0082479	CG31211-RA	1026.19	0.14164	0.0897984	1.57731	0.114723	0.960859
chr3R	+	21129892	21131373	FBtr0084830	CG31436-RA	207.389	0.235002	0.147735	1.5907	0.111678	0.960859
chr2L	+	16827191	16831705	FBtr0080919	CG31739-RA	1359.44	-0.164918	0.102907	-1.6026	0.109023	0.960859
chr3L	+	5892633	5894036	FBtr0077030	CG32409-RA	713.05	0.174379	0.10949	1.59265	0.111239	0.960859
chr2R	+	4094023	4113243	FBtr0088791	CG33087-RC	2898.85	0.114351	0.0717692	1.59332	0.111089	0.960859
chr3R	-	20697503	20702379	FBtr0084725	CG3744-RA	789.307	0.163643	0.102571	1.59542	0.110619	0.960859
chrX	+	18824368	18920905	FBtr0300640	CG42506-RA	857.229	0.310961	0.196789	1.58018	0.114066	0.960859
chrX	+	16335569	16339400	FBtr0074278	CG4420-RA	657.656	-0.179404	0.112923	-1.58873	0.112121	0.960859
chr3L	-	16096532	16098687	FBtr0075495	CG5222-RA	205.996	-0.245542	0.155528	-1.57876	0.11439	0.960859
chr2L	-	11151506	11155716	FBtr0080222	CG6287-RA	374.044	0.203985	0.128624	1.5859	0.112763	0.960859
chr3R	+	17701015	17703510	FBtr0084139	CG6656-RA	73.1312	0.342877	0.217443	1.57686	0.114828	0.960859
chr3L	-	22063688	22064948	FBtr0078486	CG7139-RA	566.088	0.191557	0.120229	1.59327	0.1111	0.960859
chr3L	-	15553833	15556128	FBtr0075596	CG7739-RA	615.949	-0.169158	0.10701	-1.58076	0.113932	0.960859
chr3L	-	15496700	15497998	FBtr0075605	CG7857-RA	268.15	0.224965	0.141742	1.58715	0.112479	0.960859
chr2L	+	21163657	21166101	FBtr0081472	CG9246-RA	1417.74	0.130703	0.0827496	1.5795	0.114222	0.960859
chr3R	-	5379418	5381103	FBtr0082115	CG9386-RA	345.041	-0.200141	0.125341	-1.59677	0.110317	0.960859
chrX	+	12553466	12554665	FBtr0100004	CR33963-RA	376.757	0.246956	0.15626	1.58042	0.11401	0.960859
chr2R	+	14016006	14017751	FBtr0086734	Dip3-RA	41.9421	0.3878	0.244338	1.58715	0.11248	0.960859
chr3L	+	8067406	8070343	FBtr0112598	Ect4-RD	298.384	0.26996	0.169007	1.59733	0.110192	0.960859
chr2L	+	9888102	9890120	FBtr0079872	FKBP59-RA	623.623	0.161855	0.102162	1.5843	0.113126	0.960859
chrX	+	8603688	8606515	FBtr0071249	Hexo2-RA	680.866	0.202199	0.127261	1.58885	0.112093	0.960859
chr2L	-	4933047	4936474	FBtr0114514	hoe2-RC	82.607	-0.315155	0.199973	-1.57599	0.115029	0.960859
chr3L	+	9377165	9378384	FBtr0076454	Hsp27-RA	496.548	0.316028	0.198206	1.59444	0.110837	0.960859
chr3R	-	1053010	1057918	FBtr0078827	katanin-60-RA	952.59	0.19862	0.12579	1.57898	0.11434	0.960859
chr3R	-	7174313	7178874	FBtr0301426	KP78a-RB	697.54	0.182312	0.11519	1.58271	0.113488	0.960859
chr2R	+	20290510	20292050	FBtr0072290	Mov34-RA	648.123	0.218871	0.138746	1.57749	0.114682	0.960859
chr3R	+	22741488	22771035	FBtr0085066	sda-RA	820.827	0.334156	0.211069	1.58316	0.113385	0.960859
chr3R	+	16154168	16155751	FBtr0083882	Sirt2-RA	437.16	0.188957	0.119381	1.58281	0.113465	0.960859
chr3L	-	12185132	12186775	FBtr0076019	thoc6-RA	184.893	0.252243	0.160017	1.57635	0.114946	0.960859
chrX	-	13279947	13281405	FBtr0100168	Yippee-RB	209.727	0.239912	0.150231	1.59695	0.110277	0.960859
chr3L	+	9720051	9722750	FBtr0089410	CG18177-RB	372.245	-0.197353	0.125554	-1.57186	0.115984	0.964437
chr2L	-	10731400	10732419	FBtr0080122	CG6750-RA	342.022	0.228901	0.145569	1.57245	0.115846	0.964437
chr2R	+	7249405	7250774	FBtr0088127	Gr47b-RA	290.991	-0.241905	0.153774	-1.57313	0.115689	0.964437
chr3R	-	16958456	16959601	FBtr0084029	CG7009-RA	115.477	-0.320173	0.203936	-1.56997	0.116423	0.966149
chr3R	-	18510728	18512162	FBtr0084336	Gclm-RA	1021.47	0.159276	0.101482	1.5695	0.116531	0.966149
chrX	+	2842072	2842983	FBtr0070558	CG3603-RA	30.9863	-0.403079	0.257195	-1.56721	0.117065	0.968105
chr2R	-	2897365	2899240	FBtr0086181	Tsp42Ed-RA	824.586	-0.198084	0.126407	-1.56703	0.117108	0.968105
chr2L	-	18857835	18859240	FBtr0089317	CG10602-RA	169.216	-0.269838	0.172454	-1.56469	0.117656	0.971215
chr2L	+	19133838	19158395	FBtr0081158	brat-RA	2574	-0.159116	0.102943	-1.54567	0.122184	0.976667
chr2L	+	19063318	19064726	FBtr0081150	CG10495-RA	286.633	0.200648	0.129799	1.54584	0.122144	0.976667
chr2L	-	2189916	2192373	FBtr0077849	CG10874-RB	581.662	-0.164925	0.106455	-1.54925	0.121322	0.976667
chr3L	-	1534929	1536831	FBtr0072831	CG12091-RA	1028.78	0.174717	0.112355	1.55504	0.119937	0.976667
chrX	+	13182396	13188469	FBtr0073756	CG15744-RA	1224.58	0.153408	0.0985367	1.55686	0.119503	0.976667
chr2R	-	5432677	5434459	FBtr0088547	CG1888-RA	88.8679	0.314126	0.203193	1.54595	0.122117	0.976667
chr3R	+	10136085	10140134	FBtr0082926	CG31321-RB	27.0104	-0.415548	0.268023	-1.55042	0.121041	0.976667
chr3L	-	7334983	7338281	FBtr0076881	CG8596-RA	76.8284	0.329283	0.211425	1.55745	0.119365	0.976667
chr3R	-	21311340	21314888	FBtr0084897	Dhap-at-RA	339.59	-0.196859	0.127191	-1.54774	0.121685	0.976667
chr2L	+	3619263	3621573	FBtr0077532	Dot-RA	214.009	-0.222454	0.143946	-1.5454	0.122249	0.976667
chr3R	-	22921589	22925430	FBtr0301115	eater-RB	102.322	0.307011	0.197443	1.55493	0.119962	0.976667
chr2R	+	6011798	6024977	FBtr0089758	gem-RC	2799.25	-0.111274	0.071323	-1.56015	0.118725	0.976667
chrX	-	21258110	21258967	FBtr0077221	Hlc-RA	164.006	-0.244533	0.157578	-1.55182	0.120705	0.976667
chr3L	-	11552005	11555367	FBtr0089330	Mob2-RC	354.376	-0.24394	0.1567	-1.55673	0.119535	0.976667
chr3R	-	11102162	11103799	FBtr0083125	MRG15-RA	500.733	-0.177283	0.114725	-1.54529	0.122277	0.976667
chr3R	-	19538536	19544079	FBtr0084472	nau-RA	158.557	0.304885	0.196218	1.55381	0.12023	0.976667
chr3R	+	5505663	5507224	FBtr0082083	nmdyn-D7-RA	168.197	0.248468	0.160541	1.54769	0.121698	0.976667
chr3R	+	15730888	15739299	FBtr0083821	RhoGAP92B-RA	8868.38	-0.113519	0.0729876	-1.55531	0.119871	0.976667
chr2R	+	4052404	4053361	FBtr0088788	Rs1-RA	416.711	0.221281	0.142238	1.55571	0.119777	0.976667
chr2R	-	1913778	1922997	FBtr0086027	SCAP-RA	1685.25	-0.123716	0.0799607	-1.54722	0.121811	0.976667
chr3R	-	24977793	24979008	FBtr0085409	Slbp-RA	1096.08	0.151288	0.0975126	1.55147	0.120788	0.976667
chrX	-	13089532	13105693	FBtr0112849	sno-RD	1707.16	-0.131958	0.0851599	-1.54954	0.121253	0.976667
chr3R	-	22789444	22790526	FBtr0085082	Tsp97E-RA	67.5978	-0.347463	0.223154	-1.55705	0.119458	0.976667
chrX	-	6547139	6548257	FBtr0070993	CG3226-RA	276.803	0.203055	0.131618	1.54276	0.122889	0.976724
chrX	+	5811195	5835703	FBtr0070858	CG3726-RA	1978.16	0.14801	0.096018	1.54148	0.123199	0.976724
chr2L	+	10457660	10462475	FBtr0080031	CG6206-RB	38.1265	0.390928	0.253685	1.541	0.123318	0.976724
chr3R	-	7234514	7235595	FBtr0082406	CG6719-RA	576.359	0.184297	0.119459	1.54276	0.122889	0.976724
chr3L	+	7972149	8043433	FBtr0076757	nmo-RC	1773.56	-0.119935	0.0777772	-1.54203	0.123066	0.976724
chr3R	-	2170722	2171626	FBtr0081737	snRNP2-RA	292.835	-0.198869	0.128843	-1.5435	0.122708	0.976724
chr2L	-	4975300	4977010	FBtr0079049	Gmd-RA	215.989	0.227392	0.14774	1.53914	0.123771	0.977581
chr3R	-	16411851	16414066	FBtr0083945	Sep2-RA	1216.31	0.13698	0.0889643	1.53972	0.123629	0.977581
chr2R	-	19582905	19585347	FBtr0072099	CG30183-RA	462.541	0.168702	0.109696	1.53791	0.124072	0.978596
chr3R	+	11091356	11092412	FBtr0083064	Oscp-RB	307.331	-0.206428	0.134351	-1.53648	0.12442	0.979981
chr2L	-	2161672	2178749	FBtr0077850	aop-RB	6002.69	-0.119005	0.0784681	-1.5166	0.129367	0.980974
chr2L	+	19526673	19530149	FBtr0081248	CG10137-RA	724.798	-0.175164	0.115012	-1.52301	0.127756	0.980974
chr2L	-	19580609	19582483	FBtr0081265	CG10263-RD	769.354	0.141269	0.0927563	1.52301	0.127755	0.980974
chr3L	-	1600942	1602603	FBtr0072825	CG12104-RA	1201.63	-0.159298	0.104864	-1.51909	0.128739	0.980974
chrX	-	8036649	8037591	FBtr0071191	CG17982-RA	142.596	-0.267165	0.176171	-1.51651	0.12939	0.980974
chr3L	+	9353458	9355142	FBtr0112761	CG34455-RC	3132.87	-0.354735	0.232962	-1.52271	0.12783	0.980974
chr2R	-	18526310	18527660	FBtr0071936	CG3732-RA	285.641	-0.2112	0.138193	-1.5283	0.126439	0.980974
chr2L	+	3862658	3867504	FBtr0077502	CG3964-RA	132.574	-0.290027	0.191136	-1.51739	0.129169	0.980974
chrX	-	14126315	14128030	FBtr0299614	CG42271-RB	174.324	-0.277825	0.182364	-1.52347	0.127642	0.980974
chr2R	+	18549439	18550746	FBtr0301270	CG42566-RA	56.7594	0.344304	0.225398	1.52754	0.126627	0.980974
chrX	+	6738387	6741880	FBtr0070994	CG4557-RA	480.983	0.17657	0.116359	1.51746	0.129152	0.980974
chr2R	+	15340031	15343032	FBtr0086535	CG7744-RA	1162.17	-0.144194	0.0944454	-1.52675	0.126824	0.980974
chrX	+	15463026	15464474	FBtr0074045	CG7860-RA	217.853	0.367914	0.241394	1.52412	0.127479	0.980974
chrX	-	17594128	17597054	FBtr0074476	CG8188-RA	675.399	-0.235596	0.153754	-1.53229	0.125452	0.980974
chr3L	+	19613508	19617409	FBtr0074948	CG9392-RA	49.8707	-0.381589	0.248848	-1.53342	0.125172	0.980974
chr3L	+	16773215	16775521	FBtr0075325	CG9705-RA	1078.35	0.157526	0.102743	1.5332	0.125227	0.980974
chr2L	+	7412418	7422389	FBtr0079443	chm-RA	817.865	0.164976	0.107863	1.52949	0.126142	0.980974
chr2L	-	21626857	21629928	FBtr0085920	Df31-RB	5251.62	-0.218151	0.143804	-1.517	0.129267	0.980974
chrX	-	11020908	11023136	FBtr0073480	Gtp-bp-RA	845.493	0.226683	0.148504	1.52645	0.126898	0.980974
chr3R	+	12303011	12306794	FBtr0083294	Gyc-89Db-RA	52.3705	0.39098	0.255271	1.53163	0.125614	0.980974
chrX	-	8651268	8699831	FBtr0071279	Lim1-RA	21.8553	-0.412006	0.271531	-1.51734	0.12918	0.980974
chr3L	+	16045069	16066177	FBtr0301575	Mbs-RK	3914.46	-0.133096	0.0877557	-1.51666	0.129352	0.980974
chr3L	-	8169234	8171525	FBtr0076728	Nmt-RA	660.887	0.161762	0.106303	1.5217	0.128084	0.980974
chr3R	+	5223912	5225273	FBtr0082028	Or85f-RA	37.4434	0.378696	0.248211	1.5257	0.127084	0.980974
chr3R	+	1511754	1519007	FBtr0302091	plx-RC	257.041	0.208259	0.136648	1.52405	0.127495	0.980974
chrX	-	6135434	6147287	FBtr0070939	Rbcn-3A-RA	1262.68	0.146811	0.0966753	1.5186	0.128863	0.980974
chr4	+	684259	690510	FBtr0089090	Slip1-RA	1029.68	-0.223246	0.145455	-1.53481	0.124831	0.980974
chr3R	+	5600843	5603665	FBtr0082135	topi-RA	90.1983	0.31007	0.203873	1.5209	0.128285	0.980974
chr3R	-	19781371	19784106	FBtr0084511	Aats-glupro-RA	1544.39	0.157815	0.104636	1.50823	0.131495	0.98141
chr3L	+	19932345	19944085	FBtr0074897	Ac76E-RA	415.747	-0.187291	0.123815	-1.51267	0.130363	0.98141
chr3L	-	5490623	5492056	FBtr0077152	CG10630-RA	1120.02	-0.128481	0.0850009	-1.51152	0.130656	0.98141
chr3L	-	3936597	3937942	FBtr0073173	CG10866-RA	309.324	-0.228065	0.151116	-1.5092	0.131248	0.98141
chrX	+	6907923	6909042	FBtr0071009	CG4593-RA	200.19	0.243595	0.161522	1.50812	0.131524	0.98141
chr3R	-	21504964	21506264	FBtr0301166	CG4743-RB	159.602	-0.27993	0.185362	-1.51018	0.130997	0.98141
chrX	-	18547425	18551289	FBtr0074612	CG6659-RA	1032.33	0.13596	0.0897255	1.51528	0.129701	0.98141
chr2L	-	6472219	6473822	FBtr0079268	mmy-RA	312.553	-0.209683	0.138878	-1.50983	0.131087	0.98141
chr3L	+	11702120	11703670	FBtr0302272	mtTFB1-RA	454.656	0.171482	0.113501	1.51083	0.130831	0.98141
chr3R	+	24974105	24975977	FBtr0100482	Pglym78-RB	709.945	0.18194	0.120155	1.5142	0.129974	0.98141
chr3R	+	16934184	16936554	FBtr0084009	rtet-RA	231.338	-0.217585	0.143893	-1.51213	0.1305	0.98141
chrX	-	5929778	5931221	FBtr0070889	rux-RA	204.17	0.229875	0.152306	1.5093	0.131221	0.98141
chr3R	-	11157306	11158843	FBtr0083120	FK506-bp1-RA	1364.02	0.142087	0.0943454	1.50603	0.13206	0.984114
chrX	+	9513786	9515700	FBtr0071365	CG3099-RB	208.674	0.223695	0.148803	1.50329	0.132763	0.986765
chrX	+	14733414	14738723	FBtr0073951	Flo-2-RE	553.133	-0.170976	0.113722	-1.50345	0.132722	0.986765
chr3R	+	24890098	24932424	FBtr0085365	CG11873-RA	5380.41	-0.115233	0.0767054	-1.50228	0.133026	0.987419
chr2R	-	5911989	5913539	FBtr0112901	Pka-R2-RD	101.005	0.309547	0.206273	1.50066	0.133442	0.989217
chr2L	-	10384739	10386220	FBtr0080051	cdc2-RA	371.134	-0.184549	0.123225	-1.49766	0.134222	0.99079
chr3L	+	20835088	20837440	FBtr0078264	CG11456-RA	151.387	0.25731	0.172834	1.48877	0.136548	0.99079
chr3R	+	25620261	25621420	FBtr0085481	CG12068-RA	1561.16	-0.25473	0.170268	-1.49605	0.134641	0.99079
chr2R	+	6025015	6026772	FBtr0290287	CG12917-RB	243.378	-0.25482	0.170819	-1.49175	0.135765	0.99079
chrX	+	1774325	1775467	FBtr0070313	CG14806-RA	1380.47	-0.193337	0.129529	-1.49261	0.135538	0.99079
chr3R	-	26251116	26253874	FBtr0085627	CG2218-RA	694.858	0.145579	0.097804	1.48848	0.136625	0.99079
chrX	-	6420139	6421906	FBtr0070918	CG3342-RA	178.785	0.24094	0.161236	1.49433	0.135089	0.99079
chr2L	-	7786157	7790557	FBtr0079496	CG7149-RA	128.673	0.336507	0.225649	1.49129	0.135886	0.99079
chr3R	+	4493670	4495194	FBtr0081881	CG8036-RB	200.757	-0.383473	0.257125	-1.49139	0.13586	0.99079
chrX	-	16547253	16549037	FBtr0074376	CG9723-RA	266.543	-0.219416	0.147224	-1.49036	0.13613	0.99079
chr2L	-	3646287	3656951	FBtr0089304	for-RA	290.589	0.247653	0.166023	1.49168	0.135782	0.99079
chr3R	+	14572094	14576090	FBtr0083674	gwl-RA	681.411	0.14602	0.0977725	1.49346	0.135316	0.99079
chrX	-	6156303	6161227	FBtr0070938	Lag1-RB	551.949	0.19608	0.131679	1.48907	0.136468	0.99079
chr3L	-	21621425	21627555	FBtr0078464	MED1-RA	1954.36	0.121628	0.081646	1.4897	0.136303	0.99079
chr2L	+	2492955	2498234	FBtr0077778	oaf-RB	788.716	0.201288	0.134539	1.49614	0.134618	0.99079
chr3R	-	24346387	24366043	FBtr0301837	Ppn-RE	4813.66	-0.212889	0.142267	-1.4964	0.13455	0.99079
chrX	-	19468022	19473827	FBtr0074771	Tao-1-RE	1401.27	-0.121313	0.0814538	-1.48935	0.136394	0.99079
chr2L	+	20066393	20072059	FBtr0081331	bwa-RA	901.648	-0.206073	0.138787	-1.48481	0.137594	0.991133
chr3R	+	20743849	20745574	FBtr0302167	CG11168-RB	306.658	-0.189946	0.127985	-1.48413	0.137775	0.991133
chrX	+	4436659	4438530	FBtr0070676	CG3568-RA	39.7519	-0.373373	0.251354	-1.48545	0.137426	0.991133
chr2R	+	10239792	10243180	FBtr0087546	CG8613-RA	522.876	-0.167591	0.112696	-1.48711	0.136985	0.991133
chr3L	-	17892369	17894853	FBtr0075153	Prestin-RA	162.873	0.302733	0.204043	1.48367	0.137895	0.991133
chrX	+	11019279	11020840	FBtr0073436	Rpt3-RA	597.896	-0.185012	0.124609	-1.48474	0.137613	0.991133
chr2L	-	13000765	13004098	FBtr0080429	Vha68-1-RA	168.118	0.236885	0.159492	1.48524	0.137479	0.991133
chr3L	+	9723136	9724324	FBtr0076406	ATPsyn-b-RB	419.798	-0.173852	0.117936	-1.47412	0.140449	0.995143
chr3R	-	17851697	17853142	FBtr0084185	Cchl-RA	464.582	-0.164592	0.111661	-1.47404	0.140472	0.995143
chrX	-	1752004	1752972	FBtr0070372	CG14812-RA	207.783	0.226205	0.153918	1.46964	0.141659	0.995143
chr2L	-	4446662	4448640	FBtr0077456	CG15438-RA	370.125	0.186631	0.126385	1.47669	0.139758	0.995143
chr3R	+	26653551	26667756	FBtr0085708	CG15544-RA	73.0863	0.386677	0.261226	1.48024	0.138809	0.995143
chr2R	+	1496152	1499094	FBtr0086071	CG17508-RA	954.715	-0.215537	0.146781	-1.46842	0.14199	0.995143
chr2L	+	20429115	20443945	FBtr0273378	CG31688-RB	58.2802	0.369923	0.250182	1.47862	0.139243	0.995143
chr2R	-	13292809	13294930	FBtr0086964	CG6568-RA	563.476	-0.192523	0.130734	-1.47263	0.14085	0.995143
chr3R	-	7256462	7257290	FBtr0082403	CG6764-RA	670.897	0.188164	0.128149	1.46832	0.142018	0.995143
chr3L	-	175112	176168	FBtr0072537	CG7049-RA	500.894	0.174784	0.118985	1.46896	0.141844	0.995143
chr2L	+	21102703	21104329	FBtr0081465	CG9257-RA	707.59	0.218728	0.148451	1.4734	0.140642	0.995143
chrX	+	7086968	7120340	FBtr0301240	CG9650-RG	4435.13	-0.232004	0.158054	-1.46788	0.142138	0.995143
chr3R	+	11798975	11809173	FBtr0301715	Hel89B-RB	8088.35	0.100787	0.0685771	1.46969	0.141645	0.995143
chr3L	+	267769	270340	FBtr0072504	miple-RA	35.9807	-0.375944	0.255222	-1.47301	0.14075	0.995143
chr3R	+	6226767	6228551	FBtr0082247	mthl11-RA	301.905	-0.209874	0.14258	-1.47198	0.141027	0.995143
chr2R	+	20062392	20063707	FBtr0300229	Nop60B-RE	1617.46	-0.147746	0.0998764	-1.47929	0.139063	0.995143
chr2R	+	18015314	18017693	FBtr0071762	NtR-RA	215.9	0.247275	0.16787	1.47302	0.140746	0.995143
chr3R	+	20344040	20347065	FBtr0084642	Pp1alpha-96A-RA	742.151	-0.145537	0.099009	-1.46993	0.14158	0.995143
chr3R	-	10047796	10049877	FBtr0300406	Sp212-RC	28.4218	0.396092	0.267526	1.48058	0.138719	0.995143
chrX	+	17996049	17997517	FBtr0074514	Taf8-RA	148.297	0.269837	0.183202	1.47289	0.14078	0.995143
chr3L	+	5746090	5747132	FBtr0077095	Ubp64E-RA	453.734	0.162747	0.110631	1.47107	0.141271	0.995143
chr3R	+	1311298	1312843	FBtr0078684	CG31550-RB	429.504	0.186894	0.127402	1.46697	0.142385	0.995645
chr2R	+	1301162	1303623	FBtr0299920	CG42345-RD	206.52	-0.336414	0.229437	-1.46626	0.142578	0.995765
chr2R	-	13313168	13314971	FBtr0086961	CG6550-RA	330.394	0.183492	0.125295	1.46448	0.143062	0.996692
chr3L	-	22794915	22826512	FBtr0078581	jim-RB	4961.53	-0.205037	0.139982	-1.46474	0.142991	0.996692
chr2L	+	13803628	13809997	FBtr0080539	CAH1-RA	65.6056	0.36895	0.252379	1.46188	0.143773	0.999313
chr3R	-	17498018	17545378	FBtr0084114	CG31176-RA	72.4457	-0.399225	0.273371	-1.46038	0.144186	0.999313
chr3R	+	15673037	15678769	FBtr0083813	CG4662-RA	467.562	-0.187791	0.128621	-1.46003	0.14428	0.999313
chr3R	-	5507244	5509744	FBtr0082099	CG9444-RA	78.7103	-0.379863	0.260249	-1.45961	0.144397	0.999313
chr3L	-	15977416	15980912	FBtr0075522	DNApol-delta-RA	576.889	-0.166367	0.114008	-1.45925	0.144496	0.999313
chr2L	+	18617259	18652835	FBtr0081073	MESR3-RA	15519.4	-0.144833	0.0992338	-1.45951	0.144424	0.999313
chr2R	+	7924813	7926357	FBtr0087976	128up-RA	494.881	0.13525	0.158646	0.852526	0.393922	0.999647
chr3R	-	9949940	9951263	FBtr0082909	140up-RA	182.743	-0.146304	0.177646	-0.82357	0.410184	0.999647
chr3R	+	14068403	14074388	FBtr0083568	14-3-3epsilon-RD	6593.04	0.0488447	0.0919298	0.531326	0.595193	0.999647
chr3L	+	13987363	13989678	FBtr0075766	26-29-p-RA	365.466	-0.112366	0.16945	-0.663119	0.507254	0.999647
chr3R	-	26818329	26842569	FBtr0085746	5-HT7-RA	25.9239	-0.0133518	0.274757	-0.0485948	0.961242	0.999647
chr3R	-	20866149	20870867	FBtr0299662	5PtaseI-RF	733.566	-0.158399	0.141661	-1.11815	0.263502	0.999647
chr2L	-	13019575	13021320	FBtr0080427	A16-RA	513.934	0.0691034	0.126693	0.545439	0.585451	0.999647
chrX	-	1587648	1589896	FBtr0070279	a6-RA	369.087	-0.0913848	0.149725	-0.610352	0.541629	0.999647
chr2L	-	17475491	17477839	FBtr0081001	Aac11-RA	1257.35	-0.113609	0.126374	-0.89899	0.368658	0.999647
chr2L	-	8378256	8381736	FBtr0079722	Aats-ala-RB	1921.15	0.103663	0.0824733	1.25692	0.208782	0.999647
chrX	-	15735796	15738158	FBtr0074178	Aats-arg-RA	518.807	-0.0367931	0.115411	-0.3188	0.749878	0.999647
chr2L	-	19129864	19131866	FBtr0081162	Aats-asn-RA	1364.53	0.0563368	0.0937815	0.600724	0.548024	0.999647
chr2R	+	8767825	8770675	FBtr0087784	Aats-asp-RA	1603.66	0.0661051	0.0863115	0.765889	0.443742	0.999647
chr3L	+	15088248	15090790	FBtr0075633	Aats-gly-RB	976.484	0.0878883	0.112093	0.784068	0.433	0.999647
chrX	+	18409463	18414480	FBtr0074593	Aats-his-RA	1044.09	0.101881	0.115327	0.883417	0.377011	0.999647
chr3L	+	22281819	22285910	FBtr0078500	Aats-ile-RD	1014.88	0.0842585	0.11049	0.762589	0.445709	0.999647
chr3L	+	4825856	4829039	FBtr0073348	Aats-leu-RA	525.381	0.0303456	0.119257	0.254455	0.799144	0.999647
chr3R	-	10077212	10085709	FBtr0082895	Aats-met-RA	355.105	-0.113962	0.127726	-0.892239	0.372265	0.999647
chr2R	+	9855911	9857407	FBtr0087594	Aats-phe-RA	236.755	-0.053151	0.138061	-0.384982	0.700251	0.999647
chr3L	-	2650191	2651839	FBtr0072948	Aats-pro-RA	506.294	-0.0591082	0.116071	-0.50924	0.610584	0.999647
chr3R	-	5090723	5092557	FBtr0081981	Aats-trp-RB	587.312	-0.0742831	0.110362	-0.673086	0.500892	0.999647
chr3L	-	16410447	16412402	FBtr0075410	Aats-tyr-RA	621.202	0.0728892	0.10023	0.727219	0.467092	0.999647
chr2R	+	9086394	9090217	FBtr0087734	Aats-val-RB	1191.97	0.0109361	0.0934453	0.117032	0.906835	0.999647
chr3R	-	9944982	9948138	FBtr0082910	Abi-RA	962.633	0.162829	0.111802	1.45641	0.145279	0.999647
chr3L	-	16615461	16641674	FBtr0112790	Abl-RB	18055	-0.0885462	0.156325	-0.566423	0.571106	0.999647
chr2L	-	10973442	10975291	FBtr0080168	abo-RA	898.734	0.0475656	0.0999398	0.475943	0.634115	0.999647
chrX	-	15404909	15416102	FBtr0100142	Ac13E-RB	36.326	0.180819	0.274288	0.659232	0.509747	0.999647
chr3L	-	21269567	21273368	FBtr0078413	AcCoAS-RA	35509.9	-0.23405	0.215932	-1.08391	0.278405	0.999647
chr3R	+	27619735	27625533	FBtr0085845	Acf1-RA	1387.52	0.0278765	0.096236	0.289668	0.77207	0.999647
chr2R	-	8399035	8402541	FBtr0087943	achi-RA	64.1049	0.0403507	0.221027	0.18256	0.855143	0.999647
chrX	-	15255106	15272487	FBtr0100326	acj6-RC	64.1029	-0.0898957	0.262646	-0.34227	0.732148	0.999647
chr3L	+	4108187	4114161	FBtr0073211	Ack-RA	1856.64	0.102475	0.0948328	1.08059	0.279879	0.999647
chr2R	+	17276910	17279944	FBtr0071607	Acox57D-d-RA	32.1975	0.166214	0.262632	0.632877	0.526814	0.999647
chr3R	-	25816861	25819130	FBtr0085610	Acph-1-RB	413.056	-0.0905719	0.134821	-0.671793	0.501716	0.999647
chrX	+	5794903	5795869	FBtr0100663	Act5C-RD	2519.01	0.0575668	0.209878	0.274287	0.783864	0.999647
chrX	-	1935473	1936295	FBtr0070345	Actn-RC	309.923	0.125662	0.126128	0.996303	0.319103	0.999647
chrX	-	15629806	15631095	FBtr0074203	Actr13E-RA	196.843	0.0116812	0.170811	0.0683868	0.945478	0.999647
chr3R	-	4062838	4066239	FBtr0081807	Ada2b-RA	1237	0.00522383	0.115065	0.0453989	0.963789	0.999647
chr2R	+	5856601	5858410	FBtr0088387	Adam-RA	1109.73	0.0397741	0.0976178	0.407447	0.683679	0.999647
chrX	+	1667775	1678034	FBtr0100557	Adar-RC	789.207	-0.110884	0.135121	-0.820626	0.411859	0.999647
chr2L	-	7022623	7023894	FBtr0079431	ade3-RA	135.248	0.0841306	0.186573	0.450927	0.652042	0.999647
chrX	-	12651793	12654627	FBtr0073705	ade5-RA	591.333	0.0716125	0.117919	0.607303	0.54365	0.999647
chr2R	+	2549782	2555592	FBtr0086112	Adf1-RB	1638.42	-0.0732676	0.100801	-0.726854	0.467315	0.999647
chr3L	-	12193496	12197035	FBtr0076017	Adk1-RA	177.816	-0.0788342	0.171126	-0.460678	0.645029	0.999647
chr2R	+	19911773	19913400	FBtr0072163	Adk2-RA	843.292	-0.0814633	0.110586	-0.736651	0.461334	0.999647
chr2R	+	14039276	14041565	FBtr0086744	adp-RA	311.051	-0.0226845	0.136821	-0.165797	0.868317	0.999647
chr2R	-	3130529	3133210	FBtr0089050	Ady43A-RA	629.414	-0.0179397	0.100251	-0.178948	0.857979	0.999647
chr2R	+	13673655	13676072	FBtr0089549	aft-RA	443.674	-0.0214765	0.150882	-0.14234	0.886812	0.999647
chrX	-	14679126	14680266	FBtr0073937	Ag5r-RA	27.8001	0.217984	0.270135	0.806944	0.419699	0.999647
chr2R	-	9843335	9845615	FBtr0087612	AGO1-RC	680.414	0.0345062	0.0962137	0.358641	0.719864	0.999647
chr3L	+	15547230	15554146	FBtr0075559	AGO2-RB	1381.78	0.0601401	0.149443	0.402429	0.687369	0.999647
chr3L	-	4252203	4254200	FBtr0073246	ago-RB	1560.29	0.0355534	0.07965	0.446371	0.65533	0.999647
chrX	+	15344303	15346683	FBtr0074030	Ahcy13-RA	573.529	0.0593632	0.115471	0.514097	0.607184	0.999647
chr2R	-	8456515	8457330	FBtr0087891	Ak6-RA	80.5774	-0.0340549	0.24697	-0.137891	0.890327	0.999647
chr2L	+	8415814	8419724	FBtr0079664	Akap200-RA	1787.11	0.0398767	0.141068	0.282676	0.777425	0.999647
chr3L	+	7362951	7366118	FBtr0076848	akirin-RA	1078.49	0.0311461	0.108642	0.286684	0.774354	0.999647
chr3R	+	11924952	11930239	FBtr0083227	Akt1-RA	1331.83	-0.0251504	0.0798955	-0.314792	0.75292	0.999647
chr2R	-	5022880	5025406	FBtr0088624	alc-RA	857.411	-0.180287	0.156041	-1.15538	0.247933	0.999647
chr3R	+	13497033	13499550	FBtr0083478	ald-RA	330.297	-0.132444	0.133627	-0.99115	0.321612	0.999647
chr3L	+	11158120	11159720	FBtr0076217	Alg10-RA	149.838	-0.0203613	0.181764	-0.11202	0.910808	0.999647
chr3RHet	-	1894569	1899043	FBtr0301810	Alg-2-RC	618.311	-0.169634	0.124863	-1.35856	0.174285	0.999647
chr2L	-	8994669	8997375	FBtr0079781	alien-RB	659.808	-0.00646916	0.0975776	-0.0662976	0.947141	0.999647
chr3R	-	23522187	23525818	FBtr0085241	ALiX-RA	775.698	0.09475	0.0998238	0.949173	0.342533	0.999647
chr3L	-	23311774	23331192	FBtr0070038	alpha-Cat-RA	2463.31	-0.00492768	0.108501	-0.0454161	0.963776	0.999647
chr3R	-	3345284	3349474	FBtr0081551	alpha-Est7-RB	925.491	0.134901	0.163572	0.824721	0.40953	0.999647
chr3R	-	3328248	3330818	FBtr0302354	alpha-Est9-RC	592.534	-0.00649586	0.170546	-0.0380886	0.969617	0.999647
chr3R	+	11629974	11649840	FBtr0083179	alpha-Man-IIb-RA	422.162	0.201128	0.199839	1.00645	0.3142	0.999647
chr3R	+	5238338	5242986	FBtr0082031	alpha-Man-II-RA	475.174	-0.0175744	0.11632	-0.151087	0.879907	0.999647
chrX	-	10203312	10219969	FBtr0299632	alpha-Man-I-RH	1668.71	-0.125304	0.0901388	-1.39013	0.16449	0.999647
chr2R	+	11146149	11150371	FBtr0087371	alphaPS4-RA	267.245	0.050408	0.239178	0.210755	0.833078	0.999647
chr2R	+	19444195	19447720	FBtr0072063	alphaPS5-RA	153.107	-0.0284301	0.22438	-0.126705	0.899174	0.999647
chr3L	+	9674379	9676470	FBtr0076393	alphaTub67C-RA	42.5324	-0.123253	0.243809	-0.505531	0.613186	0.999647
chr3R	+	2912323	2914582	FBtr0081639	alphaTub84B-RA	4162.87	0.0418086	0.0892547	0.468419	0.639485	0.999647
chr3R	+	3356478	3358873	FBtr0081538	alphaTub84D-RA	475.005	-0.0240833	0.139614	-0.172499	0.863045	0.999647
chr3R	+	25417596	25418666	FBtr0085443	alph-RB	260.296	-0.00613121	0.207435	-0.0295573	0.97642	0.999647
chrX	+	19642991	19644204	FBtr0074794	Alr-RA	179.514	-0.0391396	0.161377	-0.242535	0.808366	0.999647
chrX	+	3468571	3560759	FBtr0070575	AlstR-RB	33.6672	-0.202307	0.275674	-0.733863	0.463032	0.999647
chr3R	-	2903618	2906108	FBtr0081642	Aly-RA	2422.61	0.0443566	0.0691507	0.641448	0.521231	0.999647
chr3R	-	22523418	22539850	FBtr0085048	amon-RA	33.8588	-0.131455	0.265914	-0.494353	0.621057	0.999647
chr2R	+	8481088	8499578	FBtr0087828	Amph-RA	565.359	0.118579	0.156756	0.756456	0.449376	0.999647
chrX	-	9139948	9141369	FBtr0071331	amx-RA	489.581	-0.0435273	0.197679	-0.220192	0.825722	0.999647
chr2R	-	4786228	4787688	FBtr0088685	ana2-RA	244.62	0.0111042	0.197517	0.0562187	0.955168	0.999647
chr2R	+	8232525	8238583	FBtr0087904	ana3-RA	1011.45	-0.0674039	0.105057	-0.641596	0.521136	0.999647
chr2R	-	4927225	4929644	FBtr0088664	Ance-4-RA	99.64	0.0584652	0.202297	0.289007	0.772576	0.999647
chr4	-	137015	150399	FBtr0300498	Ank-RF	1682.23	-0.0890587	0.12191	-0.730529	0.465067	0.999647
chr3R	+	16890965	16896261	FBtr0089517	AnnIX-RA	5025.64	0.0159889	0.156459	0.102192	0.918604	0.999647
chrX	-	20065478	20067547	FBtr0070025	AnnX-RA	598.83	-0.114923	0.190473	-0.603354	0.546273	0.999647
chr3R	-	8258255	8259542	FBtr0082593	Aos1-RA	402.048	-0.00245137	0.137699	-0.0178024	0.985797	0.999647
chr3R	+	19784370	19788277	FBtr0084496	AP-1sigma-RA	1763.81	-0.0230648	0.10005	-0.230533	0.817678	0.999647
chr3R	-	5383437	5385242	FBtr0082114	AP-47-RA	555.563	0.0809536	0.14303	0.56599	0.5714	0.999647
chr3R	+	18288209	18290325	FBtr0084252	AP-50-RA	1002.79	0.0675908	0.088228	0.766092	0.443621	0.999647
chr3R	+	19989748	19994041	FBtr0084552	Apc2-RA	545.811	0.0630812	0.108235	0.582816	0.560017	0.999647
chrX	+	6491135	6493733	FBtr0070947	APC7-RB	155.396	-0.115232	0.182867	-0.630141	0.528602	0.999647
chr3R	-	24658022	24670487	FBtr0085351	Apc-RA	2952.75	0.0926554	0.0712898	1.2997	0.193704	0.999647
chr2L	-	16908219	16910390	FBtr0080956	ApepP-RA	74.3752	0.172263	0.206883	0.832658	0.405038	0.999647
chr2L	+	2766239	2767154	FBtr0077716	aph-1-RA	122.567	0.0904135	0.19812	0.456357	0.648133	0.999647
chr2R	-	10841170	10850451	FBtr0087426	aPKC-RA	1023.44	-0.0522881	0.118339	-0.44185	0.658598	0.999647
chr3L	-	12204731	12259894	FBtr0301054	app-RJ	2742.66	0.0539503	0.0754411	0.715132	0.474528	0.999647
chr2R	-	1604704	1614335	FBtr0300504	ap-RC	13311.1	0.100391	0.0933999	1.07485	0.282444	0.999647
chr3L	-	1883892	1884882	FBtr0089420	Aprt-RA	135.856	-0.120509	0.216191	-0.55742	0.577241	0.999647
chr3L	-	10888547	10892209	FBtr0076250	Aps-RA	841.598	-0.0103723	0.0910778	-0.113884	0.909329	0.999647
chr2R	+	19452420	19455431	FBtr0072067	apt-RD	68.3089	-0.142438	0.238258	-0.59783	0.549953	0.999647
chr2R	-	10245428	10247797	FBtr0087560	Arc1-RA	3525.35	0.0106668	0.19415	0.0549411	0.956185	0.999647
chr3R	+	15703462	15705034	FBtr0083817	Arc42-RA	310.882	-0.070552	0.126789	-0.556451	0.577903	0.999647
chr4	+	1144820	1145807	FBtr0089192	Arf102F-RA	726.242	-0.0533295	0.137098	-0.388987	0.697286	0.999647
chr3L	+	15976226	15977463	FBtr0075517	Arf72A-RA	220.884	-0.134002	0.196241	-0.682847	0.494704	0.999647
chr3L	-	9056200	9059105	FBtr0112791	Argk-RE	27.522	0.199046	0.272472	0.730518	0.465074	0.999647
chrX	+	403483	417104	FBtr0070088	arg-RA	327.954	-0.115746	0.12466	-0.928492	0.353152	0.999647
chr2R	+	18100334	18104769	FBtr0071774	ari-2-RA	908.38	0.155677	0.117412	1.3259	0.184872	0.999647
chr2R	+	12907549	12914208	FBtr0086968	Ark-RB	1405.78	0.012997	0.143326	0.090681	0.927746	0.999647
chr3L	+	3461325	3466314	FBtr0073126	armi-RA	1211.39	0.0428593	0.0908065	0.471985	0.636938	0.999647
chrX	-	19538561	19540018	FBtr0074760	Arp11-RA	217.055	0.00868305	0.179356	0.0484124	0.961388	0.999647
chrX	-	16442247	16447973	FBtr0112868	Arp14D-RB	1981.76	-0.00119469	0.135179	-0.00883785	0.992949	0.999647
chr3L	-	8106588	8108998	FBtr0076737	Arp66B-RA	1559.19	0.130354	0.110002	1.18501	0.236013	0.999647
chrX	-	17752402	17754793	FBtr0074544	Arp8-RA	315.272	-0.0161681	0.161507	-0.100107	0.920259	0.999647
chrX	-	16998604	16999895	FBtr0113478	Arpc3B-RB	184.177	-0.286352	0.221412	-1.2933	0.195907	0.999647
chr2R	-	9341138	9370731	FBtr0087702	arr-RA	1750.7	0.068105	0.0787729	0.864574	0.387273	0.999647
chr3R	-	6612203	6613944	FBtr0082304	Art1-RA	998.514	0.0669831	0.106609	0.628304	0.529805	0.999647
chr3R	-	11053327	11055077	FBtr0083134	Art3-RA	786.429	0.158967	0.113337	1.4026	0.160735	0.999647
chr3R	-	5808908	5811772	FBtr0082150	Art4-RA	682.562	0.137182	0.108106	1.26896	0.204455	0.999647
chr2R	-	18964207	18966518	FBtr0114564	Art7-RB	307.505	0.0353704	0.135666	0.260716	0.794311	0.999647
chr2L	-	11009821	11011038	FBtr0080162	Art8-RA	265.793	0.0417997	0.173817	0.240481	0.809958	0.999647
chr3L	-	19583873	19591892	FBtr0074970	ash1-RA	2173.34	0.0200369	0.0944445	0.212155	0.831986	0.999647
chr3R	-	1428949	1432283	FBtr0078743	asl-RA	479.746	0.0203442	0.121886	0.166912	0.86744	0.999647
chr2R	+	11998012	12004347	FBtr0087219	Asph-RB	25.4797	0.0547233	0.267899	0.204268	0.838144	0.999647
chr3R	+	20579602	20586235	FBtr0084692	asp-RA	1273.71	-0.023414	0.0958795	-0.244203	0.807074	0.999647
chr3L	-	11199522	11203636	FBtr0076186	As-RA	969.629	0.124426	0.113929	1.09214	0.274773	0.999647
chr2R	+	18774062	18775105	FBtr0071902	asrij-RA	316.695	-0.0448123	0.128341	-0.349165	0.726966	0.999647
chr2R	+	10391466	10392425	FBtr0087493	Asx-RA	158.589	0.00441851	0.219754	0.0201066	0.983958	0.999647
chr2R	-	16142471	16144878	FBtr0086317	Ate1-RA	660.835	0.0458317	0.0974446	0.470336	0.638115	0.999647
chr2L	+	4333926	4338574	FBtr0077427	Atet-RB	126.231	-0.0204516	0.194952	-0.104905	0.916451	0.999647
chr2R	+	20757631	20759032	FBtr0100299	Atf-2-RC	340.053	0.121398	0.149276	0.813244	0.416078	0.999647
chr3R	+	4175588	4178539	FBtr0081843	Atg13-RA	1011.04	0.0517917	0.121598	0.425926	0.670162	0.999647
chr3L	+	2774342	2780688	FBtr0072970	Atg2-RA	2285.14	0.0607692	0.115469	0.526283	0.598691	0.999647
chr2L	+	1080931	1083378	FBtr0077953	Atg4-RA	811.083	0.0360915	0.0915647	0.394164	0.69346	0.999647
chrX	-	7208648	7217799	FBtr0071065	Atg5-RA	617.416	-0.00969707	0.109619	-0.0884617	0.92951	0.999647
chr2R	-	14510625	14512510	FBtr0086712	Atg7-RA	245.03	-0.141605	0.18144	-0.78045	0.435126	0.999647
chrX	-	10658911	10662253	FBtr0071498	Atg8a-RA	1132.07	0.0612674	0.116143	0.527517	0.597835	0.999647
chr2R	+	12181908	12184740	FBtr0087141	Atg9-RA	503.364	-0.129722	0.119656	-1.08412	0.27831	0.999647
chr3R	+	20451422	20455641	FBtr0084656	atl-RA	1112.78	0.00136951	0.125683	0.0108966	0.991306	0.999647
chr3R	+	601344	603213	FBtr0078868	atms-RA	519.559	-0.0295093	0.115191	-0.256178	0.797813	0.999647
chr3L	+	21634152	21635699	FBtr0078426	Atox1-RA	246.484	-0.111213	0.137507	-0.808776	0.418644	0.999647
chrX	+	11749066	11757861	FBtr0273257	ATP7-RB	550.03	0.133286	0.111625	1.19405	0.232457	0.999647
chr4	+	1052504	1055175	FBtr0089186	ATPsyn-beta-RA	3027.7	-0.161158	0.125529	-1.28383	0.199201	0.999647
chr3R	+	14920733	14921792	FBtr0083727	ATPsyn-d-RB	540.228	0.113836	0.15127	0.752535	0.451729	0.999647
chr3R	+	13450934	13451810	FBtr0083470	AttD-RA	119.137	0.400341	0.274862	1.45652	0.145249	0.999647
chr3R	-	16380281	16383376	FBtr0089482	att-ORFA-RC	166.97	0.189575	0.17815	1.06413	0.287269	0.999647
chr3R	+	1439072	1441664	FBtr0078704	Atu-RA	675.078	0.0523587	0.0991165	0.528254	0.597323	0.999647
chrX	+	6715050	6718238	FBtr0299814	Atx-1-RB	310.833	0.0209495	0.135761	0.154311	0.877364	0.999647
chr3R	+	11234145	11235056	FBtr0083099	Atx2-RB	632.746	-0.0291362	0.130246	-0.223701	0.82299	0.999647
chr3R	+	7788869	7790550	FBtr0082483	aur-RA	450.575	0.0180322	0.122201	0.147562	0.882689	0.999647
chr3L	+	18741791	18743583	FBtr0075055	Aut1-RA	355.907	0.0336581	0.122842	0.273996	0.784088	0.999647
chr3L	+	3846211	3861697	FBtr0073156	Awh-RB	23.4733	-0.184887	0.272974	-0.677306	0.498212	0.999647
chr3R	+	25848566	25852933	FBtr0085554	Axn-RC	569.771	0.0939824	0.110615	0.849636	0.395528	0.999647
chr2R	-	3398116	3400224	FBtr0088980	az2-RA	401.233	0.0691532	0.125965	0.548986	0.583015	0.999647
chr2L	-	13547929	13549323	FBtr0080513	B4-RA	252.008	0.0667603	0.20796	0.321024	0.748192	0.999647
chr3L	-	1036369	1101104	FBtr0072642	bab1-RB	1486.4	0.241066	0.178721	1.34884	0.177389	0.999647
chr2R	+	4839844	4850301	FBtr0300599	babo-RC	2560.4	0.019776	0.0691091	0.286156	0.774758	0.999647
chr3R	+	20865124	20866172	FBtr0084758	bai-RA	600.601	-0.0214176	0.175044	-0.122356	0.902617	0.999647
chr3L	-	16647256	16654706	FBtr0075356	Baldspot-RB	2977.1	-0.0053176	0.114342	-0.0465061	0.962907	0.999647
chr3R	-	22690327	22692345	FBtr0085096	ball-RB	450.357	0.120834	0.12158	0.993861	0.32029	0.999647
chr2R	+	2524023	2529866	FBtr0086107	Bap170-RA	2044.53	0.00952551	0.0989439	0.0962719	0.923305	0.999647
chrX	-	13051478	13053504	FBtr0073741	Bap60-RA	385.903	-0.0056929	0.119938	-0.0474655	0.962142	0.999647
chrX	+	19625039	19628620	FBtr0074789	Bap-RA	873.244	0.00232829	0.139786	0.0166561	0.986711	0.999647
chr2L	-	20058164	20060970	FBtr0081349	barr-RB	751.45	-0.0846454	0.110506	-0.76598	0.443688	0.999647
chrX	+	17054057	17080761	FBtr0074388	baz-RA	1397.07	-0.139185	0.121148	-1.14889	0.250602	0.999647
chr2R	-	9374172	9382360	FBtr0087699	bbc-RB	3639.32	-0.0180208	0.0978226	-0.184219	0.853842	0.999647
chr3L	+	5558382	5559867	FBtr0077084	bc10-RA	445.449	-0.0964792	0.122565	-0.787166	0.431185	0.999647
chr2L	+	5907139	5910139	FBtr0079144	bchs-RA	683.754	-0.108067	0.112936	-0.956889	0.338623	0.999647
chrX	+	9250739	9252627	FBtr0071358	BCL7-like-RA	307.505	-0.163839	0.136526	-1.20006	0.230116	0.999647
chrX	-	2042480	2043631	FBtr0070431	bcn92-RA	435.821	-0.0904836	0.113296	-0.798652	0.424493	0.999647
chr2R	-	11816105	11819436	FBtr0087298	bdg-RA	1378.96	0.111596	0.119718	0.932158	0.351255	0.999647
chr3R	-	13145721	13191744	FBtr0083453	beat-IIa-RA	22.1293	0.25487	0.275673	0.924536	0.355207	0.999647
chr3R	+	24243926	24298931	FBtr0085289	beat-VI-RA	24.4289	-0.165738	0.265989	-0.623099	0.53322	0.999647
chr3L	+	17028775	17029965	FBtr0075278	beg-RA	115.158	0.0946904	0.188636	0.501974	0.615686	0.999647
chr3R	-	4481309	4486483	FBtr0081888	bel-RA	4940.35	-0.111549	0.120923	-0.922481	0.356278	0.999647
chr2L	+	2988116	2990094	FBtr0077643	Bem46-RA	208.467	0.00886104	0.164807	0.0537661	0.957122	0.999647
chrX	+	13890440	13893838	FBtr0073855	ben-RA	597.936	-0.159257	0.117429	-1.3562	0.175036	0.999647
chr3R	-	5987186	5996207	FBtr0082183	Best1-RA	1235.08	-0.0111527	0.125261	-0.0890356	0.929054	0.999647
chr2R	-	4513686	4515126	FBtr0088728	beta3GalTII-RA	673.434	-0.102659	0.104338	-0.983908	0.325161	0.999647
chr2R	+	10146537	10148655	FBtr0087539	beta4GalNAcTA-RA	421.622	-0.127651	0.132585	-0.962786	0.335655	0.999647
chr3R	-	24858434	24859730	FBtr0085419	beta4GalNAcTB-RA	249.249	0.0651058	0.162819	0.399865	0.689256	0.999647
chr3R	+	20848982	20850205	FBtr0084755	beta4GalT7-RA	322.418	-0.0840732	0.138647	-0.606385	0.544259	0.999647
chr2L	+	13378897	13382391	FBtr0080469	beta'Cop-RA	2120.83	0.0114199	0.074328	0.153642	0.877892	0.999647
chr2L	+	2879117	2880708	FBtr0077631	betaggt-II-RA	147.011	0.19892	0.184037	1.08087	0.279757	0.999647
chr2L	+	4945605	4948321	FBtr0078991	betaggt-I-RA	593.366	0.0356225	0.157081	0.226777	0.820597	0.999647
chr2L	+	21052793	21058044	FBtr0081461	betaInt-nu-RA	677.017	-0.0957673	0.242036	-0.395675	0.692345	0.999647
chrX	+	17551406	17563270	FBtr0074454	beta-Spec-RA	2640.38	0.0133267	0.102737	0.129717	0.89679	0.999647
chr2R	-	15337145	15339102	FBtr0086536	betaTub56D-RB	5421.77	-0.0346998	0.158831	-0.218469	0.827064	0.999647
chr2R	+	20193406	20200626	FBtr0072270	betaTub60D-RA	7541.1	0.0822679	0.172405	0.477179	0.633235	0.999647
chr2L	-	11956221	11971089	FBtr0080320	bft-RB	127.834	-0.0748858	0.188098	-0.398122	0.69054	0.999647
chr3R	+	17860282	17861330	FBtr0084176	BG4-RA	519.881	-0.133033	0.130988	-1.01562	0.309812	0.999647
chr3L	+	1639749	1640952	FBtr0072758	Bgb-RA	453.785	0.126297	0.115107	1.09722	0.272547	0.999647
chr3L	+	7231697	7233353	FBtr0076834	BHD-RA	125.186	-0.0197009	0.196756	-0.100129	0.920242	0.999647
chr2R	+	8757761	8759608	FBtr0087783	bic-RB	3905.53	0.0220511	0.0630676	0.349643	0.726607	0.999647
chrX	+	11573017	11588766	FBtr0073526	bif-RB	10296.3	-0.0468542	0.145425	-0.322189	0.74731	0.999647
chr3R	-	23113087	23114199	FBtr0085173	bigmax-RA	253.742	0.140567	0.169252	0.830521	0.406244	0.999647
chr2R	+	2102078	2108395	FBtr0085992	bin3-RB	594.121	0.0877685	0.113341	0.774372	0.438711	0.999647
chr3L	-	8049622	8051811	FBtr0076745	bip1-RA	185.265	-0.0508241	0.159397	-0.318853	0.749838	0.999647
chr4	-	480508	487436	FBtr0089110	bip2-RA	1497.08	0.0327799	0.101753	0.32215	0.747339	0.999647
chr3L	-	17409008	17414613	FBtr0075232	blot-RD	159.727	0.12867	0.17589	0.73154	0.464449	0.999647
chr2R	-	3471838	3474581	FBtr0088952	blow-RA	406.23	0.163719	0.139397	1.17448	0.240202	0.999647
chr2R	+	16475076	16490342	FBtr0301760	bl-RE	2471.56	0.0402232	0.0707238	0.568736	0.569535	0.999647
chr3L	-	14036786	14043002	FBtr0075781	blue-RA	481.991	0.0802397	0.114866	0.698549	0.484834	0.999647
chr2R	+	18686590	18689691	FBtr0071883	blw-RA	2601.45	0.0288323	0.0974473	0.295876	0.767325	0.999647
chr3L	+	11714038	11716425	FBtr0076114	Bmcp-RA	409.254	0.0390688	0.144863	0.269696	0.787394	0.999647
chr3L	-	14769596	14779441	FBtr0300190	bmm-RB	1002.74	0.00794735	0.113123	0.0702538	0.943992	0.999647
chr3R	-	15619795	15662576	FBtr0083795	bnl-RA	2860.1	0.178077	0.167056	1.06597	0.286437	0.999647
chr2R	-	3453375	3454240	FBtr0088953	boca-RA	163.728	-0.0805104	0.183326	-0.439166	0.660541	0.999647
chr3R	-	5415190	5416706	FBtr0082105	bocksbeutel-RA	401.547	0.0212146	0.13296	0.159556	0.873231	0.999647
chrX	-	2344733	2364074	FBtr0114528	boi-RD	256.041	0.0613381	0.146775	0.417906	0.676015	0.999647
chr3L	-	9118559	9123454	FBtr0076538	bol-RB	43.8887	0.0175075	0.273987	0.0638989	0.949051	0.999647
chr3R	+	16418861	16437346	FBtr0300617	bon-RB	2328.3	0.0227278	0.0845205	0.268903	0.788005	0.999647
chr3L	+	18615873	18617855	FBtr0075108	bora-RA	371.417	0.0225716	0.143769	0.156999	0.875245	0.999647
chr3R	-	12087072	12089822	FBtr0083276	bor-RA	1645	0.142421	0.110394	1.29011	0.197012	0.999647
chr2R	+	15017121	15021223	FBtr0086579	botv-RA	529.781	-0.0501258	0.108536	-0.461837	0.644199	0.999647
chr2L	+	13821248	13823894	FBtr0080542	b-RA	24.4512	-0.224405	0.271554	-0.826371	0.408594	0.999647
chr3L	-	5783274	5787246	FBtr0077116	Bre1-RA	1857.67	0.0321509	0.122741	0.261941	0.793367	0.999647
chr3R	-	13216137	13217055	FBtr0083452	Brf-RA	154.178	0.198766	0.162255	1.22503	0.220565	0.999647
chrX	+	7201975	7205645	FBtr0071048	brk-RA	631.04	0.10593	0.10439	1.01475	0.310224	0.999647
chr3L	-	15975140	15975969	FBtr0075524	brm-RD	122.302	0.0665867	0.213582	0.311761	0.755222	0.999647
chrX	+	3998507	3999830	FBtr0070638	brn-RA	147.039	-0.0727851	0.183099	-0.397518	0.690986	0.999647
chr3L	-	13531018	13659863	FBtr0075816	bru-3-RB	29.8499	-0.234127	0.262328	-0.892496	0.372127	0.999647
chr3R	-	6138366	6157072	FBtr0082239	Bruce-RA	3724.13	0.0355706	0.0674165	0.527625	0.59776	0.999647
chr3R	+	20144724	20154341	FBtr0084604	BRWD3-RA	2835.49	0.0466429	0.0905241	0.515254	0.606376	0.999647
chr2L	-	18449514	18454570	FBtr0081087	bsf-RA	1657.3	-0.117314	0.0999068	-1.17423	0.240302	0.999647
chr2L	-	5277488	5278558	FBtr0079084	Bsg25D-RB	117.967	-0.201109	0.218589	-0.920035	0.357554	0.999647
chr2L	+	8083438	8088156	FBtr0079567	Bsg-RA	2128.33	-0.0586447	0.102773	-0.570624	0.568255	0.999647
chr2R	+	20231227	20237280	FBtr0290089	bs-RB	284.321	0.0468426	0.13549	0.345727	0.729548	0.999647
chr3L	+	3148658	3154817	FBtr0073025	BtbVII-RB	3911.13	0.0553701	0.0710801	0.778983	0.43599	0.999647
chrX	+	13506194	13507261	FBtr0073806	BthD-RA	173.006	-0.152791	0.207225	-0.73732	0.460928	0.999647
chr3R	-	10672609	10679641	FBtr0273200	btsz-RH	22.9232	-0.315095	0.273101	-1.15377	0.248596	0.999647
chr3R	+	23526086	23529174	FBtr0085221	btz-RB	734.787	0.131494	0.132476	0.992592	0.320909	0.999647
chr2L	+	5279054	5283018	FBtr0079069	Bub1-RA	739.131	0.00784714	0.0941074	0.083385	0.933545	0.999647
chr3R	-	25499855	25501118	FBtr0085465	Bub3-RA	469.641	-0.0357994	0.135753	-0.26371	0.792004	0.999647
chr2R	-	1856600	1862122	FBtr0086032	BubR1-RA	997.872	-0.124653	0.0864157	-1.44249	0.149166	0.999647
chr2L	-	12540720	12546612	FBtr0299658	bun-RG	1002.55	0.0368765	0.128058	0.287966	0.773373	0.999647
chr2L	-	21174383	21179655	FBtr0301342	bur-RB	1643.33	0.0384722	0.105836	0.363507	0.716226	0.999647
chrX	-	8998351	9000548	FBtr0071350	Bx42-RA	435.347	0.0846906	0.155619	0.544218	0.586292	0.999647
chrX	+	18428698	18460190	FBtr0074599	Bx-RC	204.422	-0.0815433	0.199056	-0.40965	0.682063	0.999647
chr3R	-	5354203	5358729	FBtr0301093	by-RC	557.426	0.128528	0.165597	0.776149	0.437661	0.999647
chrX	+	7795929	7797679	FBtr0071090	bys-RA	410.254	0.0150381	0.130166	0.11553	0.908025	0.999647
chrX	-	2500712	2502700	FBtr0070447	Bzd-RB	145.688	0.122994	0.187319	0.656601	0.511437	0.999647
chr2L	+	16303243	16305941	FBtr0080830	c(2)M-RA	42.7724	-0.0523109	0.266851	-0.19603	0.844586	0.999647
chr3R	-	11615222	11618301	FBtr0083195	c(3)G-RB	31.0152	0.0546053	0.257191	0.212314	0.831862	0.999647
chrX	-	9169683	9177121	FBtr0071326	c11.1-RA	1000.67	0.074711	0.0939604	0.795133	0.426536	0.999647
chr2L	-	8946753	8951205	FBtr0079789	C1GalTA-RC	1139.25	0.130562	0.0918578	1.42135	0.155216	0.999647
chr2L	-	16354939	16356655	FBtr0080837	CaBP1-RA	1898.27	0.155648	0.119704	1.30027	0.193509	0.999647
chr3R	-	7724291	7727915	FBtr0082513	Cad87A-RA	147.867	0.13032	0.164879	0.790397	0.429296	0.999647
chr3R	+	25671326	25680425	FBtr0085488	Cad99C-RA	110.779	-0.160135	0.183359	-0.873341	0.382477	0.999647
chr2L	-	17649866	17739521	FBtr0100315	CadN-RK	52.9922	0.178689	0.24448	0.730894	0.464844	0.999647
chrX	-	8496394	8500329	FBtr0071228	Caf1-180-RB	750.255	0.121006	0.105006	1.15237	0.249169	0.999647
chr3R	+	11051300	11053286	FBtr0083052	Caf1-RA	1018.48	0.0399732	0.104252	0.383428	0.701402	0.999647
chr3R	-	17634521	17648390	FBtr0084161	Caki-RB	1663.01	0.0386123	0.0850183	0.454164	0.649711	0.999647
chr3R	+	12914013	12917663	FBtr0083400	cal1-RA	879.658	0.0496743	0.0897716	0.55334	0.58003	0.999647
chr2R	+	15312624	15316555	FBtr0086530	CalpA-RA	437.364	0.0259456	0.113542	0.228511	0.819249	0.999647
chr3L	+	9881913	9886419	FBtr0076343	CalpB-RA	3704.62	-0.109444	0.175357	-0.62412	0.532549	0.999647
chrX	+	16219815	16222560	FBtr0074226	CalpC-RA	303.162	-0.0824829	0.152698	-0.540171	0.589079	0.999647
chr2R	+	8146914	8151915	FBtr0088001	Cam-RA	5249.08	0.0140513	0.116222	0.1209	0.90377	0.999647
chr2R	+	5333554	5341544	FBtr0300527	Camta-RF	430.518	-0.0161606	0.117734	-0.137264	0.890822	0.999647
chr2L	+	11269811	11277879	FBtr0091678	cana-RA	533.352	-0.00825752	0.11748	-0.0702885	0.943964	0.999647
chr2R	+	3673535	3675640	FBtr0088930	CanB2-RA	723.876	-0.0215089	0.0998682	-0.215373	0.829477	0.999647
chr3R	+	25501379	25505985	FBtr0085452	CAP-D2-RA	760.391	-0.00239369	0.10864	-0.0220333	0.982421	0.999647
chr2L	+	5525917	5526816	FBtr0079097	Cap-D3-RA	73.1222	-0.241819	0.211577	-1.14294	0.253064	0.999647
chr2R	+	9020691	9030325	FBtr0301325	Cap-G-RG	1613.16	-0.0541728	0.0856485	-0.632502	0.527059	0.999647
chrX	-	16483035	16487465	FBtr0074290	Cap-RA	625.654	-0.108687	0.12824	-0.847523	0.396704	0.999647
chr4	+	1235647	1275487	FBtr0091630	Caps-RA	173.468	-0.225015	0.229556	-0.980219	0.326978	0.999647
chr2L	-	1156445	1158179	FBtr0100022	capt-RA	2752.1	-0.0455935	0.104423	-0.436625	0.662383	0.999647
chr2L	-	3896278	3902860	FBtr0290078	capu-RF	180.794	0.0684108	0.240356	0.284623	0.775933	0.999647
chrX	+	19460192	19463434	FBtr0074727	car-RB	257.466	0.0688917	0.138423	0.497688	0.618704	0.999647
chr2R	-	11912133	11915507	FBtr0087259	casp-RA	923.383	0.0652148	0.0884385	0.737402	0.460878	0.999647
chr2L	-	16821150	16825206	FBtr0080930	Cas-RA	1172.96	-0.123066	0.101952	-1.20709	0.227396	0.999647
chr2R	-	3709615	3711006	FBtr0088898	cathD-RA	770.706	0.103047	0.125888	0.818557	0.413039	0.999647
chr3L	+	18815754	18821294	FBtr0075058	Cat-RA	876.828	-0.0414547	0.109197	-0.37963	0.70422	0.999647
chr2L	+	19041860	19043614	FBtr0081143	Catsup-RA	580.254	-0.139857	0.115459	-1.21132	0.225774	0.999647
chrX	+	16182859	16187553	FBtr0074217	caz-RB	2062.57	0.0627895	0.0932593	0.673279	0.50077	0.999647
chr2R	-	9371015	9372833	FBtr0087701	cbc-RA	283.173	-0.067643	0.13922	-0.485872	0.627058	0.999647
chr3L	+	8418077	8421497	FBtr0076614	Cbl-RA	652.604	-0.00458112	0.126949	-0.0360864	0.971213	0.999647
chrX	+	4544082	4548417	FBtr0070684	Cbp80-RB	646.557	0.00258427	0.118869	0.0217405	0.982655	0.999647
chr3R	-	21765093	21781876	FBtr0084983	CcapR-RA	228.343	0.182896	0.248518	0.735948	0.461762	0.999647
chrX	-	18658516	18668262	FBtr0113003	CCKLR-17D3-RB	127.966	-0.230969	0.267925	-0.862067	0.388651	0.999647
chr2R	-	6008692	6010054	FBtr0088424	CCS-RA	236.964	-0.177739	0.149694	-1.18735	0.235091	0.999647
chr3L	+	1546113	1547184	FBtr0072738	Cct1-RA	1684.16	-0.0202887	0.11275	-0.179944	0.857196	0.999647
chr3L	+	1553442	1555325	FBtr0072742	Cct2-RA	833.159	-0.0814203	0.16279	-0.500155	0.616966	0.999647
chr3R	+	12473349	12475700	FBtr0302371	Cctgamma-RD	2584.08	0.153408	0.143688	1.06765	0.285679	0.999647
chr3R	-	3800128	3803458	FBtr0081824	CD98hc-RA	3331.87	0.0730043	0.0655311	1.11404	0.265262	0.999647
chr2L	-	25402	59244	FBtr0078163	Cda5-RA	430.865	-0.0565157	0.118517	-0.476855	0.633465	0.999647
chr2L	-	7802415	7810699	FBtr0079492	cdc14-RA	895.959	0.109508	0.11415	0.959338	0.337388	0.999647
chr3R	+	19106932	19109574	FBtr0084377	cdc16-RA	596.652	0.0551772	0.100818	0.547295	0.584176	0.999647
chr2L	+	20459395	20461729	FBtr0081362	cdc23-RA	155.079	0.134583	0.162601	0.827683	0.40785	0.999647
chr3L	-	7238856	7242439	FBtr0076890	Cdc27-RA	740.425	0.152032	0.11035	1.37773	0.168287	0.999647
chr3R	+	16561375	16563052	FBtr0083922	cdc2c-RB	584.427	0.00886193	0.118556	0.0747488	0.940415	0.999647
chr2R	-	5954722	5956200	FBtr0088430	cdc2rk-RB	142.606	0.0345384	0.170375	0.20272	0.839354	0.999647
chrX	-	922320	924562	FBtr0070182	CDC45L-RA	505.184	-0.0137329	0.142084	-0.0966532	0.923002	0.999647
chr2L	-	19776257	19791880	FBtr0300967	CdGAPr-RC	2614.03	0.00863579	0.0800325	0.107904	0.914072	0.999647
chr2R	-	11457035	11458862	FBtr0087350	Cdk5-RA	350.342	-0.0306615	0.140741	-0.217857	0.827541	0.999647
chrX	-	5201499	5202988	FBtr0070756	Cdk7-RA	250.664	-0.0168199	0.161386	-0.104221	0.916994	0.999647
chr3L	-	9830185	9831734	FBtr0076369	Cdk8-RA	291.491	-0.00328958	0.136152	-0.024161	0.980724	0.999647
chr3R	-	14005435	14009139	FBtr0083619	cdm-RA	664.485	0.0309315	0.141856	0.218049	0.827391	0.999647
chr3L	+	8121216	8124775	FBtr0076688	CdsA-RA	601.552	-0.0139857	0.112749	-0.124042	0.901282	0.999647
chr2L	+	12097843	12100839	FBtr0080330	Ced-12-RA	756.526	-0.0502752	0.110371	-0.455511	0.648742	0.999647
chr3R	+	18944152	18946784	FBtr0300968	cenB1A-RC	552.478	0.0102682	0.118084	0.0869562	0.930706	0.999647
chr3R	+	4389849	4394970	FBtr0089973	Cenp-C-RA	1021.62	0.041968	0.101881	0.411932	0.680389	0.999647
chr3L	+	15109852	15114572	FBtr0075638	Cep135-RA	410.184	-0.00154717	0.115761	-0.0133652	0.989336	0.999647
chr2L	+	3867731	3869940	FBtr0290255	Cep97-RC	100.537	-0.0604913	0.228462	-0.264775	0.791182	0.999647
chrX	-	15471018	15471986	FBtr0089701	cerv-RB	105.455	0.0388389	0.205592	0.188913	0.850161	0.999647
chr3L	+	14985634	14987656	FBtr0113171	CG10006-RB	774.405	0.122284	0.18447	0.662893	0.507399	0.999647
chr3R	-	24433653	24460819	FBtr0085319	CG10011-RA	3751.05	-0.0286529	0.114847	-0.249488	0.802983	0.999647
chr2L	+	19454373	19455543	FBtr0081236	CG10026-RA	848.082	-0.0875676	0.201043	-0.435566	0.663152	0.999647
chr3R	-	8174709	8176341	FBtr0082615	CG10038-RA	179.019	-0.0437535	0.161298	-0.271258	0.786192	0.999647
chr3R	-	8176537	8177801	FBtr0082613	CG10041-RA	192.613	-0.219517	0.172763	-1.27063	0.203862	0.999647
chr3R	+	3072944	3073869	FBtr0081576	CG10053-RA	144.228	0.0875258	0.16909	0.517628	0.604718	0.999647
chr3R	-	3009823	3012315	FBtr0081605	CG10055-RA	937.486	-0.0847295	0.0872692	-0.970898	0.331599	0.999647
chr3L	-	6964675	6965567	FBtr0076935	CG10063-RA	450.771	-0.129119	0.165829	-0.778628	0.436199	0.999647
chr3R	-	2951993	2953737	FBtr0081611	CG10068-RA	179.578	-0.215402	0.164037	-1.31313	0.189138	0.999647
chr2R	+	17169805	17173174	FBtr0071590	CG10069-RB	698.442	0.131659	0.118775	1.10848	0.267654	0.999647
chr3L	-	6950046	6951199	FBtr0076939	CG10075-RA	203.756	-0.0507538	0.180038	-0.281905	0.778016	0.999647
chr3L	-	6942591	6948986	FBtr0076940	CG10077-RA	3751.7	0.0275255	0.0714455	0.385265	0.700041	0.999647
chr2R	+	17512556	17518766	FBtr0071658	CG10080-RA	1807.67	0.103704	0.104159	0.995635	0.319427	0.999647
chr2R	+	17533683	17539354	FBtr0071661	CG10082-RA	1044.68	0.0519617	0.143431	0.362278	0.717144	0.999647
chr3L	-	13476633	13479373	FBtr0075819	CG10083-RA	472.959	0.117577	0.121149	0.970516	0.331789	0.999647
chr3R	+	3712771	3715058	FBtr0081752	CG10092-RA	238.006	0.099294	0.147702	0.672261	0.501418	0.999647
chr3R	+	2950341	2952225	FBtr0081563	CG10098-RA	514.333	0.0514287	0.154598	0.332661	0.73939	0.999647
chr3L	-	6747116	6749563	FBtr0076949	CG10103-RA	786.247	0.0943721	0.103771	0.909424	0.363126	0.999647
chr3L	-	6740497	6745409	FBtr0076952	CG10107-RC	1004.22	0.0570343	0.0937255	0.608525	0.54284	0.999647
chr2L	+	19518787	19525454	FBtr0081247	CG10132-RA	24.8336	0.276013	0.274738	1.00464	0.315071	0.999647
chr2R	+	10532792	10533676	FBtr0087433	CG10139-RA	269.57	-0.00294022	0.137664	-0.021358	0.98296	0.999647
chr3L	-	6484330	6488384	FBtr0076986	CG10144-RA	424.424	-0.112893	0.115813	-0.974783	0.329668	0.999647
chr3L	-	6479697	6481547	FBtr0076987	CG10147-RA	216.133	0.0748446	0.145275	0.515193	0.606418	0.999647
chr2L	-	6943730	6945267	FBtr0079366	CG10158-RA	320.011	0.0709673	0.128532	0.552136	0.580855	0.999647
chr2L	-	19525474	19526362	FBtr0081279	CG10166-RA	431.206	0.119098	0.124397	0.957402	0.338365	0.999647
chr3L	-	13379046	13380887	FBtr0075865	CG10171-RB	140.792	-0.0363627	0.179135	-0.202991	0.839142	0.999647
chr3R	-	19428224	19431209	FBtr0084481	CG10184-RA	919.51	-0.0424869	0.0958335	-0.443341	0.657519	0.999647
chr3L	-	13381393	13383086	FBtr0075863	CG10191-RA	367.338	0.0904182	0.143923	0.628239	0.529847	0.999647
chr2L	-	19488682	19490101	FBtr0081285	CG10194-RA	296.271	-0.0815762	0.161511	-0.505081	0.613502	0.999647
chr3R	-	19598715	19599845	FBtr0084461	CG10208-RA	484.489	-0.0566779	0.122576	-0.462391	0.643801	0.999647
chr2R	-	10733562	10735876	FBtr0087462	CG10209-RA	548.065	-0.0188907	0.109624	-0.172322	0.863185	0.999647
chr2L	+	18517639	18531782	FBtr0081069	CG10211-RA	162.996	0.035362	0.190677	0.185455	0.852872	0.999647
chr3R	-	19592241	19593124	FBtr0084463	CG10214-RA	124.636	0.146785	0.175735	0.835264	0.403569	0.999647
chr3R	-	19586459	19588983	FBtr0084465	CG10217-RA	1150.58	-0.0216769	0.0925497	-0.234219	0.814815	0.999647
chr3R	-	19585207	19586291	FBtr0084466	CG10219-RA	163.751	-0.0377322	0.171107	-0.220518	0.825468	0.999647
chr3R	-	19580343	19583764	FBtr0084467	CG10221-RA	825.479	0.0714298	0.103494	0.690182	0.49008	0.999647
chr3L	-	13404629	13405578	FBtr0075861	CG10222-RA	108.759	-0.049254	0.182335	-0.270129	0.787061	0.999647
chr3R	-	2204118	2205900	FBtr0290212	CG1024-RB	379.798	0.0132082	0.119698	0.110346	0.912135	0.999647
chr2R	-	10817586	10820805	FBtr0087428	CG10253-RA	68.9811	-0.289434	0.25064	-1.15478	0.248181	0.999647
chrX	+	2518902	2527386	FBtr0070443	CG10260-RB	1338.22	0.0137215	0.0881518	0.155657	0.876303	0.999647
chr2L	-	19583026	19583982	FBtr0081262	CG10262-RA	21.8391	-0.13387	0.269808	-0.496169	0.619776	0.999647
chr2R	-	10879837	10881352	FBtr0087421	CG10265-RA	332.824	-0.0480773	0.129545	-0.371125	0.710545	0.999647
chr3R	+	2282850	2284544	FBtr0302383	CG10267-RB	532.951	0.117821	0.130593	0.902198	0.366952	0.999647
chr2L	-	19579093	19580345	FBtr0081266	CG10268-RA	142.727	0.145221	0.168417	0.862267	0.388541	0.999647
chr3L	-	6171779	6174955	FBtr0113149	CG10274-RB	692.958	0.0619158	0.112448	0.550615	0.581898	0.999647
chr3R	+	2208652	2209816	FBtr0113198	CG10277-RD	252.851	0.0073085	0.147982	0.0493877	0.96061	0.999647
chr2L	-	18472965	18484438	FBtr0300676	CG10283-RD	27.4658	0.2647	0.273231	0.968778	0.332656	0.999647
chr3L	-	6162651	6166974	FBtr0077019	CG10289-RA	1824.41	-0.0159597	0.0867607	-0.18395	0.854052	0.999647
chr2R	+	17572820	17573709	FBtr0071670	CG10306-RA	449.591	-0.0240034	0.127144	-0.188788	0.850259	0.999647
chr3R	-	12176627	12182733	FBtr0083324	CG10311-RA	247.646	-0.0433309	0.199352	-0.217359	0.827928	0.999647
chr2R	+	17522233	17525906	FBtr0071660	CG10321-RA	1318.26	0.0446517	0.107378	0.415835	0.67753	0.999647
chr3R	-	12470598	12472741	FBtr0083356	CG10324-RA	280.172	0.0889117	0.150061	0.592503	0.553514	0.999647
chr3R	+	12469473	12470887	FBtr0083336	CG10326-RA	358.774	0.0857478	0.151182	0.567182	0.57059	0.999647
chr2L	+	18606849	18609558	FBtr0081072	CG10333-RA	555.369	-0.0153413	0.133135	-0.115231	0.908262	0.999647
chr2L	-	19545376	19546967	FBtr0081276	CG10337-RA	244.228	-0.246845	0.171483	-1.43947	0.150017	0.999647
chr2L	+	18695734	18698571	FBtr0081096	CG10338-RA	182.649	-0.084382	0.1736	-0.486071	0.626917	0.999647
chr2L	+	18703449	18704457	FBtr0081098	CG10343-RA	152.664	0.0699604	0.208563	0.33544	0.737293	0.999647
chr2R	-	18313252	18314478	FBtr0071841	CG10344-RB	189.899	0.0204739	0.183991	0.111276	0.911397	0.999647
chrX	-	11746725	11748795	FBtr0073602	CG10347-RB	352.925	-0.0463987	0.127135	-0.364956	0.715144	0.999647
chr3L	+	3612194	3615245	FBtr0273204	CG10359-RE	29.8759	0.325134	0.270546	1.20177	0.229453	0.999647
chr3R	+	19549056	19553955	FBtr0084446	CG10365-RC	1022.63	0.113774	0.092013	1.2365	0.216273	0.999647
chr2L	+	19584257	19586440	FBtr0081259	CG10366-RA	456.804	0.0164173	0.150658	0.10897	0.913226	0.999647
chr3R	+	19593455	19594706	FBtr0300681	CG10375-RB	295.544	-0.039698	0.130489	-0.304226	0.760956	0.999647
chr2L	-	18700605	18703101	FBtr0081128	CG10376-RA	979.016	0.105215	0.121028	0.869339	0.384662	0.999647
chr2L	-	18690902	18695388	FBtr0089628	CG10383-RA	2175.73	0.0752309	0.168614	0.446172	0.655473	0.999647
chr3R	+	12280266	12281522	FBtr0110773	CG10405-RB	25.008	0.258602	0.272771	0.948058	0.3431	0.999647
chr3R	-	11870511	11871693	FBtr0083237	CG10407-RA	65.109	0.0789371	0.216419	0.364743	0.715304	0.999647
chr2L	-	18599749	18604961	FBtr0081080	CG10413-RA	644.431	-0.089461	0.110326	-0.810882	0.417433	0.999647
chr2L	-	18609572	18612222	FBtr0081079	CG10414-RA	330.268	0.0291826	0.139608	0.209033	0.834423	0.999647
chr2R	-	1247831	1250589	FBtr0086092	CG10417-RB	1159.1	-0.0191457	0.0961506	-0.199122	0.842167	0.999647
chr3L	-	19092219	19093450	FBtr0075032	CG10419-RA	440.909	-0.0719811	0.120397	-0.597863	0.549931	0.999647
chr3R	-	21059358	21061248	FBtr0084870	CG10420-RA	681.524	0.119259	0.106073	1.12431	0.260882	0.999647
chr3L	-	19089493	19090767	FBtr0075033	CG10424-RA	434.656	-0.162595	0.123534	-1.31619	0.188109	0.999647
chr3R	-	21086678	21088205	FBtr0084867	CG10425-RA	284.984	0.0719031	0.129913	0.553472	0.57994	0.999647
chr3L	+	12270796	12274576	FBtr0076007	CG10426-RA	460.844	0.0124103	0.119434	0.10391	0.917241	0.999647
chr2L	+	18948891	18950973	FBtr0081132	CG10428-RA	257.786	0.11417	0.173986	0.656203	0.511693	0.999647
chr2L	+	18974658	18978190	FBtr0081134	CG10431-RA	147.444	-0.180625	0.173722	-1.03974	0.298461	0.999647
chr3R	-	3836631	3838897	FBtr0081820	CG10435-RA	592.109	-0.0750571	0.130638	-0.574543	0.5656	0.999647
chr2R	-	17447751	17458957	FBtr0071692	CG10440-RA	31.9999	-0.204434	0.268563	-0.761216	0.446528	0.999647
chr2R	-	16159156	16162001	FBtr0086305	CG10444-RA	539.991	0.169786	0.178057	0.953548	0.340313	0.999647
chr3R	-	3742321	3745921	FBtr0300685	CG10445-RC	415.235	0.0203397	0.147277	0.138105	0.890157	0.999647
chr2L	+	19758880	19760986	FBtr0081290	CG10463-RA	352.333	-0.0612202	0.122654	-0.49913	0.617688	0.999647
chr2R	-	1227207	1228446	FBtr0086094	CG10465-RA	541.57	-0.0751744	0.106073	-0.708704	0.478508	0.999647
chr3L	-	6086563	6087841	FBtr0077063	CG10467-RA	476.89	-0.150501	0.154169	-0.976205	0.328963	0.999647
chr3L	-	5897311	5899799	FBtr0114644	CG10486-RB	130.698	0.164115	0.182229	0.900594	0.367804	0.999647
chr2L	+	19054097	19058823	FBtr0081148	CG10492-RA	1500.24	0.0101066	0.0783296	0.129026	0.897337	0.999647
chr2R	-	17403601	17406604	FBtr0071699	CG10494-RB	372.301	-0.103604	0.129115	-0.802412	0.422315	0.999647
chr2R	-	17386405	17389464	FBtr0071701	CG10496-RA	637.211	-0.181785	0.143622	-1.26571	0.205615	0.999647
chr3L	+	15961289	15962910	FBtr0075512	CG10516-RA	139.456	0.120664	0.169952	0.709991	0.47771	0.999647
chr3R	+	7476716	7481062	FBtr0082420	CG10535-RA	935.573	0.127969	0.105833	1.20916	0.226602	0.999647
chr2R	+	16884183	16894148	FBtr0071524	CG10543-RA	2006.22	-0.0996834	0.0847129	-1.17672	0.239307	0.999647
chrX	+	8292973	8297975	FBtr0071174	CG10555-RA	830.207	0.14995	0.108173	1.3862	0.165685	0.999647
chr2L	+	19114385	19116571	FBtr0081155	CG10561-RA	156.149	-0.080066	0.173441	-0.461632	0.644345	0.999647
chr3R	-	21146774	21148473	FBtr0084851	CG10562-RA	24.9265	0.21816	0.273841	0.796665	0.425646	0.999647
chr3L	-	21126349	21129141	FBtr0078323	CG10565-RA	1917.65	0.0963765	0.0964224	0.999524	0.317541	0.999647
chr3L	-	21023380	21024364	FBtr0078327	CG10584-RA	139.434	-0.0520669	0.184126	-0.282778	0.777347	0.999647
chr3L	+	21021013	21023241	FBtr0078287	CG10585-RA	1072.79	0.0555809	0.100011	0.555747	0.578384	0.999647
chr3L	-	5594196	5597031	FBtr0077127	CG10590-RA	867.84	-0.0265123	0.101121	-0.262184	0.793179	0.999647
chr3L	+	12464832	12467379	FBtr0075956	CG10616-RA	835.233	0.0679837	0.0921369	0.737855	0.460602	0.999647
chr2L	-	18952206	18954422	FBtr0081191	CG10621-RA	47.0675	-0.124522	0.256337	-0.485776	0.627126	0.999647
chr2L	-	18955481	18957076	FBtr0081190	CG10623-RA	384.363	-0.0318545	0.129552	-0.245882	0.805773	0.999647
chr3L	-	12520314	12523234	FBtr0075967	CG10627-RA	373.61	-0.0539969	0.120873	-0.446723	0.655075	0.999647
chr2L	-	19742814	19756898	FBtr0081324	CG10631-RA	1668.43	0.12446	0.096286	1.29261	0.196147	0.999647
chr2L	-	18971991	18974375	FBtr0081186	CG10639-RA	488.937	-0.262455	0.184153	-1.4252	0.154099	0.999647
chr2L	-	18977748	18987276	FBtr0081185	CG10641-RA	9694.95	-0.0314956	0.102908	-0.306057	0.759561	0.999647
chr3L	-	12495566	12496952	FBtr0075972	CG10646-RA	230.909	0.0750253	0.149638	0.50138	0.616104	0.999647
chr3L	-	12484925	12490312	FBtr0075975	CG10657-RA	61.1829	-0.0264501	0.255728	-0.10343	0.917621	0.999647
chr3L	-	12479766	12483112	FBtr0075976	CG10660-RA	81.0518	0.0487846	0.224308	0.217489	0.827827	0.999647
chr2L	+	19958707	19960004	FBtr0081301	CG10664-RB	569.226	-0.175681	0.1513	-1.16114	0.245585	0.999647
chr3L	-	5133540	5134763	FBtr0077179	CG10672-RA	201.703	0.0403137	0.146266	0.27562	0.78284	0.999647
chr3L	+	12494679	12495747	FBtr0075957	CG10681-RA	123.095	0.1095	0.18693	0.58578	0.558023	0.999647
chr3L	+	12527681	12528615	FBtr0075961	CG10688-RA	246.997	0.169098	0.152522	1.10868	0.267566	0.999647
chr3R	-	7053880	7056281	FBtr0082366	CG10703-RA	389.338	0.0953192	0.135009	0.706019	0.480176	0.999647
chr3L	-	13509373	13512701	FBtr0075817	CG10710-RA	183.62	-0.0323834	0.174264	-0.185829	0.852579	0.999647
chr2L	+	20091680	20093111	FBtr0081333	CG10721-RA	128.047	0.0456576	0.179352	0.254569	0.799056	0.999647
chr2L	+	20094097	20096253	FBtr0081334	CG10722-RB	474.804	-0.0588293	0.137056	-0.429236	0.667751	0.999647
chr2R	+	15051653	15057578	FBtr0100282	CG10737-RE	513.78	0.0131203	0.109769	0.119527	0.904858	0.999647
chr3L	+	13453363	13458118	FBtr0075804	CG10738-RA	38.2209	0.203697	0.259862	0.783867	0.433118	0.999647
chr3L	+	13506459	13509376	FBtr0075813	CG10743-RB	569.242	0.0987632	0.104837	0.942065	0.34616	0.999647
chr2L	-	20089629	20091105	FBtr0081341	CG10747-RA	174.371	0.0707635	0.156336	0.452638	0.650809	0.999647
chr3L	-	12806128	12807081	FBtr0075944	CG10754-RA	132.734	0.0365115	0.183055	0.199456	0.841906	0.999647
chrX	-	7818151	7825392	FBtr0071132	CG10777-RB	1191.45	-0.0686917	0.0857682	-0.800899	0.42319	0.999647
chrX	-	7825762	7827335	FBtr0071131	CG10778-RA	389.965	0.0990373	0.125605	0.788482	0.430415	0.999647
chr2R	-	17270732	17271818	FBtr0071609	CG10795-RA	163.334	0.024755	0.173913	0.142341	0.88681	0.999647
chrX	+	3377021	3378593	FBtr0070568	CG10802-RA	497.248	0.0571898	0.116161	0.492332	0.622484	0.999647
chrX	+	3379692	3382941	FBtr0070569	CG10803-RA	572.917	-0.0812796	0.137727	-0.590152	0.555089	0.999647
chr3L	-	9850688	9852957	FBtr0076366	CG10809-RA	500.771	-0.0300352	0.108932	-0.275724	0.78276	0.999647
chr3R	+	16955955	16958402	FBtr0084014	CG10825-RB	322.391	0.0721508	0.125656	0.574194	0.565837	0.999647
chr3L	-	3803834	3806456	FBtr0073185	CG10855-RA	186.433	-0.103639	0.16648	-0.622531	0.533593	0.999647
chr3L	-	3941008	3942461	FBtr0073171	CG10863-RA	441.905	0.0862598	0.208964	0.412797	0.679755	0.999647
chr2L	-	2214972	2216304	FBtr0077843	CG10880-RA	246.056	0.0374288	0.141153	0.265164	0.790883	0.999647
chr2L	-	2231777	2236839	FBtr0077810	CG10882-RA	2431.1	0.0792926	0.123139	0.643926	0.519623	0.999647
chr3R	-	15859603	15861758	FBtr0083839	CG10889-RA	453.553	0.178362	0.134011	1.33095	0.183206	0.999647
chr3R	+	7383527	7385599	FBtr0082410	CG10898-RA	259.304	0.0565355	0.149253	0.378789	0.704844	0.999647
chr3R	+	3856551	3857867	FBtr0081787	CG10903-RA	219.435	-0.0551116	0.141855	-0.388506	0.697642	0.999647
chr2R	-	19856584	19857557	FBtr0072205	CG10904-RA	309.816	-0.0443071	0.141921	-0.312195	0.754893	0.999647
chr3L	+	11786650	11788521	FBtr0076029	CG10907-RA	233.997	-0.0362492	0.144218	-0.251351	0.801543	0.999647
chr2L	+	1974126	1975422	FBtr0077813	CG10908-RA	549.807	0.0628827	0.15073	0.417186	0.676542	0.999647
chr2R	+	14045772	14047815	FBtr0086745	CG10914-RA	601.91	0.0145829	0.112591	0.129521	0.896946	0.999647
chr2R	+	14048229	14051719	FBtr0086746	CG10915-RA	970.066	0.102058	0.0913053	1.11776	0.263667	0.999647
chr2R	+	14061294	14062195	FBtr0086749	CG10916-RA	631.867	0.0530899	0.123245	0.430766	0.666639	0.999647
chr2R	+	14500600	14501759	FBtr0086705	CG10927-RA	178.206	0.0390308	0.180103	0.216714	0.828431	0.999647
chr3R	+	92678	94166	FBtr0078978	CG1092-RA	2792.86	0.0737629	0.152749	0.482903	0.629165	0.999647
chrX	-	7781300	7782814	FBtr0071143	CG10932-RA	345.273	0.0750236	0.121648	0.616729	0.537414	0.999647
chrX	+	8026307	8029000	FBtr0071153	CG10958-RA	315.416	0.162518	0.158284	1.02675	0.304538	0.999647
chrX	+	8042822	8044719	FBtr0071157	CG10959-RA	151.852	0.0589667	0.178726	0.329929	0.741454	0.999647
chr3L	-	12825794	12836200	FBtr0075941	CG10960-RC	220.978	-0.0888107	0.146248	-0.607262	0.543677	0.999647
chrX	-	8963632	8965441	FBtr0071356	CG10970-RA	248.11	0.282495	0.212881	1.32701	0.184504	0.999647
chr3R	+	1620429	1624348	FBtr0078631	CG10979-RA	1569.95	0.0559674	0.105008	0.532984	0.594045	0.999647
chrX	-	13640661	13649431	FBtr0073840	CG10990-RA	1712.04	0.0188055	0.10048	0.187156	0.851538	0.999647
chrX	-	13674051	13676087	FBtr0073838	CG10992-RA	252.716	0.0890028	0.203257	0.437883	0.661471	0.999647
chr2R	+	15390563	15391773	FBtr0086464	CG11007-RA	187.986	0.051197	0.151794	0.33728	0.735906	0.999647
chr2L	+	6557818	6559308	FBtr0079288	CG11015-RA	456.45	-0.00732099	0.127791	-0.0572889	0.954315	0.999647
chr2L	+	5724699	5728661	FBtr0079135	CG11030-RA	273.06	0.118314	0.137301	0.861715	0.388845	0.999647
chr3R	+	4878221	4888967	FBtr0300691	CG11033-RB	7371.95	-0.104629	0.193214	-0.541522	0.588148	0.999647
chr3R	-	3857861	3858689	FBtr0081816	CG11035-RA	74.2266	-0.0636972	0.211142	-0.301679	0.762897	0.999647
chr3R	-	2897343	2900055	FBtr0081644	CG1104-RB	666.099	0.0807825	0.114388	0.706214	0.480055	0.999647
chr3R	-	2889908	2892848	FBtr0081645	CG1105-RA	380.55	0.0558631	0.123795	0.451254	0.651807	0.999647
chrX	-	13720355	13724327	FBtr0073834	CG11063-RB	539.458	0.108306	0.112309	0.964361	0.334865	0.999647
chr2L	+	6658581	6662035	FBtr0079297	CG11070-RA	545.558	-0.0634859	0.107654	-0.589725	0.555375	0.999647
chrX	-	13748132	13751157	FBtr0073829	CG11071-RA	40.1284	-0.105843	0.243545	-0.434594	0.663858	0.999647
chrX	+	13716860	13719947	FBtr0073828	CG11092-RA	578.786	0.0332948	0.10496	0.317213	0.751082	0.999647
chrX	+	13705722	13706911	FBtr0073827	CG11095-RA	109.405	-0.103639	0.211752	-0.489437	0.624532	0.999647
chr3R	+	1486410	1491168	FBtr0078714	CG1109-RB	1195.85	-0.0569745	0.103804	-0.548868	0.583096	0.999647
chrX	+	13676507	13677419	FBtr0100218	CG11103-RB	105.826	-0.0405643	0.185732	-0.218403	0.827115	0.999647
chr3L	+	22865345	22866823	FBtr0078552	CG11109-RB	345.762	-0.0596548	0.148546	-0.401592	0.687984	0.999647
chr3R	+	20748205	20750882	FBtr0084717	CG11120-RB	832.822	0.0478662	0.139288	0.343649	0.73111	0.999647
chrX	-	11006428	11017769	FBtr0073481	CG11122-RA	1045.87	-0.00990659	0.160375	-0.0617714	0.950745	0.999647
chr2R	+	3328223	3330219	FBtr0088971	CG11123-RA	502.508	0.07967	0.139712	0.570244	0.568512	0.999647
chr3L	+	22895036	22898570	FBtr0078559	CG11133-RA	701.612	-0.0273844	0.097737	-0.280184	0.779336	0.999647
chr2R	+	16534113	16542449	FBtr0302284	CG11136-RB	64.7619	-0.123197	0.218247	-0.564482	0.572426	0.999647
chrX	-	12467980	12477222	FBtr0073662	CG11138-RC	1048.37	-0.00896989	0.089444	-0.100285	0.920118	0.999647
chr4	-	876026	887639	FBtr0300883	CG11148-RE	3587.96	0.00264867	0.0671134	0.0394656	0.968519	0.999647
chr4	+	1147233	1152219	FBtr0089193	CG11155-RC	129.553	-0.123158	0.175901	-0.700159	0.483828	0.999647
chrX	+	13576989	13578657	FBtr0073812	CG11158-RA	169.278	-0.243445	0.173927	-1.3997	0.161603	0.999647
chr3R	+	1051916	1053248	FBtr0078777	CG1115-RA	613.999	0.164543	0.124466	1.32199	0.186171	0.999647
chr2R	-	1662279	1670360	FBtr0086054	CG11163-RB	869.848	-0.0987902	0.108874	-0.907383	0.364204	0.999647
chrX	+	13562077	13563328	FBtr0073809	CG11164-RA	112.434	0.0159966	0.207965	0.0769196	0.938688	0.999647
chr2R	-	16508419	16510921	FBtr0086254	CG11180-RA	537.78	-0.125523	0.122613	-1.02373	0.305961	0.999647
chrX	-	8298570	8301284	FBtr0071175	CG11190-RA	386.117	-0.0801315	0.136289	-0.587953	0.556564	0.999647
chr2R	-	3861620	3874741	FBtr0088871	CG11198-RA	6281.84	0.0743468	0.0647277	1.14861	0.250717	0.999647
chr2R	-	18242359	18260610	FBtr0113107	CG11206-RD	35.3847	-0.0412443	0.104746	-0.393756	0.693761	0.999647
chr2R	-	16130256	16132890	FBtr0086322	CG11208-RA	451.947	-0.0915364	0.118439	-0.772859	0.439606	0.999647
chr3L	+	3806724	3809090	FBtr0073148	CG1120-RA	623.778	-0.0700473	0.114263	-0.613033	0.539854	0.999647
chr2R	+	3986196	3989811	FBtr0088781	CG11210-RA	1153.21	0.115099	0.103195	1.11536	0.264695	0.999647
chr3L	+	22830021	22831270	FBtr0078546	CG11226-RA	68.4635	-0.133117	0.22989	-0.579045	0.562559	0.999647
chr3L	-	22726554	22731517	FBtr0113188	CG11241-RB	114.22	0.0469326	0.184152	0.254857	0.798833	0.999647
chr3L	-	21717426	21721720	FBtr0078459	CG11247-RA	639.919	-0.0667939	0.116601	-0.572842	0.566751	0.999647
chr3L	+	21673156	21676331	FBtr0078431	CG11248-RA	426.152	-0.0397319	0.116195	-0.341942	0.732394	0.999647
chr3L	-	13014924	13015764	FBtr0075895	CG11255-RA	137.282	0.124267	0.19588	0.634404	0.525817	0.999647
chr2R	+	15277629	15279348	FBtr0086525	CG11257-RA	168.702	-0.120453	0.193605	-0.622162	0.533835	0.999647
chr3L	+	13009159	13010007	FBtr0075875	CG11267-RA	303.121	0.159683	0.133041	1.20025	0.230042	0.999647
chrX	+	8575589	8582793	FBtr0071222	CG11284-RA	1142.3	0.10756	0.131625	0.817175	0.413828	0.999647
chr2R	+	19601425	19607309	FBtr0113113	CG11299-RB	733.259	0.0523817	0.123212	0.425134	0.670739	0.999647
chr3L	+	21619407	21621416	FBtr0078422	CG11306-RA	568.283	-0.0709623	0.10622	-0.668069	0.504089	0.999647
chr3L	+	21610751	21612973	FBtr0301160	CG11307-RC	219.339	-0.0129916	0.144145	-0.0901285	0.928185	0.999647
chr3L	-	21295580	21297532	FBtr0078406	CG11309-RB	162.993	0.0356911	0.174224	0.204857	0.837684	0.999647
chr3R	-	26555559	26567146	FBtr0300700	CG11313-RB	68.8162	-0.20607	0.217885	-0.945774	0.344264	0.999647
chr2L	-	6676729	6677622	FBtr0079319	CG11329-RA	78.5321	-0.119105	0.218292	-0.545622	0.585326	0.999647
chr3L	-	4366494	4367490	FBtr0073338	CG11342-RA	132.872	-0.231766	0.171142	-1.35423	0.175663	0.999647
chr3L	+	4021440	4023066	FBtr0073193	CG1134-RA	242.689	0.0368831	0.152575	0.241738	0.808983	0.999647
chr4	+	701154	706796	FBtr0089091	CG11360-RA	593.088	-0.0606976	0.120313	-0.504497	0.613912	0.999647
chr3L	+	22721247	22722716	FBtr0078528	CG11367-RA	133.824	0.0307981	0.212155	0.145168	0.884578	0.999647
chr2L	+	76446	77639	FBtr0114507	CG11374-RB	383.589	0.058785	0.121458	0.483995	0.62839	0.999647
chr2L	+	94735	102086	FBtr0078103	CG11376-RA	1607.7	-0.0217125	0.102503	-0.211823	0.832245	0.999647
chr2L	+	102382	104142	FBtr0078104	CG11377-RA	663.372	-0.0662358	0.109085	-0.607193	0.543723	0.999647
chr2R	+	19909872	19911507	FBtr0072162	CG11388-RA	622.538	0.131237	0.10006	1.31158	0.189663	0.999647
chr2R	+	13024747	13026337	FBtr0086987	CG11395-RA	141.057	-0.154672	0.235814	-0.655905	0.511885	0.999647
chrX	-	1130906	1133914	FBtr0070245	CG11403-RA	321.435	-0.167836	0.152964	-1.09722	0.272543	0.999647
chr3L	+	1963270	1964320	FBtr0072843	CG1140-RB	26.9757	-0.36791	0.26634	-1.38135	0.167171	0.999647
chrX	+	1236135	1238806	FBtr0070209	CG11412-RA	355.219	0.0273451	0.139693	0.195752	0.844804	0.999647
chr2R	+	20449165	20452581	FBtr0072307	CG11414-RA	983.078	0.0795613	0.0861824	0.923174	0.355916	0.999647
chrX	-	1242197	1243353	FBtr0070236	CG11418-RA	90.7893	-0.166749	0.22592	-0.738091	0.460459	0.999647
chr3L	+	22463687	22466610	FBtr0078506	CG11426-RA	33.116	0.160717	0.266538	0.602978	0.546523	0.999647
chrX	-	4447150	4448241	FBtr0070698	CG11444-RA	342.831	0.130963	0.182154	0.71897	0.47216	0.999647
chr3R	+	15687364	15688322	FBtr0083815	CG11447-RA	217.499	0.0944927	0.148686	0.635518	0.52509	0.999647
chrX	+	1287132	1291371	FBtr0070225	CG11448-RA	583.69	0.111921	0.12539	0.892582	0.372081	0.999647
chr2L	+	143338	144227	FBtr0078116	CG11454-RA	255.508	0.0822323	0.199625	0.411933	0.680388	0.999647
chr2R	-	17958918	17960842	FBtr0071802	CG11474-RA	292.246	0.0357155	0.129421	0.275964	0.782576	0.999647
chr2R	-	17957228	17958791	FBtr0071803	CG11475-RA	86.9965	-0.125938	0.204527	-0.615753	0.538058	0.999647
chr3L	+	3071131	3072399	FBtr0072991	CG11486-RG	225.475	-0.135916	0.150476	-0.903242	0.366398	0.999647
chr3L	+	22267008	22270314	FBtr0112914	CG11489-RD	129.579	-0.132478	0.219266	-0.604189	0.545718	0.999647
chr2L	+	207437	210506	FBtr0078125	CG11490-RA	600.659	-0.0983788	0.123924	-0.793863	0.427275	0.999647
chr3R	+	25823644	25825477	FBtr0085548	CG11504-RA	486.977	0.00595634	0.143444	0.0415236	0.966878	0.999647
chr3L	+	3224974	3225876	FBtr0073047	CG11505-RC	777.734	-0.0221318	0.199619	-0.11087	0.911719	0.999647
chr3L	-	22258906	22259713	FBtr0078511	CG11523-RA	165.109	0.204942	0.186273	1.10023	0.271234	0.999647
chr3L	+	12125291	12126936	FBtr0075995	CG11534-RA	173.183	0.00196314	0.155467	0.0126274	0.989925	0.999647
chr3L	-	3140106	3143432	FBtr0073115	CG11537-RC	631.779	-0.00962387	0.127761	-0.0753272	0.939954	0.999647
chr3R	-	27632588	27635807	FBtr0085852	CG11576-RA	301.245	-0.120043	0.140333	-0.855415	0.392321	0.999647
chr3L	-	19087989	19089315	FBtr0075034	CG11577-RA	572.546	-0.0107507	0.107857	-0.0996758	0.920602	0.999647
chr3L	-	4281504	4282786	FBtr0073242	CG11583-RA	695.355	0.0263435	0.113016	0.233095	0.815688	0.999647
chr3L	-	4261298	4262392	FBtr0073243	CG11586-RA	253.365	0.0862568	0.159117	0.542097	0.587751	0.999647
chr3L	-	4022974	4026007	FBtr0073284	CG11594-RA	24.4198	0.134615	0.275653	0.488349	0.625303	0.999647
chr2L	-	281970	283191	FBtr0078137	CG11601-RA	117.73	-0.132048	0.207943	-0.635023	0.525414	0.999647
chr2L	-	204735	207286	FBtr0078146	CG11617-RA	35.6369	0.122935	0.261299	0.470476	0.638015	0.999647
chr3L	-	18979159	18981258	FBtr0075046	CG11619-RA	34.8887	0.212604	0.252972	0.840425	0.40067	0.999647
chr3R	+	1180820	1182467	FBtr0078785	CG1161-RA	422.863	-0.0128189	0.114124	-0.112324	0.910566	0.999647
chr3R	+	15234897	15236987	FBtr0113247	CG11626-RB	86.0199	-0.290614	0.20155	-1.44189	0.149332	0.999647
chr2L	-	21896870	21898297	FBtr0085950	CG11629-RA	165.042	0.0378025	0.20551	0.183945	0.854057	0.999647
chrX	+	15347519	15349588	FBtr0074031	CG11655-RA	70.6201	0.0261079	0.223057	0.117046	0.906824	0.999647
chr2R	-	1529160	1540313	FBtr0086072	CG11665-RA	1299.49	-0.0546568	0.100953	-0.54141	0.588225	0.999647
chr3R	+	9086082	9087949	FBtr0082735	CG11686-RA	36.4708	0.151607	0.274097	0.553115	0.580185	0.999647
chrX	+	11470901	11472839	FBtr0073513	CG11695-RA	245.454	0.0219038	0.185623	0.118001	0.906067	0.999647
chrX	+	11467811	11470183	FBtr0073512	CG11696-RA	277.784	0.00808289	0.137764	0.058672	0.953213	0.999647
chr3L	-	11514071	11515813	FBtr0076156	CG11714-RA	40.4214	0.141647	0.244877	0.578441	0.562967	0.999647
chr2L	-	2145497	2147284	FBtr0077852	CG11723-RA	375.122	0.0686392	0.124626	0.550763	0.581796	0.999647
chr3R	+	1219677	1222910	FBtr0078792	CG1172-RA	814.659	-0.0233443	0.0929312	-0.2512	0.80166	0.999647
chr3R	+	4343612	4347103	FBtr0081869	CG11737-RA	465.517	-0.0344052	0.149029	-0.230862	0.817422	0.999647
chrX	+	11253272	11254969	FBtr0073456	CG11750-RA	429.353	-0.00815177	0.115934	-0.0703138	0.943944	0.999647
chr3R	+	20757743	20760637	FBtr0084748	CG11771-RA	708.983	-0.10639	0.0949656	-1.1203	0.262585	0.999647
chr2R	+	5009832	5010814	FBtr0088579	CG11784-RA	98.5136	0.0968254	0.193709	0.499851	0.61718	0.999647
chr2R	+	16162167	16163648	FBtr0086277	CG11788-RA	224.63	0.0684452	0.154339	0.443472	0.657424	0.999647
chrX	-	11765332	11766784	FBtr0073600	CG11802-RA	211.158	0.0402909	0.146079	0.275816	0.782689	0.999647
chr2R	+	11103714	11104581	FBtr0087366	CG11808-RA	169.626	0.0451332	0.195782	0.230527	0.817682	0.999647
chr3L	+	10684135	10685701	FBtr0076265	CG11811-RA	365.62	-0.164115	0.140425	-1.1687	0.242525	0.999647
chr3L	-	1950579	1958783	FBtr0072855	CG11814-RA	915.84	0.0904568	0.171851	0.526369	0.598632	0.999647
chr3R	+	20891515	20892440	FBtr0084765	CG11820-RA	113.693	-0.154623	0.179675	-0.860571	0.389474	0.999647
chr3R	+	24748766	24750841	FBtr0300734	CG11828-RC	82.1402	-0.149151	0.275311	-0.541755	0.587987	0.999647
chr3R	+	20896869	20898434	FBtr0113284	CG11836-RC	50.6739	-0.213731	0.239638	-0.891891	0.372451	0.999647
chr3R	+	24875225	24876443	FBtr0085360	CG11837-RA	157.536	0.00742339	0.16853	0.0440479	0.964866	0.999647
chr3R	+	20895628	20896603	FBtr0084766	CG11839-RA	247.973	0.0025377	0.139245	0.0182247	0.98546	0.999647
chr3R	+	21047334	21049840	FBtr0084808	CG11851-RA	538.435	-0.0813324	0.122876	-0.661908	0.50803	0.999647
chr3R	+	21084626	21086488	FBtr0273256	CG11857-RB	1644.72	0.128809	0.107119	1.20248	0.229176	0.999647
chr2R	+	6005201	6008956	FBtr0088423	CG11866-RA	773.786	0.0362422	0.101449	0.357247	0.720907	0.999647
chr3R	+	6090035	6110162	FBtr0090030	CG11870-RB	686.573	0.0205898	0.112596	0.182865	0.854904	0.999647
chr3R	+	6128612	6133442	FBtr0082229	CG11872-RA	192.578	0.0414837	0.149418	0.277635	0.781292	0.999647
chr3R	-	24934771	24938542	FBtr0085416	CG11874-RA	1870.82	-0.0934586	0.0799936	-1.16833	0.242675	0.999647
chr3R	+	21073607	21074828	FBtr0084812	CG11875-RA	172.346	-0.0111272	0.159168	-0.0699087	0.944266	0.999647
chr3R	+	24938832	24941918	FBtr0085369	CG11876-RD	1264.58	0.060415	0.0816301	0.740107	0.459235	0.999647
chr3R	+	24942113	24944112	FBtr0085370	CG11877-RA	828.317	0.0176201	0.107097	0.164525	0.869317	0.999647
chr3R	+	24949138	24953972	FBtr0085372	CG11880-RB	1737.17	0.073025	0.100835	0.724201	0.468942	0.999647
chr3R	-	24972915	24973919	FBtr0085411	CG11882-RA	348.189	-0.0441899	0.121116	-0.364857	0.715218	0.999647
chr2R	+	6505169	6524889	FBtr0088283	CG11883-RB	420.063	0.0230481	0.118517	0.194471	0.845807	0.999647
chr3R	+	24983852	24990694	FBtr0085387	CG11897-RB	3896.83	0.283845	0.220501	1.28727	0.197999	0.999647
chr3R	+	24991515	24996871	FBtr0273260	CG11898-RB	28.0823	-0.0184372	0.272173	-0.0677406	0.945992	0.999647
chr3R	+	25026180	25027492	FBtr0085390	CG11899-RA	280.245	0.126125	0.18099	0.696861	0.48589	0.999647
chr2R	-	15168923	15171461	FBtr0086563	CG11906-RA	420.868	0.134596	0.125292	1.07426	0.282706	0.999647
chr3R	-	21170483	21172634	FBtr0084847	CG11909-RA	125.08	0.0332142	0.178602	0.185967	0.85247	0.999647
chr3R	+	20900569	20902104	FBtr0084769	CG11920-RA	301.418	-0.148851	0.14808	-1.00521	0.314796	0.999647
chr2L	+	4850691	4852640	FBtr0077387	CG11926-RA	219.971	-0.0720737	0.167979	-0.429064	0.667877	0.999647
chr2L	+	4847788	4849499	FBtr0077386	CG11927-RA	213.823	-0.203958	0.164363	-1.2409	0.214644	0.999647
chr2L	+	4682816	4684309	FBtr0077377	CG11929-RA	749.688	-0.1079	0.11117	-0.970582	0.331757	0.999647
chrX	+	19746324	19753414	FBtr0074799	CG11943-RA	1745.55	-0.0162695	0.0948706	-0.171492	0.863837	0.999647
chr3R	-	4768400	4770720	FBtr0082015	CG11964-RA	407.7	-0.0727336	0.137677	-0.528293	0.597296	0.999647
chr3R	+	4806584	4808553	FBtr0081958	CG11967-RA	80.91	0.219225	0.236923	0.925304	0.354808	0.999647
chr3R	+	4810693	4816371	FBtr0081959	CG11970-RA	1076.44	0.0387698	0.0961478	0.403231	0.686778	0.999647
chr3R	+	4818980	4820561	FBtr0081960	CG11975-RA	409.827	0.0150471	0.131552	0.114381	0.908936	0.999647
chr3R	+	4829769	4831053	FBtr0081964	CG11980-RA	664.269	-0.0393562	0.0977831	-0.402484	0.687328	0.999647
chr3R	+	4832179	4833752	FBtr0081965	CG11982-RA	580.18	0.0867431	0.151157	0.573859	0.566063	0.999647
chr3R	+	4834232	4835996	FBtr0081966	CG11983-RA	42.766	0.1858	0.241879	0.768153	0.442396	0.999647
chr3R	+	4841202	4842544	FBtr0081967	CG11986-RA	102.475	-0.107891	0.200536	-0.538012	0.590568	0.999647
chr3R	-	1179439	1180421	FBtr0078807	CG11999-RA	515.335	0.0940344	0.119381	0.787686	0.43088	0.999647
chr3L	+	1569187	1571674	FBtr0072745	CG12004-RA	721.124	-0.141166	0.11138	-1.26742	0.205005	0.999647
chr3R	+	953858	955665	FBtr0078842	CG12007-RA	565.835	0.120124	0.115704	1.03821	0.299174	0.999647
chr3L	+	3376757	3377687	FBtr0300749	CG12012-RB	317.08	-0.0760378	0.145836	-0.521392	0.602094	0.999647
chr3L	+	3378259	3380083	FBtr0073077	CG12014-RA	383.452	0.144664	0.156922	0.921881	0.356591	0.999647
chr3L	+	1775620	1777024	FBtr0072775	CG12018-RA	277.595	0.0397822	0.138493	0.28725	0.773921	0.999647
chr3L	+	1857193	1859049	FBtr0072833	CG12024-RB	719.317	0.0949176	0.0970886	0.977638	0.328253	0.999647
chr3L	+	648517	651313	FBtr0072556	CG12030-RA	173515	-0.222665	0.203511	-1.09412	0.273904	0.999647
chr3L	+	3219186	3220925	FBtr0073043	CG12034-RA	827.158	0.0902092	0.0909743	0.991589	0.321398	0.999647
chr2R	-	3554746	3556532	FBtr0088944	CG12042-RA	651.781	0.105951	0.137777	0.769004	0.441891	0.999647
chr2L	-	21099082	21102425	FBtr0114615	CG12050-RB	1308.84	0.0764537	0.0796722	0.959603	0.337255	0.999647
chr3R	+	27046426	27050481	FBtr0085758	CG12054-RA	3808.91	-0.13524	0.106601	-1.26866	0.204564	0.999647
chrX	+	9086709	9087660	FBtr0071305	CG12056-RA	139.128	0.0242024	0.194266	0.124584	0.900853	0.999647
chrX	+	8468341	8482561	FBtr0071217	CG12065-RD	5607.77	0.0227485	0.193859	0.117345	0.906587	0.999647
chr3R	-	26702806	26706686	FBtr0085716	CG12071-RA	59.3043	-0.276811	0.22043	-1.25578	0.209197	0.999647
chrX	+	8758147	8766168	FBtr0071253	CG12075-RA	56.1918	-0.253007	0.275438	-0.918562	0.358325	0.999647
chr3L	-	3318028	3319213	FBtr0300753	CG12077-RB	117.787	0.0504224	0.178278	0.28283	0.777307	0.999647
chr3L	-	3243274	3244263	FBtr0073092	CG12078-RA	142.009	0.15096	0.195897	0.770613	0.440936	0.999647
chr3L	-	3158490	3159547	FBtr0073113	CG12079-RA	466.938	-0.0655954	0.131026	-0.500629	0.616632	0.999647
chrX	+	8482894	8484743	FBtr0071218	CG12081-RA	181.605	0.136373	0.157714	0.864683	0.387213	0.999647
chr3L	-	1491370	1496636	FBtr0072711	CG12084-RA	1155.17	0.0288825	0.0939394	0.307459	0.758494	0.999647
chr3L	-	1531409	1534034	FBtr0072703	CG12090-RA	510.898	-0.0310317	0.128102	-0.242241	0.808593	0.999647
chr3L	-	2772560	2773981	FBtr0073015	CG12093-RA	393.392	0.00560162	0.115567	0.0484709	0.961341	0.999647
chrX	+	13053848	13055732	FBtr0073727	CG12096-RA	184.463	-0.237579	0.172998	-1.37331	0.169657	0.999647
chrX	+	9087963	9089382	FBtr0071306	CG12106-RA	96.1439	-0.269263	0.197349	-1.3644	0.172442	0.999647
chr2R	+	3562032	3562867	FBtr0088924	CG12107-RA	187.121	0.0736154	0.161274	0.456461	0.648058	0.999647
chrX	-	9088775	9090421	FBtr0071340	CG12118-RB	187.594	-0.0283294	0.209851	-0.134997	0.892614	0.999647
chrX	-	9122820	9126377	FBtr0071334	CG12121-RA	580.821	-0.0122602	0.101539	-0.120744	0.903894	0.999647
chrX	-	8335280	8336317	FBtr0071245	CG12123-RA	112.722	-0.141182	0.193742	-0.728711	0.466179	0.999647
chrX	-	8328421	8330833	FBtr0300383	CG12125-RB	287.11	0.0652685	0.154611	0.422147	0.672918	0.999647
chr2R	+	5914359	5916003	FBtr0088393	CG12128-RA	593.931	0.00238075	0.113117	0.0210467	0.983208	0.999647
chr2R	+	5920818	5922203	FBtr0088395	CG12129-RA	304.095	-0.0657337	0.133943	-0.490757	0.623598	0.999647
chr2R	+	5854737	5855941	FBtr0088386	CG12133-RA	35.2473	-0.0539244	0.272475	-0.197906	0.843118	0.999647
chr2R	+	5798403	5800993	FBtr0088384	CG12140-RA	263.809	-0.0466	0.202872	-0.229701	0.818324	0.999647
chrX	+	7622850	7625762	FBtr0071071	CG12155-RA	308.32	0.0159587	0.135692	0.11761	0.906377	0.999647
chr2R	-	3802838	3803979	FBtr0088888	CG12159-RA	320.617	-0.16959	0.123958	-1.36813	0.171271	0.999647
chr3R	+	1293541	1295288	FBtr0078681	CG12162-RB	294.231	0.117384	0.136549	0.859651	0.389982	0.999647
chr3R	-	1066607	1077435	FBtr0078823	CG12163-RA	1923.05	0.0122162	0.100729	0.121278	0.90347	0.999647
chr3R	+	1462979	1464379	FBtr0078709	CG12170-RA	343.885	0.0400434	0.12259	0.326645	0.743936	0.999647
chr3R	+	1459379	1460362	FBtr0078708	CG12171-RA	210.157	-0.108039	0.169087	-0.638952	0.522854	0.999647
chr3R	-	1081166	1082335	FBtr0300669	CG12173-RB	187.394	0.0589183	0.1931	0.305118	0.760277	0.999647
chrX	-	4525085	4530033	FBtr0300755	CG12179-RD	152.742	0.0602173	0.164119	0.366913	0.713684	0.999647
chr3R	+	1617606	1619105	FBtr0078630	CG1218-RA	287.407	0.164682	0.170278	0.967135	0.333476	0.999647
chr3R	+	7797416	7798627	FBtr0082485	CG12201-RB	145.246	-0.0897765	0.181462	-0.494739	0.620784	0.999647
chrX	-	19387323	19388452	FBtr0074783	CG12204-RA	308.59	-0.0056895	0.208882	-0.0272379	0.97827	0.999647
chrX	-	3367515	3368553	FBtr0070527	CG12206-RA	44.5498	0.341682	0.245336	1.39271	0.163706	0.999647
chr3R	+	10114927	10116060	FBtr0082921	CG12207-RB	233.476	0.290471	0.235655	1.23261	0.217722	0.999647
chr3R	-	7791012	7793175	FBtr0082510	CG12213-RB	490.672	0.0592138	0.133302	0.444206	0.656893	0.999647
chrX	-	6193084	6195316	FBtr0070925	CG12219-RA	326.252	0.0394857	0.125931	0.313551	0.753862	0.999647
chr3R	-	7806554	7807772	FBtr0082505	CG12224-RA	22.7936	0.198226	0.268912	0.737141	0.461037	0.999647
chrX	+	5802155	5805841	FBtr0070826	CG12236-RB	778.811	0.139909	0.10376	1.34839	0.177533	0.999647
chrX	-	19535223	19536845	FBtr0074761	CG12237-RA	329.967	-0.0586871	0.143543	-0.408848	0.682652	0.999647
chr3R	+	11044967	11048093	FBtr0083051	CG12241-RA	531.752	0.0318113	0.10532	0.302045	0.762618	0.999647
chr2L	+	10987796	10989241	FBtr0080149	CG12253-RA	194.73	0.0394427	0.155115	0.254281	0.799279	0.999647
chr3R	-	23745552	23746811	FBtr0085270	CG12259-RA	237.262	0.201489	0.149858	1.34453	0.178777	0.999647
chr2R	+	14313918	14317838	FBtr0086691	CG12263-RA	555.687	-0.0844016	0.115103	-0.733268	0.463395	0.999647
chr2L	+	11999654	12001244	FBtr0080290	CG12264-RA	415.646	-0.0140179	0.146701	-0.0955544	0.923874	0.999647
chr3R	+	8286151	8288140	FBtr0082635	CG12267-RA	146.623	0.0380028	0.173811	0.218644	0.826928	0.999647
chr2L	-	16900535	16902214	FBtr0080957	CG12288-RA	89.4394	0.232764	0.200898	1.15862	0.246612	0.999647
chr3L	+	15573915	15576473	FBtr0075564	CG12301-RA	586.499	0.0118559	0.118426	0.100112	0.920255	0.999647
chr3L	+	15576769	15578447	FBtr0075565	CG12304-RA	388.436	-0.0810907	0.11647	-0.696236	0.486281	0.999647
chr3L	+	356396	357664	FBtr0072546	CG1231-RA	33.6212	-0.145028	0.255682	-0.56722	0.570565	0.999647
chr3R	-	14077220	14078501	FBtr0083605	CG12320-RA	280.299	-0.121658	0.171329	-0.710083	0.477653	0.999647
chr3R	-	14013527	14014394	FBtr0083616	CG12321-RA	223.123	-0.131811	0.165326	-0.797284	0.425286	0.999647
chr2R	+	6711126	6715149	FBtr0088227	CG12325-RA	470.832	-0.0188986	0.120791	-0.156457	0.875673	0.999647
chr3R	-	14226091	14228414	FBtr0083655	CG12333-RA	268.401	0.0705012	0.135378	0.520773	0.602525	0.999647
chr2R	-	6617080	6618401	FBtr0088256	CG12338-RA	80.113	0.190606	0.215001	0.886537	0.375328	0.999647
chr3L	+	361499	365681	FBtr0072548	CG1233-RB	607.122	-0.0514123	0.110625	-0.464744	0.642115	0.999647
chr2R	-	6687924	6696438	FBtr0088253	CG12340-RA	784.858	0.0322308	0.0995398	0.323798	0.746091	0.999647
chr2R	-	6699621	6700811	FBtr0088251	CG12341-RA	169.646	0.0615893	0.170788	0.360618	0.718385	0.999647
chr2R	-	6709743	6710850	FBtr0088247	CG12343-RA	214.706	0.0742411	0.143567	0.517117	0.605075	0.999647
chr3R	+	1562510	1563996	FBtr0078721	CG1236-RA	151.01	-0.225744	0.168618	-1.33879	0.18064	0.999647
chr2R	+	8361929	8374698	FBtr0113075	CG12370-RB	23.1688	0.308806	0.274725	1.12406	0.260989	0.999647
chr2R	-	7245405	7246654	FBtr0088155	CG12384-RA	331.978	-0.172326	0.144065	-1.19617	0.231631	0.999647
chr2R	-	7035102	7037540	FBtr0088205	CG12391-RA	591.21	0.00596792	0.159274	0.0374695	0.970111	0.999647
chr3R	+	1559238	1560424	FBtr0078720	CG1239-RA	242.561	0.0488324	0.137975	0.353922	0.723397	0.999647
chr2L	-	12993748	13000631	FBtr0080430	CG12404-RA	1080.37	0.0806341	0.0921478	0.875052	0.381546	0.999647
chr3R	-	24367996	24370519	FBtr0085293	CG12413-RA	144.846	-0.147201	0.171166	-0.859986	0.389797	0.999647
chr2R	+	10850799	10851629	FBtr0087409	CG12424-RC	61.5697	0.0780121	0.218259	0.35743	0.72077	0.999647
chr2R	+	16311843	16366459	FBtr0273284	CG12484-RD	49.2162	-0.292339	0.263876	-1.10787	0.267919	0.999647
chr2R	+	8635945	8639054	FBtr0087851	CG12488-RA	1101.93	0.0779545	0.145843	0.53451	0.592989	0.999647
chr3R	-	18266023	18272367	FBtr0084295	CG12499-RA	1941.39	0.0867029	0.1015	0.854213	0.392987	0.999647
chrX	-	16159413	16160571	FBtr0290087	CG12507-RB	30.0808	-0.151467	0.275311	-0.550167	0.582205	0.999647
chrX	-	3329990	3343040	FBtr0070534	CG12535-RB	2752.64	0.14125	0.129798	1.08823	0.276495	0.999647
chr2R	-	673803	676217	FBtr0111273	CG12547-RA	304.135	-0.0218887	0.135989	-0.160959	0.872125	0.999647
chr2L	-	8008321	8009496	FBtr0300761	CG12560-RB	57.3027	-0.100227	0.252771	-0.396513	0.691727	0.999647
chrX	-	21879579	21883861	FBtr0077365	CG12576-RA	573.015	-0.113188	0.105592	-1.07194	0.283749	0.999647
chr3R	+	23013	30295	FBtr0078964	CG12582-RA	1253.14	-0.025837	0.122363	-0.211151	0.83277	0.999647
chr2L	+	11738952	11744161	FBtr0080255	CG12602-RA	39.6116	-0.30683	0.260256	-1.17895	0.238417	0.999647
chrX	-	10158257	10159292	FBtr0071481	CG12643-RA	313.306	-0.193847	0.143268	-1.35304	0.176043	0.999647
chr3L	+	4254790	4256055	FBtr0073228	CG1265-RB	339.285	-0.064492	0.159394	-0.404607	0.685766	0.999647
chrX	+	19644850	19653323	FBtr0074795	CG12703-RA	2211.76	0.00182967	0.0953089	0.0191973	0.984684	0.999647
chr3L	+	15825561	15827043	FBtr0075506	CG12713-RA	286.511	-0.16021	0.13867	-1.15533	0.247953	0.999647
chr3L	+	3052645	3054907	FBtr0072988	CG1271-RD	175.762	-0.128494	0.191359	-0.671481	0.501914	0.999647
chrX	-	11966037	11966847	FBtr0073637	CG12721-RA	65.0078	0.245065	0.225973	1.08449	0.278148	0.999647
chrX	+	5836641	5838655	FBtr0070859	CG12728-RA	173.847	0.0589373	0.197254	0.298789	0.765101	0.999647
chrX	+	5411294	5412803	FBtr0070780	CG12730-RA	580.595	-0.0802055	0.101816	-0.787748	0.430844	0.999647
chr3L	+	3178917	3184228	FBtr0073036	CG12734-RB	1632.1	0.053857	0.0832069	0.647266	0.51746	0.999647
chr2R	+	5762789	5763750	FBtr0088378	CG12744-RB	192.973	0.0866804	0.174008	0.498142	0.618384	0.999647
chr3R	-	12262602	12267381	FBtr0083315	CG12753-RA	951.028	-0.0193999	0.105851	-0.183275	0.854582	0.999647
chr2R	+	9118126	9119170	FBtr0087742	CG12765-RA	175.939	0.110112	0.164655	0.668745	0.503658	0.999647
chr3L	+	22903573	22916632	FBtr0078560	CG12768-RA	1126.88	-0.130636	0.0911411	-1.43334	0.15176	0.999647
chrX	+	8571155	8574751	FBtr0071221	CG12772-RA	280.002	-0.0481139	0.130556	-0.36853	0.712478	0.999647
chr2L	+	3452581	3453596	FBtr0113019	CG12795-RB	305.848	0.173485	0.145386	1.19327	0.232765	0.999647
chr3R	-	5873103	5874310	FBtr0082204	CG12811-RA	94.6157	-0.0562419	0.200615	-0.280347	0.779211	0.999647
chr3R	+	6157305	6158417	FBtr0082230	CG12818-RA	184.679	0.0422489	0.160039	0.263992	0.791786	0.999647
chr2R	+	3677869	3678676	FBtr0113050	CG12824-RB	28.0872	-0.334886	0.267819	-1.25042	0.211145	0.999647
chr2R	-	10645557	10647099	FBtr0087469	CG12857-RA	79.5345	0.154128	0.211851	0.727529	0.466902	0.999647
chr2R	-	10507300	10508823	FBtr0087500	CG12863-RA	167.5	-0.0814518	0.188793	-0.431434	0.666153	0.999647
chr3R	+	23532824	23536579	FBtr0300766	CG12877-RE	587.52	0.149134	0.104856	1.42228	0.154946	0.999647
chr3R	+	23504968	23506058	FBtr0085216	CG12883-RA	246.138	0.121942	0.15186	0.802992	0.421979	0.999647
chr2R	+	6197629	6198648	FBtr0088348	CG12909-RA	276.617	0.0728204	0.158121	0.460535	0.645132	0.999647
chr2R	-	5938367	5939639	FBtr0088433	CG12918-RA	597.561	-0.0953627	0.153351	-0.621859	0.534035	0.999647
chr3L	+	3143839	3145288	FBtr0073023	CG1291-RA	568.001	-0.0786294	0.124303	-0.63256	0.527021	0.999647
chr2R	+	6536417	6537250	FBtr0088213	CG12934-RA	28.2723	-0.0100947	0.2712	-0.0372223	0.970308	0.999647
chr2R	+	6696898	6698160	FBtr0088221	CG12935-RA	213.471	0.15783	0.181824	0.868041	0.385372	0.999647
chr3R	-	5614570	5616916	FBtr0113214	CG12945-RB	562.338	-0.0971988	0.102845	-0.945096	0.34461	0.999647
chr3R	-	5597517	5600285	FBtr0110789	CG12946-RB	73.0363	0.0966591	0.208951	0.462592	0.643657	0.999647
chr3R	+	5605708	5608479	FBtr0113213	CG12947-RC	698.024	-0.160483	0.150822	-1.06406	0.287304	0.999647
chr3R	-	5571889	5573242	FBtr0082167	CG12948-RA	422.941	0.161565	0.137562	1.1745	0.240196	0.999647
chr3L	+	4204569	4205537	FBtr0073222	CG1295-RA	26.7083	0.114936	0.262908	0.437173	0.661986	0.999647
chr2R	+	11743475	11745027	FBtr0087288	CG12970-RA	40.2985	0.0107698	0.249887	0.0430988	0.965623	0.999647
chr2R	+	1559278	1560302	FBtr0086037	CG1298-RA	977.982	0.00712318	0.112332	0.063412	0.949438	0.999647
chrX	-	16722325	16729548	FBtr0112996	CG13004-RB	324.359	-0.0329925	0.127809	-0.258139	0.7963	0.999647
chrX	+	16697759	16699313	FBtr0074334	CG13005-RA	169.375	-0.168625	0.183222	-0.920332	0.357399	0.999647
chrX	+	16481921	16482969	FBtr0074282	CG13014-RA	220.199	-0.073145	0.178989	-0.408656	0.682792	0.999647
chr2R	+	10045274	10046942	FBtr0087519	CG13016-RA	254.055	-0.0103712	0.167372	-0.0619651	0.950591	0.999647
chr3L	-	16769628	16772810	FBtr0075346	CG13025-RA	580.264	-0.15323	0.112367	-1.36366	0.172674	0.999647
chr3L	+	16077093	16078364	FBtr0301031	CG13075-RB	31.7688	-0.272009	0.270821	-1.00439	0.315193	0.999647
chr2L	+	19538429	19539910	FBtr0081251	CG13082-RA	41.5895	-0.0995377	0.246492	-0.403817	0.686347	0.999647
chr2L	+	19484973	19486396	FBtr0081240	CG13084-RA	40.5549	-0.00295994	0.264616	-0.0111858	0.991075	0.999647
chr2L	+	8488983	8490546	FBtr0079681	CG13088-RA	132.556	-0.100558	0.200322	-0.501983	0.61568	0.999647
chr2L	+	8515119	8516756	FBtr0079682	CG13089-RA	399.422	-0.0520359	0.158967	-0.327339	0.743412	0.999647
chr3L	+	4194140	4200926	FBtr0073221	CG1308-RA	776.183	0.0589171	0.0934136	0.630712	0.528229	0.999647
chr2L	+	8517425	8519180	FBtr0079683	CG13090-RA	475.168	-0.138655	0.12518	-1.10765	0.268013	0.999647
chr2L	-	8509251	8511864	FBtr0079698	CG13096-RA	1009.77	0.0693463	0.0858681	0.807591	0.419326	0.999647
chr2L	-	8512169	8514834	FBtr0079697	CG13097-RA	1134.53	0.0397096	0.105932	0.37486	0.707765	0.999647
chr3L	+	4259439	4261649	FBtr0073229	CG1309-RA	529.725	0.115977	0.122278	0.948467	0.342892	0.999647
chr2L	-	8981587	8984870	FBtr0079783	CG13101-RA	132.236	-0.057004	0.179836	-0.316978	0.75126	0.999647
chr2L	+	9164235	9165426	FBtr0079773	CG13108-RA	79.7582	0.176304	0.236183	0.74647	0.455383	0.999647
chr3L	+	4277991	4281618	FBtr0073232	CG1311-RA	432.4	-0.00667771	0.135886	-0.0491421	0.960806	0.999647
chr2L	-	9791961	9793097	FBtr0079917	CG13123-RA	138.828	-0.168973	0.174573	-0.967921	0.333084	0.999647
chr2L	-	9903379	9908633	FBtr0300866	CG13124-RE	2023.74	0.0183856	0.109937	0.167238	0.867183	0.999647
chr2L	-	9952422	9954182	FBtr0079892	CG13126-RA	236.321	0.148285	0.151501	0.978771	0.327693	0.999647
chr2L	+	10439377	10440886	FBtr0273339	CG13142-RB	149.534	-0.0661522	0.165405	-0.399941	0.6892	0.999647
chr2L	-	10490489	10491452	FBtr0080037	CG13144-RA	143.604	0.026086	0.200925	0.12983	0.896701	0.999647
chr2R	+	8574124	8576291	FBtr0087848	CG13148-RA	62.4269	0.0172957	0.223967	0.0772244	0.938445	0.999647
chr2R	+	8402889	8404789	FBtr0087939	CG13151-RA	284.848	-0.108729	0.139903	-0.77717	0.437058	0.999647
chr2R	-	8314388	8315366	FBtr0087953	CG13154-RA	66.3984	-0.200075	0.228661	-0.874988	0.38158	0.999647
chr2R	+	8208743	8210017	FBtr0087896	CG13163-RA	148.455	0.176295	0.178074	0.990011	0.322169	0.999647
chr3L	-	2368014	2371934	FBtr0072901	CG1317-RB	1530.21	-0.0172872	0.118023	-0.146473	0.883548	0.999647
chr2R	-	7755381	7773085	FBtr0113071	CG13185-RB	2617.9	0.0891213	0.0748208	1.19113	0.233603	0.999647
chr2R	+	7712857	7714302	FBtr0088031	CG13192-RA	174.289	0.0977381	0.171033	0.571458	0.567689	0.999647
chr2R	+	7578798	7582958	FBtr0088078	CG13197-RA	514.123	0.00990929	0.110961	0.0893039	0.92884	0.999647
chr3L	+	4292491	4293432	FBtr0300775	CG1319-RB	187.525	-0.00222384	0.164316	-0.0135339	0.989202	0.999647
chr2R	+	7254217	7255546	FBtr0088128	CG13204-RA	51.1829	-0.048415	0.234509	-0.206453	0.836437	0.999647
chr3L	+	20723692	20732488	FBtr0078245	CG13252-RA	132.809	0.0250705	0.184719	0.135722	0.892041	0.999647
chr3L	+	20830992	20831929	FBtr0078263	CG13255-RA	39.7529	0.0813852	0.254409	0.319899	0.749045	0.999647
chr2L	-	16292127	16293030	FBtr0080853	CG13258-RA	23.9561	0.340172	0.269498	1.26224	0.206861	0.999647
chr3L	-	6066589	6068294	FBtr0077065	CG13295-RA	714.626	-0.0235831	0.10907	-0.21622	0.828816	0.999647
chr3L	-	6185218	6186246	FBtr0077015	CG13298-RA	353.595	-0.137834	0.121437	-1.13502	0.256366	0.999647
chr2R	-	8821739	8824055	FBtr0087805	CG13322-RA	706.956	0.136978	0.0985773	1.38954	0.164667	0.999647
chr3L	+	4216768	4222527	FBtr0073224	CG1332-RA	496.558	0.00105611	0.111797	0.00944667	0.992463	0.999647
chr2R	+	9443459	9444847	FBtr0087676	CG13333-RA	112.223	0.103106	0.227486	0.453243	0.650374	0.999647
chr2R	-	9458889	9461734	FBtr0087679	CG13335-RA	32.6169	0.0602276	0.27555	0.218572	0.826983	0.999647
chr2R	+	9746540	9747942	FBtr0087585	CG13343-RA	270.164	-0.110763	0.167404	-0.661653	0.508194	0.999647
chr2R	-	9846033	9847816	FBtr0087611	CG13349-RB	1204.21	0.109053	0.0973023	1.12077	0.262386	0.999647
chr2R	-	9867867	9870847	FBtr0087606	CG13350-RA	714.192	-0.0987588	0.11561	-0.854238	0.392973	0.999647
chrX	-	695701	697482	FBtr0070145	CG13359-RA	34.3626	0.019337	0.259127	0.0746234	0.940514	0.999647
chrX	-	511762	514231	FBtr0070161	CG13366-RA	105.841	0.0507935	0.191619	0.265076	0.790951	0.999647
chrX	+	538794	540419	FBtr0070121	CG13367-RA	332.328	0.0500223	0.160003	0.312633	0.754559	0.999647
chrX	+	517516	518798	FBtr0070115	CG13369-RA	167.613	-0.0224264	0.163414	-0.137237	0.890843	0.999647
chr3L	-	18607253	18611012	FBtr0100555	CG13380-RB	29.7481	-0.266688	0.262959	-1.01418	0.310498	0.999647
chr2L	+	8384479	8385991	FBtr0079656	CG13384-RE	1201.11	-0.155381	0.17741	-0.875833	0.381121	0.999647
chr2L	+	8398902	8399972	FBtr0079661	CG13386-RA	40.5731	-0.00636954	0.27566	-0.0231065	0.981565	0.999647
chr2L	-	8375501	8376784	FBtr0079723	CG13390-RA	182.603	-0.175637	0.154374	-1.13774	0.255228	0.999647
chr3R	+	17906104	17909195	FBtr0084179	CG13408-RA	101.972	-0.175315	0.222562	-0.787711	0.430866	0.999647
chr3R	-	17855214	17857557	FBtr0113264	CG13409-RB	34.4081	-0.124668	0.258159	-0.482914	0.629157	0.999647
chr2R	-	16437838	16439569	FBtr0100496	CG13430-RB	205.321	-0.0123182	0.146291	-0.0842036	0.932895	0.999647
chr2R	+	1541196	1543453	FBtr0086034	CG1344-RA	1324.97	0.00752071	0.0912739	0.0823971	0.934331	0.999647
chr3L	-	15121037	15124478	FBtr0075653	CG13457-RA	664.491	-0.0470816	0.0983184	-0.478869	0.632032	0.999647
chr3L	+	15106706	15109473	FBtr0075637	CG13458-RA	39.943	0.0571603	0.254952	0.224201	0.822601	0.999647
chr3L	+	14779918	14782765	FBtr0075691	CG13472-RA	752.986	0.0727095	0.11289	0.644076	0.519526	0.999647
chr3R	+	1495403	1505652	FBtr0078716	CG1347-RB	2423.13	0.0834145	0.132938	0.627468	0.530352	0.999647
chr2R	+	18556937	18558127	FBtr0100554	CG13516-RA	78.2264	0.289844	0.204956	1.41418	0.15731	0.999647
chr2R	-	18735355	18741293	FBtr0071910	CG13531-RB	639.947	-0.0106808	0.127089	-0.0840414	0.933024	0.999647
chrX	+	9672781	9674070	FBtr0089384	CG1354-RC	383.692	0.0164975	0.164514	0.10028	0.920122	0.999647
chr2R	+	19254408	19258984	FBtr0072010	CG13550-RA	1368.47	0.113769	0.0968559	1.17462	0.240147	0.999647
chr2R	+	19791478	19792616	FBtr0072135	CG13562-RA	739.348	-0.05876	0.191112	-0.307463	0.758491	0.999647
chr2R	-	19834482	19836192	FBtr0072209	CG13565-RA	24.2753	0.352095	0.267006	1.31868	0.187277	0.999647
chr2R	-	20010690	20014153	FBtr0072283	CG13569-RA	149.465	-0.0677886	0.222931	-0.304079	0.761068	0.999647
chr2R	+	20265354	20266263	FBtr0072289	CG13578-RA	34.9037	-0.308618	0.253262	-1.21857	0.223007	0.999647
chr3R	-	19717406	19719034	FBtr0084525	CG13597-RA	40.9299	-0.0557097	0.247811	-0.224807	0.822129	0.999647
chr3R	+	19757388	19758450	FBtr0084493	CG13599-RA	79.1464	0.184646	0.202338	0.912564	0.361472	0.999647
chr3R	-	19752094	19753346	FBtr0084522	CG13601-RA	353.32	0.0405559	0.125247	0.323807	0.746084	0.999647
chr3R	-	19753450	19754867	FBtr0084521	CG13602-RA	142.81	0.224761	0.196116	1.14606	0.251771	0.999647
chr3R	-	19935666	19938066	FBtr0300705	CG13605-RB	648.777	0.0761384	0.0992702	0.766982	0.443092	0.999647
chr2R	-	3475278	3477606	FBtr0088951	CG1360-RA	356.016	0.0230025	0.160954	0.142913	0.886359	0.999647
chr3R	+	20105294	20107299	FBtr0084600	CG13611-RA	26.0555	-0.163669	0.274044	-0.597236	0.55035	0.999647
chr3R	-	20403323	20408577	FBtr0084673	CG13624-RD	813.052	-0.125066	0.117605	-1.06344	0.287581	0.999647
chr3R	-	20408787	20410871	FBtr0084671	CG13625-RA	564.903	0.100643	0.146051	0.689094	0.490764	0.999647
chr3R	-	20543657	20545084	FBtr0084745	CG13630-RA	546.901	0.00533706	0.113597	0.0469823	0.962527	0.999647
chr3R	+	20773500	20775261	FBtr0084751	CG13646-RA	36.4766	-0.306557	0.268636	-1.14116	0.253802	0.999647
chr3R	-	21040047	21040891	FBtr0084873	CG13663-RA	131.024	-0.116947	0.19098	-0.612353	0.540304	0.999647
chr3L	+	8398587	8400455	FBtr0076610	CG13667-RA	252.628	-0.00814189	0.136471	-0.0596602	0.952426	0.999647
chr2L	-	418430	419546	FBtr0078090	CG13690-RA	139.633	0.0258824	0.16912	0.153042	0.878365	0.999647
chr2R	-	5958476	5963130	FBtr0088428	CG1371-RA	1075.74	-0.0677013	0.0870774	-0.777484	0.436873	0.999647
chr2R	-	4980589	4982117	FBtr0088632	CG13741-RA	137.565	0.300576	0.226315	1.32813	0.184135	0.999647
chr2R	-	4932355	4947411	FBtr0088662	CG13743-RA	136.461	0.0877653	0.18022	0.486989	0.626266	0.999647
chr2R	-	4822078	4827363	FBtr0088675	CG13745-RA	368.939	-0.0807526	0.165902	-0.486748	0.626437	0.999647
chr2R	+	4820887	4821950	FBtr0300706	CG13749-RB	64.9682	0.166915	0.261915	0.637284	0.52394	0.999647
chrX	-	2477778	2479850	FBtr0300707	CG13760-RC	3212.44	-0.0308589	0.211739	-0.14574	0.884126	0.999647
chrX	-	2516102	2518667	FBtr0300708	CG13762-RB	31.4129	-0.101473	0.271411	-0.373874	0.708498	0.999647
chr2L	-	6564363	6566488	FBtr0079330	CG13766-RA	334.887	0.00425795	0.148477	0.0286774	0.977122	0.999647
chr2L	-	6662060	6663614	FBtr0079323	CG13771-RA	25.241	0.119122	0.269648	0.441769	0.658657	0.999647
chr2L	-	6906918	6907793	FBtr0079372	CG13773-RA	210.087	0.0388578	0.166205	0.233795	0.815144	0.999647
chr2L	-	7205250	7220029	FBtr0110799	CG13784-RC	1595.64	-0.0304415	0.0811617	-0.375072	0.707607	0.999647
chr2L	-	7719847	7722834	FBtr0079507	CG13794-RA	48.2087	-0.31562	0.235704	-1.33906	0.180553	0.999647
chr2L	-	7723310	7726299	FBtr0300709	CG13795-RB	217.895	0.0521939	0.160513	0.32517	0.745053	0.999647
chr3L	+	2388392	2390839	FBtr0072891	CG13800-RA	1369.27	-0.144425	0.161876	-0.892197	0.372287	0.999647
chr3R	+	19084144	19086324	FBtr0084376	CG13827-RA	101.707	-0.0255481	0.195395	-0.130751	0.895972	0.999647
chr3R	-	18926855	18938437	FBtr0302023	CG13830-RD	324.298	0.00378809	0.1257	0.0301361	0.975959	0.999647
chr3R	-	18530073	18532912	FBtr0084331	CG13842-RA	23.4961	0.202605	0.268574	0.754374	0.450624	0.999647
chr3R	-	18234285	18236610	FBtr0084231	CG13850-RA	476.691	0.0283234	0.138135	0.205041	0.83754	0.999647
chrX	+	22415338	22417005	FBtr0111192	CG13865-RA	265.183	-0.124487	0.134463	-0.925809	0.354545	0.999647
chr3L	+	206112	207112	FBtr0072484	CG13876-RA	191.186	-0.0870569	0.165034	-0.527508	0.597841	0.999647
chr3L	+	837864	839747	FBtr0072583	CG13887-RC	2897.9	0.0780725	0.0943323	0.827633	0.407879	0.999647
chr3L	-	693088	699033	FBtr0072606	CG13894-RA	37.9194	0.0745979	0.25957	0.28739	0.773814	0.999647
chr3L	-	705945	708201	FBtr0072605	CG13895-RA	711.462	0.122524	0.119327	1.02679	0.30452	0.999647
chr3L	-	836667	837513	FBtr0072596	CG13901-RA	220.337	0.0488154	0.164623	0.296529	0.766826	0.999647
chr3L	-	839980	841319	FBtr0300712	CG13902-RB	222.936	-0.00866292	0.146068	-0.0593073	0.952707	0.999647
chr3L	+	1803096	1806819	FBtr0301685	CG13923-RB	667.192	-0.00979251	0.108663	-0.0901183	0.928193	0.999647
chr3L	+	1870119	1871564	FBtr0300120	CG13924-RB	79.4826	-0.104013	0.209864	-0.495623	0.620161	0.999647
chr3L	-	1771809	1775110	FBtr0072792	CG13933-RA	690.496	-0.0753365	0.10113	-0.744944	0.456306	0.999647
chrX	+	16207983	16211646	FBtr0074224	CG13957-RA	181.576	-0.167356	0.204128	-0.819857	0.412297	0.999647
chr2L	-	19972023	20017296	FBtr0302173	CG13966-RB	100.626	-0.0570069	0.275676	-0.206789	0.836174	0.999647
chr2L	+	6412311	6415344	FBtr0079256	CG13982-RA	53.7348	0.0705945	0.234192	0.301438	0.76308	0.999647
chr2R	-	3582849	3586409	FBtr0300781	CG1399-RE	2051.96	0.0592292	0.0965322	0.61357	0.5395	0.999647
chr2L	-	5800517	5801896	FBtr0079160	CG14005-RA	359.865	0.105752	0.140946	0.7503	0.453074	0.999647
chr2L	-	5536850	5539265	FBtr0079126	CG14015-RA	60.2855	-0.359772	0.252715	-1.42363	0.154555	0.999647
chr2L	-	5316240	5325006	FBtr0079081	CG14023-RA	1902.6	0.10065	0.0850766	1.18306	0.236787	0.999647
chr2L	-	5312136	5314885	FBtr0079082	CG14024-RA	54.1298	-0.135166	0.228655	-0.591136	0.554429	0.999647
chr2L	+	4971745	4973687	FBtr0078995	CG14043-RA	340.689	-0.0229028	0.131189	-0.174578	0.861411	0.999647
chr2L	+	4942749	4944305	FBtr0078990	CG14044-RA	27.0643	0.0150437	0.26688	0.0563687	0.955048	0.999647
chrX	-	2218859	2219798	FBtr0070407	CG14050-RA	36.3817	-0.226714	0.249987	-0.906904	0.364458	0.999647
chrX	-	1959306	1960392	FBtr0070338	CG14054-RA	262.084	-0.117218	0.141994	-0.825512	0.409081	0.999647
chr3L	-	18798982	18802627	FBtr0075084	CG14073-RB	615.397	0.0986771	0.143439	0.687936	0.491493	0.999647
chr3L	+	18859319	18860653	FBtr0075061	CG14074-RA	313.82	0.0412633	0.129839	0.317803	0.750634	0.999647
chr3L	+	19091155	19092130	FBtr0075027	CG14079-RA	84.2054	-0.22206	0.248723	-0.8928	0.371964	0.999647
chr3L	-	19582172	19583602	FBtr0074971	CG14100-RA	259.492	0.127719	0.162367	0.786609	0.431511	0.999647
chr3L	+	13001237	13002550	FBtr0302025	CG14117-RB	134.229	-0.209833	0.186619	-1.12439	0.260846	0.999647
chr3L	+	11808577	11809810	FBtr0076031	CG14130-RA	143.874	0.0124238	0.205024	0.0605966	0.951681	0.999647
chr2L	+	21757984	21760915	FBtr0085903	CG1416-RA	1698.51	-0.0897114	0.0899971	-0.996825	0.31885	0.999647
chr3L	+	9712454	9713564	FBtr0076402	CG14174-RA	95.7114	-0.101791	0.234997	-0.433159	0.664899	0.999647
chr3L	-	20021085	20022080	FBtr0074872	CG14184-RA	219.132	0.0829548	0.146909	0.564668	0.5723	0.999647
chr2R	-	5851342	5852588	FBtr0088440	CG1418-RA	222.576	0.204741	0.183623	1.11501	0.264847	0.999647
chrX	+	19084247	19085062	FBtr0074670	CG14193-RA	260.86	0.19112	0.169214	1.12946	0.258705	0.999647
chrX	+	19403979	19411265	FBtr0074721	CG14200-RA	847.616	-0.0195656	0.112463	-0.173974	0.861886	0.999647
chrX	+	19499240	19505226	FBtr0074733	CG14207-RA	556.64	0.10792	0.108442	0.995182	0.319648	0.999647
chrX	+	19519767	19520638	FBtr0074742	CG14212-RA	102.166	-0.286638	0.245772	-1.16628	0.243503	0.999647
chrX	+	19532906	19534784	FBtr0074744	CG14213-RA	576.909	0.0848725	0.109713	0.773587	0.439175	0.999647
chrX	+	19546375	19553444	FBtr0074746	CG14215-RA	1396.45	0.0211194	0.121009	0.174528	0.861451	0.999647
chrX	+	19558630	19560908	FBtr0074747	CG14216-RA	812.853	0.089757	0.115309	0.778403	0.436331	0.999647
chrX	-	19494341	19495866	FBtr0074768	CG14220-RA	360.121	-0.166544	0.125404	-1.32806	0.184159	0.999647
chrX	-	19512850	19515151	FBtr0290086	CG14221-RB	60.8807	-0.0654742	0.231409	-0.282937	0.777225	0.999647
chrX	-	19566669	19569924	FBtr0074757	CG14225-RA	61.3054	0.0335117	0.234901	0.142663	0.886556	0.999647
chrX	-	19588231	19589079	FBtr0074753	CG14229-RA	144.312	0.0797119	0.168977	0.471733	0.637117	0.999647
chrX	-	19594103	19595753	FBtr0074814	CG14231-RA	255.921	0.155676	0.160502	0.969929	0.332082	0.999647
chr3R	+	22771217	22772933	FBtr0085067	CG14252-RA	169.298	-0.167366	0.163934	-1.02093	0.307287	0.999647
chr3R	+	22804266	22806092	FBtr0085070	CG14253-RB	36.5606	0.0476987	0.254221	0.187627	0.851169	0.999647
chr2L	+	8342741	8344310	FBtr0079605	CG14273-RA	584.817	0.176364	0.172601	1.02181	0.306873	0.999647
chr3R	+	1427184	1428909	FBtr0273377	CG1427-RC	254.442	0.0988519	0.147304	0.671074	0.502174	0.999647
chr3R	-	14752813	14754324	FBtr0083723	CG14290-RB	133.765	-0.0500251	0.181793	-0.275176	0.783181	0.999647
chr3R	-	14736773	14738641	FBtr0083724	CG14291-RA	246.965	0.209443	0.198193	1.05676	0.290621	0.999647
chr3R	+	14416685	14418600	FBtr0113245	CG14306-RB	75.3142	-0.0464139	0.208944	-0.222136	0.824208	0.999647
chr3R	+	13473697	13494939	FBtr0083476	CG14322-RA	1327.55	0.0182881	0.117254	0.15597	0.876056	0.999647
chr2L	+	1368128	1369047	FBtr0077926	CG14346-RA	128.953	0.176006	0.187328	0.939556	0.347445	0.999647
chrX	+	14132075	14134188	FBtr0073903	CG1434-RA	228.515	-0.0937734	0.15784	-0.594104	0.552442	0.999647
chr2L	+	1555130	1587006	FBtr0077875	CG14351-RA	74.0176	-0.176985	0.264443	-0.669275	0.50332	0.999647
chr2L	+	1611412	1612579	FBtr0077876	CG14352-RA	180.967	0.0375958	0.162728	0.231035	0.817287	0.999647
chr3L	+	17901229	17902537	FBtr0075144	CG14353-RA	210.13	-0.0201829	0.145851	-0.13838	0.88994	0.999647
chr3R	+	9519775	9521484	FBtr0082819	CG14367-RA	539.324	-0.117986	0.115617	-1.02049	0.307495	0.999647
chrX	-	14724654	14726064	FBtr0114621	CG14408-RD	207.173	0.00985597	0.19577	0.0503447	0.959848	0.999647
chrX	+	8331180	8332695	FBtr0071197	CG1440-RA	95.8102	-0.0666232	0.22246	-0.299483	0.764571	0.999647
chrX	+	14474633	14476207	FBtr0073931	CG14414-RB	194.807	-0.18386	0.155075	-1.18562	0.235774	0.999647
chrX	-	6991246	6992086	FBtr0300771	CG14425-RB	232.919	-0.04835	0.164085	-0.294664	0.768251	0.999647
chrX	-	6733455	6737865	FBtr0300880	CG14435-RB	323.747	0.0120066	0.154964	0.0774804	0.938241	0.999647
chr3R	-	24818699	24846163	FBtr0085345	CG1443-RA	36.9065	-0.135268	0.273952	-0.493766	0.621472	0.999647
chrX	-	6583329	6589031	FBtr0070988	CG14442-RA	1172.05	0.0862386	0.0994871	0.866833	0.386034	0.999647
chrX	+	6119950	6125940	FBtr0070876	CG14446-RA	699.11	0.158665	0.11121	1.42672	0.153661	0.999647
chrX	+	7802974	7805918	FBtr0071091	CG1444-RA	1529.63	-0.17046	0.138179	-1.23362	0.217344	0.999647
chr3L	-	22719333	22720868	FBtr0078537	CG14450-RA	272.674	-0.00656319	0.153441	-0.0427734	0.965882	0.999647
chr3R	+	3825741	3826640	FBtr0081783	CG14463-RA	238.667	0.200721	0.164451	1.22056	0.222254	0.999647
chr2R	+	13345182	13347975	FBtr0086921	CG14478-RA	1173.81	-0.0767459	0.118397	-0.648207	0.516851	0.999647
chr2R	+	13451845	13453785	FBtr0086827	CG14480-RA	874.917	-0.0750422	0.182182	-0.411909	0.680406	0.999647
chr3R	-	25051926	25053447	FBtr0113305	CG14507-RC	121.869	0.0887028	0.192978	0.459653	0.645765	0.999647
chr3R	-	24998986	25020716	FBtr0113303	CG14509-RB	46.5839	0.172165	0.237491	0.724933	0.468493	0.999647
chr3R	-	24971555	24972602	FBtr0085412	CG14511-RA	213.272	0.149117	0.168416	0.885408	0.375937	0.999647
chr3R	+	24698751	24700753	FBtr0085328	CG14529-RA	35.3112	0.120953	0.269575	0.44868	0.653663	0.999647
chr3R	+	21878578	21879850	FBtr0084967	CG14542-RA	429.81	0.0116375	0.126991	0.0916405	0.926984	0.999647
chr3R	+	21885224	21887015	FBtr0084969	CG14544-RA	281.459	0.0361594	0.138738	0.260631	0.794377	0.999647
chr3R	-	21676125	21676944	FBtr0084913	CG14545-RA	30.5234	0.139835	0.265692	0.526306	0.598675	0.999647
chr3L	+	21936737	21942552	FBtr0078472	CG14562-RA	385.547	-0.0805552	0.14151	-0.569255	0.569183	0.999647
chr2R	-	1966141	1968077	FBtr0086022	CG14590-RA	504.976	-0.0729305	0.15514	-0.470095	0.638287	0.999647
chr2R	+	1938454	1946913	FBtr0085975	CG14593-RA	57.1795	0.0639615	0.227603	0.281022	0.778693	0.999647
chr3R	+	3026692	3029084	FBtr0081573	CG14609-RA	64.1269	-0.16751	0.222635	-0.752396	0.451813	0.999647
chrX	-	21872094	21873790	FBtr0077367	CG14613-RA	222.405	0.0790812	0.149746	0.528102	0.597429	0.999647
chrX	-	21854104	21857234	FBtr0077368	CG14614-RA	864.931	-0.0200921	0.129203	-0.155508	0.87642	0.999647
chrX	-	21849580	21851252	FBtr0077369	CG14615-RA	50.2762	-0.00468828	0.243407	-0.0192611	0.984633	0.999647
chrX	+	21875574	21876837	FBtr0077351	CG14618-RA	223.166	0.0549494	0.157265	0.349407	0.726784	0.999647
chrX	+	14155256	14158879	FBtr0073908	CG1461-RA	48.9101	-0.176685	0.240642	-0.734222	0.462814	0.999647
chrX	+	21846584	21849017	FBtr0077344	CG14621-RA	304.273	0.00775308	0.133944	0.057883	0.953842	0.999647
chrX	+	945560	946661	FBtr0070179	CG14629-RA	83.3576	0.135778	0.218833	0.620463	0.534953	0.999647
chrX	-	789390	802854	FBtr0070192	CG14632-RA	300.764	0.145547	0.205521	0.708186	0.47883	0.999647
chrX	-	12503590	12505613	FBtr0073657	CG1463-RA	229.735	-0.130333	0.149169	-0.873729	0.382266	0.999647
chr3R	-	56475	58045	FBtr0078985	CG14641-RA	744.736	0.164589	0.121729	1.35209	0.176346	0.999647
chr3R	-	66855	68458	FBtr0089687	CG14642-RB	802.796	0.101051	0.166708	0.606153	0.544413	0.999647
chr3R	+	216098	217833	FBtr0078919	CG14646-RA	394.977	-0.0602855	0.119165	-0.505898	0.612928	0.999647
chr3R	+	1200760	1202183	FBtr0100433	CG14667-RB	359.306	-0.042395	0.16004	-0.264903	0.791085	0.999647
chr3R	+	6522369	6524698	FBtr0082267	CG14683-RA	550.224	-0.0455731	0.10512	-0.433533	0.664628	0.999647
chr3R	-	6683636	6685535	FBtr0082298	CG14694-RA	34.4337	0.158002	0.252226	0.626432	0.531032	0.999647
chr3R	-	6708256	6710697	FBtr0082332	CG14696-RA	873.075	0.115429	0.108649	1.0624	0.288056	0.999647
chr3R	+	7394952	7401659	FBtr0302027	CG14709-RB	2011.27	0.0605938	0.12019	0.504149	0.614157	0.999647
chr3R	+	7445834	7447450	FBtr0299566	CG14710-RB	197.523	0.139973	0.177145	0.790162	0.429433	0.999647
chr3R	+	7449076	7450670	FBtr0082416	CG14711-RA	355.801	0.133889	0.146323	0.915024	0.360179	0.999647
chr3R	+	7454484	7459426	FBtr0082418	CG14712-RA	1317.14	0.14746	0.151175	0.975425	0.329349	0.999647
chr3R	+	7561168	7562565	FBtr0082430	CG14721-RA	324.021	0.050715	0.155352	0.326453	0.744082	0.999647
chr2R	+	4515413	4517691	FBtr0088695	CG14749-RA	459.244	-0.0426816	0.110956	-0.384672	0.700481	0.999647
chr2R	-	3854283	3855420	FBtr0088875	CG14763-RA	95.1557	-0.0555765	0.196838	-0.282347	0.777677	0.999647
chr2R	-	4609279	4611265	FBtr0088720	CG14767-RB	786.072	0.123846	0.0957989	1.29277	0.196092	0.999647
chrX	+	1366606	1367760	FBtr0070257	CG14780-RA	59.1679	0.228069	0.221373	1.03025	0.302892	0.999647
chrX	+	1372644	1375455	FBtr0070259	CG14782-RA	3472.37	-0.0686301	0.0940981	-0.729346	0.46579	0.999647
chrX	-	1349248	1351087	FBtr0070231	CG14785-RA	151.233	0.0123322	0.207216	0.0595137	0.952543	0.999647
chrX	-	1351208	1354711	FBtr0070230	CG14786-RA	396.887	-0.0412238	0.116229	-0.354679	0.72283	0.999647
chrX	-	1354840	1355703	FBtr0070298	CG14787-RA	116.706	-0.184225	0.220747	-0.834549	0.403971	0.999647
chrX	+	1586860	1587876	FBtr0089694	CG14798-RA	47.6901	0.147221	0.243385	0.604891	0.545252	0.999647
chrX	+	1719693	1720710	FBtr0070303	CG14799-RA	45.491	-0.202221	0.238772	-0.84692	0.39704	0.999647
chrX	+	1725342	1732123	FBtr0070304	CG14801-RB	1548.14	-0.0809445	0.119715	-0.676143	0.49895	0.999647
chrX	+	1771373	1773114	FBtr0070312	CG14805-RA	1409.9	0.0236919	0.0877993	0.269841	0.787283	0.999647
chr3L	-	7338798	7340167	FBtr0076880	CG14834-RA	71.1933	-0.208768	0.259652	-0.804028	0.421381	0.999647
chr3R	+	10622029	10624193	FBtr0082991	CG14855-RA	134.793	0.139843	0.196042	0.71333	0.475641	0.999647
chr3R	+	10624712	10626887	FBtr0082992	CG14856-RA	25.4297	-0.108347	0.274174	-0.395175	0.692714	0.999647
chr3R	+	10627496	10630067	FBtr0082993	CG14857-RA	41.9836	0.255443	0.270285	0.94509	0.344613	0.999647
chr3R	+	10720587	10721408	FBtr0289976	CG14860-RB	46.7626	-0.167658	0.25285	-0.663071	0.507285	0.999647
chr3R	-	11193658	11195663	FBtr0083109	CG14868-RA	37.0948	-0.332179	0.254165	-1.30694	0.191234	0.999647
chr3R	-	11267965	11301927	FBtr0083160	CG14869-RB	3470.21	0.0522573	0.174889	0.298803	0.765091	0.999647
chr3R	-	12171855	12174946	FBtr0083326	CG14879-RB	108.789	0.183087	0.244963	0.747408	0.454817	0.999647
chr3R	+	12260640	12261788	FBtr0083287	CG14881-RA	105.217	0.106171	0.196332	0.540772	0.588665	0.999647
chr3R	+	12268963	12270534	FBtr0083289	CG14882-RA	285.339	0.0359543	0.159402	0.225557	0.821546	0.999647
chr3R	+	12281778	12283928	FBtr0083291	CG14883-RA	267.024	0.0820658	0.144133	0.569374	0.569102	0.999647
chr3R	-	12267726	12268729	FBtr0083314	CG14894-RA	551.016	0.0470298	0.105427	0.446088	0.655534	0.999647
chrX	-	11903742	11906220	FBtr0073579	CG1492-RA	126.302	-0.108335	0.198707	-0.545199	0.585617	0.999647
chr2L	+	11789707	11791015	FBtr0300385	CG14932-RC	66.79	-0.0809657	0.219341	-0.369132	0.712029	0.999647
chr2L	-	11792412	11794083	FBtr0080264	CG14937-RA	541.381	-0.0341864	0.114678	-0.298107	0.765621	0.999647
chr2L	-	11810092	11813775	FBtr0080259	CG14939-RA	1247.65	-0.0501904	0.0910493	-0.551244	0.581466	0.999647
chr3L	+	3155687	3158408	FBtr0073026	CG14956-RA	882.348	0.0285606	0.133999	0.213141	0.831217	0.999647
chr3L	+	3271038	3276259	FBtr0073051	CG14960-RA	59.2142	-0.193595	0.223411	-0.866543	0.386192	0.999647
chr3L	+	3330053	3332942	FBtr0073069	CG14961-RA	165.39	0.0333804	0.213366	0.156447	0.875681	0.999647
chr3L	-	3171614	3172545	FBtr0073111	CG14963-RA	107.383	-0.293649	0.233645	-1.25682	0.20882	0.999647
chr3L	-	3173263	3177906	FBtr0073110	CG14964-RA	1136.29	0.0526328	0.158172	0.332757	0.739317	0.999647
chr3L	-	3190621	3192442	FBtr0073109	CG14965-RA	437.524	0.0661209	0.127305	0.519391	0.603488	0.999647
chr3L	-	3210992	3218923	FBtr0302302	CG14967-RB	2430.28	-0.0135638	0.0846625	-0.16021	0.872716	0.999647
chr3L	-	3468013	3471303	FBtr0073143	CG14971-RA	553.954	0.0556197	0.10598	0.524814	0.599712	0.999647
chr3L	-	3897444	3899126	FBtr0073180	CG14980-RB	321.469	-0.195184	0.140451	-1.38969	0.164623	0.999647
chr3L	+	3942928	3946457	FBtr0073163	CG14982-RB	320.319	0.0403273	0.169549	0.23785	0.811997	0.999647
chr3L	+	4003481	4006626	FBtr0289977	CG14985-RB	716.285	0.0494744	0.129954	0.380709	0.703419	0.999647
[truncated: 7,669 more rows]

## Sheet: PB_LZ_50bpPause_DESeq2
chr	strand	start	end	FB	name	baseMean	log2FoldChange	lfcSE	stat	pvalue	padj
[truncated: 9,452 more rows]

[truncated: 2 more sheets: PB_LZ_GeneBody_DESeq2, labeled genes]
