# Supplementary material for: The Drosophila BEAF insulator protein interacts with the polybromo subunit of the PBAP chromatin remodeling complex
Source: G3 (Bethesda). 2022 Aug 27;12(11):jkac223. doi: 10.1093/g3journal/jkac223 (PMC9635645; doi:10.1093/g3journal/jkac223)
Supplement: jkac223_TableS4 [file jkac223_tables4.xlsx]

## Sheet: DESeq2 overlaps
Table S4: Overlaps between differentially expressed genes (DEGs) after BEAF or Pbro RNAi (DESeq2, pval < 0.05)
The top of the table shows the total genes in each category (-Total)
Below are shown the total genes that do not overlap (-Only), or in each overlap category as indicated
Categories not shown have no overlaps
Bf: BEAF; Pb: Pbro; Pr: promoter region; Gb: gene body; Up: up-regulated; Dn: down-regulated
+Bf Pk: with a promoter-proximal BEAF ChIP-seq peak; -Bf Pk: no promoter-proximal BEAF ChIP-seq peak; Total: ([+Bf pk] + [-Bf Pk])
BfPrDn	BfPrUp	BfGbDn	BfGbUp	PbPrDn	PbPrUp	PbGbDn	PbGbUp	+Bf Pk	-BfPk	Total
BfPrDn-Total								41	6	47
	BfPrUp-Total							21	36	57
		BfGbDn-Total						40	24	64
			BfGbUp-Total					8	12	20
				PbPrDn-Total				22	310	332
					PbPrUp-Total			16	31	47
						PbGbDn-Total		51	174	225
							PbGbUp-Total	15	30	45
BfPrDn-Only								31	3	34
	BfPrUp-Only							19	23	42
		BfGbDn-Only						29	12	41
			BfGbUp-Only					8	7	15
				PbPrDn-Only				14	246	260
					PbPrUp-Only			14	21	35
						PbGbDn-Only		37	109	146
							PbGbUp-Only	14	24	38
BfPrDn		BfGbDn		PbPrDn		PbGbDn		1	1	2
BfPrDn						PbGbDn		2	0	2
BfPrDn							PbGbUp	1	0	1
BfPrDn				PbPrDn				0	1	1
BfPrDn		BfGbDn						6	1	7
	BfPrUp			PbPrDn		PbGbDn		0	2	2
	BfPrUp			PbPrDn				0	7	7
	BfPrUp				PbPrUp			2	3	5
	BfPrUp		BfGbUp					0	1	1
			BfGbUp	PbPrDn		PbGbDn		0	2	2
		BfGbDn		PbPrDn				0	1	1
		BfGbDn				PbGbDn		4	9	13
			BfGbUp	PbPrDn				0	1	1
			BfGbUp			PbGbDn		0	1	1
				PbPrDn		PbGbDn		7	49	56
					PbPrUp	PbGbDn		0	1	1
					PbPrUp		PbGbUp	0	6	6
