# Supplementary material for: The Drosophila BEAF insulator protein interacts with the polybromo subunit of the PBAP chromatin remodeling complex
Source: G3 (Bethesda). 2022 Aug 27;12(11):jkac223. doi: 10.1093/g3journal/jkac223 (PMC9635645; doi:10.1093/g3journal/jkac223)
Supplement: jkac223_TableS5 [file jkac223_tables5.xlsx]

## Sheet: LacZ_PauseIndex
chr	strand	start	end	Gene	FB	name	CG_number	LacZ_pausing_region_start	LacZ_pausing_region_end	LacZ_pr_counts	LacZ_gb_counts	LacZ_pr_map	LacZ_gb_map	LacZ_pr_density	LacZ_gb_density	LacZ_pause_index	LacZ_pause_index_CI_low	LacZ_pause_index_CI_high	LacZ_pause_index_scaled	LacZ_pause_index_CI_low_scaled	LacZ_pause_index_CI_high_scaled	Lz_pVal_Alt	Pause Index is Pr counts/GB counts; PI scaled is Pr density/GB density
chr2L	+	7307161	7308940	CG4889	FBtr0079432	wg-RA	CG4889-RA	7307183	7307233	798	0	50	1569	15.96	0	NA	166.434	8777.37	NA	5222.69	275434	0
chr3L	+	11129138	11143735	CG32082	FBtr0076216	CG32082-RA	CG32082-RA	11129157	11129207	10105	12	50	14384	202.1	0.00083426	842.083	467.397	1554.66	242251	134461	447243	0
chr3R	+	5700403	5754489	CG34360	FBtr0114582	CG34360-RD	CG34360-RD	5700422	5700472	57838	419	50	53624	1156.76	0.00781367	138.038	125.252	152.147	148043	134330	163175	0
chr2L	+	11210681	11234685	CG4807	FBtr0300473	ab-RD	CG4807-RD	11210700	11210750	7581	23	50	20159	151.62	0.00114093	329.609	215.749	508.194	132892	86985.6	204894	0
chr2R	+	17759547	17769888	CG34368	FBtr0112593	Fili-RC	CG34368-RC	17759554	17759604	9311	16	50	10132	186.22	0.00157916	581.938	349.735	983.774	117924	70870.2	199352	0
chr2L	-	7258348	7277168	CG4698	FBtr0089291	Wnt4-RA	CG4698-RA	7277096	7277146	4058	13	50	18590	81.16	0.000699301	312.154	177.234	561.808	116059	65895.6	208880	0
chrX	-	6944504	6960101	CG12541	FBtr0300760	CG12541-RD	CG12541-RD	6960030	6960080	7248	22	50	15369	144.96	0.00143145	329.455	213.568	513.229	101268	65646.6	157756	0
chr3L	+	14267447	14322303	CG17697	FBtr0075742	fz-RB	CG17697-RB	14267467	14267517	28667	284	50	49367	573.34	0.00575283	100.94	89.6616	113.661	99662.2	88526.4	112222	0
chr2L	-	6397399	6411325	CG42368	FBtr0299967	CG42368-RA	CG42368-RA	6411249	6411299	14301	41	50	13722	286.02	0.0029879	348.805	254.382	480.114	95726	69812.5	131762	0
chr2R	+	18270641	18281527	CG13506	FBtr0071822	CG13506-RA	CG13506-RA	18270660	18270710	4490	12	50	10670	89.8	0.00112465	374.167	207.582	691.103	79847.2	44298	147481	0
chrX	-	14498045	14547862	CG18657	FBtr0073942	NetA-RA	CG18657-RA	14547795	14547845	9427	104	50	43089	188.54	0.00241361	90.6442	74.4108	110.523	78115.4	64125.7	95246.3	0
chr3L	+	18132504	18138520	CG13695	FBtr0075126	gk-RB	CG13695-RB	18132524	18132574	8471	14	50	5814	169.42	0.00240798	605.071	350.926	1063.68	70357.7	40805.7	123684	0
chr2R	+	6306229	6307278	CG11765	FBtr0088259	Prx2540-2-RA	CG11765-RA	6306256	6306306	4521	1	15	232	301.4	0.00431034	4521	695.848	86626.3	69924.8	10762.5	1.33982e+06	0
chr3L	+	13470643	13473379	CG32130	FBtr0075806	stv-RA	CG32130-RA	13470662	13470712	1227	1	50	2507	24.54	0.000398883	1227	188.692	23523	61521.8	9461.03	1.17944e+06	0
chr3R	-	19485916	19495377	CG31145	FBtr0290056	CG31145-RC	CG31145-RC	19495300	19495350	31909	97	50	9255	638.18	0.0104808	328.959	268.353	403.673	60890.3	49672.2	74719.9	0
chr2R	-	15199898	15212995	CG9811	FBtr0301531	Rgk1-RB	CG9811-RB	15212927	15212977	2574	12	50	12860	51.48	0.000933126	214.5	118.926	396.433	55169.4	30587.7	101963	0
chr2R	-	9155302	9183429	CG32843	FBtr0087755	Dh31-R1-RA	CG32843-RA	9183352	9183402	3449	36	50	27862	68.98	0.00129208	95.8056	68.2845	135.045	53386.7	38050.9	75252.3	0
chr2R	+	21114141	21117057	CG3340	FBtr0072449	Kr-RA	CG3340-RA	21114158	21114208	5674	6	50	2716	113.48	0.00220913	945.667	411.727	2327.4	51368.6	22365	126424	0
chr2L	-	5859762	5879495	CG8965	FBtr0079158	CG8965-RA	CG8965-RA	5879426	5879476	4174	33	50	19519	83.48	0.00169066	126.485	88.8185	181.083	49377.2	34673	70691.2	0
chr2L	-	9579788	9581739	CG12245	FBtr0079855	gcm-RA	CG12245-RA	9581668	9581718	4200	3	50	1751	84	0.00171331	1400	439.104	5423.14	49028	15377.4	189919	0
chr3R	+	17959561	18037267	CG31163	FBtr0301028	SKIP-RE	CG31163-RE	17959582	17959632	4142	145	50	77150	82.84	0.00187946	28.5655	24.1313	33.8335	44076.6	37234.6	52205.1	0
chrX	+	664061	671680	CG16785	FBtr0070138	fz3-RA	CG16785-RA	664083	664133	12093	42	50	7369	241.86	0.00569955	287.929	210.775	394.78	42434.9	31064	58182.7	0
chr2R	+	20702344	20722125	CG3629	FBtr0072378	Dll-RB	CG3629-RB	20702363	20702413	2231	22	50	19539	44.62	0.00112595	101.409	65.6356	158.218	39628.6	25649.1	61828.5	0
chr2R	+	20181625	20182773	CG3394	FBtr0072268	CG3394-RA	CG3394-RA	20181646	20181696	45157	22	50	946	903.14	0.0232558	2052.59	1331.37	3195.72	38835	25189.5	60463.1	0
chr3L	-	1140449	1177274	CG9102	FBtr0072639	bab2-RA	CG9102-RA	1177204	1177254	40852	601	50	27412	817.04	0.0219247	67.9734	62.6643	73.7371	37265.7	34355.1	40425.6	0
chr2R	+	10195648	10219739	CG34379	FBtr0112614	Shroom-RD	CG34379-RD	10195667	10195717	11683	151	50	23784	233.66	0.00634881	77.3709	65.7045	91.1573	36803.8	31254.3	43361.7	0
chr2R	+	8361929	8374698	CG12370	FBtr0113075	CG12370-RB	CG12370-RB	8361964	8362014	6231	37	50	10850	124.62	0.00341014	168.405	120.688	236.041	36544	26189.4	51220.9	0
chr3R	+	14809750	14848160	CG31043	FBtr0112924	gukh-RD	CG31043-RD	14809771	14809821	18980	405	50	38165	379.6	0.0106118	46.8642	42.422	51.7777	35771.4	32380.7	39522	0
chr3R	-	3335065	3341390	CG1121	FBtr0081553	alpha-Est8-RA	CG1121-RA	3341312	3341362	6115	21	50	6118	122.3	0.00343249	291.19	186.798	458.719	35630.1	22856.6	56128.9	0
chr2R	+	18131469	18158275	CG5799	FBtr0071775	dve-RA	CG5799-RA	18131482	18131532	1319	20	50	26467	26.38	0.000755658	65.95	41.7198	105.432	34910	22084	55809.2	0
chr2R	-	11111061	11129094	CG33466	FBtr0087398	Fs-RA	CG33466-RA	11129022	11129072	6956	62	50	15308	139.12	0.00405017	112.194	86.8108	145.295	34349.2	26578	44483.6	0
chrX	+	4979763	5025781	CG6775	FBtr0110993	rg-RC	CG6775-RC	4979797	4979847	1799	40	50	37823	35.98	0.00105756	44.975	32.5646	62.3603	34021.8	24633.8	47173.1	0
chrX	+	4511602	4520256	CG12212	FBtr0070680	peb-RA	CG12212-RA	4511621	4511671	11489	57	50	8396	229.78	0.00678895	201.561	154.303	263.908	33846.2	25910.6	44315.4	0
chr2R	+	19520135	19542343	CG5403	FBtr0072073	retn-RB	CG5403-RB	19520154	19520204	1528	21	50	21832	30.56	0.000961891	72.7619	46.5638	114.895	31770.8	20331.6	50167.7	0
chr3L	-	21467135	21469579	CG5069	FBtr0078395	croc-RA	CG5069-RA	21469511	21469561	689	1	50	2240	13.78	0.000446429	689	105.86	13216.5	30867.2	4742.52	592101	0
chr2L	+	10544884	10567140	CG31721	FBtr0080096	Trim9-RA	CG31721-RA	10544900	10544950	2421	35	50	22029	48.42	0.00158881	69.1714	49.0254	98.0695	30475.5	21599.6	43207.5	0
chrX	+	15569511	15571770	CG12708	FBtr0074052	CG12708-RA	CG12708-RA	15569532	15569582	1034	1	50	1469	20.68	0.000680735	1034	158.977	19825.7	30378.9	4670.75	582480	0
chr3L	-	15715428	15721522	CG17943	FBtr0075579	comm-RA	CG17943-RA	15721455	15721505	4800	20	50	5883	96	0.00339963	240	152.226	382.688	28238.4	17910.9	45027.1	0
chr3R	+	25382110	25391007	CG1897	FBtr0085441	Dr-RA	CG1897-RA	25382132	25382182	975	6	50	8604	19.5	0.00069735	162.5	70.5799	400.821	27963	12145.4	68973.3	0
chr3L	+	7941291	7944667	CG8254	FBtr0076751	exex-RA	CG8254-RA	7941308	7941358	1279	3	50	3160	25.58	0.000949367	426.333	133.563	1653.11	26944.3	8441.21	104476	0
chr2R	+	12274029	12306753	CG33960	FBtr0290009	CG33960-RB	CG33960-RB	12274049	12274099	1645	40	50	32259	32.9	0.00123996	41.125	29.7667	57.0414	26533	19204.9	36802	0
chr2R	-	12581410	12618889	CG30463	FBtr0113379	CG30463-RC	CG30463-RC	12618817	12618867	5027	144	50	37214	100.54	0.00386951	34.9097	29.4889	41.3506	25982.6	21948	30776.4	0
chr3R	-	22523418	22539850	CG6438	FBtr0085048	amon-RA	CG6438-RA	22539781	22539831	5474	70	50	16225	109.48	0.00431433	78.2	61.416	99.7404	25375.9	19929.5	32365.7	0
chrX	-	6373054	6418356	CG42340	FBtr0299863	CG42340-RC	CG42340-RC	6418286	6418336	6620	232	50	44365	132.4	0.00522935	28.5345	24.9831	32.5997	25318.6	22167.5	28925.7	0
chr3R	-	7648424	7695180	CG6959	FBtr0082517	CG6959-RA	CG6959-RA	7695113	7695163	2687	91	50	41520	53.74	0.00219171	29.5275	23.8473	36.602	24519.6	19802.8	30394.3	0
chrX	+	18794444	18803330	CG7378	FBtr0074649	CG7378-RA	CG7378-RA	18794459	18794509	942	7	50	8618	18.84	0.000812253	134.571	62.0953	308.028	23194.7	10702.8	53091.8	0
chr2R	+	12439765	12441946	CG4905	FBtr0087095	Syn2-RC	CG4905-RC	12439788	12439838	1750	3	50	1975	35	0.00151899	583.333	182.831	2261.01	23041.7	7221.81	89309.9	0
chr2R	-	15254746	15260727	CG9416	FBtr0086555	CG9416-RA	CG9416-RA	15260653	15260703	1951	10	50	5780	39.02	0.0017301	195.1	102.198	384.59	22553.6	11814.1	44458.6	0
chrX	+	17805497	17818199	CG6847	FBtr0074505	CG6847-RA	CG6847-RA	17805526	17805576	14277	160	50	12468	285.54	0.0128329	89.2313	76.1464	104.616	22250.7	18987.9	26087	0
chr2L	+	14490863	14494019	CG4491	FBtr0080643	noc-RA	CG4491-RA	14490884	14490934	3691	10	50	2953	73.82	0.00338639	369.1	193.508	726.994	21799	11428.6	42936.3	0
chr3L	-	20922594	20942609	CG10580	FBtr0078267	fng-RA	CG10580-RA	20942538	20942588	36804	673	50	19737	736.08	0.0340984	54.6865	50.6363	59.064	21586.9	19988.2	23314.9	0
chr2L	+	8825647	8829670	CG18024	FBtr0079733	SoxN-RA	CG18024-RA	8825664	8825714	1433	5	50	3761	28.66	0.00132943	286.6	115.331	779.763	21558.1	8675.2	58653.8	0
chrX	+	9178594	9197670	CG1689	FBtr0112814	lz-RB	CG1689-RB	9178613	9178663	1867	34	50	18309	37.34	0.00185701	54.9118	38.6937	78.3217	20107.6	14168.8	28679.8	0
chr3L	-	21129545	21165026	CG10564	FBtr0301701	Ac78C-RB	CG10564-RB	21164952	21165002	4650	140	50	30202	93	0.00463545	33.2143	27.9851	39.444	20062.8	16904.1	23825.7	0
chr3R	-	15128453	15151935	CG3619	FBtr0083739	Dl-RA	CG3619-RA	15151872	15151922	1188	27	50	22705	23.76	0.00118917	44	29.6536	65.7541	19980.4	13465.7	29859	0
chr2R	-	17923323	17927063	CG34370	FBtr0299544	CG34370-RG	CG34370-RG	17926985	17927035	3290	12	50	3536	65.8	0.00339367	274.167	152.056	506.55	19389.1	10753.4	35823.2	0
chr2R	+	7323751	7329728	CG7777	FBtr0088136	CG7777-RB	CG7777-RB	7323770	7323820	838	5	50	5767	16.76	0.000867002	167.6	67.3567	456.534	19331	7768.92	52656.6	0
chrX	+	5860314	5880729	CG14447	FBtr0070865	Grip-RA	CG14447-RA	5860338	5860388	10164	215	50	19632	203.28	0.0109515	47.2744	41.214	54.2429	18561.8	16182.3	21297.9	0
chr2L	-	13778275	13780163	CG9008	FBtr0080577	CG9008-RB	CG9008-RB	13780094	13780144	14229	26	50	1688	284.58	0.0154028	547.269	367.615	820.957	18475.8	12410.7	27715.5	0
chr3L	+	14798222	14874834	CG17839	FBtr0075695	CG17839-RB	CG17839-RB	14798235	14798285	965	76	50	68582	19.3	0.00110816	12.6974	9.99452	16.1545	17416.2	13708.9	22158.2	0
chr2L	+	20852581	20857113	CG9335	FBtr0081426	CG9335-RA	CG9335-RA	20852598	20852648	795	4	50	4332	15.9	0.000923361	198.75	72.0519	622.088	17219.7	6242.57	53897.7	0
chrX	+	5882830	5886677	CG5966	FBtr0070866	CG5966-RA	CG5966-RA	5882849	5882899	32517	138	50	3647	650.34	0.0378393	235.63	198.727	279.559	17186.9	14495.1	20391	0
chrX	+	17473896	17480829	CG12991	FBtr0074448	CG12991-RA	CG12991-RA	17473916	17473966	3056	24	50	6733	61.12	0.00356453	127.333	84.0188	194.64	17146.7	11314	26210.2	0
chr3L	+	19932345	19944085	CG7978	FBtr0074897	Ac76E-RA	CG7978-RA	19932366	19932416	62830	853	50	11488	1256.6	0.0742514	73.6577	68.807	78.8535	16923.6	15809.1	18117.4	0
chr2L	+	8529143	8535637	CG17834	FBtr0079687	CG17834-RC	CG17834-RC	8529164	8529214	12607	95	50	6294	252.14	0.0150937	132.705	107.971	163.282	16704.9	13591.4	20553.9	0
chr3L	-	17884920	17888954	CG5492	FBtr0075154	Tsp74F-RA	CG5492-RA	17888886	17888936	4130	19	50	3834	82.6	0.00495566	217.368	136.21	351.147	16667.8	10444.6	26926	0
chr3L	+	14607558	14615305	CG13478	FBtr0075676	shd-RB	CG13478-RB	14607577	14607627	2406	23	50	7542	48.12	0.00304959	104.609	68.3729	161.517	15779.2	10313.4	24363.3	0
chr2L	+	2242379	2244415	CG4267	FBtr0077751	CG4267-RA	CG4267-RA	2242399	2242449	22896	54	50	1836	457.92	0.0294118	424	322.294	559.215	15569.3	11834.6	20534.4	0
chr3L	+	20723692	20732488	CG13252	FBtr0078245	CG13252-RA	CG13252-RA	20723710	20723760	23301	268	50	8567	466.02	0.0312828	86.944	76.9497	98.2585	14897	13184.6	16835.6	0
chrX	-	8651268	8699831	CG11354	FBtr0071279	Lim1-RA	CG11354-RA	8699759	8699809	838	54	50	47813	16.76	0.0011294	15.5185	11.694	20.6443	14839.7	11182.5	19741.3	0
chr2L	-	10463340	10474347	CG31719	FBtr0080040	RluA-1-RB	CG31719-RB	10474278	10474328	1347	20	50	10762	26.94	0.00185839	67.35	42.6087	107.662	14496.4	9171.09	23173.1	0
chr3R	-	19047886	19052430	CG13826	FBtr0084391	CG13826-RA	CG13826-RA	19052359	19052409	20104	126	50	4330	402.08	0.0290993	159.556	133.462	190.885	13817.5	11557.8	16530.6	0
chrX	-	5970100	5971515	CG4666	FBtr0070887	CG4666-RA	CG4666-RA	5971442	5971492	1127	2	50	1215	22.54	0.00164609	563.5	139.486	3257.44	13693	3389.5	79155.8	0
chr2L	-	14617569	14689338	CG3479	FBtr0114465	osp-RC	CG3479-RC	14689247	14689297	12220	1119	50	61965	244.4	0.0180586	10.9205	10.2672	11.6155	13533.7	12724.2	14395.1	0
chr2R	-	7714668	7727046	CG8991	FBtr0088064	Sobp-RA	CG8991-RA	7726981	7727031	3507	63	50	12106	70.14	0.00520403	55.6667	43.1116	72.0213	13478	10438.2	17437.8	0
chrX	-	16104631	16110778	CG9908	FBtr0074250	disco-RA	CG9908-RA	16110711	16110761	677	6	50	5896	13.54	0.00101764	112.833	48.9453	278.642	13305.3	5771.63	32857.5	0
chr2L	-	8004548	8007269	CG7219	FBtr0079549	Spn28D-RA	CG7219-RA	8007209	8007259	11240	43	50	2521	224.8	0.0170567	261.395	192.054	357.044	13179.6	9683.34	18002.2	0
chr2R	-	15484521	15519006	CG9218	FBtr0086492	sm-RA	CG9218-RA	15518933	15518983	12176	470	50	25122	243.52	0.0187087	25.9064	23.602	28.4385	13016.4	11858.6	14288.6	0
chr3L	+	14625712	14664716	CG32146	FBtr0075680	dlp-RB	CG32146-RB	14625723	14625773	16852	1012	50	38765	337.04	0.026106	16.6522	15.6209	17.7521	12910.4	12110.9	13763.2	0
chr3L	+	17872201	17876753	CG7408	FBtr0300282	CG7408-RD	CG7408-RD	17872233	17872283	13578	92	50	4352	271.56	0.0211397	147.587	119.682	182.205	12846	10417.1	15859.1	0
chr2R	-	18451012	18480469	CG12489	FBtr0071837	dnr1-RA	CG12489-RA	18480403	18480453	12418	453	50	23076	248.36	0.0196308	27.4128	24.9332	30.1421	12651.6	11507.2	13911.2	0
chr3R	+	22741488	22771035	CG5518	FBtr0085066	sda-RA	CG5518-RA	22741510	22741560	30042	1399	50	29314	600.84	0.0477246	21.4739	20.3458	22.665	12589.7	11928.3	13288	0
chr3L	-	9490888	9498424	CG3424	FBtr0076427	path-RA	CG3424-RA	9498354	9498404	36123	397	50	6905	722.46	0.0574946	90.9899	82.3247	100.58	12565.7	11369	13890.1	0
chr2R	-	3946206	3953056	CG12769	FBtr0088827	CG12769-RB	CG12769-RB	3952985	3953035	3691	39	50	6614	73.82	0.00589658	94.641	68.3724	131.543	12519.1	9044.3	17400.5	0
chr3L	-	15690691	15692949	CG7554	FBtr0075580	comm2-RA	CG7554-RA	15692879	15692929	17982	59	50	2044	359.64	0.028865	304.78	234.462	397.064	12459.4	9584.8	16232	0
chr2R	-	18881186	18886406	CG9896	FBtr0071988	CG9896-RA	CG9896-RA	18886330	18886380	1227	10	50	5019	24.54	0.00199243	122.7	64.2046	242.118	12316.6	6444.86	24303.8	0
chr2L	+	18845185	18855118	CG17321	FBtr0081110	CG17321-RA	CG17321-RA	18845206	18845256	695	11	50	9700	13.9	0.00113402	63.1818	33.9899	120.736	12257.3	6594.04	23422.8	0
chr3L	-	12060611	12074927	CG5661	FBtr0076052	Sema-5c-RA	CG5661-RA	12074847	12074897	12253	287	50	14108	245.06	0.0203431	42.6934	37.9166	48.0817	12046.4	10698.5	13566.7	0
chr3L	+	16759174	16766472	CG9704	FBtr0075322	Nrt-RB	CG9704-RB	16759196	16759246	43422	512	50	7096	868.44	0.0721533	84.8086	77.6608	92.6221	12036	11021.6	13144.9	0
chr2R	+	4956611	4965059	CG8084	FBtr0300501	ana-RB	CG8084-RB	4956625	4956675	1167	16	50	8221	23.34	0.00194624	72.9375	43.6913	123.693	11992.4	7183.73	20337.6	0
chrX	+	9980566	10018230	CG34104	FBtr0110783	CG34104-RB	CG34104-RB	9980589	9980639	4524	219	50	28991	90.48	0.00755407	20.6575	17.9992	23.7155	11977.7	10436.3	13750.7	0
chr3L	+	4384444	4403186	CG7447	FBtr0073291	CG7447-RA	CG7447-RA	4384464	4384514	2997	93	50	18516	59.94	0.00502268	32.2258	26.0956	39.8398	11933.9	9663.73	14753.5	0
chr2L	-	4904068	4906759	CG2837	FBtr0077402	CG2837-RC	CG2837-RC	4906690	4906740	11994	50	50	2483	239.88	0.0201369	239.88	180.302	320.052	11912.4	8953.8	15893.8	0
chr3R	+	22287252	22291147	CG5455	FBtr0085015	CG5455-RA	CG5455-RA	22287270	22287320	21256	132	50	3686	425.12	0.0358112	161.03	135.259	191.837	11871.2	9971.32	14142.2	0
chr3R	-	26342774	26352758	CG2239	FBtr0085682	jdp-RB	CG2239-RB	26352685	26352735	16206	269	50	9783	324.12	0.0274967	60.2454	53.3157	68.0909	11787.6	10431.8	13322.7	0
chrX	-	12670605	12678991	CG32647	FBtr0073703	CG32647-RA	CG32647-RA	12678919	12678969	2023	28	50	8061	40.46	0.00347351	72.25	49.1338	106.964	11648.1	7921.35	17244.8	0
chr2R	-	5068954	5073843	CG8024	FBtr0089933	ltd-RD	CG8024-RD	5073772	5073822	28654	233	50	4686	573.08	0.0497226	122.979	107.894	140.211	11525.5	10111.9	13140.5	0
chr3L	-	7136086	7150169	CG42278	FBtr0299641	corn-RC	CG42278-RC	7150105	7150155	2039	49	50	13845	40.78	0.00353918	41.6122	31.093	55.8519	11522.4	8609.66	15465.4	0
chr3L	-	605165	606569	CG3200	FBtr0072561	Reg-2-RA	CG3200-RA	606502	606552	36573	77	50	1204	731.46	0.0639535	474.974	377.798	598.031	11437.4	9097.38	14400.6	0
chr3R	-	8875120	8877168	CG7966	FBtr0082715	CG7966-RA	CG7966-RA	8877101	8877151	2461	8	50	1848	49.22	0.004329	307.625	149.418	662.401	11369.8	5522.49	24482.3	0
chr2R	+	2927725	2930267	CG12143	FBtr0089030	Tsp42Ej-RA	CG12143-RA	2927751	2927801	2279	10	50	2342	45.58	0.00426985	227.9	119.411	449.135	10674.8	5593.19	21037.5	0
chrX	+	11516063	11570286	CG1817	FBtr0073525	Ptp10D-RD	CG1817-RD	11516083	11516133	23724	1935	50	42776	474.48	0.0452356	12.2605	11.7021	12.8456	10489.1	10011.4	10989.6	0
chr3R	-	7800878	7802912	CG10005	FBtr0082507	CG10005-RA	CG10005-RA	7802843	7802893	2799	10	50	1832	55.98	0.00545852	279.9	146.699	551.463	10255.5	5375.04	20205.6	0
chr3R	+	12328494	12397082	CG42342	FBtr0299895	CG42342-RC	CG42342-RC	12328513	12328563	736	102	50	68110	14.72	0.00149758	7.21569	5.83814	8.92624	9829.21	7952.72	12159.3	0
chr3R	-	17498018	17545378	CG31176	FBtr0084114	CG31176-RA	CG31176-RA	17545309	17545359	2261	217	50	47069	45.22	0.00461025	10.4194	9.04407	12.0073	9808.57	8513.91	11303.4	0
chrX	-	152366	158028	CG13377	FBtr0070106	CG13377-RA	CG13377-RA	157960	158010	1667	19	50	5452	33.34	0.00348496	87.7368	54.8861	141.967	9566.83	5984.78	15480.1	0
chr2L	+	4333926	4338574	CG2969	FBtr0077427	Atet-RB	CG2969-RB	4333932	4333982	24089	225	50	4448	481.78	0.0505845	107.062	93.7034	122.361	9524.26	8335.86	10885.3	0
chr2R	+	20919908	20927520	CG3441	FBtr0290092	Nplp1-RC	CG3441-RC	20919920	20919970	1024	16	50	7412	20.48	0.00215866	64	38.3176	108.591	9487.36	5680.21	16097.5	0
chrX	-	16581697	16589202	CG9699	FBtr0074367	Sep4-RB	CG9699-RB	16589133	16589183	5062	78	50	7235	101.24	0.0107809	64.8974	51.6172	81.7123	9390.66	7469.01	11823.8	0
chr3L	-	4072032	4073949	CG14993	FBtr0073278	Faa-RA	CG14993-RA	4073879	4073929	819	3	50	1717	16.38	0.00174723	273	85.4469	1059.4	9374.82	2934.25	36379.8	0
chr2L	-	12063523	12066773	CG14946	FBtr0302029	CG14946-RC	CG14946-RC	12066692	12066742	917	6	50	3050	18.34	0.00196721	152.833	66.3691	377.041	9322.83	4048.52	22999.5	0
chr2R	-	17447751	17458957	CG10440	FBtr0071692	CG10440-RA	CG10440-RA	17458882	17458932	3207	76	50	10933	64.14	0.00695143	42.1974	33.4276	53.3475	9226.88	7309.29	11665	0
chr3L	-	18082209	18099246	CG13698	FBtr0075137	CG13698-RB	CG13698-RB	18099181	18099231	905	33	50	16820	18.1	0.00196195	27.4242	19.1572	39.4645	9225.52	6444.48	13275.9	0
chr3L	+	9540322	9576481	CG32048	FBtr0076376	CG32048-RA	CG32048-RA	9540329	9540379	778	54	50	30664	15.56	0.00176102	14.4074	10.8493	19.1792	8835.77	6653.66	11762.2	0
chr3L	-	17022910	17025192	CG14059	FBtr0290221	CG14059-RB	CG14059-RB	17025114	17025164	5721	27	50	2082	114.42	0.0129683	211.889	143.328	315.507	8823.05	5968.17	13137.7	0
chr3L	+	1885660	1889340	CG12026	FBtr0072836	CG12026-RB	CG12026-RB	1885679	1885729	1110	9	50	3474	22.2	0.00259067	123.333	62.3113	253.443	8569.2	4329.39	17609.2	0
chr3R	+	791171	794226	CG1124	FBtr0078841	CG1124-RA	CG1124-RA	791196	791246	1938	13	50	2855	38.76	0.00455342	149.077	84.5521	268.583	8512.29	4827.92	15336.1	0
chr3L	+	21375603	21399646	CG6014	FBtr0078346	rgn-RA	CG6014-RA	21375621	21375671	29302	1705	50	23787	586.04	0.0716778	17.1859	16.362	18.0515	8176.03	7784.08	8587.84	0
chr2R	-	6046535	6079899	CG33135	FBtr0299833	KCNQ-RD	CG33135-RD	6079830	6079880	3576	210	50	23632	71.52	0.00888626	17.0286	14.783	19.6215	8048.38	6987.03	9273.9	0
chrX	-	14683284	14720079	CG9533	FBtr0073992	rut-RA	CG9533-RA	14720028	14720078	46813	3609	50	31009	936.26	0.116386	12.9712	12.5375	13.4199	8044.47	7775.51	8322.76	0
chr2L	-	7544573	7576604	CG34374	FBtr0112603	Rapgap1-RD	CG34374-RD	7576527	7576577	3892	286	50	29447	77.84	0.00971236	13.6084	12.048	15.3738	8014.53	7095.58	9054.27	0
chr3L	+	13221794	13241652	CG11282	FBtr0075833	caps-RB	CG11282-RB	13221820	13221870	22665	1116	50	19582	453.3	0.0569911	20.3091	19.116	21.5773	7953.87	7486.59	8450.54	0
chr3L	+	14183975	14196384	CG33991	FBtr0100039	nuf-RC	CG33991-RC	14183994	14184044	6278	194	50	12207	125.56	0.0158925	32.3608	27.9864	37.4326	7900.57	6832.6	9138.78	0
chr3L	-	17569876	17612407	CG32180	FBtr0075202	Eip74EF-RA	CG32180-RA	17612336	17612386	10959	1167	50	41992	219.18	0.027791	9.39075	8.83676	9.97969	7886.72	7421.46	8381.35	0
chr3R	+	9086082	9087949	CG11686	FBtr0082735	CG11686-RA	CG11686-RA	9086103	9086153	16049	68	50	1667	320.98	0.0407918	236.015	184.892	301.811	7868.73	6164.31	10062.4	0
chr3L	+	7972149	8043433	CG7892	FBtr0076757	nmo-RC	CG7892-RC	7972169	7972219	21031	3476	50	64405	420.62	0.053971	6.05035	5.83612	6.27246	7793.45	7517.5	8079.56	0
chr2R	+	14424274	14426924	CG17725	FBtr0086701	Pepck-RA	CG17725-RA	14424293	14424343	30326	193	50	2445	606.52	0.0789366	157.13	136.079	181.503	7683.63	6654.27	8875.52	0
chr2R	-	18242359	18260610	CG11206	FBtr0113107	CG11206-RD	CG11206-RD	18260545	18260595	2675	127	50	17681	53.5	0.00718285	21.063	17.566	25.2733	7448.3	6211.7	8937.14	0
chr2L	-	7226817	7240496	CG42253	FBtr0299537	Ndae1-RA	CG42253-RA	7240424	7240474	1955	68	50	12897	39.1	0.00527254	28.75	22.437	36.9041	7415.77	5787.39	9519.06	0
chr3L	+	6488759	6523625	CG8339	FBtr0301562	sfl-RB	CG8339-RB	6488785	6488835	21273	1999	50	34605	425.46	0.0577662	10.6418	10.1622	11.1442	7365.2	7033.27	7712.88	0
chr2R	-	16494386	16505718	CG30147	FBtr0086255	Hil-RB	CG30147-RB	16505638	16505688	34608	1052	50	11090	692.16	0.0948602	32.8973	30.9257	34.9957	7296.63	6859.31	7762.05	0
chrX	-	5967180	5968887	CG4690	FBtr0070888	Tsp5D-RA	CG4690-RA	5968814	5968864	1451	6	50	1506	29.02	0.00398406	241.833	105.137	595.98	7284.02	3166.74	17950.9	0
chr2L	-	14407908	14409547	CG4220	FBtr0080637	elB-RC	CG4220-RC	14409471	14409521	5049	20	50	1439	100.98	0.0138985	252.45	160.131	402.52	7265.51	4608.56	11584.5	0
chr2R	-	17242520	17266967	CG15671	FBtr0071610	cv-2-RA	CG15671-RA	17266897	17266947	26864	1821	50	24191	537.28	0.0752759	14.7523	14.0646	15.4739	7137.47	6804.71	7486.6	0
chrX	+	6892708	6898182	CG4590	FBtr0071005	inx2-RA	CG4590-RA	6892728	6892778	22998	340	50	5240	459.96	0.0648855	67.6412	60.6899	75.4005	7088.8	6360.3	7901.97	0
chr2R	+	13153037	13252891	CG33197	FBtr0290298	mbl-RE	CG33197-RE	13153054	13153104	59734	16711	50	98598	1194.68	0.169486	3.57453	3.51361	3.63651	7048.83	6928.7	7171.05	0
chr3R	-	15804884	15834230	CG4451	FBtr0083846	Hs6st-RA	CG4451-RA	15834159	15834209	25879	2138	50	29009	517.58	0.0737013	12.1043	11.5792	12.6533	7022.67	6718.03	7341.2	0
chr3L	+	18619061	18660277	CG6896	FBtr0075049	MYPT-75D-RA	CG6896-RA	18619088	18619138	5136	590	50	40251	102.72	0.014658	8.70508	7.98705	9.48828	7007.77	6429.73	7638.26	0
chrX	-	16722325	16729548	CG13004	FBtr0112996	CG13004-RB	CG13004-RB	16729470	16729520	30952	619	50	6964	619.04	0.0888857	50.0032	46.1435	54.1893	6964.45	6426.86	7547.49	0
chr3L	-	6685900	6696619	CG10121	FBtr0076959	SP1173-RD	CG10121-RD	6696550	6696600	1487	45	50	10498	29.74	0.00428653	33.0444	24.3504	44.9901	6938.01	5112.61	9446.12	0
chr3L	+	7087922	7116397	CG33556	FBtr0113469	form3-RB	CG33556-RB	7087942	7087992	1867	155	50	28210	37.34	0.00549451	12.0452	10.1937	14.24	6795.88	5751.26	8034.2	0
chr2L	-	1359983	1361728	CG33126	FBtr0077942	NLaz-RA	CG33126-RA	1361661	1361711	2181	10	50	1545	43.62	0.00647249	218.1	114.268	429.85	6739.29	3530.87	13282.4	0
chrX	+	2579613	2586813	CG2647	FBtr0070477	per-RA	CG2647-RA	2579634	2579684	4821	102	50	6994	96.42	0.0145839	47.2647	38.6846	57.8033	6611.39	5411.2	8085.53	0
chr3R	-	21226490	21298778	CG10772	FBtr0089987	Fur1-RF	CG10772-RF	21298707	21298757	27597	6029	50	71894	551.94	0.0838596	4.57738	4.45115	4.70719	6581.72	6400.23	6768.37	0
chr3R	-	7810584	7819035	CG3359	FBtr0082490	mfas-RC	CG3359-RC	7818961	7819011	13132	335	50	8232	262.64	0.0406948	39.2	35.1223	43.7581	6453.89	5782.54	7204.33	0
chr2R	-	3615162	3623124	CG18812	FBtr0088935	CG18812-RC	CG18812-RC	3623049	3623099	57367	1382	50	7738	1147.34	0.178599	41.5101	39.3395	43.8014	6424.11	6088.18	6778.7	0
chr2L	+	10457660	10462475	CG6206	FBtr0080031	CG6206-RB	CG6206-RB	10457690	10457740	4250	63	50	4615	85	0.0136511	67.4603	52.2666	87.2445	6226.59	4824.21	8052.67	0
chr2R	-	8553452	8557722	CG8776	FBtr0087867	CG8776-RA	CG8776-RA	8557650	8557700	1785	24	50	4066	35.7	0.00590261	74.375	49.0153	113.824	6048.18	3985.93	9256.21	0
chr3R	-	5354203	5358729	CG9379	FBtr0301093	by-RC	CG9379-RC	5358657	5358707	66057	946	50	4326	1321.14	0.218678	69.8277	65.4538	74.4964	6041.49	5663.06	6445.43	0
chr3R	-	3693387	3712454	CG17816	FBtr0300826	CG17816-RF	CG17816-RF	3712384	3712434	7317	457	50	18865	146.34	0.0242248	16.0109	14.5515	17.6185	6040.93	5490.26	6647.47	0
chr3L	-	11170048	11190634	CG6207	FBtr0076190	GlcAT-P-RB	CG6207-RB	11190564	11190614	5911	401	50	20335	118.22	0.0197197	14.7406	13.3063	16.3315	5995.02	5411.68	6642.04	0
chr3R	+	485305	516180	CG31531	FBtr0078864	CG31531-RC	CG31531-RC	485328	485378	21057	2123	50	28953	421.14	0.0733257	9.91851	9.4832	10.3739	5743.41	5491.34	6007.11	0
chrX	-	15498603	15520564	CG9224	FBtr0074063	sog-RA	CG9224-RA	15520489	15520539	10480	788	50	21414	209.6	0.0367984	13.2995	12.3627	14.3079	5695.91	5294.69	6127.79	0
chr3R	-	15619795	15662576	CG4608	FBtr0083795	bnl-RA	CG4608-RA	15662504	15662554	35040	5222	50	42429	700.8	0.123076	6.71007	6.51709	6.90878	5694.03	5530.28	5862.65	0
chr3L	-	17409008	17414613	CG3897	FBtr0075232	blot-RD	CG3897-RD	17414540	17414590	14488	276	50	5405	289.76	0.0510638	52.4928	46.5214	59.2433	5674.47	5028.96	6404.2	0
chr3L	-	7490369	7491762	CG8539	FBtr0076831	CG8539-RA	CG8539-RA	7491690	7491740	4410	19	50	1193	88.2	0.0159262	232.105	145.455	374.927	5538.03	3470.55	8945.77	0
chr2R	-	8564218	8567094	CG8772	FBtr0087875	nemy-RD	CG8772-RD	8567025	8567075	23876	235	50	2676	477.52	0.0878176	101.6	89.1784	115.784	5437.63	4772.83	6196.74	0
chr3L	-	12381082	12384539	CG4357	FBtr0075987	Ncc69-RA	CG4357-RA	12384463	12384513	21020	252	50	3257	420.4	0.0773718	83.4127	73.5372	94.6378	5433.5	4790.21	6164.7	0
chr3R	+	25702784	25720555	CG31038	FBtr0085499	CG31038-RF	CG31038-RF	25702805	25702855	11188	335	50	8074	223.76	0.0414912	33.397	29.9158	37.2893	5392.95	4830.8	6021.47	0
chr3R	+	11629974	11649840	CG4606	FBtr0083179	alpha-Man-IIb-RA	CG4606-RA	11629999	11630049	10326	764	50	19468	206.52	0.0392439	13.5157	12.5498	14.5566	5262.48	4886.38	5667.77	0
chr2R	-	5297141	5300965	CG8804	FBtr0088552	wun-RB	CG8804-RB	5300895	5300945	2786	39	50	3614	55.72	0.0107914	71.4359	51.5784	99.3461	5163.39	3728.08	7180.73	0
chr2R	+	6154362	6156374	CG12910	FBtr0088337	CG12910-RA	CG12910-RA	6154386	6154436	2419	17	50	1812	48.38	0.0093819	142.294	86.7228	236.867	5156.74	3142.83	8584.07	0
chr3L	+	3612194	3615245	CG10359	FBtr0273204	CG10359-RE	CG10359-RE	3612217	3612267	4450	50	50	2851	89	0.0175377	89	66.8258	118.868	5074.78	3810.41	6777.85	0
chr3L	-	16655657	16661031	CG12232	FBtr0075354	Galpha73B-RA	CG12232-RA	16660960	16661010	3816	78	50	5173	76.32	0.0150783	48.9231	38.889	61.6348	5061.58	4023.46	6376.73	0
chrX	-	14828067	14844778	CG9009	FBtr0073972	CG9009-RA	CG9009-RA	14844700	14844750	5538	162	50	7310	110.76	0.0221614	34.1852	29.1597	40.0959	4997.87	4263.14	5862.02	0
chr2R	+	19601425	19607309	CG11299	FBtr0113113	CG11299-RB	CG11299-RB	19601456	19601506	58794	1352	50	5684	1175.88	0.237861	43.4867	41.1893	45.9131	4943.57	4682.4	5219.4	0
chr3L	-	19259572	19262009	CG9629	FBtr0075017	CG9629-RA	CG9629-RA	19261937	19261987	662	6	50	2237	13.24	0.00268216	110.333	47.8563	272.492	4936.31	2141.09	12191.3	0
chr2L	-	1380086	1420449	CG5481	FBtr0077941	lea-RA	CG5481-RA	1420375	1420425	56970	9385	50	40089	1139.4	0.234104	6.07032	5.93886	6.20471	4867.07	4761.66	4974.81	0
chr2L	+	14334160	14338090	CG33090	FBtr0080624	CG33090-RB	CG33090-RB	14334188	14334238	5159	80	50	3714	103.18	0.0215401	64.4875	51.4412	80.955	4790.13	3821.05	6013.34	0
chr3L	+	8820607	8829412	CG4974	FBtr0076583	dally-RA	CG4974-RA	8820626	8820676	53874	1981	50	8572	1077.48	0.231101	27.1954	25.9963	28.45	4662.37	4456.81	4877.47	0
chr2R	-	9341138	9370731	CG5912	FBtr0087702	arr-RA	CG5912-RA	9370654	9370704	24351	3178	50	29269	487.02	0.108579	7.66237	7.38301	7.95234	4485.4	4321.87	4655.14	0
chr3L	-	599091	604001	CG13893	FBtr0072562	CG13893-RA	CG13893-RA	603930	603980	151604	3215	50	4703	3032.08	0.683606	47.1552	45.5294	48.8393	4435.42	4282.5	4593.83	0
chr3R	-	545519	557593	CG9761	FBtr0078891	Nep2-RA	CG9761-RA	557526	557576	974	53	50	11870	19.48	0.00446504	18.3774	13.8302	24.4815	4362.78	3283.28	5811.91	0
chr2L	-	18472965	18484438	CG10283	FBtr0300676	CG10283-RD	CG10283-RD	18484374	18484424	926	48	50	11262	18.52	0.00426212	19.2917	14.3113	26.0819	4345.26	3223.48	5874.69	0
chr3L	-	12825794	12836200	CG10960	FBtr0075941	CG10960-RC	CG10960-RC	12836129	12836179	9158	437	50	10201	183.16	0.0428389	20.9565	19.0177	23.0954	4275.55	3880	4711.92	0
chrX	+	18726747	18736934	CG7103	FBtr0301667	Pvf1-RB	CG7103-RB	18726762	18726812	814	38	50	9961	16.28	0.00381488	21.4211	15.3147	30.0883	4267.5	3051	5994.18	0
chr2R	+	2102078	2108395	CG8276	FBtr0085992	bin3-RB	CG8276-RB	2102101	2102151	39921	1157	50	6098	798.42	0.189734	34.5039	32.5311	36.5972	4208.09	3967.5	4463.39	0
chr3R	+	22624768	22629964	CG5490	FBtr0085059	Tl-RB	CG5490-RB	22624784	22624834	30370	722	50	4963	607.4	0.145477	42.0637	39.045	45.3181	4175.24	3875.6	4498.28	0
chrX	-	15990849	15998973	CG42353	FBtr0299953	CG42353-RB	CG42353-RB	15998899	15998949	10472	411	48	7864	218.167	0.0522635	25.4793	23.061	28.1545	4174.36	3778.16	4612.64	0
chr3L	-	9196165	9201971	CG4484	FBtr0076503	CG4484-RA	CG4484-RA	9201904	9201954	7729	208	50	5605	154.58	0.0371097	37.1587	32.307	42.7529	4165.49	3621.62	4792.6	0
chr3R	+	9638830	9640370	CG42387	FBtr0299996	tal-AA-RA	CG42387-RA	9638849	9638899	1236	8	50	1336	24.72	0.00598802	154.5	74.9462	333.086	4128.24	2002.56	8900.05	0
chr2R	-	6731678	6762247	CG30015	FBtr0113356	CG30015-RC	CG30015-RC	6762185	6762235	53546	7945	50	30320	1070.92	0.262038	6.73958	6.58216	6.90078	4086.88	3991.42	4184.63	0
chr2L	+	15035476	15037842	CG4182	FBtr0080699	yellow-c-RA	CG4182-RA	15035498	15035548	2219	24	50	2166	44.38	0.0110803	92.4583	60.9677	141.42	4005.3	2641.12	6126.32	0
chr2R	-	19699708	19705849	CG4797	FBtr0072239	CG4797-RB	CG4797-RB	19705779	19705829	2825	84	50	5941	56.5	0.014139	33.631	26.9336	42.0476	3996.03	3200.25	4996.09	0
chr2L	-	11434311	11445613	CG6464	FBtr0089913	salm-RA	CG6464-RA	11445545	11445595	936	52	50	11052	18.72	0.00470503	18	13.5065	24.0511	3978.72	2985.47	5316.25	0
chr2R	-	17281122	17368673	CG10497	FBtr0071705	Sdc-RC	CG10497-RC	17368607	17368657	17302	7647	50	87063	346.04	0.0878329	2.26259	2.2023	2.32453	3939.75	3834.77	4047.61	0
chrX	-	21126761	21152176	CG32521	FBtr0077234	CG32521-RA	CG32521-RA	21152104	21152154	11550	1474	50	25024	231	0.0589035	7.83582	7.41962	8.2755	3921.67	3713.37	4141.72	0
chr2L	-	19761579	19764133	CG31692	FBtr0081321	fbp-RA	CG31692-RA	19764063	19764113	3898	44	50	2208	77.96	0.0199275	88.5909	65.2472	120.7	3912.17	2881.31	5330.11	0
chr2L	+	8543338	8667428	CG18405	FBtr0079691	Sema-1a-RA	CG18405-RA	8543382	8543432	2873	1726	50	116538	57.46	0.0148106	1.66454	1.56739	1.76773	3879.65	3653.2	4120.16	0
chr3R	-	14870604	14919988	CG6027	FBtr0083716	cdi-RA	CG6027-RA	14919912	14919962	29735	7518	50	48976	594.7	0.153504	3.95517	3.85604	4.05686	3874.17	3777.07	3973.78	0
chr3R	-	909343	912431	CG2530	FBtr0078844	corto-RA	CG2530-RA	912358	912408	38235	555	50	2800	764.7	0.198214	68.8919	63.3002	74.9831	3857.95	3544.81	4199.05	0
chrX	+	13656787	13661547	CG11111	FBtr0301535	rdgB-RH	CG11111-RH	13656799	13656849	1388	33	50	4543	27.76	0.00726392	42.0606	29.4494	60.3892	3821.63	2675.78	5486.96	0
chr3L	-	5806791	5838619	CG10491	FBtr0077082	vn-RA	CG10491-RA	5838550	5838600	5130	851	50	31387	102.6	0.0271131	6.0282	5.60272	6.48623	3784.14	3517.05	4071.67	0
chrX	-	2344733	2364074	CG32796	FBtr0114528	boi-RD	CG32796-RD	2363997	2364047	4662	476	50	19066	93.24	0.0249659	9.79412	8.90306	10.7753	3734.69	3394.91	4108.85	0
chr2L	+	4031383	4085740	CG12676	FBtr0077465	ed-RA	CG12676-RA	4031399	4031449	1333	370	50	51284	26.66	0.00721473	3.6027	3.20563	4.04942	3695.22	3287.95	4153.41	0
chr3L	+	21872710	21916813	CG7437	FBtr0111017	mub-RD	CG7437-RD	21872731	21872781	12376	2934	50	43522	247.52	0.0674142	4.21813	4.05091	4.39228	3671.63	3526.07	3823.22	0
chr2R	+	3510749	3516156	CG30492	FBtr0088915	CG30492-RC	CG30492-RC	3510767	3510817	28079	795	50	5183	561.58	0.153386	35.3195	32.8955	37.9238	3661.22	3409.94	3931.18	0
chr3R	+	6090035	6110162	CG11870	FBtr0090030	CG11870-RB	CG11870-RB	6090054	6090104	11898	1307	50	19780	237.96	0.0660768	9.10329	8.59443	9.64246	3601.26	3399.96	3814.56	0
chr3L	+	16979736	16987501	CG3799	FBtr0075272	Exn-RC	CG3799-RC	16979758	16979808	13176	556	50	7560	263.52	0.073545	23.6978	21.7508	25.821	3583.11	3288.73	3904.14	0
chr3R	+	22707456	22736719	CG5507	FBtr0085065	T48-RA	CG5507-RA	22707473	22707523	9143	1484	50	28983	182.86	0.0512024	6.16105	5.83001	6.51099	3571.31	3379.42	3774.16	0
chr3R	-	3371449	3374799	CG1031	FBtr0081544	alpha-Est1-RA	CG1031-RA	3374728	3374778	1415	25	50	3150	28.3	0.00793651	56.6	37.5886	85.9136	3565.8	2368.08	5412.55	0
chr2R	+	7599768	7613850	CG13194	FBtr0113070	pyr-RB	CG13194-RB	7599794	7599844	16278	1265	50	13676	325.56	0.0924978	12.868	12.1475	13.6314	3519.65	3322.6	3728.47	0
chr3R	-	11674308	11679301	CG31150	FBtr0083189	CG31150-RA	CG31150-RA	11679230	11679280	16547	453	50	4774	330.94	0.094889	36.5276	33.2375	40.1474	3487.65	3173.52	3833.27	0
chr2L	+	4892117	4903889	CG3036	FBtr0077391	CG3036-RA	CG3036-RA	4892139	4892189	3606	240	50	11562	72.12	0.0207577	15.025	13.1584	17.1609	3474.38	3042.74	3968.28	0
chr3R	+	6702106	6703988	CG4649	FBtr0082324	Sodh-2-RA	CG4649-RA	6702126	6702176	6528	63	50	1676	130.56	0.0375895	103.619	80.3356	133.918	3473.31	2692.85	4488.93	0
chr3L	+	15228720	15235932	CG6890	FBtr0075607	Tollo-RA	CG6890-RA	15228738	15228788	44073	1780	50	7004	881.46	0.25414	24.7601	23.6076	25.9692	3468.4	3306.95	3637.77	0
chr2R	+	10107405	10118131	CG8468	FBtr0087533	CG8468-RA	CG8468-RA	10107432	10107482	16080	975	50	10504	321.6	0.0928218	16.4923	15.4519	17.6033	3464.7	3246.14	3698.1	0
chr3L	+	7862144	7887914	CG32365	FBtr0076746	CG32365-RA	CG32365-RA	7862173	7862223	2022	272	50	22938	40.44	0.0118581	7.43382	6.53753	8.45472	3410.34	2999.16	3878.69	0
chrX	+	16985858	16992520	CG16700	FBtr0074383	CG16700-RA	CG16700-RA	16985878	16985928	3933	149	50	6440	78.66	0.0231366	26.396	22.3449	31.1982	3399.8	2878.03	4018.33	0
chr2R	+	8324853	8328628	CG8529	FBtr0087929	Dyb-RA	CG8529-RA	8324877	8324927	11745	248	50	3574	234.9	0.06939	47.3589	41.6849	53.8187	3385.21	2979.64	3846.96	0
chr2R	+	12756910	12759359	CG6426	FBtr0087042	CG6426-RA	CG6426-RA	12756924	12756974	5243	71	50	2249	104.86	0.0315696	73.8451	58.0914	94.0274	3321.55	2612.95	4229.35	0
chr3R	-	11267965	11301927	CG14869	FBtr0083160	CG14869-RB	CG14869-RB	11301853	11301903	32070	6583	50	33629	641.4	0.195754	4.87164	4.74371	5.00302	3276.57	3190.53	3364.93	0
chr2R	+	8416561	8433044	CG8581	FBtr0087821	fra-RB	CG8581-RB	8416581	8416631	15834	1601	50	16230	316.68	0.0986445	9.89007	9.39145	10.4153	3210.32	3048.46	3380.81	0
chr2R	+	17062820	17065991	CG9441	FBtr0071578	Pu-RB	CG9441-RB	17062837	17062887	1193	22	50	2942	23.86	0.00747791	54.2273	35.0292	84.7675	3190.73	2061.12	4987.72	0
chr3R	-	20361926	20369632	CG5789	FBtr0089906	CG5789-RA	CG5789-RA	20369561	20369611	37027	1758	50	7498	740.54	0.234463	21.062	20.0723	22.1008	3158.46	3010.04	3314.23	0
chr3R	-	21545987	21566189	CG31092	FBtr0113388	LpR2-RG	CG31092-RG	21566122	21566172	19065	1285	50	10536	381.3	0.121963	14.8366	14.0161	15.7054	3126.36	2953.48	3309.43	0
chr3L	-	18996832	19038546	CG11614	FBtr0075039	nkd-RA	CG11614-RA	19038471	19038521	42866	11306	50	41138	857.32	0.274831	3.79144	3.71348	3.87104	3119.44	3055.3	3184.94	0
chr2R	+	9727562	9729248	CG6357	FBtr0087638	CG6357-RA	CG6357-RA	9727578	9727628	5537	53	50	1486	110.74	0.0356662	104.472	79.122	138.301	3104.9	2351.5	4110.32	0
chr3L	-	1966723	1970075	CG1927	FBtr0072853	CG1927-RA	CG1927-RA	1970000	1970050	83570	1720	50	3150	1671.4	0.546032	48.5872	46.3088	50.9784	3060.99	2917.46	3211.64	0
chr2L	-	13022671	13060138	CG9932	FBtr0089956	CG9932-RA	CG9932-RA	13060063	13060113	48877	11865	50	37013	977.54	0.320563	4.11943	4.03741	4.20311	3049.45	2988.73	3111.4	0
chr2L	-	11151506	11155716	CG6287	FBtr0080222	CG6287-RA	CG6287-RA	11155646	11155696	25123	665	50	4007	502.46	0.16596	37.7789	34.9537	40.8349	3027.6	2801.19	3272.51	0
chr3R	-	22296825	22360955	CG6490	FBtr0302209	CG6490-RB	CG6490-RB	22360877	22360927	36825	13499	50	54766	736.5	0.246485	2.72798	2.67458	2.78245	2988.01	2929.52	3047.67	0
chr3L	-	7334983	7338281	CG8596	FBtr0076881	CG8596-RA	CG8596-RA	7338209	7338259	6044	126	50	3092	120.88	0.0407503	47.9683	40.0707	57.4624	2966.36	2477.97	3553.47	0
chr2R	-	6363133	6366067	CG12891	FBtr0301281	CPTI-RC	CG12891-RC	6366005	6366055	5895	110	50	2732	117.9	0.0402635	53.5909	44.2053	65.025	2928.21	2415.38	3552.97	0
chr2R	-	14441624	14499280	CG30115	FBtr0300421	CG30115-RE	CG30115-RE	14499204	14499254	22800	6576	50	42094	456	0.156222	3.46715	3.373	3.56394	2918.93	2839.66	3000.41	0
chr2R	+	4487955	4498743	CG8643	FBtr0088692	rgr-RA	CG8643-RA	4487958	4488008	51844	3791	50	10586	1036.88	0.358114	13.6755	13.2301	14.136	2895.39	2801.08	2992.88	0
chr2R	+	11905244	11912139	CG8399	FBtr0087207	CG8399-RA	CG8399-RA	11905272	11905322	10978	508	50	6684	219.56	0.0760024	21.6102	19.7521	23.6452	2888.86	2640.46	3160.88	0
chr3R	-	20085358	20096952	CG5695	FBtr0301367	jar-RG	CG5695-RG	20096880	20096930	36450	2887	50	11347	729	0.254428	12.6256	12.1539	13.1156	2865.25	2758.2	2976.46	0
chr2R	+	19570906	19572177	CG5431	FBtr0114542	CG5431-RB	CG5431-RB	19570930	19570980	2139	16	50	1071	42.78	0.0149393	133.688	80.2178	226.346	2863.59	1718.27	4848.32	0
chr3L	+	2466861	2475484	CG33232	FBtr0100539	CG33232-RD	CG33232-RD	2466881	2466931	20642	1235	50	8420	412.84	0.146675	16.7142	15.7751	17.7096	2814.67	2656.52	2982.29	0
chr3R	-	5851023	5868617	CG33208	FBtr0082208	Mical-RE	CG33208-RE	5868544	5868594	18673	2318	50	17348	373.46	0.133618	8.05565	7.71354	8.41301	2794.99	2676.29	2918.98	0
chr3L	+	1463819	1468483	CG1004	FBtr0072694	rho-RA	CG1004-RA	1463834	1463884	57846	1871	50	4450	1156.92	0.420449	30.9172	29.5182	32.3828	2751.63	2627.12	2882.07	0
chr2R	+	11136289	11140010	CG8095	FBtr0087369	scb-RB	CG8095-RB	11136308	11136358	1366	36	50	3519	27.32	0.0102302	37.9444	26.9694	53.6323	2670.53	1898.11	3774.64	0
chr2L	-	9940769	9947388	CG5853	FBtr0079894	CG5853-RA	CG5853-RA	9947314	9947364	9521	458	50	6419	190.42	0.0713507	20.7882	18.9076	22.8581	2668.79	2427.36	2934.52	0
chr2R	-	5911989	5913539	CG15862	FBtr0112901	Pka-R2-RD	CG15862-RD	5913470	5913520	18041	184	50	1350	360.82	0.136296	98.0489	84.5904	113.694	2647.32	2283.94	3069.73	0
chr3L	-	20528585	20533514	CG4786	FBtr0078213	Rcd2-RA	CG4786-RA	20533442	20533492	14120	503	50	4683	282.4	0.10741	28.0716	25.6583	30.7145	2629.18	2403.16	2876.72	0
chr2L	-	19972023	20017296	CG13966	FBtr0302173	CG13966-RB	CG13966-RB	20017230	20017280	744	227	50	40072	14.88	0.0056648	3.27753	2.81751	3.81354	2626.75	2258.07	3056.33	0
chrX	+	13677749	13685026	CG33174	FBtr0073826	inaE-RA	CG33174-RA	13677792	13677842	5941	327	50	6981	118.82	0.0468414	18.1682	16.2301	20.341	2536.64	2266.05	2840.01	0
chr2L	-	20969115	21051979	CG42238	FBtr0290305	CG42238-RA	CG42238-RA	21051898	21051948	25952	13618	50	66421	519.04	0.205026	1.90571	1.86649	1.94576	2531.59	2479.49	2584.78	0
chr2L	+	9521215	9528365	CG3811	FBtr0301909	Oatp30B-RE	CG3811-RE	9521237	9521287	2275	125	50	6925	45.5	0.0180505	18.2	15.146	21.885	2520.7	2097.72	3031.08	0
chr2L	+	9125739	9151051	CG32982	FBtr0079771	CG32982-RA	CG32982-RA	9125764	9125814	34262	6594	50	24026	685.24	0.274453	5.19594	5.06033	5.33519	2496.75	2431.59	2563.66	0
chr3R	+	9540931	9543623	CG34383	FBtr0112621	CG34383-RC	CG34383-RC	9540957	9541007	21410	439	49	2492	436.939	0.176164	48.7699	44.3247	53.6667	2480.3	2254.23	2729.33	0
chr3L	+	20224773	20226355	CG13813	FBtr0074827	CG13813-RA	CG13813-RA	20224790	20224840	1581	18	50	1382	31.62	0.0130246	87.8333	54.2338	144.14	2427.71	1499.02	3984.02	0
chr3R	+	11491908	11499383	CG33207	FBtr0083161	pxb-RA	CG33207-RA	11491929	11491979	24035	1474	50	7271	480.7	0.202723	16.306	15.4652	17.1927	2371.21	2248.95	2500.17	0
chrX	+	580873	643529	CG5227	FBtr0302260	sdk-RF	CG5227-RF	580895	580945	8583	4484	50	61668	171.66	0.0727119	1.91414	1.84594	1.98487	2360.82	2276.7	2448.05	0
chr2R	+	5866824	5868284	CG2328	FBtr0088390	eve-RA	CG2328-RA	5866841	5866891	651	7	50	1252	13.02	0.00559105	93	42.8516	213.158	2328.72	1073	5337.47	0
chr3L	-	582824	589268	CG17181	FBtr0072563	CG17181-RA	CG17181-RA	589198	589248	50342	2699	50	6242	1006.84	0.432393	18.6521	17.9402	19.3924	2328.53	2239.66	2420.94	0
chr2L	+	7811440	7814205	CG7123	FBtr0079490	LanB1-RA	CG7123-RA	7811468	7811518	27977	617	50	2565	559.54	0.240546	45.3436	41.8346	49.1501	2326.13	2146.11	2521.4	0
chr2L	-	8985932	8989178	CG9552	FBtr0079782	rost-RA	CG9552-RA	8989102	8989152	55457	1457	50	3046	1109.14	0.478332	38.0625	36.121	40.109	2318.76	2200.49	2443.44	0
chr3L	-	19784323	19786659	CG42637	FBtr0302278	CG42637-RB	CG42637-RB	19786589	19786639	37817	693	50	2122	756.34	0.326579	54.57	50.5853	58.8717	2315.95	2146.84	2498.51	0
chr3R	-	7174313	7178874	CG6715	FBtr0301426	KP78a-RB	CG6715-RB	7178793	7178843	33505	1268	50	4347	670.1	0.291695	26.4235	24.9729	27.959	2297.26	2171.14	2430.76	0
chrX	+	18824368	18920905	CG42506	FBtr0300640	CG42506-RA	CG42506-RA	18824391	18824441	1755	1324	50	86604	35.1	0.015288	1.32553	1.23346	1.42448	2295.92	2136.45	2467.32	0
chr2R	-	20809028	20815795	CG15860	FBtr0072417	pain-RA	CG15860-RA	20815719	20815769	11042	632	50	6567	220.84	0.0962388	17.4715	16.113	18.9458	2294.71	2116.28	2488.34	0
chrX	+	16535003	16543730	CG4521	FBtr0074314	mthl1-RA	CG4521-RA	16535021	16535071	16360	1215	50	8431	327.2	0.144111	13.465	12.6973	14.2794	2270.47	2141.03	2407.8	0
chr2R	+	13680377	13685633	CG5036	FBtr0301142	CG5036-RB	CG5036-RB	13680396	13680446	1236	55	50	5040	24.72	0.0109127	22.4727	17.0256	29.7341	2265.25	1716.18	2997.19	0
chr2R	+	20145538	20152746	CG3376	FBtr0072266	CG3376-RA	CG3376-RA	20145566	20145616	17759	1095	50	6979	355.18	0.156899	16.2183	15.251	17.2473	2263.75	2128.74	2407.38	0
chr3L	-	14534633	14544071	CG9238	FBtr0075724	CG9238-RB	CG9238-RB	14543990	14544040	39287	3272	50	9237	785.74	0.354228	12.007	11.5845	12.445	2218.18	2140.12	2299.09	0
chr2R	+	17948463	17954245	CG42257	FBtr0299553	CG42257-RD	CG42257-RD	17948475	17948525	6121	307	50	5552	122.42	0.0552954	19.9381	17.751	22.3987	2213.93	1971.07	2487.15	0
chr2L	-	8008321	8009496	CG12560	FBtr0300761	CG12560-RB	CG12560-RB	8009419	8009469	12919	115	50	975	258.38	0.117949	112.339	93.1504	135.59	2190.61	1816.43	2644.01	0
chr2R	+	15066260	15114705	CG7097	FBtr0086504	hppy-RA	CG7097-RA	15066270	15066320	20337	8962	50	48143	406.74	0.186154	2.26925	2.21338	2.32653	2184.97	2131.17	2240.12	0
chr3R	-	17146482	17175319	CG16791	FBtr0084095	CG16791-RA	CG16791-RA	17175248	17175298	16966	4466	50	28484	339.32	0.15679	3.79893	3.67523	3.92679	2164.17	2093.71	2237.01	0
chr3R	-	12023724	12028802	CG6126	FBtr0083278	CG6126-RA	CG6126-RA	12028723	12028773	14149	638	50	4876	282.98	0.130845	22.1771	20.4701	24.0279	2162.71	1996.25	2343.2	0
chr2R	-	9813158	9829615	CG18076	FBtr0087617	shot-RG	CG18076-RG	9829542	9829592	18150	2724	50	16187	363	0.168283	6.663	6.39868	6.93828	2157.08	2071.51	2246.2	0
chr2R	+	15051653	15057578	CG10737	FBtr0100282	CG10737-RE	CG10737-RE	15051678	15051728	17893	953	50	5725	357.86	0.166463	18.7754	17.5818	20.0507	2149.79	2013.12	2295.81	0
chr2R	+	8201624	8204736	CG30046	FBtr0087895	CG30046-RB	CG30046-RB	8201648	8201698	9365	254	50	2912	187.3	0.0872253	36.8701	32.4904	41.8503	2147.31	1892.24	2437.36	0
chr3L	+	16858399	16870261	CG32171	FBtr0089458	Lmpt-RG	CG32171-RG	16858423	16858473	13305	1448	50	11652	266.1	0.124271	9.18854	8.70025	9.70439	2141.3	2027.51	2261.51	0
chr2R	-	11359970	11370336	CG8180	FBtr0087359	CG8180-RA	CG8180-RA	11370264	11370314	29699	2860	50	10128	593.98	0.282385	10.3843	9.99147	10.7926	2103.44	2023.87	2186.14	0
chr3R	-	19719889	19748752	CG13598	FBtr0112888	sba-RC	CG13598-RC	19748687	19748737	22278	6063	50	28388	445.56	0.213576	3.67442	3.5712	3.78063	2086.19	2027.58	2146.49	0
chr2L	-	5785043	5800169	CG9171	FBtr0301236	CG9171-RE	CG9171-RE	5800100	5800150	8673	1256	50	14919	173.46	0.0841879	6.90525	6.50566	7.32954	2060.39	1941.16	2186.99	0
chr3R	+	5970422	5977269	CG3953	FBtr0082181	Invadolysin-RA	CG3953-RA	5970442	5970492	4091	264	50	6644	81.82	0.0397351	15.4962	13.6578	17.586	2059.14	1814.85	2336.83	0
chrX	-	19205061	19216095	CG8062	FBtr0074682	out-RA	CG8062-RA	19216026	19216076	11505	1122	50	9969	230.1	0.112549	10.254	9.63982	10.9076	2044.44	1921.99	2174.76	0
chr3R	-	5200764	5220265	CG8874	FBtr0082052	Fps85D-RA	CG8874-RA	5220190	5220240	30092	5735	50	19243	601.84	0.29803	5.24708	5.10046	5.39793	2019.39	1962.96	2077.45	0
chrX	-	18518082	18528936	CG6531	FBtr0074617	wgn-RA	CG6531-RA	18528861	18528911	23499	2482	50	10590	469.98	0.234372	9.46777	9.08215	9.86984	2005.27	1923.6	2090.43	0
chr2R	-	16938107	16944698	CG3722	FBtr0071546	shg-RA	CG3722-RA	16944623	16944673	9947	639	50	6388	198.94	0.100031	15.5665	14.3587	16.877	1988.78	1834.46	2156.2	0
chr2L	-	17367509	17384112	CG6860	FBtr0080969	CG6860-RB	CG6860-RB	17384039	17384089	47851	7891	50	16388	957.02	0.481511	6.064	5.92087	6.2106	1987.54	1940.62	2035.58	0
chr3L	+	9756652	9763231	CG8177	FBtr0076324	CG8177-RH	CG8177-RH	9756669	9756719	46362	2976	50	6367	927.24	0.46741	15.5786	15.0092	16.1698	1983.78	1911.27	2059.06	0
chr3L	+	10509103	10552032	CG32062	FBtr0076289	CG32062-RB	CG32062-RB	10509134	10509184	9686	4172	50	42622	193.72	0.0978837	2.32167	2.23854	2.40789	1979.08	1908.22	2052.58	0
chrX	-	2407928	2439458	CG33950	FBtr0070451	trol-RF	CG33950-RF	2439386	2439436	11263	3541	50	31067	225.26	0.113979	3.18074	3.06231	3.30376	1976.32	1902.74	2052.76	0
chrX	-	4035557	4100123	CG3665	FBtr0070667	Fas2-RC	CG3665-RC	4100043	4100093	2312	1374	50	56742	46.24	0.0242149	1.68268	1.57312	1.79989	1909.57	1785.24	2042.58	0
chrX	-	6665477	6673707	CG3135	FBtr0070978	shf-RA	CG3135-RA	6673635	6673685	3293	280	50	8002	65.86	0.0349913	11.7607	10.3916	13.3129	1882.18	1663.07	2130.6	0
chr2R	-	7888983	7907350	CG8967	FBtr0088028	otk-RA	CG8967-RA	7907278	7907328	2235	434	50	18149	44.7	0.0239132	5.14977	4.64067	5.71527	1869.26	1684.47	2074.53	0
chr2R	-	8832043	8833849	CG3879	FBtr0087801	Mdr49-RA	CG3879-RA	8833774	8833824	982	17	50	1606	19.64	0.0105853	57.7647	35.1103	96.4099	1855.4	1127.74	3096.69	0
chr2R	+	14642501	14644588	CG15077	FBtr0086609	Cyp12b2-RA	CG15077-RA	14642524	14642574	7230	149	50	1887	144.6	0.0789613	48.5235	41.135	57.2702	1831.28	1552.43	2161.38	0
chr2L	-	16264061	16287728	CG7664	FBtr0080854	crp-RA	CG7664-RA	16287654	16287704	57331	13779	50	21914	1146.62	0.628776	4.16075	4.08391	4.23904	1823.57	1789.9	1857.89	0
chr3L	+	22129192	22158392	CG12673	FBtr0301492	olf413-RB	CG12673-RB	22129212	22129262	15352	4924	50	28965	307.04	0.169998	3.11779	3.0189	3.21992	1806.14	1748.85	1865.3	0
chr2R	+	5301849	5305353	CG8805	FBtr0088506	wun2-RA	CG8805-RA	5301869	5301919	17620	646	50	3304	352.4	0.195521	27.2755	25.197	29.5273	1802.37	1665.01	1951.17	0
chr3L	-	2189158	2192180	CG5707	FBtr0072912	CG5707-RA	CG5707-RA	2192107	2192157	17203	539	50	2820	344.06	0.191135	31.9165	29.2681	34.8073	1800.09	1650.72	1963.13	0
chr3R	-	2214884	2231613	CG1021	FBtr0300261	CG1021-RH	CG1021-RH	2231533	2231583	12779	2358	50	16480	255.58	0.143083	5.41942	5.18524	5.66422	1786.24	1709.06	1866.93	0
chr2R	-	3471838	3474581	CG1363	FBtr0088952	blow-RA	CG1363-RA	3474507	3474557	26971	764	50	2508	539.42	0.304625	35.3024	32.8322	37.9601	1770.77	1646.86	1904.08	0
chr2R	-	10092962	10099916	CG8404	FBtr0087576	Sox15-RA	CG8404-RA	10099832	10099882	667	51	50	6710	13.34	0.0076006	13.0784	9.75646	17.578	1755.13	1309.32	2358.97	0
chr3R	+	17867918	17905043	CG10293	FBtr0084177	how-RA	CG10293-RA	17867950	17868000	14724	6183	50	36708	294.48	0.168437	2.38137	2.31142	2.45344	1748.31	1696.95	1801.22	0
chr2L	-	15044963	15057840	CG7595	FBtr0080723	ck-RA	CG7595-RA	15057761	15057811	12802	1864	50	12677	256.04	0.147038	6.86803	6.54035	7.2122	1741.32	1658.24	1828.58	0
chr3L	-	12204731	12259894	CG42318	FBtr0301054	app-RJ	CG42318-RJ	12259812	12259862	7928	5069	50	54776	158.56	0.0925405	1.56402	1.50961	1.62039	1713.41	1653.81	1775.17	0
chr3L	+	12686743	12702491	CG10601	FBtr0075912	mirr-RB	CG10601-RB	12686763	12686813	1981	360	50	15514	39.62	0.0232048	5.50278	4.91082	6.16688	1707.4	1523.73	1913.46	0
chr3L	+	9608019	9617080	CG3322	FBtr0076382	LanB2-RA	CG3322-RA	9608046	9608096	41641	4395	50	8859	832.82	0.496106	9.47463	9.18351	9.77501	1678.71	1627.13	1731.94	0
chr3R	-	10937311	10957646	CG6934	FBtr0083039	CG6934-RA	CG6934-RA	10957571	10957621	42276	10111	50	20056	845.52	0.504138	4.18119	4.0912	4.27316	1677.16	1641.06	1714.05	0
chr2L	+	8163150	8180072	CG8486	FBtr0300331	CG8486-RD	CG8486-RD	8163101	8163151	31789	6357	50	16716	635.78	0.380294	5.00063	4.86732	5.1376	1671.81	1627.24	1717.6	0
chr2L	+	19190349	19208615	CG17348	FBtr0081195	drl-RA	CG17348-RA	19190370	19190420	3598	806	50	18044	71.96	0.0446686	4.46402	4.13277	4.822	1610.98	1491.43	1740.16	0
chr2R	-	11801620	11809652	CG8355	FBtr0087302	sli-RA	CG8355-RA	11809584	11809634	74818	7300	50	7826	1496.36	0.932788	10.249	10.0049	10.4991	1604.18	1565.97	1643.32	0
chr2L	-	11526862	11528201	CG31705	FBtr0080243	CG31705-RB	CG31705-RB	11528127	11528177	28068	399	50	1139	561.36	0.350307	70.3459	63.6525	77.7526	1602.48	1450	1771.21	0
chr3R	+	10624712	10626887	CG14856	FBtr0082992	CG14856-RA	CG14856-RA	10624734	10624784	2069	51	50	1975	41.38	0.0258228	40.5686	30.4893	54.1274	1602.46	1204.33	2138.03	0
chr2R	+	20899611	20917609	CG3533	FBtr0072397	uzip-RA	CG3533-RA	20899619	20899669	10689	2424	50	17798	213.78	0.136195	4.40965	4.21841	4.6096	1569.66	1501.58	1640.83	0
chr2L	-	3294926	3303129	CG9663	FBtr0077604	CG9663-RA	CG9663-RA	3303058	3303108	8580	892	50	8001	171.6	0.111486	9.61883	8.97268	10.3119	1539.21	1435.81	1650.11	0
chr3L	+	22721247	22722716	CG11367	FBtr0078528	CG11367-RA	CG11367-RA	22721245	22721295	16085	266	50	1269	321.7	0.209614	60.4699	53.4774	68.3922	1534.73	1357.26	1735.79	0
chr2R	+	4332223	4334676	CG2060	FBtr0088745	Cyp4e2-RA	CG2060-RA	4332241	4332291	26577	767	50	2212	531.54	0.346745	34.6506	32.23	37.2547	1532.94	1425.86	1648.15	0
chr3L	+	11063664	11066448	CG33048	FBtr0076206	Mocs1-RB	CG33048-RB	11063686	11063736	17271	587	50	2584	345.42	0.227167	29.4225	27.0768	31.9736	1520.55	1399.33	1652.4	0
chr2R	+	2933306	2936050	CG12840	FBtr0089032	Tsp42El-RA	CG12840-RA	2933308	2933358	2661	85	50	2426	53.22	0.0350371	31.3059	25.0989	39.097	1518.96	1217.8	1896.99	0
chr2R	-	16720069	16723530	CG11312	FBtr0071562	insc-RA	CG11312-RA	16723460	16723510	4055	175	50	3259	81.1	0.0536975	23.1714	19.8652	27.0393	1510.31	1294.82	1762.42	0
chr2L	+	2130817	2137054	CG7254	FBtr0100485	GlyP-RB	CG7254-RB	2130851	2130901	6243	505	50	6030	124.86	0.0837479	12.3624	11.2795	13.5504	1490.9	1360.3	1634.18	0
chr3R	-	4571534	4573388	CG9801	FBtr0081944	CG9801-RA	CG9801-RA	4573312	4573362	1875	42	50	1654	37.5	0.025393	44.6429	32.5806	61.3951	1476.79	1077.77	2030.95	0
chr2R	+	7110379	7114251	CG7737	FBtr0088105	CG7737-RA	CG7737-RA	7110399	7110449	8498	422	50	3657	169.96	0.115395	20.1374	18.2412	22.2333	1472.85	1334.16	1626.14	0
chrX	+	5811195	5835703	CG3726	FBtr0070858	CG3726-RA	CG3726-RA	5811215	5811265	13692	3455	50	18514	273.84	0.186616	3.96295	3.81712	4.11437	1467.4	1413.4	1523.47	0
chrX	+	13457859	13470091	CG32632	FBtr0113443	Tango13-RC	CG32632-RC	13457889	13457939	5579	909	50	11921	111.58	0.076252	6.13751	5.7185	6.58744	1463.31	1363.4	1570.58	0
chrX	+	19247220	19364074	CG12199	FBtr0074708	kek5-RA	CG12199-RA	19247242	19247292	5070	7341	50	105707	101.4	0.0694467	0.690642	0.66625	0.715925	1460.11	1408.55	1513.57	0
chr3L	+	3515764	3543432	CG10579	FBtr0073131	Eip63E-RD	CG10579-RD	3515798	3515848	10481	3959	50	27404	209.62	0.144468	2.64739	2.5519	2.74645	1450.98	1398.65	1505.27	0
chr3R	+	22362071	22407239	CG42614	FBtr0302097	scrib-RI	CG42614-RI	22362095	22362145	16621	8665	50	37636	332.42	0.230232	1.91818	1.86884	1.96882	1443.85	1406.71	1481.97	0
chr2R	+	18015314	18017693	CG6698	FBtr0071762	NtR-RA	CG6698-RA	18015331	18015381	12539	379	50	2179	250.78	0.173933	33.0844	29.8334	36.6946	1441.82	1300.14	1599.15	0
chr2R	-	3337065	3339056	CG30502	FBtr0300959	CG30502-RB	CG30502-RB	3338980	3339030	2242	56	50	1791	44.84	0.0312674	40.0357	30.4902	52.6943	1434.08	1092.16	1887.51	0
chr2L	+	8370532	8371914	CG17292	FBtr0079648	CG17292-RB	CG17292-RB	8370551	8370601	26688	448	50	1182	533.76	0.379019	59.5714	54.2039	65.4772	1408.27	1281.38	1547.88	0
chr3R	-	10906169	10921350	CG6966	FBtr0113236	CG6966-RB	CG6966-RB	10921280	10921330	10781	2302	50	14961	215.62	0.153867	4.68332	4.47609	4.90018	1401.34	1339.34	1466.23	0
chr2R	-	14647584	14648577	CG42351	FBtr0299943	CG42351-RC	CG42351-RC	14648509	14648559	792	9	50	793	15.84	0.0113493	88	44.4058	181.044	1395.68	704.277	2871.36	0
chr2R	-	6627901	6670371	CG33144	FBtr0088254	CG33144-RA	CG33144-RA	6670331	6670381	5641	3427	50	42195	112.82	0.0812182	1.64605	1.57727	1.71782	1389.1	1331.06	1449.67	0
chr2R	-	2044781	2056587	CG1765	FBtr0086008	EcR-RA	CG1765-RA	2056517	2056567	2168	321	50	10238	43.36	0.0313538	6.75389	5.99702	7.60749	1382.93	1227.95	1557.71	0
chr3R	+	7394952	7401659	CG14709	FBtr0302027	CG14709-RB	CG14709-RB	7394972	7395022	41384	3901	50	6502	827.68	0.599969	10.6086	10.2646	10.9641	1379.54	1334.8	1425.77	0
chr2L	-	7786157	7790557	CG7149	FBtr0079496	CG7149-RA	CG7149-RA	7790482	7790532	3511	215	50	4197	70.22	0.0512271	16.3302	14.1981	18.7882	1370.76	1191.79	1577.08	0
chr2L	-	8200465	8205128	CG8451	FBtr0079637	CG8451-RA	CG8451-RA	8205050	8205100	18809	1225	50	4463	376.18	0.274479	15.3543	14.486	16.2749	1370.52	1293.02	1452.7	0
chr3R	+	24949138	24953972	CG11880	FBtr0085372	CG11880-RB	CG11880-RB	24949156	24949206	48346	3292	50	4633	966.92	0.710555	14.6859	14.1742	15.2161	1360.8	1313.39	1409.93	0
chr3L	-	11195408	11199111	CG6199	FBtr0076187	CG6199-RA	CG6199-RA	11199043	11199093	18968	979	50	3499	379.36	0.279794	19.3749	18.1602	20.6715	1355.85	1270.85	1446.59	0
chr3R	-	5525599	5531139	CG31352	FBtr0082092	CG31352-RA	CG31352-RA	5531061	5531111	22363	1749	50	5298	447.26	0.330125	12.7862	12.1752	13.4279	1354.82	1290.09	1422.82	0
chr3R	+	5417033	5448516	CG8312	FBtr0082075	CG8312-RA	CG8312-RA	5417054	5417104	7789	3605	50	31152	155.78	0.115723	2.16061	2.07656	2.24807	1346.15	1293.78	1400.64	0
chr3R	-	8817171	8818946	CG18550	FBtr0082723	yellow-f-RA	CG18550-RA	8818847	8818897	37759	888	50	1575	755.18	0.56381	42.5214	39.7624	45.4736	1339.42	1252.51	1432.42	0
chrX	+	11387203	11449079	CG32666	FBtr0073508	CG32666-RA	CG32666-RA	11387220	11387270	7078	5757	50	54209	141.56	0.1062	1.22946	1.18724	1.27318	1332.96	1287.19	1380.35	0
chr2L	-	13547929	13549323	CG9239	FBtr0080513	B4-RA	CG9239-RA	13549250	13549300	30915	551	50	1183	618.3	0.465765	56.1071	51.5299	61.0954	1327.49	1219.2	1445.52	0
chrX	-	9390370	9394176	CG42611	FBtr0302153	CG42611-RA	CG42611-RA	9394096	9394146	13555	743	50	3602	271.1	0.206274	18.2436	16.9335	19.6559	1314.27	1219.89	1416.01	0
chr3R	-	18354642	18356293	CG33099	FBtr0084288	CG33099-RA	CG33099-RA	18356213	18356263	26717	602	50	1451	534.34	0.414886	44.3804	40.9039	48.1555	1287.92	1187.03	1397.47	0
chr2R	+	11736097	11741092	CG8253	FBtr0087287	tun-RA	CG8253-RA	11736121	11736171	15587	1162	50	4788	311.74	0.24269	13.4139	12.6322	14.2444	1284.52	1209.66	1364.04	0
chr2R	+	6505169	6524889	CG11883	FBtr0088283	CG11883-RB	CG11883-RB	6505189	6505239	10916	809	50	4743	218.32	0.170567	13.4932	12.5553	14.5018	1279.97	1190.99	1375.64	0
chr2L	+	2492955	2498234	CG9884	FBtr0077778	oaf-RB	CG9884-RB	2492974	2493024	19228	1462	50	4799	384.56	0.304647	13.1518	12.4664	13.8752	1262.31	1196.52	1331.74	0
chr2R	-	1662279	1670360	CG11163	FBtr0086054	CG11163-RB	CG11163-RB	1670286	1670336	13881	1683	50	7611	277.62	0.221127	8.24777	7.83839	8.67865	1255.48	1193.16	1321.06	0
chr2R	-	2529922	2532600	CG3174	FBtr0086148	Fmo-2-RA	CG3174-RA	2532531	2532581	27533	1087	50	2478	550.66	0.43866	25.3293	23.8289	26.925	1255.32	1180.96	1334.4	0
chr3L	-	5568396	5570446	CG10596	FBtr0077131	Msr-110-RA	CG10596-RA	5570356	5570406	813	24	50	1850	16.26	0.012973	33.875	22.2469	52.0202	1253.38	823.134	1924.75	0
chr3R	-	22811344	22814232	CG31075	FBtr0085080	CG31075-RA	CG31075-RA	22814162	22814212	7569	325	50	2687	151.38	0.120953	23.2892	20.8113	26.0665	1251.56	1118.4	1400.81	0
chr2L	-	10491682	10506776	CG7438	FBtr0080036	Myo31DF-RB	CG7438-RB	10506703	10506753	38196	9113	50	14834	763.92	0.614332	4.19137	4.09641	4.28854	1243.5	1215.32	1272.32	0
chr3R	-	21842231	21843189	CG6104	FBtr0084981	m2-RA	CG6104-RA	21843124	21843174	11741	139	50	735	234.82	0.189116	84.4676	71.2362	100.217	1241.67	1047.17	1473.19	0
chrX	-	10222910	10223841	CG2227	FBtr0071472	Gip-RA	CG2227-RA	10223772	10223822	17407	205	50	731	348.14	0.280438	84.9122	73.8276	97.6939	1241.42	1079.36	1428.29	0
chrX	-	13130706	13151210	CG1771	FBtr0073732	mew-RB	CG1771-RB	13151140	13151190	6664	2102	50	19519	133.28	0.10769	3.17031	3.0177	3.33067	1237.63	1178.05	1300.23	0
chr2R	+	4537155	4552728	CG2411	FBtr0089427	ptc-RA	CG2411-RA	4537173	4537223	34050	8579	50	15332	681	0.559549	3.96899	3.87585	4.06439	1217.05	1188.49	1246.3	0
chr3R	-	24346387	24366043	CG33103	FBtr0301837	Ppn-RE	CG33103-RE	24365973	24366023	30854	9911	50	19424	617.08	0.510245	3.11311	3.04325	3.18457	1209.38	1182.24	1237.14	0
chr2R	+	17081078	17086941	CG15658	FBtr0071583	CG15658-RA	CG15658-RA	17081095	17081145	725	68	50	5648	14.5	0.0120397	10.6618	8.26082	13.7839	1204.35	933.142	1557.03	0
chr2R	+	3970483	3974654	CG8714	FBtr0088777	sut1-RA	CG8714-RA	3970504	3970554	10685	706	50	3968	213.7	0.177923	15.1346	14.0147	16.3447	1201.08	1112.21	1297.12	0
chr2L	+	12027448	12034123	CG5304	FBtr0080292	l(2)01810-RA	CG5304-RA	12027465	12027515	12275	1337	50	6474	245.5	0.206518	9.181	8.67368	9.71819	1188.76	1123.07	1258.31	0
chr2R	+	11399317	11403102	CG8182	FBtr0087332	GalNAc-T1-RB	CG8182-RB	11399335	11399385	9923	600	50	3580	198.46	0.167598	16.5383	15.2176	17.9748	1184.14	1089.58	1287	0
chr2L	-	10745115	10756316	CG17124	FBtr0080117	CG17124-RA	CG17124-RA	10756244	10756294	16173	3022	50	10956	323.46	0.275831	5.35175	5.14688	5.56481	1172.68	1127.78	1219.36	0
chr3R	-	19764641	19768821	CG5320	FBtr0089498	Gdh-RA	CG5320-RA	19768751	19768801	42167	2859	50	3957	843.34	0.722517	14.7489	14.1981	15.3211	1167.23	1123.64	1212.51	0
chr3L	-	18878116	18883582	CG3961	FBtr0075078	CG3961-RC	CG3961-RC	18883503	18883553	12695	1147	50	5266	253.9	0.217812	11.068	10.4142	11.7631	1165.68	1096.83	1238.89	0
chr2L	-	9684656	9699293	CG4379	FBtr0079851	Pka-C1-RB	CG4379-RB	9699215	9699265	13303	3303	50	14421	266.06	0.229041	4.02755	3.87626	4.18476	1161.63	1117.99	1206.97	0
chr3R	+	22977389	22983325	CG5889	FBtr0085110	Mdh-RA	CG5889-RA	22977414	22977464	15880	1579	50	5736	317.6	0.275279	10.057	9.54689	10.5945	1153.74	1095.22	1215.4	0
chrX	+	9479925	9482437	CG3001	FBtr0071362	Hex-A-RB	CG3001-RB	9479946	9479996	38216	1533	50	2306	764.32	0.664788	24.9289	23.6804	26.2436	1149.72	1092.14	1210.35	0
chr2R	+	5762789	5763750	CG12744	FBtr0088378	CG12744-RB	CG12744-RB	5762808	5762858	30881	411	50	761	617.62	0.540079	75.1363	68.0912	82.92	1143.57	1036.35	1262.04	0
chr3R	-	11357859	11363010	CG18522	FBtr0083154	CG18522-RA	CG18522-RA	11362938	11362988	10681	924	50	4946	213.62	0.186818	11.5595	10.8021	12.3705	1143.47	1068.55	1223.69	0
chr2R	-	5498644	5571356	CG1794	FBtr0088501	Mmp2-RB	CG1794-RB	5571287	5571337	12888	16321	50	72327	257.76	0.225656	0.789657	0.771575	0.808163	1142.27	1116.11	1169.04	0
chr3R	+	22055979	22059070	CG12290	FBtr0084990	CG12290-RA	CG12290-RA	22056003	22056053	41804	2138	50	2884	836.08	0.741331	19.5529	18.7169	20.4264	1127.81	1079.59	1178.19	0
chr3L	-	14769596	14779441	CG5295	FBtr0300190	bmm-RB	CG5295-RB	14779374	14779424	11272	1941	50	9638	225.44	0.20139	5.80732	5.53262	6.09572	1119.42	1066.47	1175.01	0
chr2L	-	7185461	7188103	CG4496	FBtr0079419	CG4496-RA	CG4496-RA	7188027	7188077	9587	421	50	2441	191.74	0.17247	22.772	20.6309	25.1381	1111.73	1007.2	1227.24	0
chr3L	-	19640376	19642942	CG8782	FBtr0074961	Oat-RA	CG8782-RA	19642869	19642919	4433	189	50	2366	88.66	0.0798817	23.455	20.228	27.2071	1109.89	957.189	1287.44	0
chrX	-	13734073	13739895	CG32626	FBtr0301044	CG32626-RE	CG32626-RE	13739822	13739872	2418	235	50	5362	48.36	0.0438269	10.2894	8.98075	11.7917	1103.43	963.096	1264.55	0
chr2L	-	7205250	7220029	CG13784	FBtr0110799	CG13784-RC	CG13784-RC	7219956	7220006	11481	3040	50	14574	229.62	0.208591	3.77664	3.6279	3.9315	1100.82	1057.46	1145.95	0
chr3L	-	18160842	18178737	CG5123	FBtr0075133	W-RA	CG5123-RA	18178669	18178719	5489	1766	50	17666	109.78	0.099966	3.10815	2.94482	3.28058	1098.17	1040.46	1159.1	0
chr3L	+	7341447	7346722	CG8593	FBtr0076846	qm-RA	CG8593-RA	7341469	7341519	9557	883	50	5065	191.14	0.174334	10.8233	10.0964	11.603	1096.4	1022.77	1175.38	0
chr3R	-	5987186	5996207	CG6264	FBtr0082183	Best1-RA	CG6264-RA	5996137	5996187	14956	2407	50	8816	299.12	0.273026	6.21354	5.95037	6.48841	1095.57	1049.17	1144.04	0
chr3L	+	4240310	4242603	CG14997	FBtr0073226	CG14997-RA	CG14997-RA	4240328	4240378	18809	721	50	2093	376.18	0.344482	26.0874	24.201	28.1222	1092.02	1013.05	1177.19	0
chr2L	-	82456	87382	CG11450	FBtr0290323	net-RB	CG11450-RB	87311	87361	12116	1050	50	4726	242.32	0.222175	11.539	10.8286	12.2964	1090.67	1023.52	1162.26	0
chr2R	-	6687924	6696438	CG12340	FBtr0088253	CG12340-RA	CG12340-RA	6696357	6696407	9696	1474	50	8283	193.92	0.177955	6.57802	6.22494	6.95123	1089.71	1031.22	1151.54	0
chr3R	-	3312305	3317323	CG1131	FBtr0289953	alpha-Est10-RB	CG1131-RB	3317250	3317300	29860	2640	50	4814	597.2	0.5484	11.3106	10.8672	11.7722	1088.99	1046.29	1133.43	0
chr2R	-	2645106	2646404	CG9436	FBtr0086134	CG9436-RA	CG9436-RA	2646336	2646386	41477	840	50	1098	829.54	0.765027	49.3774	46.0907	52.9005	1084.33	1012.15	1161.7	0
chr2R	+	15999016	16004437	CG8896	FBtr0086309	18w-RA	CG8896-RA	15999036	15999086	20718	1989	50	5197	414.36	0.382721	10.4163	9.94526	10.9097	1082.67	1033.71	1133.96	0
chr3L	-	12789334	12798170	CG10967	FBtr0300561	Atg1-RB	CG10967-RB	12798092	12798142	5097	821	50	8611	101.94	0.0953432	6.20828	5.76328	6.6879	1069.19	992.552	1151.79	0
chr2R	+	8340700	8353154	CG12369	FBtr0087933	Lac-RA	CG12369-RA	8340726	8340776	12267	2808	50	12236	245.34	0.229487	4.36859	4.1922	4.55243	1069.08	1025.91	1114.07	0
chr2L	+	20797717	20809965	CG9328	FBtr0081415	CG9328-RB	CG9328-RB	20797750	20797800	11869	2670	50	12016	237.38	0.222204	4.44532	4.26161	4.63697	1068.3	1024.15	1114.36	0
chr3L	-	17756154	17757253	CG32178	FBtr0110847	Msi-RC	CG32178-RC	17757176	17757226	19690	333	50	899	393.8	0.370412	59.1291	52.9856	65.9956	1063.14	952.682	1186.6	0
chr3L	-	16347845	16352525	CG4893	FBtr0075425	CG4893-RA	CG4893-RA	16352453	16352503	803	68	50	4480	16.06	0.0151786	11.8088	9.15965	15.2502	1058.07	820.705	1366.42	0
chrX	+	10280000	10302119	CG2096	FBtr0071447	flw-RB	CG2096-RB	10280030	10280080	8240	3166	50	20294	164.8	0.156007	2.60265	2.49761	2.71212	1056.36	1013.73	1100.8	0
chr2R	+	7061308	7070579	CG7734	FBtr0088101	shn-RD	CG7734-RD	7061328	7061378	29394	5096	50	9021	587.88	0.564904	5.76805	5.5984	5.94286	1040.67	1010.06	1072.21	0
chr3R	+	7026138	7028604	CG31299	FBtr0113220	nocturnin-RE	CG31299-RE	7026158	7026208	8070	352	50	2263	161.4	0.155546	22.9261	20.5775	25.5466	1037.64	931.338	1156.24	0
chr3R	+	27136880	27196498	CG34347	FBtr0290046	CG34347-RB	CG34347-RB	27136903	27136953	30328	31756	50	54150	606.56	0.586445	0.955032	0.940091	0.970211	1034.3	1018.12	1050.74	0
chr2L	-	3646287	3656951	CG10033	FBtr0089304	for-RA	CG10033-RA	3656870	3656920	4772	495	50	5363	95.44	0.0922991	9.6404	8.7791	10.5871	1034.03	941.646	1135.57	0
chr2R	+	15116571	15131256	CG11949	FBtr0301279	cora-RE	CG11949-RE	15116592	15116642	25421	7118	50	14454	508.42	0.492459	3.57137	3.47842	3.66681	1032.41	1005.54	1060	0
chr2R	-	9468091	9480774	CG6191	FBtr0087678	CG6191-RA	CG6191-RA	9480766	9480816	17593	4161	50	12181	351.86	0.341598	4.22807	4.08701	4.37401	1030.04	995.677	1065.6	0
chr3R	-	16380281	16383376	CG4241	FBtr0089482	att-ORFA-RC	CG4241-RC	16383298	16383348	5624	316	50	2888	112.48	0.109418	17.7975	15.8666	19.9667	1027.98	916.458	1153.27	0
chr2L	+	20831251	20832860	CG31674	FBtr0081423	CG31674-RA	CG31674-RA	20831277	20831327	8609	238	50	1409	172.18	0.168914	36.1723	31.7396	41.235	1019.33	894.423	1162	0
chr2R	+	7254217	7255546	CG13204	FBtr0088128	CG13204-RA	CG13204-RA	7254237	7254287	5603	140	44	1119	127.341	0.125112	40.0214	33.7352	47.5072	1017.82	857.948	1208.2	0
chr3R	+	14960885	14962862	CG6042	FBtr0083731	Cyp12a4-RA	CG6042-RA	14960904	14960954	3571	121	50	1709	71.42	0.0708016	29.5124	24.5321	35.53	1008.73	838.505	1214.42	0
chr3R	+	19967117	19973212	CG6173	FBtr0084549	kal-1-RA	CG6173-RA	19967140	19967190	3042	356	50	5895	60.84	0.0603902	8.54494	7.64542	9.55162	1007.45	901.395	1126.14	0
chr3R	+	20672736	20676134	CG7005	FBtr0084703	Esp-RA	CG7005-RA	20672758	20672808	6558	417	50	3198	131.16	0.130394	15.7266	14.2277	17.3854	1005.87	910.004	1111.97	0
chr3L	-	12264753	12270341	CG4300	FBtr0076010	CG4300-RB	CG4300-RB	12270268	12270318	5859	635	50	5388	117.18	0.117854	9.22677	8.49437	10.0229	994.277	915.353	1080.07	0
chr2L	+	19549694	19556455	CG10363	FBtr0081254	TepIV-RA	CG10363-RA	19549722	19549772	44806	5909	50	6556	896.12	0.901312	7.58267	7.37905	7.79192	994.24	967.541	1021.68	0
chrX	+	6224879	6226783	CG42240	FBtr0290308	CG42240-RA	CG42240-RA	6224898	6224948	13866	478	50	1703	277.32	0.280681	29.0084	26.4538	31.8125	988.025	901.018	1083.53	0
chr2R	-	20675526	20680927	CG2928	FBtr0072427	Reg-5-RA	CG2928-RA	20680858	20680908	14254	1513	50	5185	285.08	0.291803	9.42102	8.93161	9.9374	976.96	926.208	1030.51	0
chr2R	-	13577779	13582856	CG14485	FBtr0086889	swi2-RA	CG14485-RA	13582782	13582832	1326	132	50	4856	26.52	0.0271829	10.0455	8.36972	12.0642	975.615	812.867	1171.67	0
chr3L	-	9418054	9419777	CG3967	FBtr0076480	CG3967-RB	CG3967-RB	9419700	9419750	18122	566	50	1521	362.44	0.372124	32.0177	29.423	34.8436	973.977	895.048	1059.94	0
chr3R	+	21847550	21848858	CG8346	FBtr0084958	HLHm3-RA	CG8346-RA	21847566	21847616	18870	423	50	1088	377.4	0.388787	44.6099	40.4668	49.1828	970.712	880.558	1070.22	0
chr3R	+	10114927	10116060	CG12207	FBtr0082921	CG12207-RB	CG12207-RB	10115017	10115067	25636	496	50	933	512.72	0.531618	51.6855	47.2461	56.547	964.451	881.613	1055.17	0
chr3R	-	21132129	21134109	CG10550	FBtr0084859	CG10550-RA	CG10550-RA	21134033	21134083	7032	260	50	1780	140.64	0.146067	27.0462	23.8544	30.6721	962.843	849.215	1091.93	0
chr3L	+	129452	131664	CG1210	FBtr0072464	Pk61C-RD	CG1210-RD	129472	129522	44511	1851	50	1988	890.22	0.931087	24.047	22.9483	25.1986	956.109	912.426	1001.89	0
chr2L	-	6415257	6423305	CG11527	FBtr0079275	Tig-RA	CG11527-RA	6423231	6423281	16176	2709	50	7843	323.52	0.345404	5.97121	5.73193	6.22052	936.644	899.11	975.75	0
chr3L	-	3941008	3942461	CG10863	FBtr0073171	CG10863-RA	CG10863-RA	3942391	3942441	34423	913	50	1233	688.46	0.74047	37.7032	35.2862	40.2871	929.76	870.157	993.481	0
chr3L	-	3055904	3070825	CG32486	FBtr0073004	CG32486-RD	CG32486-RD	3070752	3070802	42252	5657	50	6209	845.04	0.911097	7.46898	7.26386	7.6799	927.498	902.026	953.69	0
chr2R	+	6011798	6024977	CG30011	FBtr0089758	gem-RC	CG30011-RC	6011817	6011867	19718	5619	50	12971	394.36	0.433197	3.50917	3.4063	3.61514	910.348	883.662	937.84	0
chr2R	+	12114007	12117379	CG3666	FBtr0087130	Tsf3-RA	CG3666-RA	12114036	12114086	1040	73	50	3172	20.8	0.0230139	14.2466	11.1696	18.1993	903.803	708.601	1154.56	0
chr3R	-	23792730	23814104	CG4869	FBtr0300611	betaTub97EF-RB	CG4869-RB	23814029	23814079	3377	1578	50	21022	67.54	0.0750642	2.14005	2.01499	2.2729	899.763	847.181	955.618	0
chr3L	+	1318482	1320828	CG9155	FBtr0072672	Myo61F-RC	CG9155-RC	1318503	1318553	28585	1392	50	2146	571.7	0.648649	20.5352	19.4526	21.6784	881.371	834.908	930.437	0
chr2R	-	5817267	5846347	CG1429	FBtr0088447	Mef2-RF	CG1429-RF	5846260	5846310	7528	4909	50	28693	150.56	0.171087	1.53351	1.47911	1.58992	880.02	848.8	912.39	0
chr2R	+	17533683	17539354	CG10082	FBtr0071661	CG10082-RA	CG10082-RA	17533707	17533757	17140	2114	50	5426	342.8	0.389606	8.10785	7.7477	8.48483	879.864	840.78	920.774	0
chr2L	-	20919094	20922868	CG9342	FBtr0081439	Mtp-RA	CG9342-RA	20922806	20922856	8346	681	50	3574	166.92	0.190543	12.2555	11.3262	13.2618	876.024	809.596	947.952	0
chr3R	-	6234337	6238588	CG6342	FBtr0082259	Irp-1B-RA	CG6342-RA	6238511	6238561	13102	1207	50	4032	262.04	0.299355	10.855	10.2291	11.5195	875.348	824.876	928.93	0
chr3R	+	22983672	22985505	CG5896	FBtr0085111	grass-RA	CG5896-RA	22983690	22983740	7867	295	50	1633	157.34	0.180649	26.6678	23.7036	30.0085	870.97	774.159	980.076	0
chr2L	-	18599749	18604961	CG10413	FBtr0081080	CG10413-RA	CG10413-RA	18604888	18604938	11450	1319	50	5012	229	0.263168	8.68082	8.19661	9.19381	870.165	821.628	921.588	0
chrX	-	13640661	13649431	CG10990	FBtr0073840	CG10990-RA	CG10990-RA	13649359	13649409	16711	3275	50	8514	334.22	0.384661	5.1026	4.91414	5.2983	868.87	836.78	902.195	0
chr2L	-	11035458	11066995	CG31868	FBtr0080161	Samuel-RA	CG31868-RA	11066922	11066972	26169	18872	50	31194	523.38	0.604988	1.38666	1.36088	1.41292	865.108	849.027	881.493	0
chr3R	+	24983852	24990694	CG11897	FBtr0085387	CG11897-RB	CG11897-RB	24983872	24983922	46791	7205	50	6642	935.82	1.08476	6.49424	6.33464	6.65787	862.695	841.493	884.432	0
chr2R	-	13336038	13340099	CG6530	FBtr0086955	mthl3-RA	CG6530-RA	13340026	13340076	16365	1103	50	2907	327.3	0.379429	14.8368	13.9528	15.7773	862.612	811.215	917.29	0
chr2R	+	9878708	9893629	CG8118	FBtr0087596	mam-RA	CG8118-RA	9878712	9878762	9957	3416	50	14606	199.14	0.233876	2.91481	2.80317	3.03092	851.475	818.861	885.391	0
chr3R	-	11028791	11032165	CG18525	FBtr0083141	Spn5-RA	CG18525-RA	11032097	11032147	19235	1434	50	3172	384.7	0.452081	13.4135	12.7083	14.1582	850.954	806.212	898.195	0
chr2L	+	9495474	9520696	CG33298	FBtr0089854	CG33298-RA	CG33298-RA	9495490	9495540	11723	6877	50	24953	234.46	0.275598	1.70467	1.65448	1.75638	850.731	825.684	876.539	0
chr2R	-	11968674	11986041	CG18250	FBtr0087256	Dg-RA	CG18250-RA	11985977	11986027	8396	3392	50	17089	167.92	0.19849	2.47524	2.378	2.57646	845.986	812.751	880.583	0
chr3R	-	1022035	1043163	CG42312	FBtr0299709	cno-RC	CG42312-RC	1043092	1043142	9008	4465	50	20905	180.16	0.213585	2.01747	1.94606	2.0915	843.504	813.648	874.457	0
chr2R	-	3207059	3269401	CG17800	FBtr0111049	Dscam-RAA	CG17800-RAA	3269330	3269380	26448	39108	50	62088	528.96	0.62988	0.676281	0.66579	0.686938	839.779	826.751	853.012	0
chr2L	+	3163650	3168999	CG3488	FBtr0077576	Hydr2-RA	CG3488-RA	3163671	3163721	9041	1037	50	4778	180.82	0.217036	8.71842	8.17161	9.30208	833.132	780.879	888.906	0
chr3R	+	60942	62365	CG1106	FBtr0078972	Gel-RH	CG1106-RH	60963	61013	23556	694	50	1223	471.12	0.567457	33.9424	31.4525	36.6312	830.23	769.329	896	0
chr2L	-	6778554	6786856	CG9258	FBtr0079384	nrv1-RA	CG9258-RA	6786783	6786833	18447	3596	50	8083	368.94	0.444884	5.12987	4.94902	5.31734	829.294	800.058	859.602	0
chr3L	+	16045069	16066177	CG32156	FBtr0301575	Mbs-RK	CG32156-RK	16045091	16045141	15915	8012	50	20858	318.3	0.384121	1.9864	1.93359	2.04064	828.645	806.618	851.273	0
chr2L	+	5029612	5037114	CG4145	FBtr0079002	Cg25C-RB	CG4145-RB	5029644	5029694	885	156	50	7296	17.7	0.0213816	5.67308	4.76931	6.75119	827.815	695.938	985.133	0
chr2R	-	4037056	4044106	CG11546	FBtr0088812	kermit-RB	CG11546-RB	4044035	4044085	8911	1506	50	6833	178.22	0.220401	5.917	5.60046	6.25152	808.617	765.359	854.333	0
chr2R	+	14391115	14392349	CG5224	FBtr0086697	CG5224-RA	CG5224-RA	14391136	14391186	15620	401	50	1034	312.4	0.387814	38.9526	35.2352	43.0675	805.54	728.663	890.637	0
chr3L	-	11355086	11357999	CG6163	FBtr0076181	CG6163-RA	CG6163-RA	11357923	11357973	1733	117	50	2713	34.66	0.0431257	14.812	12.2351	17.9452	803.697	663.877	973.706	0
chr3R	+	17696406	17699362	CG31431	FBtr0084137	CG31431-RA	CG31431-RA	17696423	17696473	1285	89	50	2748	25.7	0.0323872	14.4382	11.5886	18.0092	793.524	636.91	989.783	0
chr3R	+	6982822	6985469	CG18578	FBtr0082338	Ugt86Da-RA	CG18578-RA	6982841	6982891	3751	232	50	2447	75.02	0.09481	16.1681	14.1312	18.5036	791.267	691.582	905.567	0
chr2R	-	3646442	3670135	CG30497	FBtr0088932	CG30497-RA	CG30497-RA	3670055	3670105	18531	10944	50	23334	370.62	0.469015	1.69326	1.6536	1.73387	790.209	771.701	809.161	0
chr3R	-	5322917	5328299	CG9366	FBtr0082124	RhoL-RA	CG9366-RA	5328227	5328277	30418	4010	50	5181	608.36	0.773982	7.58554	7.33881	7.84058	786.013	760.448	812.441	0
chr2R	+	15312624	15316555	CG7563	FBtr0086530	CalpA-RA	CG7563-RA	15312643	15312693	8885	843	50	3722	177.7	0.226491	10.5397	9.81491	11.3185	784.578	730.622	842.551	0
chrX	-	9019165	9029066	CG12664	FBtr0071349	fend-RB	CG12664-RB	9028993	9029043	4351	1073	50	9647	87.02	0.111226	4.05499	3.79083	4.33765	782.369	731.403	836.907	0
chr2L	+	5724699	5728661	CG11030	FBtr0079135	CG11030-RA	CG11030-RA	5724714	5724764	4990	481	50	3762	99.8	0.127858	10.3742	9.43747	11.405	780.556	710.075	858.11	0
chr3L	+	10657851	10682480	CG32067	FBtr0076263	simj-RA	CG32067-RA	10657866	10657916	9440	5907	50	24359	188.8	0.242498	1.5981	1.54677	1.65115	778.564	753.554	804.406	0
chr2R	-	2595631	2603390	CG3409	FBtr0086140	CG3409-RA	CG3409-RA	2603320	2603370	19797	3832	50	7530	395.94	0.508898	5.16623	4.98982	5.3489	778.034	751.468	805.544	0
chr3R	+	24709407	24711737	CG14526	FBtr0301945	CG14526-RB	CG14526-RB	24709430	24709480	1502	71	50	1818	30.04	0.0390539	21.1549	16.5739	27.0463	769.193	602.628	983.404	0
chr3R	+	25026180	25027492	CG11899	FBtr0085390	CG11899-RA	CG11899-RA	25026200	25026250	19323	563	50	1112	386.46	0.506295	34.3215	31.5357	37.3561	763.31	701.355	830.799	0
chr3R	-	14565982	14569306	CG7717	FBtr0083684	Mekk1-RB	CG7717-RB	14569209	14569259	7306	607	50	3122	146.12	0.194427	12.0362	11.0706	13.0869	751.543	691.249	817.148	0
chr3L	+	749406	753505	CG1007	FBtr0072578	emc-RA	CG1007-RA	749421	749471	70771	7323	50	3883	1415.42	1.88591	9.66421	9.43377	9.90029	750.522	732.627	768.857	0
chr2R	+	8481088	8499578	CG8604	FBtr0087828	Amph-RA	CG8604-RA	8481145	8481195	2178	1069	50	18283	43.56	0.0584696	2.03742	1.89235	2.19365	745.002	691.956	802.13	0
chr2R	-	20654241	20655692	CG16936	FBtr0072436	CG16936-RA	CG16936-RA	20655621	20655671	29172	984	50	1251	583.44	0.786571	29.6463	27.8077	31.6075	741.751	695.749	790.82	0
chrX	-	12467980	12477222	CG11138	FBtr0073662	CG11138-RC	CG11138-RC	12477145	12477195	8185	1991	50	8995	163.7	0.221345	4.111	3.91332	4.3187	739.569	704.007	776.935	0
chr3L	-	9380609	9392324	CG4080	FBtr0076494	CG4080-RA	CG4080-RA	9392243	9392293	8048	1902	50	8735	160.96	0.217745	4.23134	4.02382	4.44959	739.214	702.962	777.344	0
chr2L	-	7069578	7084633	CG13780	FBtr0079423	Pvf2-RA	CG13780-RA	7084565	7084615	19266	7777	50	14816	385.32	0.524906	2.4773	2.41271	2.54363	734.075	714.934	753.729	0
chr2L	+	21237252	21259675	CG8676	FBtr0081481	Hr39-RD	CG8676-RD	21237277	21237327	7554	4483	50	21760	151.08	0.20602	1.68503	1.62362	1.74877	733.326	706.599	761.065	0
chr3R	-	26022087	26028715	CG9743	FBtr0085571	CG9743-RA	CG9743-RA	26028635	26028685	18279	3224	50	6426	365.58	0.501712	5.66967	5.46035	5.88703	728.665	701.764	756.601	0
chr2R	-	20878469	20898957	CG15792	FBtr0072399	zip-RA	CG15792-RA	20898885	20898935	27330	15337	50	20283	546.6	0.75615	1.78197	1.74699	1.81765	722.872	708.682	737.346	0
chr3L	-	6952647	6957852	CG10072	FBtr0076938	sgl-RA	CG10072-RA	6957777	6957827	48857	6758	50	4984	977.14	1.35594	7.22951	7.04734	7.41639	720.637	702.479	739.266	0
chr3R	-	20634553	20639712	CG5807	FBtr0084739	CG5807-RA	CG5807-RA	20639637	20639687	10892	1507	50	4957	217.84	0.304015	7.2276	6.84608	7.63051	716.545	678.72	756.489	0
chrX	+	3028905	3066295	CG3936	FBtr0070507	N-RA	CG3936-RA	3028929	3028979	12389	12853	50	36773	247.78	0.349523	0.963899	0.940331	0.988059	708.91	691.576	726.678	0
chr2R	+	12996352	13001866	CG15611	FBtr0086981	CG15611-RB	CG15611-RB	12996372	12996422	21791	3270	50	5309	435.82	0.615935	6.66391	6.42232	6.91463	707.574	681.922	734.196	0
chr2L	+	132080	133995	CG2718	FBtr0300568	Gs1-RD	CG2718-RD	132112	132162	17964	871	50	1715	359.28	0.507872	20.6246	19.2577	22.0893	707.423	660.539	757.662	0
chr2L	-	21618922	21623621	CG2201	FBtr0085921	CG2201-RA	CG2201-RA	21623554	21623604	3567	401	50	3964	71.34	0.10116	8.89526	8.01251	9.87641	705.216	635.232	783.002	0
chr2R	+	5314056	5321930	CG8808	FBtr0112892	Pdk-RB	CG8808-RB	5314071	5314121	4912	1076	50	7659	98.24	0.140488	4.56506	4.2713	4.87914	699.275	654.277	747.386	0
chr3R	-	22951159	22976754	CG6051	FBtr0113297	CG6051-RB	CG6051-RB	22976678	22976728	8477	4309	50	17713	169.54	0.243268	1.96728	1.89612	2.04111	696.928	671.719	723.084	0
chr3L	+	21027637	21041176	CG32434	FBtr0078289	siz-RB	CG32434-RB	21027656	21027706	14573	5604	50	13266	291.46	0.422433	2.60046	2.52127	2.68215	689.955	668.942	711.629	0
chr2R	+	10761459	10763063	CG10241	FBtr0087451	Cyp6a17-RA	CG10241-RA	10761478	10761528	19146	731	50	1316	382.92	0.555471	26.1915	24.3104	28.2196	689.361	639.85	742.74	0
chr3R	-	6708256	6710697	CG14696	FBtr0082332	CG14696-RA	CG14696-RA	6710650	6710700	26935	1772	50	2236	538.7	0.792487	15.2003	14.4828	15.9537	679.759	647.67	713.447	0
chr2L	-	5072156	5093536	CG31651	FBtr0079026	pgant5-RA	CG31651-RA	5093468	5093518	10848	6783	50	21149	216.96	0.320724	1.59929	1.55132	1.64875	676.469	656.176	697.39	0
chr2R	-	14243614	14244801	CG5580	FBtr0301550	sbb-RG	CG5580-RG	14244730	14244780	26350	762	50	978	527	0.779141	34.5801	32.1566	37.1878	676.386	628.984	727.394	0
chr3L	-	12193496	12197035	CG17146	FBtr0076017	Adk1-RA	CG17146-RA	12196945	12196995	3456	343	50	3339	69.12	0.102725	10.0758	9.00436	11.2764	672.862	601.311	753.038	0
chrX	+	6762526	6769868	CG33692	FBtr0091675	CG33692-RB	CG33692-RB	6762546	6762596	8962	1883	50	7066	179.24	0.266487	4.75943	4.52732	5.00349	672.602	639.801	707.093	0
chr3R	-	24433653	24460819	CG10011	FBtr0085319	CG10011-RA	CG10011-RA	24460745	24460795	8871	7169	50	26949	177.42	0.266021	1.23741	1.19934	1.27669	666.94	646.419	688.112	0
chr3R	+	12012725	12023315	CG6072	FBtr0083255	sra-RA	CG6072-RA	12012748	12012798	12676	3830	50	10049	253.52	0.381132	3.30966	3.19166	3.43204	665.176	641.459	689.771	0
chr2L	+	431227	448701	CG4114	FBtr0078059	ex-RA	CG4114-RA	431255	431305	31433	16288	50	17234	628.66	0.945109	1.92983	1.89356	1.96678	665.172	652.674	677.91	0
chr2R	-	9103159	9106752	CG4630	FBtr0087765	CG4630-RA	CG4630-RA	9106680	9106730	2773	284	50	3391	55.46	0.0837511	9.76408	8.62643	11.0539	662.2	585.044	749.678	0
chr3R	-	25841244	25847934	CG7921	FBtr0100418	Mgat2-RB	CG7921-RB	25847850	25847900	6561	1295	50	6490	131.22	0.199538	5.06641	4.77117	5.38002	657.62	619.297	698.327	0
chr2R	+	5599831	5603607	CG1772	FBtr0088469	dap-RA	CG1772-RA	5599856	5599906	19786	2170	50	3572	395.72	0.607503	9.11797	8.72052	9.53363	651.388	622.994	681.083	0
chr3R	-	22890792	22895790	CG6134	FBtr0085140	spz-RD	CG6134-RD	22895723	22895773	28051	4132	50	4794	561.02	0.861911	6.78872	6.5697	7.01507	650.903	629.903	672.605	0
chr3R	+	21932598	21952260	CG31324	FBtr0084985	CG31324-RA	CG31324-RA	21932623	21932673	38917	13073	50	10903	778.34	1.19903	2.9769	2.91835	3.03662	649.143	636.376	662.166	0
chr3L	-	6252589	6255769	CG10160	FBtr0077008	ImpL3-RA	CG10160-RA	6255708	6255758	15970	1484	50	2971	319.4	0.499495	10.7615	10.2004	11.3536	639.446	606.108	674.628	0
chr3R	+	8275019	8278062	CG18549	FBtr0082632	CG18549-RA	CG18549-RA	8275035	8275085	5840	518	50	2833	116.8	0.182845	11.2741	10.2952	12.3472	638.792	583.325	699.59	0
chrX	-	11449318	11452668	CG1572	FBtr0073543	CG1572-RA	CG1572-RA	11452588	11452638	7397	722	50	3117	147.94	0.231633	10.2452	9.48459	11.0672	638.683	591.269	689.932	0
chr3R	-	22921589	22925430	CG6124	FBtr0301115	eater-RB	CG6124-RB	22925358	22925408	2753	174	50	2018	55.06	0.086224	15.8218	13.5378	18.499	638.569	546.386	746.619	0
chr2R	-	18573030	18576478	CG9952	FBtr0071924	ppa-RA	CG9952-RA	18576407	18576457	26285	2710	50	3248	525.7	0.83436	9.69926	9.32136	10.0925	630.064	605.516	655.612	0
chr2L	-	12422010	12423432	CG31764	FBtr0080389	vir-1-RB	CG31764-RB	12423363	12423413	8820	342	50	1220	176.4	0.280328	25.7895	23.1168	28.7756	629.263	564.05	702.124	0
chr2L	+	1651260	1667661	CG31666	FBtr0077877	chinmo-RD	CG31666-RD	1651284	1651334	10254	5067	50	15508	205.08	0.326735	2.02368	1.95642	2.09326	627.665	606.804	649.245	0
chr2R	+	5965871	5971690	CG12919	FBtr0088405	egr-RA	CG12919-RA	5965895	5965945	17089	3074	50	5619	341.78	0.547072	5.55921	5.34879	5.77793	624.744	601.097	649.324	0
chr3L	+	271640	273220	CG18321	FBtr0072506	miple2-RA	CG18321-RA	271660	271710	15650	692	50	1379	313	0.501813	22.6156	20.9428	24.4233	623.738	577.602	673.596	0
chr2L	-	549365	552476	CG2914	FBtr0078079	Ets21C-RA	CG2914-RA	552404	552454	7133	667	50	2911	142.66	0.229131	10.6942	9.87066	11.587	622.614	574.67	674.594	0
chr3R	-	14619654	14620891	CG7720	FBtr0301199	CG7720-RC	CG7720-RC	14620822	14620872	1118	37	50	1026	22.36	0.0360624	30.2162	21.5535	42.5476	620.037	442.279	873.076	0
chr3L	+	5647801	5650484	CG17334	FBtr0077090	lin-28-RA	CG17334-RA	5647821	5647871	910	73	50	2479	18.2	0.0294474	12.4658	9.76195	15.9429	618.052	483.998	790.451	0
chr2R	+	19757798	19764965	CG5575	FBtr0072129	ken-RA	CG5575-RA	19757820	19757870	25631	5818	50	6940	512.62	0.838329	4.40547	4.2814	4.53314	611.479	594.258	629.2	0
chr3L	-	2527122	2554299	CG16757	FBtr0072961	Spn-RA	CG16757-RA	2554230	2554280	22867	20350	50	26964	457.34	0.75471	1.12369	1.10261	1.14516	605.981	594.615	617.564	0
chr2L	-	7194908	7204254	CG4502	FBtr0079417	CG4502-RA	CG4502-RA	7204171	7204221	3579	1080	50	9101	71.58	0.118668	3.31389	3.0941	3.54937	603.194	563.189	646.056	0
chr3R	+	12828603	12832930	CG8913	FBtr0083371	Irc-RA	CG8913-RA	12828630	12828680	21477	2953	50	4119	429.54	0.716922	7.27294	6.99717	7.55962	599.145	576.427	622.762	0
chrX	+	12553466	12554665	CR33963	FBtr0100004	CR33963-RA	CR33963-RA	12553482	12553532	22863	763	50	999	457.26	0.763764	29.9646	27.8616	32.2279	598.693	556.674	643.913	0
chr3R	-	3345284	3349474	CG1112	FBtr0081551	alpha-Est7-RB	CG1112-RB	3349396	3349446	12530	1671	50	3990	250.6	0.418797	7.4985	7.12303	7.89388	598.381	568.418	629.932	0
chrX	-	18395573	18399436	CG6407	FBtr0074623	Wnt5-RA	CG6407-RA	18399363	18399413	6657	812	50	3642	133.14	0.222954	8.19828	7.61724	8.82399	597.162	554.839	642.739	0
chr2R	+	12176795	12178835	CG3767	FBtr0087139	JhI-26-RA	CG3767-RA	12176867	12176917	6558	407	50	1840	131.16	0.221196	16.113	14.5603	17.8333	592.959	535.821	656.267	0
chr3R	-	22779123	22784209	CG6330	FBtr0085084	CG6330-RB	CG6330-RB	22784133	22784183	716	118	50	4884	14.32	0.0241605	6.0678	4.97282	7.40909	592.702	485.745	723.72	0
chr3R	+	10627496	10630067	CG14857	FBtr0082993	CG14857-RA	CG14857-RA	10627516	10627566	855	69	50	2371	17.1	0.0291016	12.3913	9.6342	15.9641	587.596	456.854	757.02	0
chr2R	-	14743272	14745443	CG15102	FBtr0089970	Jheh2-RA	CG15102-RA	14745372	14745422	7799	526	50	1971	155.98	0.26687	14.827	13.5612	16.2123	584.48	534.581	639.088	0
chr3L	-	4623538	4626128	CG7524	FBtr0100504	Src64B-RC	CG7524-RC	4626055	4626105	5161	423	50	2387	103.22	0.17721	12.2009	11.0365	13.4898	582.473	526.881	644.001	0
chr3R	+	19549056	19553955	CG10365	FBtr0084446	CG10365-RC	CG10365-RC	19549079	19549129	12129	1954	50	4688	242.58	0.416809	6.20727	5.91597	6.51297	581.993	554.682	610.656	0
chr3R	-	3328248	3330818	CG1128	FBtr0302354	alpha-Est9-RC	CG1128-RC	3330746	3330796	15874	1294	50	2367	317.48	0.546684	12.2674	11.587	12.988	580.738	548.527	614.853	0
chr3R	+	5189032	5190560	CG18473	FBtr0082025	CG18473-RA	CG18473-RA	5189051	5189101	1113	51	50	1328	22.26	0.0384036	21.8235	16.3515	29.2054	579.633	434.296	775.696	0
chr3R	+	17701015	17703510	CG6656	FBtr0084139	CG6656-RA	CG6656-RA	17701036	17701086	1642	131	50	2295	32.84	0.0570806	12.5344	10.4537	15.0386	575.327	479.827	690.273	0
chr2R	+	2912517	2915587	CG12845	FBtr0089023	Tsp42Ef-RA	CG12845-RA	2912537	2912587	16097	1606	50	2856	321.94	0.562325	10.023	9.51879	10.5542	572.516	543.713	602.853	0
chr2L	-	8431086	8433598	CG17610	FBtr0079708	grk-RA	CG17610-RA	8433543	8433593	9042	737	50	2312	180.84	0.318772	12.2687	11.3734	13.235	567.303	525.904	611.989	0
chr3R	+	8858251	8863748	CG7642	FBtr0082704	ry-RA	CG7642-RA	8858268	8858318	1001	187	50	5295	20.02	0.0353163	5.35294	4.56611	6.27753	566.876	483.551	664.79	0
chr2L	-	3417560	3422953	CG3254	FBtr0077592	pgant2-RA	CG3254-RA	3422878	3422928	3907	715	50	5177	78.14	0.138111	5.46434	5.04166	5.92272	565.777	522.014	613.238	0
chr3L	+	18815754	18821294	CG6871	FBtr0075058	Cat-RA	CG6871-RA	18815766	18815816	9072	1714	50	5327	181.44	0.321757	5.29288	5.02491	5.57521	563.904	535.354	593.983	0
chr3R	-	24658022	24670487	CG1451	FBtr0085351	Apc-RA	CG1451-RA	24670417	24670467	12691	5532	50	12253	253.82	0.451481	2.29411	2.22251	2.36801	562.194	544.649	580.304	0
chr2L	-	10317494	10321798	CG5381	FBtr0080060	CG5381-RA	CG5381-RA	10321724	10321774	2785	408	50	4104	55.7	0.0994152	6.82598	6.14436	7.58405	560.276	504.329	622.498	0
chr3L	-	3044105	3046806	CG1893	FBtr0073005	scramb2-RA	CG1893-RA	3046731	3046781	11735	1054	50	2501	234.7	0.421431	11.1338	10.4486	11.8642	556.911	522.638	593.448	0
chr3R	-	14736773	14738641	CG14291	FBtr0083724	CG14291-RA	CG14291-RA	14738571	14738621	7246	435	50	1668	144.92	0.260791	16.6575	15.1043	18.3723	555.693	503.879	612.901	0
chr3R	-	9284057	9291843	CG17025	FBtr0082792	CG17025-RA	CG17025-RA	9291762	9291812	13885	3790	50	7578	277.7	0.500132	3.66359	3.53375	3.79821	555.253	535.575	575.657	0
chr3R	+	14989943	14996296	CG5557	FBtr0083733	sqz-RA	CG5557-RA	14989961	14990011	9419	2068	50	6091	188.38	0.339517	4.55464	4.34169	4.77808	554.847	528.905	582.065	0
chr2L	-	17448660	17450360	CG6667	FBtr0081005	dl-RA	CG6667-RA	17450284	17450334	21672	1168	50	1491	433.44	0.783367	18.5548	17.4864	19.6889	553.304	521.444	587.124	0
chr3R	+	736279	752639	CG31536	FBtr0110958	Cdep-RE	CG31536-RE	736298	736348	9331	5452	50	16154	186.62	0.337502	1.71148	1.65501	1.76989	552.946	534.7	571.815	0
chrX	+	1725342	1732123	CG14801	FBtr0070304	CG14801-RB	CG14801-RB	1725359	1725409	13214	3139	50	6565	264.28	0.478142	4.20962	4.04817	4.37754	552.723	531.524	574.771	0
chr3R	-	276706	279036	CG31522	FBtr0078940	CG31522-RC	CG31522-RC	278964	279014	5942	457	50	2125	118.84	0.215059	13.0022	11.8092	14.3171	552.593	501.892	608.475	0
chr2L	-	19742814	19756898	CG10631	FBtr0081324	CG10631-RA	CG10631-RA	19756830	19756880	6049	3030	50	13820	120.98	0.219247	1.99637	1.91069	2.0859	551.797	528.116	576.541	0
chrX	-	13016909	13022848	CG32638	FBtr0300453	CG32638-RB	CG32638-RB	13022780	13022830	3908	738	50	5194	78.16	0.142087	5.29539	4.89106	5.7334	550.085	508.083	595.586	0
chr2R	-	6148820	6151329	CR30009	FBtr0088361	CR30009-RA	CR30009-RA	6151261	6151311	5089	432	50	2290	101.78	0.188646	11.7801	10.6656	13.0124	539.528	488.486	595.966	0
chrX	+	1974658	1987129	CG3981	FBtr0070377	Unc-76-RA	CG3981-RA	1974671	1974721	42542	19311	50	12223	850.84	1.57989	2.20299	2.16576	2.24086	538.544	529.443	547.801	0
chr3R	+	14732347	14736070	CG14296	FBtr0083699	endoA-RB	CG14296-RB	14732369	14732419	12619	1515	50	3226	252.38	0.469622	8.32937	7.8943	8.78856	537.411	509.34	567.038	0
chr2R	+	18205170	18210137	CG5820	FBtr0071815	Gp150-RC	CG5820-RC	18205197	18205247	7366	1311	50	4762	147.32	0.275304	5.61861	5.29574	5.96128	535.117	504.366	567.753	0
chrX	-	11340195	11348351	CG11727	FBtr0300733	CG11727-RD	CG11727-RD	11348278	11348328	6228	1842	50	7909	124.56	0.232899	3.38111	3.20874	3.56277	534.824	507.559	563.559	0
chr2L	-	8451240	8463990	CG17608	FBtr0302160	fu12-RC	CG17608-RC	8463914	8463964	2486	320	50	3442	49.72	0.0929692	7.76875	6.90391	8.74333	534.801	475.265	601.891	0
chr3R	+	7481872	7499697	CG42327	FBtr0299789	CG42327-RE	CG42327-RE	7481892	7481942	14183	9368	50	17615	283.66	0.531819	1.51398	1.47486	1.55415	533.376	519.593	547.526	0
chr3L	-	17640539	17647376	CG32177	FBtr0075210	CG32177-RA	CG32177-RA	17647300	17647350	4827	1202	50	6637	96.54	0.181106	4.01581	3.76806	4.27993	533.058	500.172	568.118	0
chr2R	-	20019512	20021074	CG4057	FBtr0072281	tamo-RA	CG4057-RA	20020996	20021046	11298	579	50	1359	225.96	0.426049	19.513	17.9343	21.232	530.362	487.454	577.087	0
chrX	+	19082083	19084226	CG7635	FBtr0074669	Mec2-RA	CG7635-RA	19082107	19082157	14093	1036	50	1940	281.86	0.534021	13.6033	12.7652	14.4968	527.807	495.291	562.474	0
chr2R	+	10769625	10771551	CG10245	FBtr0300127	Cyp6a20-RB	CG10245-RB	10769645	10769695	28094	1841	50	1726	561.88	1.06663	15.2602	14.5533	16.0016	526.782	502.379	552.376	0
chrX	+	2088616	2097687	CG3456	FBtr0070393	Mct1-RA	CG3456-RA	2088636	2088686	1641	553	50	8871	32.82	0.062338	2.96745	2.69174	3.27159	526.485	477.569	580.445	0
chr3L	+	9342711	9344589	CG4437	FBtr0076439	PGRP-LF-RA	CG4437-RA	9342740	9342790	20703	1331	50	1678	414.06	0.793206	15.5545	14.7102	16.4475	522.008	493.675	551.978	0
chrX	+	7201975	7205645	CG9653	FBtr0071048	brk-RA	CG9653-RA	7201994	7202044	9141	1160	50	3310	182.82	0.350453	7.88017	7.40975	8.38066	521.667	490.525	554.8	0
chr2R	-	1065506	1138506	CG33554	FBtr0113467	Nipped-A-RD	CG33554-RD	1138436	1138486	5159	10158	50	51294	103.18	0.198035	0.507876	0.491068	0.525257	521.019	503.777	538.851	0
chr2R	-	4775911	4778901	CG8272	FBtr0088686	CG8272-RA	CG8272-RA	4778830	4778880	10388	1127	50	2783	207.76	0.404959	9.21739	8.6638	9.80659	513.04	482.227	545.835	0
chr3L	+	9086155	9087956	CG32032	FBtr0076529	CG32032-RA	CG32032-RA	9086180	9086230	21491	1344	50	1598	429.82	0.841051	15.9903	15.1272	16.903	511.051	483.466	540.22	0
chrX	+	3766455	3772857	CG2930	FBtr0070610	CG2930-RB	CG2930-RB	3766479	3766529	45348	11040	50	6185	906.96	1.78496	4.10761	4.02283	4.19418	508.111	497.624	518.82	0
chr3R	-	1505776	1511148	CG2108	FBtr0078727	Rab23-RA	CG2108-RA	1511080	1511130	7936	1619	50	5170	158.72	0.313153	4.90179	4.64501	5.17284	506.845	480.294	534.872	0
chr3R	+	16078492	16113794	CG5060	FBtr0083871	CG5060-RA	CG5060-RA	16078509	16078559	14896	16908	50	28655	297.92	0.590054	0.881003	0.861757	0.900678	504.903	493.873	516.179	0
chr3R	-	6133984	6137331	CG6293	FBtr0082240	CG6293-RA	CG6293-RA	6137262	6137312	19150	2397	50	3147	383	0.761678	7.98915	7.65526	8.33767	502.837	481.822	524.773	0
chrX	+	10666582	10673014	CG15211	FBtr0112975	CG15211-RB	CG15211-RB	10666603	10666653	12360	3050	50	6195	247.2	0.492333	4.05246	3.89424	4.21713	502.1	482.496	522.503	0
chrX	+	15344303	15346683	CG11654	FBtr0074030	Ahcy13-RA	CG11654-RA	15344313	15344363	1149	1158	3	1513	383	0.765367	0.992228	0.913694	1.07751	500.414	460.806	543.425	0
chr3R	+	3619805	3622321	CG2641	FBtr0081745	CG2641-RA	CG2641-RA	3619811	3619861	2631	244	50	2316	52.62	0.105354	10.7828	9.43821	12.322	499.459	437.178	570.753	0
chr2L	+	545131	547096	CG11822	FBtr0078064	nAcRbeta-21C-RA	CG11822-RA	545150	545200	4887	345	50	1758	97.74	0.196246	14.1652	12.682	15.8242	498.049	445.899	556.381	0
chr2R	+	7932121	7937678	CG8357	FBtr0087978	Drep-1-RA	CG8357-RA	7932146	7932196	1882	405	50	5352	37.64	0.0756726	4.64691	4.16804	5.18135	497.406	446.147	554.611	0
chr3R	-	17676627	17681984	CG6575	FBtr0084157	glec-RA	CG6575-RA	17681915	17681965	25201	5223	50	5114	504.02	1.02131	4.825	4.68282	4.97152	493.501	478.959	508.487	0
chr3L	-	9369518	9370472	CG4183	FBtr0076496	Hsp26-RA	CG4183-RA	9370403	9370453	13540	414	50	754	270.8	0.549072	32.7053	29.6245	36.1107	493.196	446.737	544.55	0
chr2R	-	18826508	18828467	CG3831	FBtr0071993	CG3831-RA	CG3831-RA	18828380	18828430	1249	89	50	1752	24.98	0.0507991	14.0337	11.2616	17.5083	491.741	394.606	613.491	0
chr3R	-	12171855	12174946	CG14879	FBtr0083326	CG14879-RB	CG14879-RB	12174874	12174924	1775	209	50	2891	35.5	0.0722933	8.49282	7.34111	9.82824	491.055	424.463	568.269	0
chr3R	+	2232584	2271735	CG10272	FBtr0081723	gpp-RA	CG10272-RA	2232606	2232656	6460	9605	50	36435	129.2	0.26362	0.672566	0.651603	0.694204	490.099	474.823	505.866	0
chr2R	+	12941512	12944173	CG6953	FBtr0086976	fat-spondin-RB	CG6953-RB	12941535	12941585	9135	916	50	2455	182.7	0.373116	9.97271	9.31246	10.6801	489.66	457.242	524.394	0
chr2L	-	19776257	19791880	CG10538	FBtr0300967	CdGAPr-RC	CG10538-RC	19791805	19791855	7758	4903	50	15414	155.16	0.318087	1.5823	1.52647	1.64017	487.79	470.579	505.632	0
chr2L	+	6100379	6109655	CG31641	FBtr0079196	stai-RC	CG31641-RC	6100397	6100447	2995	1059	50	8608	59.9	0.123025	2.82814	2.63513	3.03535	486.893	453.664	522.566	0
chr3L	-	18889707	18891390	CG3902	FBtr0075076	CG3902-RA	CG3902-RA	18891309	18891359	23059	1401	50	1473	461.18	0.95112	16.459	15.5892	17.3776	484.881	459.257	511.944	0
chrX	-	13674051	13676087	CG10992	FBtr0073838	CG10992-RA	CG10992-RA	13676030	13676080	6538	497	50	1834	130.76	0.270992	13.1549	11.9962	14.4268	482.523	440.021	529.175	0
chr3R	-	23373496	23384862	CG5658	FBtr0085211	Klp98A-RA	CG5658-RA	23384785	23384835	8950	4195	50	11156	179	0.376031	2.13349	2.05631	2.21357	476.025	458.805	493.892	0
chrX	+	16316865	16331531	CG32575	FBtr0074276	hang-RA	CG32575-RA	16316882	16316932	7909	4761	50	14326	158.18	0.332333	1.66121	1.60228	1.7223	475.969	459.084	493.475	0
chr3L	+	15494044	15496869	CG7272	FBtr0075548	CG7272-RA	CG7272-RA	15494064	15494114	12439	1374	50	2625	248.78	0.523429	9.05313	8.55917	9.57577	475.289	449.356	502.728	0
chr3L	-	2555775	2586540	CG16973	FBtr0072956	msn-RA	CG16973-RA	2586464	2586514	27746	34600	50	29622	554.92	1.16805	0.801908	0.789316	0.8147	475.082	467.622	482.661	0
chr3R	-	18880132	18883268	CG17119	FBtr0084357	CG17119-RA	CG17119-RA	18883194	18883244	10266	1273	50	2936	205.32	0.433583	8.06441	7.60494	8.55182	473.542	446.562	502.163	0
chr3R	+	26103656	26132212	CG15532	FBtr0085619	hdc-RA	CG15532-RA	26103681	26103731	12608	15066	50	28253	252.16	0.533253	0.836851	0.817227	0.856947	472.871	461.782	484.226	0
chr3L	-	16793439	16800828	CG9674	FBtr0075344	CG9674-RD	CG9674-RD	16800759	16800809	12643	3856	50	7176	252.86	0.537347	3.27879	3.16215	3.39974	470.571	453.831	487.931	0
chr3R	+	16667864	16670709	CG15695	FBtr0083967	CG15695-RA	CG15695-RA	16667883	16667933	2028	228	50	2645	40.56	0.0862004	8.89474	7.73966	10.225	470.532	409.428	540.901	0
chr3L	-	16699684	16704773	CG3849	FBtr0100145	Lasp-RB	CG3849-RB	16704696	16704746	15365	3207	50	4864	307.3	0.659334	4.79108	4.61136	4.97784	466.076	448.593	484.244	0
chr2L	+	9568945	9570157	CG3838	FBtr0079834	CG3838-RA	CG3838-RA	9568972	9569022	5260	228	50	1008	105.2	0.22619	23.0702	20.1641	26.4025	465.095	406.509	532.274	0
chr2R	+	8816368	8818151	CG3850	FBtr0087789	sug-RA	CG3850-RA	8816386	8816436	1250	85	50	1577	25	0.0538998	14.7059	11.7437	18.4379	463.824	370.398	581.53	0
chr2L	-	12818930	12822805	CG12283	FBtr0080401	kek1-RA	CG12283-RA	12822734	12822784	14416	2285	50	3674	288.32	0.621938	6.30897	6.03511	6.59531	463.583	443.46	484.623	0
chr3R	-	25074677	25076168	CG11956	FBtr0085399	SP1029-RB	CG11956-RB	25076094	25076144	5768	315	50	1265	115.36	0.249012	18.3111	16.323	20.5449	463.271	412.971	519.787	0
chr3R	-	16908758	16923529	CG3421	FBtr0084036	RhoGAP93B-RA	CG3421-RA	16923453	16923503	8799	5529	50	14527	175.98	0.380602	1.59143	1.53857	1.64611	462.373	447.015	478.26	0
chr3R	+	26291774	26302264	CG31022	FBtr0085650	PH4alphaEFB-RA	CG31022-RA	26291791	26291841	10721	4779	50	10286	214.42	0.464612	2.24336	2.16785	2.3215	461.503	445.969	477.579	0
chr3L	+	6543824	6555755	CG18769	FBtr0076971	CG18769-RC	CG18769-RC	6543844	6543894	3929	1999	50	11731	78.58	0.170403	1.96548	1.86176	2.07499	461.142	436.807	486.835	0
chr2R	+	9058908	9062305	CG33138	FBtr0087732	CG33138-RA	CG33138-RA	9058934	9058984	6554	915	50	3197	131.08	0.286206	7.16284	6.68018	7.68063	457.992	427.131	491.1	0
chr2L	-	8253116	8257531	CG8086	FBtr0079620	CG8086-RA	CG8086-RA	8257458	8257508	1296	239	50	4214	25.92	0.0567157	5.42259	4.71312	6.24036	457.016	397.222	525.938	0
chr2L	-	8735943	8740660	CG12437	FBtr0079745	raw-RB	CG12437-RB	8740577	8740627	2802	556	50	4517	56.04	0.123091	5.03957	4.59658	5.52562	455.275	415.255	499.184	0
chr2R	-	2839813	2859141	CG33558	FBtr0113470	CG33558-RB	CG33558-RB	2859061	2859111	8535	4222	50	11252	170.7	0.375222	2.02155	1.94802	2.09786	454.93	438.383	472.103	0
chr2L	-	14184478	14234122	CG4551	FBtr0100447	smi35A-RD	CG4551-RD	14234019	14234069	5139	11183	50	49374	102.78	0.226496	0.459537	0.444543	0.475035	453.783	438.977	469.088	0
chr2R	-	16957568	16960290	CG10527	FBtr0071541	CG10527-RA	CG10527-RA	16960220	16960270	20197	2256	50	2522	403.94	0.894528	8.95257	8.56937	9.35299	451.568	432.239	471.765	0
chr3L	+	22742546	22752927	CG32451	FBtr0078533	SPoCk-RB	CG32451-RB	22742540	22742590	912	396	50	9774	18.24	0.0405157	2.30303	2.04331	2.59598	450.196	399.427	507.462	0
chr3R	-	10197621	10198671	CG8524	FBtr0082941	NK7.1-RA	CG8524-RA	10198597	10198647	1429	54	50	850	28.58	0.0635294	26.463	20.0151	35.075	449.87	340.258	596.274	0
chr3L	+	20310333	20313042	CG6680	FBtr0074841	CG6680-RA	CG6680-RA	20310353	20310403	1222	139	50	2509	24.44	0.0554006	8.79137	7.35095	10.52	441.151	368.871	527.895	0
chr2R	+	10868774	10878841	CG7761	FBtr0301507	pcs-RB	CG7761-RB	10868791	10868841	8707	3895	50	9795	174.14	0.397652	2.23543	2.15216	2.32193	437.921	421.607	454.867	0
chrX	-	21495823	21501167	CG17686	FBtr0077373	DIP1-RD	CG17686-RD	21501097	21501147	7716	1421	50	3986	154.32	0.356498	5.42998	5.12923	5.74846	432.878	408.902	458.267	0
chr2R	-	9978629	10028400	CG30483	FBtr0087601	Prosap-RA	CG30483-RA	10028342	10028392	11760	18207	50	33488	235.2	0.543687	0.645905	0.631057	0.661103	432.602	422.657	442.78	0
chr2L	+	67044	71390	CG11371	FBtr0078100	dbr-RB	CG11371-RB	67066	67116	6615	1269	50	4146	132.3	0.306078	5.21277	4.90666	5.53807	432.243	406.861	459.217	0
chr3L	-	16647256	16654706	CG3971	FBtr0075356	Baldspot-RB	CG3971-RB	16654618	16654668	20241	6826	50	7248	404.82	0.941777	2.96528	2.88476	3.04805	429.847	418.175	441.845	0
chr2R	+	17087992	17100474	CG9480	FBtr0089602	Glycogenin-RA	CG9480-RA	17088014	17088064	7091	4037	50	12230	141.82	0.33009	1.7565	1.6896	1.82606	429.64	413.276	446.654	0
chr3R	+	6175906	6187343	CG4029	FBtr0082237	jumu-RA	CG4029-RA	6175928	6175978	19187	10044	50	11229	383.74	0.89447	1.91029	1.8646	1.95712	429.014	418.751	439.529	0
chr2L	-	2161672	2178749	CG3166	FBtr0077850	aop-RB	CG3166-RB	2178674	2178724	15599	12319	50	16849	311.98	0.731141	1.26626	1.2366	1.29662	426.703	416.71	436.935	0
chr2L	-	7693800	7701599	CG7052	FBtr0079514	TepII-RE	CG7052-RE	7701528	7701578	8236	2963	50	7591	164.72	0.390331	2.77962	2.66473	2.89947	422.001	404.559	440.198	0
chr3R	-	21155246	21156924	CG10675	FBtr0084849	CHKov2-RA	CG10675-RA	21156848	21156898	11591	814	50	1478	231.82	0.550744	14.2396	13.2545	15.2985	420.921	391.802	452.224	0
chr3R	+	12451015	12465493	CG6588	FBtr0300037	Fas1-RF	CG6588-RF	12451032	12451082	2015	1363	50	14235	40.3	0.0957499	1.47836	1.37933	1.58451	420.888	392.695	451.109	0
chr3R	-	3831646	3833793	CG2767	FBtr0290325	CG2767-RB	CG2767-RB	3833723	3833773	7621	703	50	1941	152.42	0.362184	10.8407	10.0274	11.7206	420.835	389.262	454.992	0
chr3R	+	11520970	11522286	CG5399	FBtr0083164	CG5399-RA	CG5399-RA	11520987	11521037	6285	332	50	1111	125.7	0.29883	18.9307	16.9279	21.1739	420.641	376.139	470.483	0
chr2R	+	2536145	2540336	CG33134	FBtr0086108	debcl-RA	CG33134-RA	2536160	2536210	7886	1501	50	3991	157.72	0.376096	5.25383	4.96981	5.55417	419.361	396.69	443.334	0
chr2L	-	6677835	6684357	CG11328	FBtr0273250	Nhe3-RG	CG11328-RG	6684280	6684330	4951	1492	50	6317	99.02	0.236188	3.31836	3.13042	3.51764	419.242	395.497	444.419	0
chr2L	+	9782392	9788499	CG4026	FBtr0079869	IP3K1-RA	CG4026-RA	9782408	9782458	45219	12734	50	5888	904.38	2.1627	3.55104	3.48173	3.62174	418.171	410.009	426.496	0
chr2L	-	8946753	8951205	CG9520	FBtr0079789	C1GalTA-RC	CG9520-RC	8951135	8951185	10653	2171	50	4252	213.06	0.510583	4.90696	4.68437	5.14016	417.287	398.359	437.119	0
chr2L	+	17384725	17386076	CG5020	FBtr0080975	CLIP-190-RB	CG5020-RB	17384747	17384797	9002	498	50	1151	180.04	0.432667	18.0763	16.5005	19.8043	416.117	379.842	455.895	0
chrX	+	6555751	6562300	CG3977	FBtr0070951	Ctr1A-RA	CG3977-RA	6555758	6555808	5215	1582	50	6310	104.3	0.250713	3.29646	3.11489	3.48866	416.013	393.099	440.269	0
chr2R	-	11405212	11419729	CG8183	FBtr0087357	Khc-73-RA	CG8183-RA	11419676	11419726	5644	3888	50	14317	112.88	0.271565	1.45165	1.39324	1.5125	415.664	398.942	433.089	0
chr3R	-	6996521	6998386	CG6644	FBtr0082374	Ugt35a-RA	CG6644-RA	6998312	6998362	861	69	50	1664	17.22	0.0414663	12.4783	9.70246	16.0751	415.277	322.898	534.979	0
chrX	+	21245341	21246302	CG1417	FBtr0077204	slgA-RD	CG1417-RD	21245366	21245416	5508	201	50	754	110.16	0.266578	27.403	23.7508	31.6276	413.237	358.162	476.945	0
chr2L	+	13550143	13596951	CG7147	FBtr0080510	kuz-RB	CG7147-RB	13550166	13550216	11270	22797	50	41413	225.4	0.550479	0.494363	0.483299	0.505681	409.461	400.297	418.835	0
chr3L	-	15985753	15997814	CG5830	FBtr0075521	CG5830-RA	CG5830-RA	15997743	15997793	2924	1689	50	11823	58.48	0.142857	1.7312	1.6298	1.83892	409.36	385.384	434.831	0
chr2L	-	16529072	16532850	CG5953	FBtr0080873	CG5953-RA	CG5953-RA	16532797	16532847	8017	1407	50	3574	160.34	0.393677	5.69794	5.38195	6.03258	407.289	384.702	431.209	0
chr3R	+	13361430	13362858	CG5840	FBtr0083455	CG5840-RB	CG5840-RB	13361448	13361498	810	49	50	1228	16.2	0.0399023	16.5306	12.2859	22.3051	405.992	301.742	547.814	0
chr3L	+	11245410	11248621	CG7590	FBtr0076169	scyl-RB	CG7590-RB	11245430	11245480	18813	2758	50	2969	376.26	0.928932	6.82125	6.5527	7.10084	405.046	389.099	421.648	0
chr3R	-	20623179	20625296	CG18410	FBtr0084741	CG18410-RA	CG18410-RA	20625222	20625272	1563	148	50	1916	31.26	0.0772443	10.5608	8.89375	12.5469	404.69	340.809	480.798	0
chr2L	-	18952206	18954422	CG10621	FBtr0081191	CG10621-RA	CG10621-RA	18954353	18954403	1003	100	50	2016	20.06	0.0496032	10.03	8.12851	12.388	404.41	327.742	499.484	0
chrX	+	17001620	17019220	CG5004	FBtr0074386	CG5004-RA	CG5004-RA	17001645	17001695	5152	3077	49	11796	105.143	0.260851	1.67436	1.60083	1.75127	403.076	385.375	421.592	0
chr2L	+	19432577	19435842	CG9994	FBtr0081206	Rab9-RA	CG9994-RA	19432610	19432660	3429	521	50	3060	68.58	0.170261	6.58157	5.99592	7.22498	402.792	366.95	442.169	0
chrX	+	17054057	17080761	CG5055	FBtr0074388	baz-RA	CG5055-RA	17054061	17054111	2208	2892	50	26372	44.16	0.109662	0.763485	0.722061	0.807284	402.693	380.844	425.794	0
chr3L	+	20490430	20492786	CG32425	FBtr0078202	CG32425-RC	CG32425-RC	20490488	20490538	4200	449	50	2143	84	0.209519	9.35412	8.477	10.323	400.918	363.324	442.444	0
chr3L	-	15136161	15137130	CG32147	FBtr0075647	CG32147-RA	CG32147-RA	15137061	15137111	5696	217	50	763	113.92	0.284404	26.2488	22.8722	30.1331	400.557	349.03	459.831	0
chrX	-	5628578	5632020	CG32758	FBtr0070843	CG32758-RA	CG32758-RA	5631934	5631984	9577	1557	50	3240	191.54	0.480556	6.15093	5.82808	6.49177	398.58	377.659	420.666	0
chr2L	+	16451051	16453042	CG4559	FBtr0080862	Idgf3-RC	CG4559-RC	16451085	16451135	13212	1189	50	1791	264.24	0.663875	11.1119	10.467	11.7967	398.027	374.93	422.557	0
chr3L	-	2172995	2174367	CG15820	FBtr0072913	CG15820-RA	CG15820-RA	2174295	2174345	898	51	50	1126	17.96	0.0452931	17.6078	13.1722	23.6004	396.529	296.637	531.481	0
chrX	+	15682932	15687780	CG8497	FBtr0074095	Rhp-RA	CG8497-RA	15682944	15682994	1145	260	50	4501	22.9	0.0577649	4.40385	3.84078	5.05049	396.434	345.747	454.645	0
chr2R	-	11702568	11704420	CG30084	FBtr0087315	Zasp52-RC	CG30084-RC	11704419	11704469	14232	1184	50	1649	284.64	0.718011	12.0203	11.3234	12.7603	396.429	373.447	420.834	0
chr3L	-	11773735	11783084	CG11621	FBtr0076088	Pi3K68D-RA	CG11621-RA	11783031	11783081	3057	1416	50	9149	61.14	0.154771	2.1589	2.02606	2.30047	395.035	370.729	420.94	0
chr3L	-	4101497	4102697	CG14995	FBtr0300877	CG14995-RF	CG14995-RF	4102626	4102676	6697	348	50	999	133.94	0.348348	19.2443	17.2544	21.4668	384.5	344.743	428.906	0
chr3R	-	10971337	10973249	CG6904	FBtr0083036	CG6904-RB	CG6904-RB	10973178	10973228	8901	791	50	1705	178.02	0.46393	11.2528	10.4568	12.11	383.722	356.576	412.952	0
chr2R	-	19622427	19634315	CG4051	FBtr0114586	egl-RB	CG4051-RB	19634274	19634324	3917	2390	50	11650	78.34	0.20515	1.63891	1.55711	1.72502	381.867	362.806	401.93	0
chr3R	-	1478555	1480510	CG2185	FBtr0078732	elm-RA	CG2185-RA	1480445	1480495	9364	865	50	1755	187.28	0.492877	10.8254	10.091	11.6137	379.973	354.196	407.641	0
chr2L	+	1143203	1147395	CG4726	FBtr0077958	CG4726-RA	CG4726-RA	1143221	1143271	1339	289	49	3992	27.3265	0.0723948	4.63322	4.07225	5.27239	377.465	331.763	429.538	0
chr3L	-	317850	319880	CG7004	FBtr0072515	fwd-RB	CG7004-RB	319803	319853	14989	1455	50	1830	299.78	0.795082	10.3017	9.75841	10.8755	377.043	357.158	398.042	0
chr2L	+	159035	182696	CG18497	FBtr0078121	spen-RB	CG18497-RB	159057	159107	14460	17834	50	23223	289.2	0.767946	0.810811	0.793171	0.828842	376.589	368.396	384.964	0
chr3R	+	6675548	6677510	CG42394	FBtr0302201	CG42394-RB	CG42394-RB	6675572	6675622	9593	902	50	1762	191.86	0.511918	10.6353	9.92781	11.3935	374.786	349.856	401.507	0
chr3L	-	5266584	5271061	CG32423	FBtr0077172	shep-RA	CG32423-RA	5271002	5271052	1735	395	50	4264	34.7	0.092636	4.39241	3.93206	4.90717	374.584	335.326	418.484	0
chr3L	-	2601450	2630064	CG12002	FBtr0072952	Pxn-RC	CG12002-RC	2629984	2630034	4154	6293	50	28359	83.08	0.221905	0.660099	0.634609	0.68661	374.395	359.938	389.432	0
chr3L	+	19287870	19291935	CG9670	FBtr0290284	fal-RB	CG9670-RB	19287890	19287940	6365	1316	50	3862	127.3	0.340756	4.83663	4.55591	5.13473	373.581	351.899	396.607	0
chr3L	+	9327421	9328992	CG32042	FBtr0076435	PGRP-LA-RE	CG32042-RE	9327445	9327495	4441	328	50	1371	88.82	0.239241	13.5396	12.0851	15.1716	371.257	331.375	416.006	0
chrX	-	10376061	10380569	CG32687	FBtr0071458	CG32687-RA	CG32687-RA	10380495	10380545	3258	759	50	4291	65.16	0.176882	4.29249	3.96339	4.6491	368.382	340.138	398.986	0
chr3R	+	9882670	9913698	CG3143	FBtr0082885	foxo-RA	CG3143-RA	9882692	9882742	10024	16703	50	30514	200.48	0.547388	0.600132	0.585407	0.615227	366.248	357.262	375.461	0
chrX	+	8603688	8606515	CG1787	FBtr0071249	Hexo2-RA	CG1787-RA	8603708	8603758	8948	1288	50	2627	178.96	0.490293	6.9472	6.55025	7.36836	365.006	344.15	387.134	0
chr2R	-	13330144	13332442	CG6542	FBtr0086958	EDTP-RA	CG6542-RA	13332370	13332420	6063	697	50	2093	121.26	0.333015	8.69871	8.03679	9.41562	364.128	336.42	394.138	0
chr3R	+	5167594	5179842	CG33936	FBtr0091942	CG33936-RA	CG33936-RA	5167605	5167655	20980	13937	50	12033	419.6	1.15823	1.50535	1.47336	1.53803	362.276	354.579	370.141	0
chr3R	-	1187938	1194025	CG16708	FBtr0078803	CG16708-RA	CG16708-RA	1193937	1193987	11014	2901	50	4750	220.28	0.610737	3.79662	3.64369	3.95599	360.679	346.151	375.819	0
chr2L	-	12051748	12055951	CG12317	FBtr0089655	JhI-21-RA	CG12317-RA	12055900	12055950	14527	3262	50	4000	290.54	0.8155	4.4534	4.28667	4.62664	356.272	342.934	370.131	0
chr2R	-	17495898	17500576	CG15673	FBtr0300355	CG15673-RB	CG15673-RB	17500500	17500550	824	207	50	4472	16.48	0.046288	3.98068	3.40872	4.64991	356.032	304.876	415.888	0
chr3R	+	18413455	18424105	CG31158	FBtr0302187	CG31158-RG	CG31158-RG	18413464	18413514	7182	4171	50	10313	143.64	0.404441	1.72189	1.65712	1.7892	355.157	341.797	369.039	0
chr2R	-	14555026	14561037	CG15085	FBtr0086652	edl-RA	CG15085-RA	14560969	14561019	33570	10984	50	5779	671.4	1.90067	3.05626	2.99094	3.12301	353.243	345.693	360.958	0
chrX	-	9544942	9552920	CG32697	FBtr0071404	l(1)G0232-RC	CG32697-RC	9552850	9552900	1878	822	50	7729	37.56	0.106353	2.28467	2.10311	2.48198	353.165	325.099	383.664	0
chr2R	+	12671185	12672213	CG5522	FBtr0087027	CG5522-RD	CG5522-RD	12671207	12671257	13027	613	50	828	260.54	0.740338	21.2512	19.582	23.0642	351.92	324.278	381.943	0
chr2L	+	13835567	13841392	CG31811	FBtr0080546	cenG1A-RB	CG31811-RB	13835609	13835659	4724	1512	50	5612	94.48	0.269423	3.12434	2.9473	3.31206	350.676	330.805	371.745	0
chr2R	-	7276430	7284935	CG30023	FBtr0088146	sprt-RA	CG30023-RA	7284868	7284918	5213	2461	50	8256	104.26	0.298086	2.11824	2.01851	2.22292	349.765	333.297	367.048	0
chrX	+	19499240	19505226	CG14207	FBtr0074733	CG14207-RA	CG14207-RA	19499255	19499305	3176	1050	50	5752	63.52	0.182545	3.02476	2.8192	3.24539	347.969	324.321	373.349	0
chr3L	-	9832786	9848380	CG6721	FBtr0076367	Gap1-RA	CG6721-RA	9848303	9848353	18956	16790	50	15254	379.12	1.10069	1.12901	1.10573	1.15277	344.437	337.338	351.686	0
chr2L	-	19338676	19363224	CG17559	FBtr0081224	dnt-RA	CG17559-RA	19363154	19363204	3913	2788	50	12231	78.26	0.227945	1.40352	1.33657	1.47382	343.328	326.951	360.526	0
chr2L	-	10191646	10199112	CG5772	FBtr0290268	Sur-RB	CG5772-RB	10199036	10199086	4455	1895	50	7227	89.1	0.262211	2.35092	2.22708	2.48168	339.802	321.901	358.702	0
chr2R	-	3342419	3346371	CG11143	FBtr0089329	Inos-RA	CG11143-RA	3346294	3346344	23334	5171	50	3752	466.68	1.3782	4.51247	4.37806	4.65103	338.616	328.529	349.013	0
chr2R	-	6429321	6430792	CG12052	FBtr0089357	lola-RR	CG12052-RR	6430722	6430772	22290	1705	50	1271	445.8	1.34146	13.0733	12.4413	13.7376	332.324	316.258	349.211	0
chr3R	+	26634349	26643200	CG31012	FBtr0085704	CG31012-RC	CG31012-RC	26634364	26634414	11499	5993	50	8616	229.98	0.695566	1.91874	1.85952	1.97985	330.637	320.432	341.167	0
chrX	+	945560	946661	CG14629	FBtr0070179	CG14629-RA	CG14629-RA	945577	945627	3659	200	50	901	73.18	0.221976	18.295	15.8307	21.1501	329.676	285.27	381.124	0
chr2L	-	19396340	19398491	CG17544	FBtr0081217	CG17544-RC	CG17544-RC	19398420	19398470	7374	867	50	1938	147.48	0.447368	8.50519	7.92242	9.13116	329.661	307.073	353.924	0
chr2L	+	10339486	10340736	CG5029	FBtr0079995	SamDC-RB	CG5029-RB	10339510	10339560	6258	403	50	1050	125.16	0.38381	15.5285	14.0235	17.1972	326.099	294.493	361.14	0
chrX	+	13290936	13295262	CG1673	FBtr0073777	CG1673-RA	CG1673-RA	13290956	13291006	16646	4197	50	4092	332.92	1.02566	3.96617	3.83359	4.10335	324.591	313.741	335.818	0
chr2R	-	7268822	7271613	CG9027	FBtr0089938	CG9027-RA	CG9027-RA	7271559	7271609	943	151	50	2579	18.86	0.0585498	6.24503	5.24147	7.44436	322.119	270.355	383.98	0
chr3R	+	21344046	21408536	CG5099	FBtr0084881	msi-RB	CG5099-RB	21344067	21344117	7172	28640	50	64179	143.44	0.446252	0.250419	0.244	0.257006	321.433	313.194	329.888	0
chr3R	-	18249027	18250447	CG13848	FBtr0084297	pinta-RA	CG13848-RA	18250370	18250420	4936	375	50	1220	98.72	0.307377	13.1627	11.8352	14.641	321.169	288.779	357.239	0
chr2R	+	2629410	2633649	CG3268	FBtr0086125	phtf-RA	CG3268-RA	2629433	2629483	6207	1564	50	4039	124.14	0.387225	3.96867	3.75313	4.19664	320.589	303.178	339.005	0
chr3R	+	5243664	5245092	CG16765	FBtr0111027	ps-RF	CG16765-RF	5243687	5243737	10459	793	50	1214	209.18	0.653213	13.1892	12.2627	14.1862	320.233	297.739	344.441	0
chr2L	-	17460834	17473198	CG6605	FBtr0081002	BicD-RA	CG6605-RA	17473124	17473174	5712	4353	50	12161	114.24	0.357948	1.3122	1.26121	1.36525	319.153	306.751	332.056	0
chr2R	+	12990510	12991810	CG30456	FBtr0273336	CG30456-RB	CG30456-RB	12990525	12990575	8389	582	50	1100	167.78	0.529091	14.4141	13.2412	15.692	317.11	291.306	345.223	0
chr3L	-	1203306	1204788	CG9119	FBtr0072635	CG9119-RA	CG9119-RA	1204713	1204763	870	71	50	1282	17.4	0.0553822	12.2535	9.56078	15.7298	314.18	245.138	403.313	0
chrX	+	11749066	11757861	CG1886	FBtr0273257	ATP7-RB	CG1886-RB	11749091	11749141	1804	987	50	8591	36.08	0.114888	1.82776	1.69002	1.97677	314.046	290.379	339.648	0
chrX	+	13025553	13028598	CG4330	FBtr0073724	CG4330-RA	CG4330-RA	13025582	13025632	4970	900	50	2840	99.4	0.316901	5.52222	5.14052	5.93246	313.662	291.981	336.964	0
chr3L	-	2169622	2170964	CG5704	FBtr0072915	CG5704-RA	CG5704-RA	2170895	2170945	24155	1767	50	1142	483.1	1.54729	13.6701	13.0217	14.3509	312.224	297.415	327.775	0
chrX	-	4571714	4573570	CG3000	FBtr0070686	rap-RA	CG3000-RA	4573491	4573541	3264	345	50	1650	65.28	0.209091	9.46087	8.4548	10.5882	312.209	279.008	349.411	0
chr2R	+	10368744	10384817	CG10109	FBtr0087492	L-RA	CG10109-RA	10368743	10368793	3787	3852	50	15844	75.74	0.24312	0.983126	0.939763	1.02849	311.533	297.792	325.908	0
chr2R	-	8835853	8839791	CG3884	FBtr0087800	CG3884-RA	CG3884-RA	8839720	8839770	3429	823	50	3738	68.58	0.220171	4.16646	3.85848	4.4992	311.485	288.46	336.36	0
chr2L	-	7430529	7433496	CG5958	FBtr0079466	CG5958-RA	CG5958-RA	7433436	7433486	7984	1421	50	2767	159.68	0.513553	5.61858	5.30818	5.94723	310.932	293.755	329.12	0
chr2L	+	9915259	9917221	CG4600	FBtr0079876	yip2-RA	CG4600-RA	9915272	9915322	4309	489	50	1762	86.18	0.277526	8.81186	8.01657	9.68688	310.53	282.504	341.366	0
chrX	+	10262088	10269257	CG17841	FBtr0071444	CG17841-RA	CG17841-RA	10262117	10262167	4694	2105	50	6950	93.88	0.302878	2.22993	2.11747	2.34838	309.96	294.328	326.424	0
chrX	+	15643212	15645255	CG8239	FBtr0074087	CG8239-RA	CG8239-RA	15643237	15643287	3458	414	50	1841	69.16	0.224878	8.35266	7.53377	9.26157	307.545	277.394	341.011	0
chr3R	-	10089080	10112604	CG8651	FBtr0082949	trx-RC	CG8651-RC	10112547	10112597	4483	6782	50	23255	89.66	0.291636	0.661014	0.636424	0.686554	307.438	296.001	319.316	0
chr3L	-	20338831	20341020	CG5585	FBtr0078242	CG5585-RA	CG5585-RA	20340959	20341009	2996	290	50	1485	59.92	0.195286	10.331	9.14214	11.6768	306.832	271.522	346.8	0
chr3L	+	8511988	8513410	CG6776	FBtr0076622	CG6776-RA	CG6776-RA	8512017	8512067	3124	252	50	1222	62.48	0.206219	12.3968	10.8825	14.1253	302.978	265.968	345.221	0
chr2L	-	842857	851071	CG3365	FBtr0078035	drongo-RB	CG3365-RB	850999	851049	19185	10174	50	7993	383.7	1.27286	1.88569	1.84077	1.93171	301.446	294.265	308.803	0
chr3L	-	11062143	11062962	CG6310	FBtr0076239	CG6310-RA	CG6310-RA	11062889	11062939	5051	208	50	619	101.02	0.336026	24.2837	21.0922	27.967	300.632	261.122	346.232	0
chr2R	-	16159156	16162001	CG10444	FBtr0086305	CG10444-RA	CG10444-RA	16161931	16161981	5513	971	50	2645	110.26	0.367108	5.67765	5.30021	6.08215	300.348	280.381	321.746	0
chr3R	-	10524252	10549977	CG33967	FBtr0100008	CG33967-RA	CG33967-RA	10549902	10549952	17380	29569	50	25337	347.6	1.16703	0.587778	0.576843	0.59892	297.85	292.309	303.497	0
chr2L	+	2857181	2862389	CG2991	FBtr0077625	CG2991-RA	CG2991-RA	2857196	2857246	4153	1392	50	4990	83.06	0.278958	2.98348	2.80646	3.1717	297.751	280.085	316.536	0
chr3L	-	5893935	5895550	CG32412	FBtr0077080	CG32412-RA	CG32412-RA	5895478	5895528	9400	899	50	1415	188	0.635336	10.4561	9.75891	11.2034	295.907	276.177	317.057	0
chr3L	+	17614929	17623589	CG7510	FBtr0075182	CG7510-RA	CG7510-RA	17614952	17615002	4327	2475	50	8456	86.54	0.292692	1.74828	1.66351	1.83739	295.67	281.332	310.739	0
chr3R	+	15497172	15524272	CG31216	FBtr0083786	CG31216-RA	CG31216-RA	15497202	15497252	4882	8903	50	26707	97.64	0.333358	0.548354	0.529461	0.567921	292.898	282.806	303.349	0
chrX	+	3267198	3280049	CG10798	FBtr0070525	dm-RA	CG10798-RA	3267216	3267266	23726	20439	50	12480	474.52	1.63774	1.16082	1.13926	1.18279	289.741	284.359	295.224	0
chr3L	+	9423430	9428282	CG3743	FBtr0113323	MTF-1-RD	CG3743-RD	9423447	9423497	4371	1403	50	4635	87.42	0.302697	3.11547	2.93229	3.31013	288.804	271.823	306.849	0
chr2R	+	11237638	11255807	CG8166	FBtr0087382	unc-5-RA	CG8166-RA	11237657	11237707	13825	17177	50	17916	276.5	0.958752	0.804855	0.78698	0.823136	288.396	281.991	294.946	0
chr3L	-	19065646	19079522	CG14080	FBtr0075035	Mkp3-RB	CG14080-RB	19079450	19079500	16042	15279	50	13658	320.84	1.11869	1.04994	1.02687	1.07353	286.801	280.499	293.245	0
chr3R	+	23013	30295	CG12582	FBtr0078964	CG12582-RA	CG12582-RA	23036	23086	5620	2545	50	6475	112.4	0.39305	2.20825	2.10664	2.31478	285.969	272.81	299.764	0
chr2R	-	7507693	7520018	CG9005	FBtr0088089	CG9005-RA	CG9005-RA	7519949	7519999	6453	5474	50	12099	129.06	0.452434	1.17885	1.13696	1.22228	285.257	275.121	295.767	0
chr3R	+	6213984	6226072	CG17100	FBtr0082246	cwo-RA	CG17100-RA	6214004	6214054	30073	25077	50	11883	601.46	2.11033	1.19923	1.17925	1.21954	285.008	280.261	289.836	0
chr2L	-	7723310	7726299	CG13795	FBtr0300709	CG13795-RB	CG13795-RB	7726226	7726276	2316	426	50	2613	46.32	0.163031	5.43662	4.89659	6.03682	284.118	255.896	315.484	0
chr2L	-	7791406	7795958	CG7144	FBtr0079495	LKR-RA	CG7144-RA	7795886	7795936	7611	2345	50	4352	152.22	0.538833	3.24563	3.09797	3.40035	282.5	269.647	295.967	0
chrX	+	650271	652752	CG5254	FBtr0070134	CG5254-RA	CG5254-RA	650295	650345	3207	520	50	2277	64.14	0.228371	6.16731	5.61566	6.77366	280.859	255.737	308.472	0
chr2L	+	20311220	20341703	CG10076	FBtr0081354	spir-RD	CG10076-RD	20311237	20311287	14064	30398	50	30214	281.28	1.00609	0.462662	0.453483	0.472027	279.577	274.031	285.236	0
chr2R	-	8227115	8232067	CG8839	FBtr0087958	CG8839-RE	CG8839-RE	8231985	8232035	3659	1246	50	4748	73.18	0.262426	2.9366	2.75232	3.13326	278.859	261.361	297.535	0
chr2L	+	18617259	18652835	CG15162	FBtr0081073	MESR3-RA	CG15162-RA	18617278	18617328	14658	32075	50	30470	293.16	1.05267	0.456991	0.448126	0.466032	278.491	273.088	284	0
chr3R	-	9224248	9227580	CG9796	FBtr0082760	CG9796-RA	CG9796-RA	9227507	9227557	10083	2275	50	3127	201.66	0.727534	4.43209	4.23387	4.63962	277.183	264.786	290.162	0
chr2L	+	6498653	6526996	CG31637	FBtr0079287	CG31637-RA	CG31637-RA	6498676	6498726	7258	14097	50	26836	145.16	0.525302	0.514861	0.500435	0.529703	276.336	268.594	284.302	0
chr3R	+	7793450	7797200	CG18347	FBtr0082484	CG18347-RA	CG18347-RA	7793469	7793519	3578	921	50	3550	71.56	0.259437	3.88491	3.61115	4.17954	275.828	256.392	296.747	0
chr2R	-	10766861	10768890	CG10246	FBtr0300128	Cyp6a9-RB	CG10246-RB	10768835	10768885	2063	237	50	1583	41.26	0.149716	8.70464	7.59359	9.98079	275.589	240.413	315.992	0
chr2R	+	20491147	20492194	CG3570	FBtr0072317	CG3570-RA	CG3570-RA	20491177	20491227	10927	672	50	847	218.54	0.793388	16.2604	15.0307	17.5917	275.451	254.62	298.004	0
chr3R	-	12272450	12279539	CG14895	FBtr0083312	Pak3-RA	CG14895-RA	12279461	12279511	12992	6496	50	6871	259.84	0.945423	2	1.94109	2.0607	274.84	266.745	283.181	0
chr3L	+	3903511	3905033	CG10849	FBtr0073159	Sc2-RA	CG10849-RA	3903527	3903577	11649	1127	50	1322	232.98	0.852496	10.3363	9.71873	10.9934	273.292	256.963	290.665	0
chr3R	-	14020582	14025298	CG7187	FBtr0083612	Ssdp-RB	CG7187-RB	14025226	14025276	5818	1888	50	4400	116.36	0.429091	3.08157	2.92468	3.2469	271.178	257.372	285.727	0
chr3R	+	3919830	3930805	CG7900	FBtr0113204	CG7900-RB	CG7900-RB	3919846	3919896	10209	1780	50	2351	204.18	0.757125	5.73539	5.45207	6.03351	269.678	256.356	283.696	0
chr3R	-	14005435	14009139	CG7212	FBtr0083619	cdm-RA	CG7212-RA	14009103	14009153	4755	1243	50	3504	95.1	0.354737	3.82542	3.59213	4.07395	268.086	251.736	285.502	0
chrX	+	5411294	5412803	CG12730	FBtr0070780	CG12730-RA	CG12730-RA	5411311	5411361	11866	1166	50	1307	237.32	0.892119	10.1767	9.57826	10.8127	266.018	250.376	282.645	0
chr2L	-	2372510	2374528	CG3609	FBtr0077791	CG3609-RA	CG3609-RA	2374457	2374507	5288	726	50	1818	105.76	0.39934	7.28375	6.73509	7.87747	264.837	244.888	286.425	0
chr2R	-	20960178	20971867	CG2679	FBtr0300179	gol-RD	CG2679-RD	20971793	20971843	10106	8719	50	11343	202.12	0.768668	1.15908	1.12622	1.19289	262.948	255.495	270.619	0
chrX	+	1906345	1916691	CG4399	FBtr0070326	east-RB	CG4399-RB	1906362	1906412	7320	5276	50	9473	146.4	0.556951	1.38741	1.33895	1.43764	262.86	253.677	272.374	0
chr3L	+	14065007	14068722	CG6760	FBtr0075777	l(3)70Da-RA	CG6760-RA	14065002	14065052	1715	462	50	3515	34.3	0.131437	3.71212	3.34538	4.11941	260.962	235.18	289.594	0
chr3R	-	4643363	4646400	CG9821	FBtr0081931	CG9821-RB	CG9821-RB	4646330	4646380	35705	7692	50	2797	714.1	2.75009	4.64184	4.52852	4.75799	259.664	253.325	266.162	0
chr2L	-	18977748	18987276	CG10641	FBtr0081185	CG10641-RA	CG10641-RA	18987202	18987252	27974	20119	50	9325	559.48	2.15753	1.39043	1.3654	1.41591	259.315	254.648	264.067	0
chr3L	-	705945	708201	CG13895	FBtr0072605	CG13895-RA	CG13895-RA	708130	708180	8299	1316	50	2056	165.98	0.640078	6.30623	5.94744	6.68679	259.312	244.559	274.961	0
chr2R	-	3582849	3586409	CG1399	FBtr0300781	CG1399-RE	CG1399-RE	3586336	3586386	15877	4111	50	3350	317.54	1.22716	3.86208	3.7313	3.99745	258.759	249.997	267.829	0
chr2R	+	17070827	17079903	CG9450	FBtr0071582	tud-RA	CG9450-RA	17070850	17070900	4875	3355	50	8876	97.5	0.377986	1.45306	1.39021	1.51874	257.946	246.79	269.607	0
chr3R	-	66855	68458	CG14642	FBtr0089687	CG14642-RB	CG14642-RB	68385	68435	13548	1475	50	1403	270.96	1.05132	9.18508	8.70137	9.69585	257.733	244.16	272.066	0
chr3L	-	3140106	3143432	CG11537	FBtr0073115	CG11537-RC	CG11537-RC	3143350	3143400	5122	1243	50	3126	102.44	0.397633	4.12068	3.8712	4.38631	257.625	242.028	274.232	0
chr2R	-	5074166	5079591	CG8026	FBtr0088611	CG8026-RB	CG8026-RB	5079523	5079573	21660	8783	50	5221	433.2	1.68224	2.46613	2.40555	2.52824	257.513	251.187	263.999	0
chr2L	+	6338846	6343550	CG11567	FBtr0079250	Cpr-RA	CG11567-RA	6338876	6338926	4622	1615	50	4497	92.44	0.359128	2.86192	2.70319	3.03	257.401	243.125	272.518	0
chrX	-	13089532	13105693	CG1903	FBtr0112849	sno-RD	CG1903-RD	13105624	13105674	2752	3440	50	15863	55.04	0.216857	0.8	0.760642	0.841393	253.808	241.321	266.94	0
chr3L	-	20987228	21020536	CG9936	FBtr0112830	skd-RE	CG9936-RE	21020453	21020503	8245	15686	50	24090	164.9	0.651142	0.525628	0.511752	0.53988	253.248	246.562	260.114	0
chr3R	+	16658530	16665840	CG33094	FBtr0083966	Synd-RB	CG33094-RB	16658555	16658605	5691	3161	50	7030	113.82	0.449644	1.80038	1.72337	1.88084	253.133	242.305	264.446	0
chr2R	-	7193016	7195029	CG12389	FBtr0088170	Fpps-RA	CG12389-RA	7194953	7195003	7771	1120	50	1813	155.42	0.617761	6.93839	6.5139	7.39073	251.586	236.194	267.988	0
chrX	-	5638790	5641281	CG3125	FBtr0070841	CG3125-RA	CG3125-RA	5641200	5641250	14647	2664	50	2284	292.94	1.16637	5.49812	5.27463	5.73112	251.154	240.945	261.798	0
chr3R	+	16418861	16437346	CG5206	FBtr0300617	bon-RB	CG5206-RB	16418890	16418940	3056	4457	50	18220	61.12	0.244621	0.685663	0.654638	0.718157	249.856	238.55	261.696	0
chr3L	+	13987363	13989678	CG8947	FBtr0075766	26-29-p-RA	CG8947-RA	13987362	13987412	4324	738	50	2115	86.48	0.348936	5.85908	5.41504	6.33981	247.839	229.056	268.174	0
chr2R	+	20832667	20834159	CG3770	FBtr0072393	CG3770-RA	CG3770-RA	20832694	20832744	7128	744	50	1292	142.56	0.575851	9.58065	8.8776	10.3398	247.564	229.397	267.182	0
chr3R	+	14398819	14410047	CG7694	FBtr0083632	CG7694-RA	CG7694-RA	14398868	14398918	1188	1064	50	11021	23.76	0.096543	1.11654	1.027	1.21389	246.108	226.371	267.566	0
chrX	+	18669267	18673585	CG6891	FBtr0074631	CG6891-RA	CG6891-RA	18669295	18669345	12140	4055	50	4097	242.8	0.989749	2.99383	2.88881	3.10269	245.315	236.709	254.234	0
chr3L	-	8436345	8442465	CG6983	FBtr0076659	CG6983-RA	CG6983-RA	8442388	8442438	1090	529	50	5909	21.8	0.0895245	2.06049	1.85476	2.28916	243.509	219.196	270.532	0
chr3R	+	10622029	10624193	CG14855	FBtr0082991	CG14855-RA	CG14855-RA	10622067	10622117	1489	240	50	1961	29.78	0.122387	6.20417	5.40161	7.12768	243.327	211.851	279.548	0
chr2L	-	7802415	7810699	CG7134	FBtr0079492	cdc14-RA	CG7134-RA	7810626	7810676	2465	1637	50	8072	49.3	0.2028	1.5058	1.41389	1.60371	243.097	228.258	258.903	0
chrX	-	13707475	13716334	CG10997	FBtr0073835	Clic-RA	CG10997-RA	13716278	13716328	7579	5375	50	8588	151.58	0.625873	1.41005	1.3614	1.46043	242.19	233.834	250.843	0
chr3R	-	9254589	9260693	CG9764	FBtr0082793	yrt-RA	CG9764-RA	9260606	9260656	2042	999	50	5904	40.84	0.169207	2.04404	1.89371	2.20635	241.361	223.609	260.526	0
chrX	-	8967443	8972528	CG7267	FBtr0071354	CG7267-RB	CG7267-RB	8972456	8972506	1900	763	50	4825	38	0.158135	2.49017	2.28753	2.71086	240.301	220.746	261.598	0
chr3L	-	15999652	16004883	CG5841	FBtr0075520	mib1-RA	CG5841-RA	16004802	16004852	3367	1415	50	5027	67.34	0.28148	2.37951	2.23516	2.53321	239.235	224.723	254.688	0
chr3R	+	145416	152096	CG9795	FBtr0100617	CG9795-RD	CG9795-RD	145445	145495	3711	2013	50	6465	74.22	0.311369	1.84352	1.74551	1.94704	238.367	225.695	251.752	0
chr2L	-	10304063	10306565	CG5390	FBtr0080064	CG5390-RA	CG5390-RA	10306489	10306539	4535	877	50	2302	90.7	0.380973	5.17104	4.80725	5.56254	238.075	221.326	256.099	0
chr2R	-	14740939	14742614	CG15101	FBtr0086625	Jheh1-RA	CG15101-RA	14742519	14742569	980	122	50	1475	19.6	0.0827119	8.03279	6.62847	9.74133	236.967	195.54	287.369	0
chr2R	-	8853815	8868494	CG3886	FBtr0087798	Psc-RA	CG3886-RA	8868422	8868472	29942	36464	50	14428	598.84	2.52731	0.821139	0.808658	0.833812	236.948	233.346	240.605	0
chr3L	-	14396610	14403007	CG3836	FBtr0075728	stwl-RA	CG3836-RA	14402933	14402983	2467	1294	50	6180	49.34	0.209385	1.90649	1.78144	2.04035	235.642	220.186	252.187	0
chr2L	+	1729917	1731070	CG31937	FBtr0077884	CG31937-RA	CG31937-RA	1729947	1729997	4260	345	50	953	85.2	0.362015	12.3478	11.0489	13.8015	235.35	210.592	263.056	0
chr3R	-	17179618	17203119	CG32491	FBtr0114361	mod(mdg4)-RAC	CG32491-RAC	17203040	17203090	14735	29406	50	23295	294.7	1.26233	0.501088	0.491248	0.511125	233.457	228.872	238.133	0
chrX	+	11048494	11053643	CG1938	FBtr0073443	Dlic-RD	CG1938-RD	11048499	11048549	4242	1804	50	4949	84.84	0.364518	2.35144	2.22455	2.48559	232.746	220.186	246.024	0
chr2R	+	8033240	8038412	CG12367	FBtr0087984	Pimet-RA	CG12367-RA	8033273	8033323	2657	1135	50	4966	53.14	0.228554	2.34097	2.18247	2.51102	232.505	216.763	249.395	0
chr2R	+	14013855	14015715	CG10913	FBtr0086733	Spn6-RA	CG10913-RA	14013869	14013919	9293	1330	50	1660	185.86	0.801205	6.98722	6.59433	7.40366	231.976	218.932	245.801	0
chr2R	-	4025493	4033482	CG8709	FBtr0088815	CG8709-RA	CG8709-RA	4033403	4033453	5458	3675	50	7789	109.16	0.471819	1.48517	1.42402	1.54895	231.36	221.834	241.295	0
chr3L	+	21500976	21502803	CG7540	FBtr0078355	M6-RA	CG7540-RA	21501008	21501058	2075	292	50	1627	41.5	0.179471	7.10616	6.27563	8.04808	231.235	204.209	261.885	0
chr3L	+	3303750	3307906	CG17723	FBtr0073057	ZnT63C-RD	CG17723-RD	3303769	3303819	8834	3023	50	3956	176.68	0.764156	2.92226	2.80343	3.04615	231.209	221.807	241.011	0
chr2R	-	19979600	19986163	CG4012	FBtr0072287	gek-RA	CG4012-RA	19986069	19986119	3587	1974	50	6358	71.74	0.310475	1.81712	1.71935	1.92047	231.065	218.632	244.207	0
chr3L	+	1298678	1300389	CG9148	FBtr0089942	scf-RA	CG9148-RA	1298698	1298748	45723	6024	50	1511	914.46	3.98676	7.59014	7.38827	7.79754	229.374	223.273	235.642	0
chr2L	-	13639519	13641241	CG9031	FBtr0080511	ics-RA	CG9031-RA	13641161	13641211	9185	1221	50	1520	183.7	0.803289	7.52252	7.0834	7.98903	228.685	215.335	242.867	0
chr3R	+	18524051	18526029	CG12800	FBtr0084304	Cyp6d4-RA	CG12800-RA	18524052	18524102	8767	1366	50	1776	175.34	0.769144	6.41801	6.05988	6.79743	227.968	215.247	241.445	0
chrX	+	8051668	8053072	CG1583	FBtr0071159	GIIIspla2-RA	CG1583-RA	8051694	8051744	4344	459	50	1204	86.88	0.381229	9.46405	8.58645	10.4323	227.894	206.762	251.211	0
chr2L	-	6634549	6649110	CG31635	FBtr0113410	CG31635-RB	CG31635-RB	6649039	6649089	4351	5514	50	14339	87.02	0.384546	0.789082	0.758182	0.821241	226.293	217.431	235.516	0
chr2L	+	305941	310099	CG4574	FBtr0078049	Plc21C-RC	CG4574-RC	305964	306014	1711	600	50	3954	34.22	0.151745	2.85167	2.59567	3.13307	225.51	205.266	247.763	0
chr3L	-	6196931	6211119	CG10236	FBtr0077014	LanA-RA	CG10236-RA	6211046	6211096	26934	33818	50	13978	538.68	2.41937	0.79644	0.783767	0.809318	222.653	219.11	226.253	0
chr3R	-	19140184	19171884	CG17077	FBtr0089717	pnt-RB	CG17077-RB	19171812	19171862	37178	105011	50	31423	743.56	3.34185	0.354039	0.34987	0.358258	222.499	219.879	225.151	0
chrX	-	2144172	2145879	CG3191	FBtr0070417	CG3191-RA	CG3191-RA	2145789	2145839	4652	631	50	1507	93.04	0.418713	7.37242	6.77847	8.01889	222.205	204.303	241.689	0
chr2R	+	17963525	17965177	CG6437	FBtr0071755	GlcT-1-RA	CG6437-RA	17963542	17963592	10004	1317	50	1452	200.08	0.907025	7.59605	7.16898	8.04872	220.589	208.187	233.735	0
chr3R	-	12924706	12944804	CG3937	FBtr0089471	cher-RA	CG3937-RA	12944736	12944786	16725	30295	50	19888	334.5	1.52328	0.552071	0.54172	0.56262	219.592	215.475	223.788	0
chr3R	+	3931084	3948023	CG7850	FBtr0081792	puc-RA	CG7850-RA	3931096	3931146	21458	33056	50	16707	429.16	1.97857	0.649141	0.638058	0.660416	216.904	213.201	220.671	0
chr2R	+	3553375	3554852	CG2064	FBtr0088923	CG2064-RA	CG2064-RA	3553373	3553423	5292	614	50	1258	105.84	0.488076	8.61889	7.92119	9.37861	216.851	199.297	235.966	0
chr3L	+	12508161	12513214	CG10686	FBtr0075959	tral-RA	CG10686-RA	12508178	12508228	10142	4548	50	4852	202.84	0.937345	2.22999	2.153	2.30974	216.398	208.927	224.137	0
chr3R	-	12176627	12182733	CG10311	FBtr0083324	CG10311-RA	CG10311-RA	12182672	12182722	876	478	50	5900	17.52	0.0810169	1.83264	1.63684	2.05196	216.251	193.148	242.131	0
chrX	+	17551406	17563270	CG5870	FBtr0074454	beta-Spec-RA	CG5870-RA	17551451	17551501	4554	4927	50	11644	91.08	0.423136	0.924295	0.887611	0.962495	215.25	206.707	224.146	0
chr2L	-	8277847	8301076	CG8049	FBtr0079616	Btk29A-RB	CG8049-RB	8300999	8301049	1413	3024	50	22959	28.26	0.131713	0.467262	0.438437	0.497976	214.557	201.322	228.66	0
chr3L	-	10653231	10654105	CG32066	FBtr0076277	CG32066-RC	CG32066-RC	10654035	10654085	6214	385	50	664	124.28	0.579819	16.1403	14.543	17.9152	214.343	193.131	237.914	0
chr2L	+	18153396	18154410	CG17681	FBtr0081038	CG17681-RA	CG17681-RA	18153426	18153476	2039	155	50	814	40.78	0.190418	13.1548	11.1389	15.5433	214.161	181.341	253.045	0
chr2R	-	17958918	17960842	CG11474	FBtr0071802	CG11474-RA	CG11474-RA	17960768	17960818	3542	573	50	1724	70.84	0.332367	6.1815	5.65395	6.75871	213.138	194.948	233.04	0
chr2R	+	2698527	2702327	CG3287	FBtr0086158	CG3287-RC	CG3287-RC	2698550	2698600	12919	4366	50	3591	258.38	1.21582	2.959	2.85877	3.06276	212.515	205.317	219.967	0
chrX	+	6494098	6528736	CG3973	FBtr0070948	CG3973-RA	CG3973-RA	6494117	6494167	6197	18274	50	31022	123.94	0.589066	0.339116	0.329449	0.349065	210.401	204.403	216.574	0
chr3R	+	1562510	1563996	CG1236	FBtr0078721	CG1236-RA	CG1236-RA	1562519	1562569	2863	350	50	1286	57.26	0.272162	8.18	7.30992	9.15493	210.39	188.011	235.465	0
chr2L	-	18138668	18152410	CG15154	FBtr0081040	Socs36E-RA	CG15154-RA	18152335	18152385	32300	41451	50	13471	646	3.07705	0.779233	0.767959	0.790673	209.941	206.904	213.023	0
chr2R	-	11816105	11819436	CG8291	FBtr0087298	bdg-RA	CG8291-RA	11819338	11819388	9327	2795	50	3124	186.54	0.894686	3.33703	3.19821	3.4819	208.498	199.824	217.549	0
chr3L	-	9499918	9502649	CG3408	FBtr0076426	CG3408-RA	CG3408-RA	9502570	9502620	2906	707	50	2527	58.12	0.279778	4.11033	3.78285	4.46635	207.736	191.185	225.729	0
chr3L	-	2167550	2169133	CG15879	FBtr0072916	CG15879-RA	CG15879-RA	2169057	2169107	3956	511	50	1337	79.12	0.382199	7.74168	7.053	8.49829	207.013	188.597	227.244	0
chr3L	-	682879	685537	CG3371	FBtr0072610	CG3371-RA	CG3371-RA	685479	685529	9505	2258	50	2458	190.1	0.918633	4.20948	4.01962	4.40834	206.938	197.605	216.714	0
chr3R	-	3573635	3575797	CG3027	FBtr0081780	pyd3-RA	CG3027-RA	3575725	3575775	2614	497	50	1962	52.28	0.253313	5.25956	4.77319	5.79594	206.385	187.3	227.433	0
chr2R	+	20631298	20644501	CG30421	FBtr0072369	CG30421-RA	CG30421-RA	20631372	20631422	7779	9789	50	12980	155.58	0.75416	0.794667	0.771271	0.818774	206.296	200.222	212.554	0
chr2R	-	3838138	3843350	CG14764	FBtr0088880	CG14764-RA	CG14764-RA	3843270	3843320	4214	2059	50	5012	84.28	0.410814	2.04662	1.94088	2.15815	205.154	194.553	216.333	0
chr3R	-	1066607	1077435	CG12163	FBtr0078823	CG12163-RA	CG12163-RA	1077366	1077416	3504	3645	50	10612	70.08	0.343479	0.961317	0.917505	1.00722	204.03	194.731	213.773	0
chr2L	-	5006841	5009715	CG33113	FBtr0079038	Rtnl1-RF	CG33113-RF	5009638	5009688	7074	1852	50	2659	141.48	0.696502	3.81965	3.62796	4.02152	203.129	192.935	213.864	0
chr2L	+	21344624	21358273	CG8666	FBtr0273404	Tsp39D-RB	CG8666-RB	21344659	21344709	2854	1650	50	5838	57.08	0.282631	1.7297	1.62721	1.83865	201.959	189.993	214.681	0
chr2L	-	10213828	10220900	CG5722	FBtr0079957	Npc1a-RA	CG5722-RA	10220826	10220876	2975	2045	50	6872	59.5	0.297584	1.45477	1.37457	1.53965	199.943	188.921	211.609	0
chrX	+	14733414	14738723	CG32593	FBtr0073951	Flo-2-RE	CG32593-RE	14733437	14733487	2440	1169	50	4788	48.8	0.244152	2.08725	1.9455	2.23937	199.875	186.302	214.442	0
chr3L	-	13853102	13860002	CG8745	FBtr0075801	CG8745-RA	CG8745-RA	13859930	13859980	1396	936	50	6693	27.92	0.139848	1.49145	1.37175	1.62162	199.646	183.623	217.07	0
chr2L	-	6472219	6473822	CG9535	FBtr0079268	mmy-RA	CG9535-RA	6473814	6473864	5113	718	50	1400	102.26	0.512857	7.12117	6.58115	7.70587	199.393	184.272	215.764	0
chr2R	+	20231227	20237280	CG3411	FBtr0290089	bs-RB	CG3411-RB	20231255	20231305	922	537	50	5797	18.44	0.0926341	1.71695	1.54149	1.91245	199.063	178.72	221.73	0
chr4	+	1052504	1055175	CG11154	FBtr0089186	ATPsyn-beta-RA	CG11154-RA	1052512	1052562	27474	6858	50	2471	549.48	2.77539	4.00612	3.90118	4.1139	197.983	192.796	203.309	0
chr2L	+	16491565	16496621	CG4599	FBtr0080866	Tpr2-RA	CG4599-RA	16491584	16491634	5087	2499	50	4852	101.74	0.515045	2.03561	1.93988	2.13608	197.536	188.246	207.285	0
chrX	-	12353823	12357141	CG1900	FBtr0073668	Rab40-RA	CG1900-RA	12357068	12357118	1491	432	50	2852	29.82	0.151473	3.45139	3.09655	3.84724	196.867	176.627	219.446	0
chr3R	+	4806584	4808553	CG11967	FBtr0081958	CG11967-RA	CG11967-RA	4806591	4806641	840	151	50	1769	16.8	0.085359	5.56291	4.66192	6.64122	196.816	164.939	234.967	0
chr3L	-	4323530	4364089	CG15015	FBtr0073339	Cip4-RA	CG15015-RA	4364020	4364070	6650	21076	50	31099	133	0.677707	0.315525	0.306915	0.324375	196.25	190.895	201.755	0
chrX	-	3367515	3368553	CG12206	FBtr0070527	CG12206-RA	CG12206-RA	3368477	3368527	973	82	50	823	19.46	0.0996355	11.8659	9.41958	14.9667	195.312	155.046	246.352	0
chr2R	-	9729255	9733759	CG10808	FBtr0087645	synaptogyrin-RA	CG10808-RA	9733695	9733745	907	400	50	4281	18.14	0.0934361	2.2675	2.01244	2.5551	194.143	172.305	218.768	0
chr2L	-	7022623	7023894	CG31628	FBtr0079431	ade3-RA	CG31628-RA	7023825	7023875	2461	272	50	1071	49.22	0.253968	9.04779	7.96797	10.2761	193.804	170.674	220.114	0
chrX	-	11500322	11505680	CG2247	FBtr0073536	CG2247-RA	CG2247-RA	11505598	11505648	3307	1757	50	5147	66.14	0.341364	1.88219	1.77562	1.99517	193.752	182.782	205.382	0
chr3L	-	22323927	22400961	CG5723	FBtr0078509	Ten-m-RB	CG5723-RB	22400887	22400937	6917	54804	50	76722	138.34	0.714319	0.126213	0.123086	0.12942	193.667	188.868	198.587	0
chr2R	-	18439768	18449507	CG4444	FBtr0071838	px-RA	CG4444-RA	18449465	18449515	1519	1487	50	9471	30.38	0.157006	1.02152	0.950413	1.09795	193.496	180.027	207.973	0
chr2R	+	10414093	10433114	CG10117	FBtr0087495	ttv-RA	CG10117-RA	10414101	10414151	1244	2429	50	18789	24.88	0.129278	0.512145	0.47803	0.548687	192.454	179.634	206.186	0
chrX	-	10251203	10260292	CG2221	FBtr0071470	l(1)G0289-RA	CG2221-RA	10260216	10260266	3774	3489	50	8881	75.48	0.392861	1.08169	1.03274	1.13295	192.129	183.436	201.234	0
chrX	-	6992611	6996326	CG4615	FBtr0071020	CG4615-RA	CG4615-RA	6996253	6996303	1214	446	50	3515	24.28	0.126885	2.72197	2.43852	3.03861	191.355	171.428	213.614	0
chr2L	+	19526673	19530149	CG10137	FBtr0081248	CG10137-RA	CG10137-RA	19526700	19526750	4960	1701	50	3276	99.2	0.519231	2.91593	2.75863	3.08223	191.052	180.746	201.948	0
chr3R	-	21117092	21118691	CG31098	FBtr0084863	CG31098-RA	CG31098-RA	21118623	21118673	3474	509	50	1399	69.48	0.363831	6.82515	6.21235	7.49898	190.968	173.822	209.821	0
chr3L	-	16401547	16404885	CG4609	FBtr0100477	fax-RC	CG4609-RC	16404811	16404861	12580	4109	50	3116	251.6	1.31868	3.06157	2.95516	3.17182	190.797	184.166	197.668	0
chr2L	-	21626857	21629928	CG2207	FBtr0085920	Df31-RB	CG2207-RB	21629854	21629904	37149	11233	50	2869	742.98	3.9153	3.30713	3.23788	3.37786	189.763	185.79	193.822	0
chr3R	+	25878380	25880420	CG7946	FBtr0085561	CG7946-RA	CG7946-RA	25878428	25878478	5336	1035	50	1840	106.72	0.5625	5.15556	4.82087	5.51362	189.724	177.408	202.901	0
chrX	+	21229338	21232715	CG1403	FBtr0077198	Sep1-RA	CG1403-RA	21229342	21229392	3682	1231	50	3168	73.64	0.388573	2.99106	2.80269	3.19216	189.514	177.578	202.255	0
chr3R	-	10491559	10523007	CG7649	FBtr0301498	Neu3-RC	CG7649-RC	10522942	10522992	13342	44356	50	31203	266.84	1.42153	0.300794	0.295014	0.306686	187.713	184.106	191.391	0
chr3L	+	11207607	11208699	CG18490	FBtr0076166	CG18490-RB	CG18490-RB	11207635	11207685	2254	215	50	888	45.08	0.242117	10.4837	9.09424	12.0891	186.191	161.514	214.703	0
chr3L	+	15528518	15545005	CG7450	FBtr0075557	CrebA-RA	CG7450-RA	15528535	15528585	15836	27648	50	16172	316.72	1.70962	0.572772	0.561665	0.584098	185.257	181.665	188.921	0
chr3L	-	17631217	17638131	CG6143	FBtr0075200	Pep-RC	CG6143-RC	17638055	17638105	10841	7872	50	6703	216.82	1.1744	1.37716	1.33762	1.41787	184.622	179.321	190.08	0
chr2L	-	234115	250824	CG3696	FBtr0078144	kis-RA	CG3696-RA	250756	250806	8479	15176	50	16482	169.58	0.920762	0.558711	0.54401	0.573809	184.174	179.327	189.151	0
chr3L	-	16119155	16121629	CG5165	FBtr0075492	Pgm-RA	CG5165-RA	16121558	16121608	1499	371	50	2274	29.98	0.163149	4.04043	3.60073	4.53436	183.759	163.761	206.223	0
chrX	+	15472251	15473896	CG7872	FBtr0074046	CG7872-RA	CG7872-RA	15472309	15472359	4919	774	50	1445	98.38	0.53564	6.3553	5.88726	6.86083	183.668	170.142	198.278	0
chr3L	-	17848955	17849862	CG5535	FBtr0273277	CG5535-RC	CG5535-RC	17849803	17849853	6018	465	50	698	120.36	0.666189	12.9419	11.7642	14.2389	180.669	164.228	198.776	0
chr3R	-	19428224	19431209	CG10184	FBtr0084481	CG10184-RA	CG10184-RA	19431163	19431213	5982	1845	50	2785	119.64	0.662478	3.24228	3.07633	3.41721	180.595	171.352	190.338	0
chr2L	-	21160636	21163055	CG9247	FBtr0081499	CG9247-RA	CG9247-RA	21162984	21163034	5040	1241	50	2219	100.8	0.559261	4.06124	3.81483	4.32365	180.238	169.302	191.884	0
chr3R	-	8045603	8047185	CG4860	FBtr0082623	CG4860-RA	CG4860-RA	8047113	8047163	10055	1546	50	1382	201.1	1.11867	6.50388	6.16259	6.86418	179.767	170.334	189.726	0
chrX	-	7590887	7598995	CG12690	FBtr0112946	CHES-1-like-RB	CG12690-RB	7598922	7598972	7632	6365	50	7492	152.64	0.849573	1.19906	1.15966	1.2398	179.667	173.763	185.771	0
chr3R	-	25317246	25319235	CG2310	FBtr0085433	CG2310-RA	CG2310-RA	25319158	25319208	8846	1774	50	1789	176.92	0.991615	4.98647	4.73705	5.24909	178.416	169.492	187.812	0
chr2R	-	14318031	14327978	CG30118	FBtr0113361	CG30118-RC	CG30118-RC	14327905	14327955	3550	3895	50	9710	71	0.401133	0.911425	0.870671	0.954086	176.999	169.084	185.283	0
chr3L	-	17836906	17839589	CG5546	FBtr0075160	MED19-RA	CG5546-RA	17839519	17839569	5282	1489	50	2481	105.64	0.600161	3.54735	3.34771	3.75894	176.019	166.113	186.519	0
chr2L	-	7987113	7994182	CG7228	FBtr0114550	pes-RC	CG7228-RC	7994099	7994149	9246	7208	50	6851	184.92	1.05211	1.28274	1.24369	1.32302	175.761	170.41	181.28	0
chr3L	+	4283872	4286865	CG1316	FBtr0073233	CG1316-RA	CG1316-RA	4283887	4283937	5884	1873	50	2793	117.68	0.670605	3.14148	2.98129	3.31032	175.483	166.535	184.914	0
chr3R	+	2912323	2914582	CG1913	FBtr0081639	alphaTub84B-RA	CG1913-RA	2912346	2912396	42970	8904	50	1817	859.4	4.90039	4.82592	4.71672	4.93766	175.374	171.406	179.434	0
chr2L	+	20066393	20072059	CG13969	FBtr0081331	bwa-RA	CG13969-RA	20066402	20066452	2974	1856	50	5462	59.48	0.339802	1.60237	1.51147	1.69875	175.043	165.113	185.572	0
chr3R	+	4878221	4888967	CG11033	FBtr0300691	CG11033-RB	CG11033-RB	4878241	4878291	12253	14776	50	10538	245.06	1.40216	0.82925	0.809567	0.849411	174.773	170.624	179.022	0
chr3R	-	19029906	19047710	CG17894	FBtr0084392	cnc-RC	CG17894-RC	19047609	19047659	3439	6903	50	17496	68.78	0.394547	0.498189	0.478117	0.519103	174.326	167.303	181.644	0
chr3R	-	27882314	27894156	CG1483	FBtr0085876	Map205-RB	CG1483-RB	27894078	27894128	5794	7555	50	11327	115.88	0.66699	0.766909	0.740993	0.793732	173.736	167.864	179.812	0
chr2L	+	6071073	6072063	CG9159	FBtr0079192	Kr-h2-RA	CG9159-RA	6071085	6071135	4581	420	50	790	91.62	0.531646	10.9071	9.85807	12.0692	172.333	155.757	190.693	0
chr3L	+	8518418	8527084	CG6817	FBtr0076624	foi-RA	CG6817-RA	8518424	8518474	6381	6276	50	8435	127.62	0.744043	1.01673	0.98176	1.05295	171.522	165.623	177.632	0
chr2R	+	8146914	8151915	CG8472	FBtr0088001	Cam-RA	CG8472-RA	8146933	8146983	18721	10516	50	4799	374.42	2.19129	1.78024	1.73809	1.82341	170.867	166.822	175.011	0
chr2L	-	8707592	8709038	CG9310	FBtr0079747	Hnf4-RA	CG9310-RA	8708972	8709022	2381	348	50	1246	47.62	0.279294	6.84195	6.10479	7.6692	170.501	152.131	191.116	0
chrX	-	9576998	9579657	CG15321	FBtr0071401	CG15321-RA	CG15321-RA	9579584	9579634	8192	2317	50	2410	163.84	0.961411	3.53561	3.37535	3.7035	170.416	162.692	178.509	0
chrX	-	13621236	13630237	CG10986	FBtr0073842	g-RB	CG10986-RB	13630173	13630223	1123	1154	50	8723	22.46	0.132294	0.973137	0.895617	1.05737	169.773	156.249	184.468	0
chrX	+	11767476	11769386	CG15739	FBtr0073569	CG15739-RA	CG15739-RA	11767505	11767555	1314	266	50	1710	26.28	0.155556	4.93985	4.32103	5.64843	168.943	147.779	193.176	0
chr3R	-	14752813	14754324	CG14290	FBtr0083723	CG14290-RB	CG14290-RB	14754280	14754330	1880	293	50	1311	37.6	0.223494	6.41638	5.66296	7.27135	168.238	148.483	190.655	0
chr3R	+	14740663	14743860	CG17836	FBtr0083700	Xrp1-RB	CG17836-RB	14740688	14740738	6276	2166	50	2881	125.52	0.751822	2.89751	2.75855	3.04348	166.954	158.948	175.366	0
chr2R	+	1585415	1587725	CG17337	FBtr0086038	CG17337-RA	CG17337-RA	1585388	1585438	9497	2411	50	2110	189.94	1.14265	3.93903	3.76589	4.12016	166.227	158.921	173.871	0
chr2R	+	20193406	20200626	CG3401	FBtr0072270	betaTub60D-RA	CG3401-RA	20193432	20193482	18441	15451	50	6950	368.82	2.22317	1.19351	1.1682	1.21937	165.899	162.38	169.493	0
chr2L	-	8054322	8071623	CG14472	FBtr0079545	poe-RA	CG14472-RA	8071536	8071586	5083	10501	50	17101	101.66	0.614058	0.484049	0.468039	0.500606	165.554	160.079	171.217	0
chr3L	+	9961605	9964102	CG8091	FBtr0076347	Nc-RA	CG8091-RA	9961622	9961672	4690	1306	50	2297	93.8	0.568568	3.59112	3.37593	3.82009	164.976	155.09	175.495	0
chr3L	+	8121216	8124775	CG7962	FBtr0076688	CdsA-RA	CG7962-RA	8121219	8121269	2981	1214	50	3359	59.62	0.361417	2.45552	2.29573	2.62648	164.962	154.227	176.447	0
chr3L	+	1569187	1571674	CG12004	FBtr0072745	CG12004-RA	CG12004-RA	1569219	1569269	5520	1531	50	2286	110.4	0.669729	3.60549	3.40567	3.81708	164.843	155.707	174.517	0
chr3L	-	14994340	15007156	CG5392	FBtr0075671	Reck-RA	CG5392-RA	15007080	15007130	9963	15250	50	12604	199.26	1.20993	0.653311	0.63697	0.670071	164.687	160.568	168.912	0
chr2R	-	10841170	10850451	CG10261	FBtr0087426	aPKC-RA	CG10261-RA	10850371	10850421	1820	1999	50	9032	36.4	0.221324	0.910455	0.853998	0.970643	164.465	154.266	175.337	0
chr2L	+	14027010	14029372	CG4500	FBtr0080591	CG4500-RA	CG4500-RA	14027025	14027075	1143	302	50	2162	22.86	0.139685	3.78477	3.32758	4.30545	163.653	143.884	186.168	0
chr4	-	711893	716674	CG1838	FBtr0089092	myoglianin-RA	CG1838-RA	716594	716644	2513	1411	50	4567	50.26	0.308956	1.78101	1.66769	1.90204	162.677	152.327	173.732	0
chrX	-	17994060	17995356	CG7192	FBtr0074527	CG7192-RA	CG7192-RA	17995273	17995323	3680	496	50	1096	73.6	0.452555	7.41935	6.7482	8.15794	162.632	147.92	178.822	0
chrX	+	13298790	13303249	CG1681	FBtr0073778	CG1681-RA	CG1681-RA	13298812	13298862	6128	3208	50	4245	122.56	0.755713	1.91022	1.82993	1.99405	162.178	155.361	169.295	0
chr3L	+	9377165	9378384	CG4466	FBtr0076454	Hsp27-RA	CG4466-RA	9377184	9377234	10175	806	50	641	203.5	1.25741	12.6241	11.7429	13.5719	161.841	150.545	173.991	0
chr2R	-	7536169	7539101	CG9003	FBtr0113069	CG9003-RD	CG9003-RD	7539027	7539077	1813	614	50	2732	36.26	0.224744	2.95277	2.69175	3.23925	161.339	147.077	176.993	0
chr2L	-	13283893	13286491	CG9414	FBtr0080478	Drep-4-RA	CG9414-RA	13286413	13286463	5599	1678	50	2398	111.98	0.69975	3.33671	3.15839	3.52514	160.029	151.477	169.066	0
chr2R	+	10850799	10851629	CG12424	FBtr0087409	CG12424-RC	CG12424-RC	10850821	10850871	1894	150	50	630	37.88	0.238095	12.6267	10.6591	14.9652	159.096	134.305	188.561	0
chr2L	+	20350444	20353332	CG10043	FBtr0112885	rtGEF-RD	CG10043-RD	20350486	20350536	3213	1076	50	2661	64.26	0.404359	2.98606	2.78521	3.20146	158.918	148.229	170.382	0
chrX	+	2518902	2527386	CG10260	FBtr0070443	CG10260-RB	CG10260-RB	2518915	2518965	2414	2514	50	8274	48.28	0.303843	0.960223	0.907701	1.01578	158.898	150.206	168.092	0
chrX	-	15828933	15834480	CG9126	FBtr0074159	Stim-RA	CG9126-RA	15834391	15834441	1393	937	50	5331	27.86	0.175764	1.48666	1.36733	1.61643	158.508	145.785	172.343	0
chr3L	+	4103704	4107121	CG14991	FBtr0073210	Fit1-RB	CG14991-RB	4103724	4103774	4444	1809	50	3215	88.88	0.562675	2.45661	2.32505	2.59563	157.96	149.501	166.899	0
chr2R	-	8058932	8061766	CG16747	FBtr0088013	Oda-RA	CG16747-RA	8061695	8061745	11404	3798	50	2628	228.08	1.44521	3.00263	2.89388	3.11548	157.818	152.102	163.75	0
chr3R	-	21830648	21831745	CG14548	FBtr0084982	HLHmbeta-RA	CG14548-RA	21831673	21831723	34079	3887	50	897	681.58	4.33333	8.76743	8.4801	9.06453	157.288	152.133	162.618	0
chr3R	+	19864010	19867573	CG5977	FBtr0084534	spas-RB	CG5977-RB	19864004	19864054	3362	1439	50	3361	67.24	0.428146	2.33634	2.1954	2.48637	157.049	147.575	167.134	0
chr3L	+	15581990	15600225	CG32149	FBtr0075569	RhoGAP71E-RC	CG32149-RC	15581995	15582045	6560	14960	50	17906	131.2	0.835474	0.438503	0.425912	0.451465	157.037	152.528	161.679	0
chr2R	+	15343684	15349860	CG8201	FBtr0086451	par-1-RB	CG8201-RB	15343699	15343749	4413	3390	50	5964	88.26	0.56841	1.30177	1.24447	1.36171	155.275	148.44	162.425	0
chr2R	-	2754712	2760220	CG9446	FBtr0086207	coro-RA	CG9446-RA	2760147	2760197	6501	4467	50	5297	130.02	0.843308	1.45534	1.40069	1.51213	154.179	148.389	160.195	0
chr3R	-	16650378	16656267	CG17273	FBtr0083991	CG17273-RA	CG17273-RA	16656199	16656249	14055	10397	50	5689	281.1	1.82756	1.35183	1.31788	1.38666	153.811	149.948	157.774	0
chr2R	-	1604704	1614335	CG8376	FBtr0300504	ap-RC	CG8376-RC	1614263	1614313	22425	26224	50	8991	448.5	2.91669	0.855133	0.839989	0.870549	153.77	151.047	156.542	0
chrX	-	19742653	19746055	CG11940	FBtr0074804	jog-RA	CG11940-RA	19745996	19746046	4475	1846	50	3164	89.5	0.583439	2.42416	2.29538	2.56019	153.401	145.252	162.009	0
chr3L	-	13014924	13015764	CG11255	FBtr0075895	CG11255-RA	CG11255-RA	13015707	13015757	3993	332	50	637	79.86	0.521193	12.0271	10.7372	13.474	153.225	136.793	171.659	0
chr2R	+	12012493	12025743	CG8428	FBtr0089589	spin-RE	CG8428-RE	12012519	12012569	15879	27127	50	13034	317.58	2.08125	0.585358	0.573977	0.596964	152.591	149.624	155.617	0
chrX	-	2159024	2164749	CG2924	FBtr0070412	CG2924-RA	CG2924-RA	2164676	2164726	5220	3779	50	5513	104.4	0.685471	1.38132	1.32439	1.4407	152.304	146.027	158.851	0
chr2R	+	19569148	19570475	CG5428	FBtr0114541	CG5428-RB	CG5428-RB	19569164	19569214	965	143	50	1127	19.3	0.126886	6.74825	5.64141	8.07656	152.106	127.157	182.046	0
chr4	-	565889	578477	CG1981	FBtr0089106	Thd1-RA	CG1981-RA	578403	578453	4025	6124	50	11536	80.5	0.53086	0.65725	0.631495	0.684054	151.641	145.699	157.825	0
chr3L	-	1883892	1884882	CG18315	FBtr0089420	Aprt-RA	CG18315-RA	1884816	1884866	3137	328	50	790	62.74	0.41519	9.56402	8.52264	10.7343	151.112	134.658	169.603	0
chr2L	+	5907139	5910139	CG14001	FBtr0079144	bchs-RA	CG14001-RA	5907158	5907208	3761	1399	50	2800	75.22	0.499643	2.68835	2.52711	2.85992	150.548	141.518	160.155	0
chrX	-	5902216	5907210	CG4746	FBtr0070890	mab-21-RA	CG4746-RA	5907132	5907182	38073	24144	50	4768	761.46	5.06376	1.57691	1.55164	1.6026	150.374	147.964	152.824	0
chr2L	+	13780717	13782611	CG7393	FBtr0080534	p38b-RA	CG7393-RA	13780719	13780769	3652	822	50	1690	73.04	0.486391	4.44282	4.11614	4.79561	150.167	139.126	162.091	0
chr2R	+	3551292	3552780	CG2065	FBtr0088922	CG2065-RA	CG2065-RA	3551309	3551359	2358	400	50	1265	47.16	0.316206	5.895	5.295	6.56372	149.143	133.963	166.062	0
chr2L	+	10989426	10997700	CG16833	FBtr0300403	CG16833-RG	CG16833-RG	10989454	10989504	1900	2061	50	8070	38	0.25539	0.921883	0.865741	0.981663	148.792	139.731	158.44	0
chr3L	+	9367102	9368061	CG4460	FBtr0100559	Hsp22-RB	CG4460-RB	9367117	9367167	3350	343	50	759	67	0.45191	9.76676	8.72677	10.9323	148.259	132.472	165.952	0
chr3L	+	3942928	3946457	CG14982	FBtr0073163	CG14982-RB	CG14982-RB	3942929	3942979	1315	588	50	3297	26.3	0.178344	2.23639	2.02681	2.46777	147.468	133.648	162.725	0
chr3R	+	24956917	24963702	CG1709	FBtr0085379	Vha100-1-RA	CG1709-RA	24956948	24956998	6853	6113	50	6565	137.06	0.93115	1.12105	1.08289	1.16056	147.194	142.184	152.382	0
chr2R	-	14663173	14664478	CG15093	FBtr0086639	CG15093-RB	CG15093-RB	14664403	14664453	3928	591	50	1105	78.56	0.534842	6.64636	6.09019	7.25378	146.885	134.593	160.308	0
chr3L	-	18677625	18679357	CG4120	FBtr0075091	Cyp12c1-RA	CG4120-RA	18679331	18679381	1032	219	50	1532	20.64	0.14295	4.71233	4.06274	5.46724	144.386	124.482	167.516	0
chr3L	+	12270796	12274576	CG10426	FBtr0076007	CG10426-RA	CG10426-RA	12270791	12270841	1775	885	50	3580	35.5	0.247207	2.00565	1.84874	2.17593	143.605	132.37	155.797	0
chr3R	+	4490071	4493076	CG8032	FBtr0081880	CG8032-RA	CG8032-RA	4490082	4490132	2759	1084	50	2805	55.18	0.386453	2.5452	2.37105	2.7322	142.786	133.016	153.276	0
chr2L	+	5547301	5549614	CG6957	FBtr0079102	Oscillin-RB	CG6957-RB	5547317	5547367	940	281	50	2113	18.8	0.132986	3.3452	2.92162	3.83082	141.368	123.468	161.891	0
chr3R	+	3012785	3024538	CG2520	FBtr0302184	lap-RD	CG2520-RD	3012786	3012836	1583	2584	50	11490	31.66	0.224891	0.612616	0.575178	0.652486	140.779	132.176	149.941	0
chr2L	+	21262967	21281575	CG8671	FBtr0081483	CG8671-RA	CG8671-RA	21262979	21263029	2620	6009	50	16093	52.4	0.373392	0.436013	0.416345	0.456608	140.335	134.005	146.964	0
chrX	-	21879579	21883861	CG12576	FBtr0077365	CG12576-RA	CG12576-RA	21883777	21883827	2060	1196	50	4065	41.2	0.294219	1.72241	1.60293	1.85082	140.032	130.318	150.471	0
chr2R	+	4839844	4850301	CG8224	FBtr0300599	babo-RC	CG8224-RC	4839849	4839899	3369	4940	50	10251	67.38	0.481904	0.681984	0.652601	0.712688	139.82	133.796	146.115	0
chr3R	-	20938587	20948625	CG31108	FBtr0084802	CG31108-RA	CG31108-RA	20948550	20948600	2738	3852	50	9834	54.76	0.391702	0.7108	0.676606	0.746719	139.8	133.075	146.865	0
chr3R	-	11679590	11683172	CG4225	FBtr0083188	Hmt-1-RA	CG4225-RA	11683094	11683144	2585	1265	50	3382	51.7	0.374039	2.04348	1.90948	2.18691	138.221	129.157	147.922	0
chrX	-	20897315	20899342	CG1532	FBtr0077268	CG1532-RA	CG1532-RA	20899277	20899327	2937	780	50	1827	58.74	0.426929	3.76538	3.47686	4.07801	137.587	127.044	149.01	0
chr2R	-	1908372	1910646	CG7863	FBtr0086028	dream-RA	CG7863-RA	1910564	1910614	5547	1673	50	2074	110.94	0.806654	3.3156	3.13802	3.50327	137.531	130.165	145.315	0
chr2R	-	16553242	16554742	CG9025	FBtr0086245	Fem-1-RA	CG9025-RA	16554660	16554710	4263	811	50	1300	85.26	0.623846	5.25647	4.87284	5.67052	136.668	126.694	147.434	0
chrX	+	12525642	12527511	CG17762	FBtr0300376	tomosyn-RG	CG17762-RG	12525672	12525722	1623	394	50	1657	32.46	0.237779	4.11929	3.68451	4.60587	136.513	122.105	152.639	0
chr3R	+	21129892	21131373	CG31436	FBtr0084830	CG31436-RA	CG31436-RA	21129920	21129970	1987	376	50	1281	39.74	0.293521	5.28457	4.7261	5.90976	135.391	121.083	151.408	0
chr2R	+	3387656	3396130	CG2146	FBtr0089745	didum-RA	CG2146-RA	3387675	3387725	1839	2251	50	8261	36.78	0.272485	0.81697	0.767785	0.869304	134.98	126.853	143.626	0
chr2R	+	8543461	8546846	CG8646	FBtr0301237	CG8646-RB	CG8646-RB	8543476	8543526	1315	622	50	3185	26.3	0.19529	2.11415	1.91965	2.32844	134.671	122.282	148.322	0
chr2L	-	1156445	1158179	CG33979	FBtr0100022	capt-RA	CG33979-RA	1158103	1158153	24809	5667	50	1534	496.18	3.69426	4.3778	4.25283	4.50646	134.311	130.477	138.258	0
chr3L	-	8049622	8051811	CG7574	FBtr0076745	bip1-RA	CG7574-RA	8051739	8051789	1228	364	50	1985	24.56	0.183375	3.37363	2.99625	3.79896	133.933	118.951	150.819	0
chr3L	+	22903573	22916632	CG12768	FBtr0078560	CG12768-RA	CG12768-RA	22903597	22903647	1183	2239	50	12671	23.66	0.176703	0.528361	0.492105	0.567279	133.897	124.709	143.76	0
chr2R	+	16511077	16515820	CG16742	FBtr0086227	CG16742-RA	CG16742-RA	16511095	16511145	1714	1170	50	4543	34.28	0.257539	1.46496	1.35907	1.57911	133.106	123.485	143.478	0
chr3R	-	17634521	17648390	CG6703	FBtr0084161	Caki-RB	CG6703-RB	17648310	17648360	1549	3155	50	13549	30.98	0.232859	0.490967	0.461782	0.521991	133.042	125.134	141.449	0
chr3R	-	21699256	21707118	CG6120	FBtr0084912	Tsp96F-RA	CG6120-RA	21707038	21707088	3669	4224	50	7645	73.38	0.552518	0.868608	0.830816	0.908118	132.81	127.032	138.851	0
chr2R	+	14328501	14333037	CG5186	FBtr0086692	slim-RB	CG5186-RB	14328512	14328562	2679	1754	50	4323	53.58	0.405737	1.52737	1.43747	1.62289	132.056	124.284	140.315	0
chr3L	-	8433161	8435445	CR32028	FBtr0076660	CR32028-RA	CR32028-RA	8435380	8435430	3393	1066	50	2072	67.86	0.514479	3.18293	2.9695	3.41177	131.9	123.056	141.384	0
chr3L	+	14530757	14533546	CG4994	FBtr0075719	Mpcp-RB	CG4994-RB	14530783	14530833	5348	2103	50	2583	106.96	0.81417	2.54303	2.41715	2.6755	131.373	124.87	138.216	0
chr3R	-	14117717	14124601	CG7129	FBtr0083595	l(3)05822-RA	CG7129-RA	14124526	14124576	4380	4410	50	6608	87.6	0.667373	0.993197	0.952313	1.03584	131.261	125.858	136.896	0
chr2R	+	13345182	13347975	CG14478	FBtr0086921	CG14478-RA	CG14478-RA	13345208	13345258	6310	2477	50	2576	126.2	0.961568	2.54744	2.43109	2.66936	131.244	125.25	137.525	0
chr4	+	1219505	1222771	CG17469	FBtr0100347	Mitf-RA	CG17469-RA	1219514	1219564	2359	218	50	605	47.18	0.360331	10.8211	9.39809	12.4632	130.935	113.717	150.805	0
chr2R	+	17389647	17393622	CG15669	FBtr0089703	MESK2-RK	CG15669-RK	17389635	17389685	3470	1993	50	3749	69.4	0.531608	1.74109	1.64714	1.84041	130.547	123.503	137.994	0
chr3L	-	4114289	4122384	CG14996	FBtr0073270	Chd64-RB	CG14996-RB	4122309	4122359	17844	21528	50	7873	356.88	2.73441	0.828874	0.812548	0.845528	130.515	127.944	133.137	0
chr3R	-	15701692	15703177	CG17186	FBtr0083858	CG17186-RA	CG17186-RA	15703111	15703161	3370	664	50	1285	67.4	0.516732	5.0753	4.66606	5.52071	130.435	119.918	141.882	0
chr2R	-	13621924	13624769	CG6406	FBtr0086883	CG6406-RB	CG6406-RB	13624672	13624722	4499	1830	50	2643	89.98	0.692395	2.45847	2.32757	2.59676	129.955	123.035	137.265	0
chr3R	+	22792637	22802267	CG5521	FBtr0085069	CG5521-RA	CG5521-RA	22792664	22792714	1574	2288	50	9430	31.48	0.24263	0.687937	0.644829	0.733922	129.745	121.615	138.418	0
chr3R	-	17842264	17844983	CG6439	FBtr0084190	CG6439-RA	CG6439-RA	17844835	17844885	2585	1007	50	2517	51.7	0.400079	2.56703	2.38519	2.76279	129.224	120.071	139.079	0
chrX	+	16267121	16275578	CG18734	FBtr0301301	Fur2-RI	CG18734-RI	16267148	16267198	1642	2092	50	8229	32.84	0.254223	0.784895	0.735386	0.837733	129.178	121.03	137.874	0
chr3L	-	4123553	4134534	CG14998	FBtr0073269	ens-RE	CG14998-RE	4134451	4134501	5522	9210	50	10766	110.44	0.855471	0.599566	0.579812	0.619992	129.098	124.845	133.497	0
chr3L	-	11159720	11162723	CG6210	FBtr0076219	wls-RB	CG6210-RB	11162645	11162695	1282	557	50	2803	25.64	0.198716	2.30162	2.08116	2.54555	129.029	116.67	142.704	0
chr2L	+	8384479	8385991	CG13384	FBtr0079656	CG13384-RE	CG13384-RE	8384497	8384547	15121	3080	50	1312	302.42	2.34756	4.90942	4.72193	5.10437	128.823	123.904	133.939	0
chr3L	-	20515531	20519254	CG4825	FBtr0078214	CG4825-RA	CG4825-RA	20519197	20519247	1694	916	50	3480	33.88	0.263218	1.84934	1.70513	2.0058	128.714	118.677	139.604	0
chrX	+	12985182	12988026	CG12244	FBtr0073720	lic-RA	CG12244-RA	12985210	12985260	1980	817	50	2644	39.6	0.309002	2.4235	2.23198	2.63154	128.155	118.027	139.156	0
chr3R	-	18978760	18983575	CG4620	FBtr0084403	unk-RB	CG4620-RB	18983500	18983550	4006	2892	50	4614	80.12	0.626788	1.3852	1.32013	1.45349	127.826	121.821	134.128	0
chr3L	+	22281819	22285910	CG11471	FBtr0078500	Aats-ile-RD	CG11471-RD	22281806	22281856	3049	1860	50	3891	60.98	0.478026	1.63925	1.54674	1.7373	127.566	120.367	135.196	0
chr2R	+	5095085	5097169	CG8029	FBtr0088587	CG8029-RB	CG8029-RB	5095090	5095140	8341	2478	50	1884	166.82	1.31529	3.36602	3.2176	3.52131	126.832	121.239	132.683	0
chr2R	-	18532448	18533843	CG2852	FBtr0071933	CG2852-RA	CG2852-RA	18533765	18533815	12169	2290	50	1193	243.38	1.91953	5.31397	5.08067	5.55803	126.791	121.225	132.615	0
chr2L	-	18129330	18138078	CG7210	FBtr0081043	kel-RB	CG7210-RB	18137953	18138003	1970	2655	50	8524	39.4	0.311473	0.741996	0.699682	0.786867	126.496	119.282	134.145	0
chr3R	+	12822226	12825172	CG3534	FBtr0083370	CG3534-RA	CG3534-RA	12822215	12822265	1921	835	50	2746	38.42	0.304079	2.3006	2.11934	2.49743	126.349	116.394	137.159	0
chrX	-	6169003	6170715	CG3566	FBtr0089869	CG3566-RC	CG3566-RC	6170654	6170704	2316	556	50	1512	46.32	0.367725	4.16547	3.79322	4.57453	125.964	114.707	138.334	0
chr2R	-	9740452	9741826	CG6543	FBtr0087643	CG6543-RA	CG6543-RA	9741761	9741811	5641	1056	50	1174	112.82	0.899489	5.34186	4.9994	5.70791	125.427	117.386	134.022	0
chrX	+	6434783	6483213	CG34417	FBtr0301324	CG34417-RJ	CG34417-RJ	6434807	6434857	3541	22426	50	39611	70.82	0.566156	0.157897	0.152374	0.16362	125.089	120.714	129.623	0
chrX	-	6156303	6161227	CG3576	FBtr0070938	Lag1-RB	CG3576-RB	6161180	6161230	1420	1061	50	4665	28.4	0.227438	1.33836	1.23505	1.45032	124.869	115.23	135.315	0
chr2R	+	18100334	18104769	CG5709	FBtr0071774	ari-2-RA	CG5709-RA	18100373	18100423	2592	1760	50	4235	51.84	0.415584	1.47273	1.38557	1.56537	124.74	117.358	132.587	0
chr3R	+	7238297	7241864	CG5252	FBtr0082386	Ranbp9-RA	CG5252-RA	7238335	7238385	3730	2014	50	3367	74.6	0.598159	1.85204	1.75368	1.95592	124.716	118.093	131.712	0
chr3R	-	23758704	23763573	CG4976	FBtr0085267	Mes-4-RA	CG4976-RA	23763498	23763548	3492	2618	50	4669	69.84	0.56072	1.33384	1.26753	1.40363	124.554	118.362	131.071	0
chrX	-	15884490	15885987	CG9177	FBtr0074149	eIF5-RF	CG9177-RF	15885907	15885957	2698	564	50	1294	53.96	0.435858	4.78369	4.3643	5.24372	123.802	112.948	135.707	0
chr2R	-	3290020	3295201	CG11166	FBtr0089010	Eaf-RE	CG11166-RE	3295135	3295185	1912	1539	50	4971	38.24	0.309596	1.24237	1.16105	1.32938	123.516	115.432	132.167	0
chr2R	-	19407362	19410994	CG3870	FBtr0072120	chrw-RA	CG3870-RA	19410923	19410973	1883	1047	50	3431	37.66	0.305159	1.79847	1.66639	1.94105	123.411	114.348	133.195	0
chr2L	+	12704726	12706683	CG12292	FBtr0080397	spict-RA	CG12292-RA	12704755	12704805	3068	876	50	1757	61.36	0.498577	3.50228	3.24668	3.77813	123.07	114.088	132.763	0
chr3L	+	3052645	3054907	CG1271	FBtr0072988	CG1271-RD	CG1271-RD	3052664	3052714	1110	374	50	2062	22.2	0.181377	2.96791	2.63533	3.34283	122.397	108.681	137.858	0
chr2R	-	123284	130416	CG17665	FBtr0111269	CG17665-RB	CG17665-RB	130347	130397	2747	3026	50	6736	54.94	0.449228	0.907799	0.861805	0.956247	122.299	116.102	128.826	0
chr3R	-	23102971	23107566	CG3361	FBtr0085174	mrt-RA	CG3361-RA	23107475	23107525	4204	3019	50	4387	84.08	0.68817	1.39251	1.32853	1.45958	122.179	116.565	128.064	0
chr2L	+	19003399	19008231	CG31793	FBtr0081138	CG31793-RA	CG31793-RA	19003401	19003451	1007	768	50	4632	20.14	0.165803	1.3112	1.19236	1.4419	121.469	110.461	133.577	0
chr3LHet	+	2243605	2265363	CG17436	FBtr0113746	vtd-RA	CG17436-RA	2243614	2243664	3001	5411	50	10935	60.02	0.494833	0.554611	0.530278	0.580059	121.293	115.972	126.859	0
chr3L	+	9374986	9375867	CG4463	FBtr0076453	Hsp23-RA	CG4463-RA	9375005	9375055	2089	235	50	681	41.78	0.345081	8.88936	7.75134	10.1971	121.073	105.573	138.885	0
chrX	-	22227998	22257021	CG9559	FBtr0100538	fog-RB	CG9559-RB	22256950	22257000	1153	5186	50	27169	23.06	0.190879	0.222329	0.208474	0.2371	120.809	113.281	128.836	0
chr2R	+	3136670	3138160	CG11086	FBtr0089049	Gadd45-RA	CG11086-RA	3136691	3136741	22784	4864	50	1289	455.68	3.77347	4.68421	4.54086	4.83209	120.759	117.063	124.571	0
chrX	+	11611054	11613927	CG1837	FBtr0073551	CG1837-RA	CG1837-RA	11611091	11611141	2487	1101	50	2673	49.74	0.411897	2.25886	2.10282	2.42652	120.758	112.417	129.721	0
chr2R	+	18547989	18548894	CG42565	FBtr0301269	CG42565-RA	CG42565-RA	18548010	18548060	2336	270	50	697	46.72	0.387374	8.65185	7.61341	9.834	120.607	106.131	137.086	0
chr3L	+	593230	594042	CG12031	FBtr0072554	MED14-RA	CG12031-RA	593261	593311	14212	1446	50	612	284.24	2.36275	9.82849	9.30748	10.3788	120.301	113.924	127.037	0
chr2R	-	3376341	3377313	CG42396	FBtr0300080	wech-RA	CG42396-RA	3377243	3377293	8117	1044	50	772	162.34	1.35233	7.7749	7.28591	8.29694	120.045	112.495	128.105	0
chr3R	+	19759720	19761686	CG5854	FBtr0084495	CG5854-RB	CG5854-RB	19759749	19759799	4211	1241	50	1766	84.22	0.702718	3.39323	3.18348	3.61687	119.849	112.44	127.748	0
chrX	+	5931944	5933611	CG5941	FBtr0070867	CG5941-RA	CG5941-RA	5931948	5931998	2931	718	50	1467	58.62	0.489434	4.08217	3.75915	4.43315	119.771	110.293	130.068	0
chr3R	+	1396859	1404913	CG1411	FBtr0089684	CRMP-RC	CG1411-RC	1396872	1396922	1834	2411	50	7854	36.68	0.306977	0.76068	0.715522	0.808685	119.488	112.394	127.028	0
chr2R	-	6194535	6197294	CG3298	FBtr0088360	JhI-1-RB	CG3298-RB	6197218	6197268	3231	1384	50	2559	64.62	0.540836	2.33454	2.19098	2.48753	119.482	112.134	127.312	0
chrX	+	11786043	11787782	CG15738	FBtr0073572	CG15738-RA	CG15738-RA	11786068	11786118	1511	393	50	1539	30.22	0.255361	3.84478	3.43577	4.30294	118.342	105.753	132.445	0
chr2L	-	4449289	4453019	CG15439	FBtr0077455	CG15439-RA	CG15439-RA	4452938	4452988	1475	884	50	3530	29.5	0.250425	1.66855	1.53376	1.81523	117.8	108.283	128.155	0
chr3R	+	133632	135559	CG1102	FBtr0300936	MP1-RC	CG1102-RC	133658	133708	16482	4840	50	1727	329.64	2.80255	3.40537	3.29755	3.51673	117.622	113.897	121.468	0
chr3R	-	23113087	23114199	CG3350	FBtr0085173	bigmax-RA	CG3350-RA	23114147	23114197	3256	505	50	912	65.12	0.553728	6.44752	5.86434	7.08927	117.603	106.965	129.308	0
chr3R	-	15467099	15468439	CG16718	FBtr0083805	CG16718-RA	CG16718-RA	15468368	15468418	3965	770	50	1140	79.3	0.675439	5.14935	4.76334	5.56687	117.405	108.604	126.925	0
chr2L	+	21828595	21831947	CG1374	FBtr0085906	tsh-RA	CG1374-RA	21828616	21828666	10939	5904	50	3152	218.78	1.8731	1.85281	1.79485	1.91264	116.801	113.148	120.573	0
chr2R	+	1648379	1660077	CG7897	FBtr0086044	gp210-RA	CG7897-RA	1648392	1648442	6680	12899	50	11274	133.6	1.14414	0.51787	0.502736	0.533458	116.769	113.357	120.284	0
chrX	-	5708897	5709867	CG15766	FBtr0070832	CG15766-RA	CG15766-RA	5709797	5709847	2235	296	50	770	44.7	0.384416	7.55068	6.67693	8.5403	116.28	102.825	131.521	0
chr3R	+	7247794	7255691	CG5270	FBtr0082387	CG5270-RB	CG5270-RB	7247815	7247865	1421	1883	50	7697	28.42	0.244641	0.754647	0.703995	0.808939	116.17	108.373	124.528	0
chr2R	-	10494659	10505577	CG12864	FBtr0087502	Su(var)2-HP2-RB	CG12864-RB	10505531	10505581	2835	5249	50	10716	56.7	0.489828	0.540103	0.515846	0.565498	115.755	110.556	121.198	0
chr2R	+	12074091	12081754	CG8443	FBtr0087242	CG8443-RA	CG8443-RA	12074131	12074181	2001	2581	50	7453	40.02	0.346304	0.775281	0.730997	0.822245	115.563	108.962	122.564	0
chrX	+	19644850	19653323	CG12703	FBtr0074795	CG12703-RA	CG12703-RA	19644875	19644925	3047	4329	50	8198	60.94	0.528056	0.703858	0.671794	0.73745	115.405	110.147	120.912	0
chr3L	-	21606893	21610485	CG7169	FBtr0078466	S1P-RA	CG7169-RA	21610407	21610457	1791	1055	50	3392	35.82	0.311026	1.69763	1.57214	1.83316	115.167	106.654	124.362	0
chr2L	+	21314366	21319536	CG8669	FBtr0081513	crc-RB	CG8669-RB	21314385	21314435	3945	3357	50	4900	78.9	0.685102	1.17516	1.12199	1.23084	115.165	109.955	120.622	0
chr2R	+	6445390	6456584	CG2368	FBtr0088275	psq-RB	CG2368-RB	6445467	6445517	1696	3233	50	10967	33.92	0.294793	0.52459	0.494431	0.556584	115.064	108.449	122.081	0
chrX	+	8575589	8582793	CG11284	FBtr0071222	CG11284-RA	CG11284-RA	8575616	8575666	1781	2157	50	6956	35.62	0.310092	0.825684	0.775072	0.879598	114.869	107.828	122.37	0
chr3L	-	15083917	15087810	CG6945	FBtr0075657	CG6945-RA	CG6945-RA	15087748	15087798	1908	1230	50	3692	38.16	0.333153	1.55122	1.443	1.66757	114.542	106.551	123.134	0
chr3R	+	16890965	16896261	CG5730	FBtr0089517	AnnIX-RA	CG5730-RA	16890987	16891037	11897	10606	50	5093	237.94	2.08247	1.12172	1.09265	1.15157	114.259	111.297	117.299	0
chrX	-	10203312	10219969	CG42275	FBtr0299632	alpha-Man-I-RH	CG42275-RH	10219907	10219957	1164	3342	50	16314	23.28	0.204855	0.348294	0.325631	0.372528	113.642	106.247	121.548	0
chr3R	-	4486622	4489609	CG9770	FBtr0081887	p-RA	CG9770-RA	4489536	4489586	4064	1998	50	2787	81.28	0.7169	2.03403	1.92727	2.14673	113.377	107.426	119.659	0
chr3L	+	8961630	8964852	CG5026	FBtr0076516	CG5026-RB	CG5026-RB	8961669	8961719	1433	767	50	3022	28.66	0.253805	1.86832	1.70983	2.04156	112.921	103.342	123.392	0
chr3L	+	20369351	20375500	CG5701	FBtr0078185	RhoBTB-RA	CG5701-RA	20369364	20369414	1719	1812	50	5949	34.38	0.304589	0.948675	0.8876	1.01395	112.873	105.607	120.64	0
chr2L	-	6477178	6480456	CG9539	FBtr0079266	Sec61alpha-RA	CG9539-RA	6480385	6480435	10520	5750	50	3078	210.4	1.8681	1.82957	1.77146	1.88958	112.628	109.051	116.323	0
chrX	+	11002522	11003675	CG12101	FBtr0073434	Hsp60-RA	CG12101-RA	11002542	11002592	6836	1157	50	953	136.72	1.21406	5.90838	5.5488	6.29141	112.614	105.76	119.914	0
chr2L	-	8958258	8959060	CG31886	FBtr0113029	CG31886-RB	CG31886-RB	8958990	8959040	1191	127	50	600	23.82	0.211667	9.37795	7.78057	11.3107	112.535	93.3668	135.728	0
chr2R	+	20769103	20774468	CG34413	FBtr0301848	CG34413-RG	CG34413-RG	20769123	20769173	5743	5276	50	5165	114.86	1.02149	1.08851	1.04839	1.13017	112.443	108.299	116.747	0
chrX	+	6548660	6553742	CG32742	FBtr0070950	l(1)G0148-RA	CG32742-RA	6548686	6548736	1648	1413	50	4800	32.96	0.294375	1.16631	1.08561	1.25301	111.966	104.219	120.289	0
chr2L	-	21174383	21179655	CG9242	FBtr0301342	bur-RB	CG9242-RB	21179584	21179634	3565	3240	50	5072	71.3	0.638801	1.10031	1.04889	1.15425	111.615	106.399	117.088	0
chr2L	+	13398992	13411152	CG7110	FBtr0080500	CG7110-RB	CG7110-RB	13399008	13399058	1448	1888	50	7256	28.96	0.260198	0.766949	0.715767	0.821787	111.3	103.872	119.258	0
chr2L	+	6424338	6426373	CG9523	FBtr0079257	CG9523-RA	CG9523-RA	6424368	6424418	4060	1337	50	1830	81.2	0.730601	3.03665	2.85329	3.23184	111.141	104.431	118.285	0
chr3R	-	19080792	19083794	CG4448	FBtr0084387	wda-RA	CG4448-RA	19083724	19083774	1650	836	50	2799	33	0.298678	1.97368	1.81454	2.14684	110.487	101.578	120.18	0
chr3L	-	13442287	13443379	CG10133	FBtr0075825	CG10133-RA	CG10133-RA	13443291	13443341	2254	364	50	892	45.08	0.408072	6.19231	5.53515	6.92838	110.471	98.7471	123.602	0
chr2R	-	5049542	5052470	CG8046	FBtr0088620	CG8046-RA	CG8046-RA	5052401	5052451	6679	3305	50	2728	133.58	1.21151	2.02088	1.93794	2.10737	110.259	105.734	114.978	0
chr3R	-	11872069	11875125	CG4201	FBtr0083236	ird5-RA	CG4201-RA	11875057	11875107	3861	2002	50	2854	77.22	0.701472	1.92857	1.82655	2.0363	110.083	104.26	116.232	0
chrX	+	15762247	15763694	CG8893	FBtr0074113	Gapdh2-RB	CG8893-RB	15762266	15762316	5791	1290	50	1226	115.82	1.0522	4.48915	4.22435	4.77063	110.074	103.581	116.976	0
chr3L	+	13958324	13959766	CG9028	FBtr0075759	ssp2-RA	CG9028-RA	13958339	13958389	2446	552	50	1242	48.92	0.444444	4.43116	4.03603	4.8653	110.07	100.255	120.854	0
chr3RHet	-	1685112	1706021	CG41099	FBtr0113990	CG41099-RC	CG41099-RC	1705938	1705988	1759	5854	50	18287	35.18	0.320118	0.300478	0.284779	0.317039	109.897	104.155	115.954	0
chr2L	+	20824437	20825386	CG9331	FBtr0081420	CG9331-RC	CG9331-RC	20824458	20824508	1473	199	50	741	29.46	0.268556	7.40201	6.36727	8.60771	109.698	94.363	127.566	0
chr2R	-	18297009	18299027	CG3584	FBtr0290254	qkr58E-3-RB	CG3584-RB	18298962	18299012	1677	511	50	1669	33.54	0.306171	3.2818	2.96879	3.62806	109.546	99.0981	121.105	0
chr3L	+	16773215	16775521	CG9705	FBtr0075325	CG9705-RA	CG9705-RA	16773240	16773290	5473	2118	50	2106	109.46	1.0057	2.58404	2.45685	2.71784	108.84	103.483	114.475	0
chrX	-	15603227	15604571	CG9281	FBtr0074056	CG9281-RB	CG9281-RB	15604489	15604539	4524	950	50	1142	90.48	0.831874	4.76211	4.43769	5.11039	108.766	101.357	116.721	0
chr2R	+	19827937	19829637	CG2827	FBtr0072141	Tal-RA	CG2827-RA	19827958	19828008	15804	4369	50	1500	316.08	2.91267	3.6173	3.49763	3.74109	108.519	104.929	112.233	0
chrX	-	20065478	20067547	CG9579	FBtr0070025	AnnX-RA	CG9579-RA	20067476	20067526	6513	1181	50	983	130.26	1.20142	5.51482	5.18086	5.87043	108.421	101.856	115.413	0
chr2L	-	13184942	13191946	CG16974	FBtr0080489	CG16974-RA	CG16974-RA	13191891	13191941	2390	3006	50	6804	47.8	0.441799	0.795077	0.753217	0.83926	108.194	102.498	114.207	0
chr2R	+	14515463	14516784	CG5345	FBtr0086710	Eip55E-RA	CG5345-RA	14515485	14515535	3111	646	50	1121	62.22	0.576271	4.81579	4.42059	5.24659	107.97	99.1097	117.629	0
chr3R	+	20579602	20586235	CG6875	FBtr0084692	asp-RA	CG6875-RA	20579618	20579668	2019	2407	50	6433	40.38	0.374164	0.838803	0.790274	0.890311	107.92	101.677	114.547	0
chr2R	-	9077739	9085836	CG33182	FBtr0087770	Kdm4B-RA	CG33182-RA	9085760	9085810	1432	2091	50	7840	28.64	0.266709	0.68484	0.639941	0.732883	107.383	100.343	114.916	0
chr3L	-	21521318	21522412	CG32442	FBtr0089798	CG32442-RA	CG32442-RA	21522324	21522374	1963	330	50	894	39.26	0.369128	5.94848	5.28513	6.69609	106.359	94.4982	119.726	0
chr2L	-	18964000	18968737	CG10637	FBtr0081189	Nak-RC	CG10637-RC	18968666	18968716	1122	958	50	4537	22.44	0.211153	1.17119	1.07344	1.27786	106.274	97.4035	115.953	0
chrX	-	8000108	8010133	CG2259	FBtr0071107	Gclc-RA	CG2259-RA	8010059	8010109	6562	12087	50	9768	131.24	1.23741	0.542897	0.526762	0.559526	106.06	102.908	109.309	0
chr3L	-	7350375	7353213	CG8588	FBtr0273398	pst-RE	CG8588-RE	7353092	7353142	10040	5007	50	2636	200.8	1.89947	2.00519	1.93805	2.07466	105.714	102.174	109.376	0
chr3L	+	17480223	17487807	CG7571	FBtr0302041	Oatp74D-RC	CG7571-RC	17480244	17480294	14915	20845	50	7365	298.3	2.83028	0.715519	0.700596	0.73076	105.396	103.198	107.641	0
chr3R	+	18944152	18946784	CG6742	FBtr0300968	cenB1A-RC	CG6742-RC	18944191	18944241	2378	1100	50	2432	47.56	0.452303	2.16182	2.01142	2.3235	105.151	97.8355	113.015	0
chr2L	-	10358162	10362664	CG5366	FBtr0080054	CG5366-RA	CG5366-RA	10362607	10362657	2462	2020	50	4302	49.24	0.469549	1.21881	1.14866	1.29325	104.867	98.8308	111.271	0
chr3R	+	21719226	21720837	CG5913	FBtr0084938	CG5913-RA	CG5913-RA	21719261	21719311	3893	1025	50	1377	77.86	0.744372	3.79805	3.54341	4.07109	104.598	97.5855	112.118	0
chr3L	-	1871574	1876306	CG1828	FBtr0072864	dre4-RA	CG1828-RA	1876233	1876283	5076	4399	50	4530	101.52	0.971082	1.1539	1.10801	1.20169	104.543	100.385	108.873	0
chr2R	+	15180053	15191529	CG7417	FBtr0086516	Tab2-RA	CG7417-RA	15180079	15180129	4489	9727	50	11239	89.78	0.865468	0.461499	0.445391	0.478188	103.736	100.115	107.487	0
chr3L	-	18666572	18668524	CG4144	FBtr0075096	GNBP2-RD	CG4144-RD	18668454	18668504	1461	498	50	1752	29.22	0.284247	2.93373	2.64668	3.25214	102.798	92.7397	113.955	0
chr2R	-	8516472	8519791	CG8811	FBtr0087886	muskelin-RA	CG8811-RA	8519709	8519759	1052	644	50	3119	21.04	0.206476	1.63354	1.47918	1.80406	101.9	92.2713	112.537	0
chrX	+	19561273	19563605	CG12529	FBtr0074748	Zw-RA	CG12529-RA	19561347	19561397	1504	624	50	2108	30.08	0.296015	2.41026	2.19312	2.64901	101.616	92.462	111.682	0
chr3R	-	1365225	1373463	CG2519	FBtr0078761	CG2519-RA	CG2519-RA	1373395	1373445	1775	2814	50	8033	35.5	0.350305	0.630775	0.594123	0.669683	101.34	95.4518	107.591	0
chr3R	-	2889908	2892848	CG1105	FBtr0081645	CG1105-RA	CG1105-RA	2892772	2892822	1328	721	50	2740	26.56	0.263139	1.84189	1.68051	2.01882	100.935	92.092	110.631	0
chr3L	+	17017459	17020219	CG7729	FBtr0075275	Fit2-RA	CG7729-RA	17017484	17017534	1473	749	50	2559	29.46	0.292692	1.96662	1.79929	2.14957	100.652	92.0879	110.015	0
chr2L	+	16352982	16354549	CG4455	FBtr0080836	CG4455-RA	CG4455-RA	16352997	16353047	2569	698	50	1367	51.38	0.510607	3.68052	3.38221	4.00531	100.625	92.4696	109.505	0
chr2L	+	8967538	8970264	CG18088	FBtr0079759	CG18088-RA	CG18088-RA	8967560	8967610	5730	2884	50	2526	114.6	1.14173	1.98682	1.89939	2.07829	100.374	95.9573	104.995	0
chr2R	-	10648661	10656927	CG10155	FBtr0087468	Spred-RA	CG10155-RA	10656854	10656904	1465	2356	50	8039	29.3	0.293071	0.621817	0.582242	0.664075	99.9757	93.6129	106.77	0
chrX	+	16686163	16690056	CG4768	FBtr0074332	CG4768-RA	CG4768-RA	16686178	16686228	1349	997	50	3683	26.98	0.270703	1.35306	1.24566	1.46973	99.6663	91.7554	108.26	0
chr2L	-	2844601	2845738	CG18557	FBtr0077689	CG18557-RA	CG18557-RA	2845657	2845707	1203	227	50	937	24.06	0.242263	5.29956	4.5879	6.12319	99.3137	85.9772	114.749	0
chr2R	-	17045672	17048008	CG30389	FBtr0071632	CG30389-RA	CG30389-RA	17047998	17048048	1468	632	50	2136	29.36	0.29588	2.32278	2.11371	2.55265	99.2294	90.2975	109.049	0
chrX	-	17194911	17195958	CG8649	FBtr0074441	Fim-RA	CG8649-RA	17195881	17195931	9713	1664	50	847	194.26	1.96458	5.83714	5.53948	6.15087	98.8811	93.8388	104.196	0
chr3L	+	7521882	7525281	CG8532	FBtr0076798	lqf-RE	CG8532-RE	7521906	7521956	1620	1048	50	3188	32.4	0.328733	1.5458	1.42916	1.67199	98.5603	91.1232	106.606	0
chr3L	-	18390653	18391552	CG4319	FBtr0075120	rpr-RA	CG4319-RA	18391481	18391531	16334	2318	50	699	326.68	3.31617	7.04659	6.74501	7.36171	98.5114	94.2953	102.917	0
chr3L	+	12111380	12112892	CG17153	FBtr0075992	CG17153-RA	CG17153-RA	12111401	12111451	1874	500	50	1312	37.48	0.381098	3.748	3.39186	4.14184	98.3475	89.0023	108.682	0
chrX	+	687186	690404	CG16989	FBtr0070140	CG16989-RA	CG16989-RA	687211	687261	1896	1172	50	3018	37.92	0.388337	1.61775	1.50311	1.74114	97.6472	90.728	105.095	0
chr3R	+	14958280	14960429	CG11821	FBtr0083730	Cyp12a5-RA	CG11821-RA	14958380	14958430	884	350	50	1925	17.68	0.181818	2.52571	2.22751	2.86415	97.24	85.7591	110.27	0
chr2L	+	473023	476176	CG4184	FBtr0078062	MED15-RA	CG4184-RA	473044	473094	3981	2410	50	2943	79.62	0.818892	1.65187	1.56987	1.73815	97.2289	92.4027	102.308	0
chr3R	-	5580455	5581920	CG9475	FBtr0301536	Rpt3R-RC	CG9475-RC	5581848	5581898	1089	282	50	1257	21.78	0.224344	3.8617	3.38076	4.41184	97.0832	84.9922	110.914	0
chr2R	+	5727283	5728667	CG1665	FBtr0088478	CG1665-RA	CG1665-RA	5727306	5727356	1675	409	50	1184	33.5	0.345439	4.09535	3.67053	4.56982	96.978	86.918	108.213	0
chr3L	-	15817713	15819515	CG6169	FBtr0075539	Dcp2-RB	CG6169-RB	15819449	15819499	2201	733	50	1602	44.02	0.457553	3.00273	2.75956	3.26744	96.2074	88.4165	104.689	0
chr3L	-	15498539	15501317	CG7841	FBtr0075604	CG7841-RA	CG7841-RA	15501258	15501308	1447	774	50	2570	28.94	0.301167	1.86951	1.71163	2.04201	96.0928	87.9777	104.959	0
chrX	-	6991246	6992086	CG14425	FBtr0300771	CG14425-RB	CG14425-RB	6992017	6992067	5348	699	50	625	106.96	1.1184	7.65093	7.06558	8.28518	95.6366	88.3197	103.565	0
chr2R	-	10140103	10143573	CG8542	FBtr0087568	Hsc70-5-RA	CG8542-RA	10143466	10143516	10765	7376	50	3267	215.3	2.25773	1.45946	1.4167	1.50352	95.3613	92.5672	98.2398	0
chr4	-	480508	487436	CG2009	FBtr0089110	bip2-RA	CG2009-RA	487355	487405	2216	3106	50	6677	44.32	0.465179	0.713458	0.675357	0.753706	95.2752	90.1872	100.65	0
chr2R	-	13583281	13585864	CG17818	FBtr0086888	rdgBbeta-RA	CG17818-RA	13585787	13585837	1617	811	50	2376	32.34	0.34133	1.99383	1.83095	2.17126	94.747	87.0069	103.178	0
chr2L	-	20917603	20918915	CG9339	FBtr0081441	CG9339-RA	CG9339-RA	20918836	20918886	1656	391	50	1112	33.12	0.351619	4.23529	3.78778	4.7362	94.1929	84.2403	105.333	0
chrX	-	20933411	20938560	CG32512	FBtr0077262	CG32512-RA	CG32512-RA	20938495	20938545	1065	1119	50	4933	21.3	0.22684	0.951743	0.874365	1.03597	93.8989	86.2648	102.208	0
chr3L	+	21815081	21816509	CG7405	FBtr0078439	CycH-RA	CG7405-RA	21815099	21815149	4270	1122	50	1228	85.4	0.913681	3.8057	3.56159	4.06663	93.4681	87.4728	99.8765	0
chr2L	-	10393847	10396261	CG5362	FBtr0080050	CG5362-RA	CG5362-RA	10396197	10396247	2428	1150	50	2212	48.56	0.519892	2.1113	1.96703	2.26619	93.4041	87.0216	100.256	0
chr3R	+	26591654	26608830	CG1322	FBtr0085701	zfh1-RB	CG1322-RB	26591672	26591722	13451	48642	50	16869	269.02	2.88351	0.276531	0.271288	0.281874	93.2959	91.5271	95.0988	0
chr2R	+	13480303	13482622	CG4943	FBtr0086833	lack-RA	CG4943-RA	13480341	13480391	2126	965	50	2116	42.52	0.456049	2.20311	2.04024	2.37903	93.2356	86.343	100.68	0
chr2L	+	3056599	3058247	CG3523	FBtr0077659	CG3523-RA	CG3523-RA	3056617	3056667	13860	4320	50	1448	277.2	2.98343	3.20833	3.10015	3.3203	92.9133	89.7803	96.1559	0
chr3R	+	23774457	23777882	CG5520	FBtr0085254	Gp93-RA	CG5520-RA	23774480	23774530	11277	7838	50	3225	225.54	2.43039	1.43876	1.39773	1.48099	92.8	90.1538	95.5239	0
chr2L	+	2365322	2370108	CG4272	FBtr0077762	CG4272-RA	CG4272-RA	2365369	2365419	2014	1987	50	4574	40.28	0.434412	1.01359	0.952213	1.07892	92.7231	87.1085	98.6996	0
chr3R	-	7430618	7445625	CG31363	FBtr0082453	Jupiter-RH	CG31363-RH	7445554	7445604	8987	28625	50	14765	179.74	1.93871	0.313956	0.306581	0.321509	92.7113	90.5334	94.9416	0
chr2R	+	2899764	2905869	CG10106	FBtr0086180	Tsp42Ee-RA	CG10106-RA	2899789	2899839	8331	10614	50	5902	166.62	1.79837	0.784907	0.762628	0.807836	92.6504	90.0206	95.357	0
chr2L	-	1716888	1724331	CG18317	FBtr0077910	CG18317-RA	CG18317-RA	1724294	1724344	2971	4667	50	7233	59.42	0.645237	0.636597	0.607811	0.666745	92.0902	87.9259	96.4514	0
chr3L	-	15803213	15809502	CG6151	FBtr0075542	CG6151-RA	CG6151-RA	15809431	15809481	1024	1352	50	6078	20.48	0.222442	0.757396	0.697743	0.822142	92.0691	84.8176	99.9396	0
chr2L	+	9888102	9890120	CG4535	FBtr0079872	FKBP59-RA	CG4535-RA	9888133	9888183	3125	1235	50	1818	62.5	0.679318	2.53036	2.36775	2.70419	92.004	86.0915	98.3242	0
chrX	+	19137701	19139255	CG7889	FBtr0074675	CG7889-RA	CG7889-RA	19137717	19137767	1689	498	50	1354	33.78	0.367799	3.39157	3.06525	3.75289	91.8436	83.0069	101.628	0
chrX	+	12490080	12501281	CG32654	FBtr0113444	Sec16-RD	CG32654-RD	12490094	12490144	1550	3695	50	10946	31	0.337566	0.419486	0.395149	0.445317	91.8338	86.506	97.4888	0
chr3R	-	10446052	10451383	CG7904	FBtr0082977	put-RA	CG7904-RA	10451311	10451361	1762	1961	50	5098	35.24	0.384661	0.898521	0.842089	0.958733	91.6132	85.8594	97.7524	0
chr2R	-	19271166	19272872	CG30414	FBtr0072032	CG30414-RA	CG30414-RA	19272800	19272850	1067	351	50	1506	21.34	0.233068	3.03989	2.68977	3.43597	91.5614	81.016	103.491	0
chr3R	+	20882741	20884941	CG34349	FBtr0112558	CG34349-RA	CG34349-RA	20882766	20882816	2605	1141	50	2000	52.1	0.5705	2.28309	2.12833	2.44913	91.3234	85.1334	97.9652	0
chr2R	-	3281051	3283391	CG1707	FBtr0089013	CG1707-RA	CG1707-RA	3283322	3283372	1417	617	50	1987	28.34	0.310518	2.2966	2.08712	2.5272	91.2667	82.9422	100.431	0
chr2R	+	18952296	18954706	CG42640	FBtr0302290	CG42640-RA	CG42640-RA	18952316	18952366	958	458	50	2180	19.16	0.210092	2.0917	1.86845	2.34178	91.1983	81.4646	102.102	0
chrX	-	8606497	8608599	CG2004	FBtr0071281	CG2004-RA	CG2004-RA	8608529	8608579	1060	443	50	1902	21.2	0.232913	2.39278	2.13841	2.6776	91.0212	81.3451	101.856	0
chr3R	+	16774510	16783318	CG5670	FBtr0300191	Atpalpha-RI	CG5670-RI	16774536	16774586	2131	4003	50	8548	42.62	0.468297	0.532351	0.504914	0.561275	91.0107	86.3201	95.9556	0
chrX	-	10658911	10662253	CG32672	FBtr0071498	Atg8a-RA	CG32672-RA	10662173	10662223	3529	2440	50	3138	70.58	0.777565	1.44631	1.3731	1.52343	90.7705	86.176	95.6103	0
chr3L	+	11621145	11623099	CG18815	FBtr0076103	CG18815-RA	CG18815-RA	11621164	11621214	2249	870	50	1754	44.98	0.496009	2.58506	2.38866	2.79768	90.6838	83.7941	98.1427	0
chr3R	+	4502628	4503955	CG8043	FBtr0081902	CG8043-RA	CG8043-RA	4502701	4502751	3199	796	50	1127	63.98	0.7063	4.01884	3.71588	4.34667	90.5847	83.7559	97.974	0
chrX	-	17546801	17550853	CG8211	FBtr0074480	CG8211-RA	CG8211-RA	17550770	17550820	1186	1009	50	3852	23.72	0.261942	1.17542	1.07982	1.27949	90.5544	83.1894	98.5721	0
chr2R	-	10875170	10879728	CG7639	FBtr0087424	CG7639-RB	CG7639-RB	10879633	10879683	996	959	50	4358	19.92	0.220055	1.03858	0.949511	1.13601	90.5228	82.7594	99.0147	0
chr2R	-	10774673	10776514	CG10248	FBtr0087455	Cyp6a8-RA	CG10248-RA	10776442	10776492	896	325	50	1641	17.92	0.19805	2.75692	2.4236	3.13649	90.4822	79.5424	102.94	0
chr2L	+	10232512	10234450	CG4912	FBtr0079951	eEF1delta-RA	CG4912-RA	10232543	10232593	6437	2487	50	1738	128.74	1.43096	2.58826	2.47054	2.7116	89.9679	85.8761	94.2551	0
chr2R	-	13301476	13307093	CG6556	FBtr0086962	cnk-RA	CG6556-RA	13307016	13307066	2158	2591	50	5394	43.16	0.480349	0.832883	0.786313	0.882209	89.8514	84.8275	95.1727	0
chrX	+	18171317	18178632	CG33542	FBtr0113465	upd3-RB	CG33542-RB	18171327	18171377	1184	1859	50	7048	23.68	0.263763	0.636902	0.591735	0.685508	89.7776	83.4109	96.6292	0
chr3L	+	13405946	13409554	CG10724	FBtr0075845	flr-RA	CG10724-RA	13405985	13406035	2584	1962	50	3402	51.68	0.57672	1.31702	1.24141	1.39725	89.6103	84.4654	95.0689	0
chr3R	-	12971174	12975129	CG11896	FBtr0083414	m-cup-RA	CG11896-RA	12975055	12975105	1180	985	50	3740	23.6	0.263369	1.19797	1.09981	1.3049	89.6081	82.2656	97.6066	0
chrX	-	7818151	7825392	CG10777	FBtr0071132	CG10777-RB	CG10777-RB	7825323	7825373	1510	2343	50	6948	30.2	0.337219	0.644473	0.603783	0.687899	89.556	83.9017	95.5905	0
chr3R	+	20115917	20119092	CG6364	FBtr0299530	CG6364-RB	CG6364-RB	20115960	20116010	1778	1181	50	2974	35.56	0.397108	1.5055	1.39776	1.62157	89.5474	83.1387	96.4511	0
chr3R	-	7585950	7590156	CG17342	FBtr0082534	Lk6-RA	CG17342-RA	7590087	7590137	7131	6396	50	3998	142.62	1.5998	1.11492	1.07775	1.15336	89.1486	86.1772	92.2226	0
chr3L	+	3818681	3825374	CG10847	FBtr0073152	enc-RB	CG10847-RB	3818739	3818789	1544	2255	50	6493	30.88	0.347297	0.684701	0.641431	0.730884	88.9152	83.2963	94.9126	0
chr3L	-	11085106	11086260	CG6297	FBtr0076236	JIL-1-RB	CG6297-RB	11086183	11086233	3071	660	50	952	61.42	0.693277	4.65303	4.27403	5.06589	88.5937	81.3776	96.4546	0
chr2R	-	20663057	20667326	CG12196	FBtr0112777	egg-RA	CG12196-RA	20667241	20667291	1444	1333	50	4069	28.88	0.327599	1.08327	1.00485	1.16782	88.1566	81.7746	95.0369	0
chr3L	+	23332440	23334706	CG32230	FBtr0070041	CG32230-RB	CG32230-RB	23332452	23332502	2688	1018	50	1668	53.76	0.610312	2.64047	2.45512	2.83987	88.0861	81.903	94.7382	0
chr3R	+	8806829	8810345	CG12358	FBtr0082693	Paip2-RA	CG12358-RA	8806822	8806872	2934	2210	50	3316	58.68	0.666466	1.3276	1.25581	1.4035	88.0466	83.2854	93.0802	0
chr3R	-	7389784	7392771	CG6783	FBtr0100320	CG6783-RA	CG6783-RA	7392700	7392750	14802	9372	50	2787	296.04	3.36276	1.57939	1.53891	1.62092	88.0349	85.779	90.3502	0
chr3L	+	3035198	3036270	CG2162	FBtr0072981	CG2162-RA	CG2162-RA	3035222	3035272	4605	914	50	870	92.1	1.05057	5.03829	4.69017	5.41242	87.6663	81.609	94.1761	0
chr3R	+	4343612	4347103	CG11737	FBtr0081869	CG11737-RA	CG11737-RA	4343634	4343684	1218	916	50	3287	24.36	0.278674	1.32969	1.21934	1.45006	87.4141	80.1591	95.3268	0
chr3L	-	10888547	10892209	CG6391	FBtr0076250	Aps-RA	CG6391-RA	10892129	10892179	2098	1657	50	3450	41.96	0.48029	1.26614	1.18653	1.3511	87.3639	81.8706	93.2262	0
chr3L	-	16078977	16080611	CG5241	FBtr0075498	Taspase1-RA	CG5241-RA	16080546	16080596	1177	390	50	1434	23.54	0.271967	3.01795	2.68711	3.38985	86.5548	77.0664	97.221	0
chr2R	+	14068130	14070024	CG5140	FBtr0086750	nopo-RA	CG5140-RA	14068150	14068200	1589	626	50	1694	31.78	0.36954	2.53834	2.31166	2.78738	85.9989	78.3189	94.4363	0
chr2L	-	12540720	12546612	CG42281	FBtr0299658	bun-RG	CG42281-RG	12546536	12546586	1487	1964	50	5670	29.74	0.346384	0.757128	0.707387	0.810363	85.8584	80.2177	91.8952	0
chr2L	-	16821150	16825206	CG13281	FBtr0080930	Cas-RA	CG13281-RA	16825115	16825165	2633	2367	50	3856	52.66	0.613849	1.11238	1.05189	1.17634	85.7866	81.1221	90.7195	0
chr3L	-	9688686	9689793	CG6767	FBtr0076415	CG6767-RA	CG6767-RA	9689718	9689768	3588	759	50	907	71.76	0.836825	4.72727	4.36791	5.11641	85.7527	79.2339	92.8117	0
chr2L	+	2874940	2877163	CG8814	FBtr0077629	CG8814-RA	CG8814-RA	2874943	2874993	1253	598	50	2023	25.06	0.295601	2.09532	1.8986	2.31252	84.7766	76.8172	93.5646	0
chr3R	-	15859603	15861758	CG10889	FBtr0083839	CG10889-RA	CG10889-RA	15861686	15861736	1796	831	50	1955	35.92	0.425064	2.16125	1.98897	2.34852	84.5049	77.7686	91.8273	0
chr3R	+	11051300	11053286	CG4236	FBtr0083052	Caf1-RA	CG4236-RA	11051330	11051380	4809	2047	50	1786	96.18	1.14614	2.34929	2.23011	2.47486	83.9167	79.6595	88.4021	0
chr2L	-	10838598	10842585	CG6700	FBtr0080187	CG6700-RA	CG6700-RA	10842516	10842566	4558	4057	50	3734	91.16	1.0865	1.12349	1.07671	1.17231	83.9023	80.4084	87.548	0
chr2L	+	11004888	11009878	CG4579	FBtr0089882	Nup154-RB	CG4579-RB	11004876	11004926	2734	3123	50	4790	54.68	0.651983	0.87544	0.831354	0.921863	83.8672	79.6437	88.3145	0
chr3L	+	9857758	9863784	CG8108	FBtr0076339	CG8108-RA	CG8108-RA	9857781	9857831	2922	4053	50	5806	58.44	0.698071	0.720947	0.687258	0.756287	83.7164	79.8044	87.82	0
chr3L	+	4542125	4550539	CG11357	FBtr0113143	CG11357-RC	CG11357-RC	4542145	4542195	5841	11464	50	8213	116.82	1.39584	0.509508	0.493641	0.525884	83.6918	81.0855	86.3817	0
chr2R	+	5779481	5785849	CG30007	FBtr0300919	CG30007-RC	CG30007-RC	5779499	5779549	1858	2743	50	6168	37.16	0.444715	0.677361	0.638338	0.718764	83.5592	78.7454	88.6668	0
chr3R	-	22698303	22701421	CG6354	FBtr0100336	Rb97D-RE	CG6354-RE	22701354	22701404	3148	2203	50	2914	62.96	0.756005	1.42896	1.35273	1.50949	83.2798	78.8373	87.973	0
chr2L	+	5986368	5988858	CG9078	FBtr0079179	ifc-RA	CG9078-RA	5986400	5986450	7195	3967	50	2290	143.9	1.73231	1.81371	1.74443	1.88576	83.0681	79.8947	86.3677	0
chr3L	+	5746090	5747132	CG5486	FBtr0077095	Ubp64E-RA	CG5486-RA	5746111	5746161	4517	916	50	842	90.34	1.08789	4.93122	4.59027	5.29767	83.0418	77.3001	89.2127	0
chr2L	+	22134335	22139973	CG6448	FBtr0085938	CG6448-RA	CG6448-RA	22134358	22134408	1029	1343	50	5419	20.58	0.247832	0.766195	0.705845	0.831697	83.0402	76.4995	90.1394	0
chr2R	-	8389122	8394777	CG8824	FBtr0087946	fdl-RC	CG8824-RC	8394737	8394787	1911	1550	50	3359	38.22	0.461447	1.2329	1.15235	1.31909	82.8264	77.415	88.6165	0
chr3R	+	13993481	13997046	CG7913	FBtr0083552	PP2A-B'-RD	CG7913-RD	13993505	13993555	1774	1424	50	3324	35.48	0.4284	1.24579	1.16115	1.33659	82.8199	77.1936	88.8567	0
chr3L	+	4254790	4256055	CG1265	FBtr0073228	CG1265-RB	CG1265-RB	4254818	4254868	2838	737	50	1065	56.76	0.692019	3.85075	3.54815	4.17933	82.0209	75.5755	89.0196	0
chrX	+	20906515	20908747	CG1740	FBtr0113007	Ntf-2-RB	CG1740-RB	20906534	20906584	1779	840	50	1930	35.58	0.435233	2.11786	1.94938	2.30095	81.7493	75.2462	88.8167	0
chr3L	-	7426992	7428286	CG8556	FBtr0076867	Rac2-RA	CG8556-RA	7428214	7428264	4550	1208	50	1085	91	1.11336	3.76656	3.53326	4.01534	81.7343	76.6717	87.1328	0
chr3R	-	20694075	20696533	CG5814	FBtr0084728	CycB3-RA	CG5814-RA	20696467	20696517	2457	1359	50	2258	49.14	0.60186	1.80795	1.6911	1.93289	81.6469	76.3701	87.2892	0
chr2L	+	16262173	16263483	CG4935	FBtr0080825	CG4935-RA	CG4935-RA	16262176	16262226	932	254	50	1110	18.64	0.228829	3.66929	3.18667	4.22586	81.4583	70.7441	93.814	0
chr3L	+	1546113	1547184	CG1049	FBtr0072738	Cct1-RA	CG1049-RA	1546138	1546188	18436	3958	50	871	368.72	4.5442	4.65791	4.50002	4.82136	81.1408	78.3903	83.988	0
chrX	-	9966179	9976473	CG32685	FBtr0071489	CG32685-RC	CG32685-RC	9976420	9976470	1074	2651	50	9980	21.48	0.265631	0.40513	0.377159	0.435167	80.864	75.2809	86.8594	0
chr3LHet	+	2409907	2424014	CG17023	FBtr0113716	Dbp80-RC	CG17023-RC	2409918	2409968	1508	3683	50	9856	30.16	0.373681	0.409449	0.385456	0.43493	80.7106	75.9811	85.7333	0
chr2R	-	5931145	5936121	CG18445	FBtr0088434	CG18445-RA	CG18445-RA	5936043	5936093	3347	3970	50	4763	66.94	0.833508	0.843073	0.804957	0.882993	80.3111	76.6802	84.1139	0
chr2R	-	7183472	7184959	CG42336	FBtr0299853	CG42336-RB	CG42336-RB	7184887	7184937	2073	666	50	1287	41.46	0.517483	3.11261	2.84972	3.39991	80.1186	73.3519	87.5136	0
chr3L	-	17791160	17795369	CG32190	FBtr0075171	NUCB1-RA	CG32190-RA	17795296	17795346	3461	1959	50	2253	69.22	0.869507	1.76672	1.67083	1.86812	79.6083	75.2875	84.1776	0
chr2R	-	14017808	14022136	CG5748	FBtr0110964	Hsf-RB	CG5748-RB	14022065	14022115	3162	3281	50	4126	63.24	0.795201	0.963731	0.917509	1.01228	79.527	75.7128	83.5334	0
chr2R	-	11086570	11088690	CG8090	FBtr0300325	CG8090-RB	CG8090-RB	11088610	11088660	1537	744	50	1920	30.74	0.3875	2.06586	1.89091	2.25707	79.329	72.6108	86.6715	0
chrX	+	6189460	6193006	CG3815	FBtr0070899	CG3815-RA	CG3815-RA	6189482	6189532	1030	869	50	3346	20.6	0.259713	1.18527	1.08184	1.2986	79.3183	72.397	86.902	0
chr3L	-	13476633	13479373	CG10083	FBtr0075819	CG10083-RA	CG10083-RA	13479300	13479350	1360	876	50	2540	27.2	0.344882	1.55251	1.42484	1.69165	78.8676	72.3818	85.936	0
chr3R	+	137278	140094	CG9791	FBtr0273009	CG9791-RC	CG9791-RC	137313	137363	1339	892	50	2616	26.78	0.340979	1.50112	1.37796	1.63532	78.5387	72.0948	85.5598	0
chr3R	-	5387302	5389388	CG9393	FBtr0082113	CG9393-RA	CG9393-RA	5389297	5389347	1886	906	50	1886	37.72	0.480382	2.08168	1.92161	2.25513	78.5209	72.4831	85.0636	0
chr3R	-	5808908	5811772	CG5358	FBtr0082150	Art4-RA	CG5358-RA	5811698	5811748	1929	1309	50	2664	38.58	0.491366	1.47364	1.37291	1.58179	78.5158	73.1484	84.2776	0
chr3L	+	2774342	2780688	CG1241	FBtr0072970	Atg2-RA	CG1241-RA	2774371	2774421	2750	4312	50	6144	55	0.701823	0.637755	0.60779	0.669196	78.3673	74.6852	82.2308	0
chr3L	+	23119136	23125309	CG33217	FBtr0070045	CG33217-RA	CG33217-RA	23119169	23119219	1623	1341	50	3235	32.46	0.414529	1.21029	1.1251	1.30194	78.3058	72.7937	84.2357	0
chr2L	-	9428771	9431045	CG4435	FBtr0079811	FucTB-RA	CG4435-RA	9430970	9431020	1010	536	50	2074	20.2	0.258438	1.88433	1.69465	2.09534	78.1619	70.294	86.9146	0
chr3R	-	5540344	5551306	CG9484	FBtr0082090	hyd-RA	CG9484-RA	5551268	5551318	2238	6172	50	10762	44.76	0.573499	0.362605	0.345382	0.380685	78.0472	74.3399	81.9387	0
chr2R	+	3477756	3482759	CG2092	FBtr0088912	scra-RB	CG2092-RB	3477774	3477824	3002	3699	50	4803	60.04	0.770144	0.811571	0.773191	0.851854	77.9595	74.2728	81.8291	0
chr3R	-	4185680	4188257	CG9684	FBtr0081853	CG9684-RA	CG9684-RA	4188192	4188242	2237	1376	50	2377	44.74	0.578881	1.62573	1.51928	1.73965	77.287	72.2266	82.7029	0
chr2L	-	9573563	9576706	CG4389	FBtr0079858	CG4389-RA	CG4389-RA	9576660	9576710	2021	1542	50	2943	40.42	0.523955	1.31064	1.22591	1.40122	77.144	72.157	82.4761	0
chr3R	-	1053010	1057918	CG10229	FBtr0078827	katanin-60-RA	CG10229-RA	1057837	1057887	1451	1768	50	4697	29.02	0.37641	0.820701	0.765184	0.880243	77.0967	71.8813	82.6901	0
chr3R	-	23522187	23525818	CG12876	FBtr0085241	ALiX-RA	CG12876-RA	23525753	23525803	1707	1522	50	3431	34.14	0.443602	1.12155	1.04604	1.20252	76.9608	71.7791	82.5168	0
chr3R	+	14068403	14074388	CG31196	FBtr0083568	14-3-3epsilon-RD	CG31196-RD	14068468	14068518	8760	13148	50	5770	175.2	2.27868	0.666261	0.648431	0.684581	76.8865	74.8289	79.0006	0
chr3L	-	23311774	23331192	CG17947	FBtr0070038	alpha-Cat-RA	CG17947-RA	23331119	23331169	1175	4920	50	16012	23.5	0.30727	0.238821	0.223978	0.254643	76.4801	71.7267	81.5468	0
chr3L	+	15820011	15825104	CG6224	FBtr0075505	dbo-RA	CG6224-RA	15820025	15820075	1121	1438	50	4893	22.42	0.293889	0.779555	0.720434	0.84352	76.2872	70.5017	82.5469	0
chr3R	+	2472630	2481770	CG17603	FBtr0081686	Taf1-RC	CG17603-RC	2472645	2472695	1309	3082	50	8940	26.18	0.344743	0.424724	0.397915	0.453333	75.9407	71.1472	81.0559	0
chr2L	-	6125889	6127649	CG9226	FBtr0079210	WDR79-RA	CG9226-RA	6127572	6127622	1634	672	50	1560	32.68	0.430769	2.43155	2.22045	2.66282	75.8643	69.278	83.08	0
chr2L	+	8415814	8419724	CG13388	FBtr0079664	Akap200-RA	CG13388-RA	8415784	8415834	3857	3768	50	3692	77.14	1.02059	1.02362	0.978429	1.0709	75.5841	72.2472	79.0751	0
chr2R	+	13307913	13313192	CG4798	FBtr0086915	l(2)k01209-RD	CG4798-RD	13307931	13307981	4866	6526	50	5067	97.32	1.28794	0.745633	0.718333	0.77397	75.5624	72.7958	78.4341	0
chr3L	-	19606780	19611561	CG8793	FBtr0074966	l(3)76BDm-RA	CG8793-RA	19611526	19611576	1999	2448	50	4581	39.98	0.534381	0.816585	0.769391	0.866671	74.8155	70.4916	79.4044	0
chr2R	+	9692965	9707080	CG12295	FBtr0087631	stj-RB	CG12295-RB	9692981	9693031	1262	4674	50	13837	25.24	0.33779	0.270004	0.2536	0.287464	74.721	70.1814	79.5528	0
chrX	+	9057290	9065710	CG12218	FBtr0071303	mei-P26-RA	CG12218-RA	9057309	9057359	1161	2511	50	8073	23.22	0.311037	0.462366	0.431028	0.495974	74.6535	69.5937	80.08	0
chr3L	+	2652109	2655456	CG42303	FBtr0299683	CG42303-RA	CG42303-RA	2652135	2652185	2786	2349	50	3147	55.72	0.746425	1.18604	1.12224	1.25346	74.6491	70.6341	78.8926	0
chr3R	-	3735310	3737501	CG2867	FBtr0081764	Prat-RA	CG2867-RA	3737425	3737475	1987	1059	50	1989	39.74	0.532428	1.8763	1.74026	2.02301	74.6392	69.2274	80.4753	0
chr3R	-	1449012	1449827	CG2911	FBtr0113194	CG2911-RB	CG2911-RB	1449754	1449804	2178	360	50	615	43.56	0.585366	6.05	5.40353	6.7747	74.415	66.4635	83.3288	0
chrX	-	16333180	16335313	CG9947	FBtr0074301	CG9947-RA	CG9947-RA	16335235	16335285	2233	1177	50	1933	44.66	0.608898	1.8972	1.76677	2.03728	73.3456	68.3033	78.7613	0
chrX	-	4830345	4832105	CG4068	FBtr0112948	CG4068-RC	CG4068-RC	4832044	4832094	2369	1001	50	1549	47.38	0.646223	2.36663	2.19657	2.54991	73.3183	68.0499	78.9963	0
chr2R	+	14722771	14724347	CG15083	FBtr0086618	CG15083-RA	CG15083-RA	14722793	14722843	3681	1388	50	1376	73.62	1.00872	2.65202	2.49205	2.82229	72.9835	68.5813	77.6694	0
chr3R	+	11972801	11975115	CG5916	FBtr0083251	CG5916-RA	CG5916-RA	11972801	11972851	1234	716	50	2114	24.68	0.338694	1.72346	1.5702	1.89174	72.868	66.388	79.9828	0
chr3R	+	20677352	20680730	CG7012	FBtr0084706	nct-RB	CG7012-RB	20677363	20677413	2854	2495	50	3178	57.08	0.785085	1.14389	1.08366	1.20746	72.7055	68.8776	76.7463	0
chr2L	+	2220790	2221940	CG7082	FBtr0077836	CG7082-RA	CG7082-RA	2220797	2220847	1733	452	50	948	34.66	0.476793	3.83407	3.45253	4.25815	72.694	65.4599	80.7345	0
chrX	-	11456806	11464326	CG1554	FBtr0073542	RpII215-RA	CG1554-RA	11464271	11464321	2372	4778	50	7320	47.44	0.652732	0.496442	0.472447	0.521653	72.6791	69.1662	76.3701	0
chr2L	+	277585	282167	CG11561	FBtr0078129	smo-RA	CG11561-RA	277605	277655	1257	1517	50	4382	25.14	0.346189	0.828609	0.768377	0.893558	72.6193	67.3406	78.3114	0
chrX	+	2598707	2600099	CG2677	FBtr0070479	eIF2B-beta-RA	CG2677-RA	2598727	2598777	1485	488	50	1192	29.7	0.409396	3.04303	2.7437	3.37527	72.5459	65.4097	80.4664	0
chr3L	+	8290288	8291605	CG7062	FBtr0076705	Rab-RP3-RA	CG7062-RA	8290307	8290357	1140	352	50	1117	22.8	0.31513	3.23864	2.86885	3.65652	72.3511	64.0902	81.6866	0
chr2L	-	8074109	8082975	CG7586	FBtr0079543	Mcr-RA	CG7586-RA	8082893	8082943	1912	4595	50	8666	38.24	0.530233	0.416104	0.394346	0.43906	72.1192	68.348	76.0979	0
chr3L	+	5145781	5147877	CG4659	FBtr0077169	Srp54k-RA	CG4659-RA	5145813	5145863	4673	2460	50	1896	93.46	1.29747	1.89959	1.80853	1.99525	72.0326	68.5795	75.6599	0
chr3R	-	14237242	14238592	CG31122	FBtr0301432	CG31122-RB	CG31122-RB	14238521	14238571	1913	612	50	1149	38.26	0.532637	3.12582	2.85095	3.42736	71.8313	65.5148	78.7607	0
chr2R	-	7167982	7171446	CG9062	FBtr0088181	CG9062-RB	CG9062-RB	7171401	7171451	1087	988	50	3264	21.74	0.302696	1.1002	1.00844	1.20032	71.8212	65.831	78.3568	0
chr3L	-	9479548	9480873	CG3428	FBtr0076471	pall-RA	CG3428-RA	9480800	9480850	1714	537	50	1125	34.28	0.477333	3.19181	2.89362	3.52095	71.8156	65.1063	79.2213	0
chr3L	+	15502692	15503937	CG33755	FBtr0091756	gdl-ORF39-RA	CG33755-RA	15502731	15502781	1096	319	50	1045	21.92	0.305263	3.43574	3.0273	3.89983	71.8069	63.2705	81.5065	0
chr3R	-	26878333	26879627	CG1715	FBtr0085745	l(3)03670-RA	CG1715-RA	26879527	26879577	2219	677	50	1094	44.38	0.61883	3.2777	3.00468	3.57568	71.716	65.7424	78.2358	0
chr3R	-	5379418	5381103	CG9386	FBtr0082115	CG9386-RA	CG9386-RA	5381032	5381082	1738	720	50	1485	34.76	0.484848	2.41389	2.21098	2.63551	71.6925	65.6661	78.2747	0
chr3L	+	20514110	20515858	CG5104	FBtr0078209	CG5104-RB	CG5104-RB	20514149	20514199	1533	654	50	1527	30.66	0.428291	2.34404	2.13677	2.57151	71.5869	65.257	78.534	0
chr2L	-	9960846	9963751	CG5850	FBtr0110943	CG5850-RB	CG5850-RB	9963680	9963730	1565	1184	50	2705	31.3	0.437708	1.32179	1.2248	1.42648	71.5089	66.2615	77.1724	0
chr2L	+	21573393	21577114	CG3305	FBtr0085896	CG3305-RA	CG3305-RA	21573415	21573465	5136	4907	50	3413	102.72	1.43774	1.04667	1.00631	1.08865	71.4456	68.6907	74.3109	0
chr2L	+	297869	303955	CG2699	FBtr0078132	Pi3K21B-RA	CG2699-RA	297915	297965	1844	3041	50	5876	36.88	0.517529	0.606379	0.57205	0.642765	71.2617	67.2274	75.5377	0
chr3R	-	19880802	19883029	CG5436	FBtr0084589	Hsp68-RA	CG5436-RA	19882958	19883008	3684	2086	50	2015	73.68	1.03524	1.76606	1.6731	1.86419	71.1722	67.426	75.127	0
chr2R	+	4611765	4616509	CG8411	FBtr0088710	gcl-RA	CG8411-RA	4611801	4611851	2043	2607	50	4541	40.86	0.574103	0.783659	0.739247	0.830737	71.1719	67.1384	75.4476	0
chr3R	+	5403765	5406947	CG8273	FBtr0082072	CG8273-RA	CG8273-RA	5403787	5403837	1646	1383	50	2982	32.92	0.463783	1.19017	1.10733	1.27921	70.9815	66.0411	76.2918	0
chr3R	+	1495403	1505652	CG1347	FBtr0078716	CG1347-RB	CG1347-RB	1495423	1495473	1646	4533	50	9771	32.92	0.463924	0.363115	0.34306	0.384338	70.9599	67.0407	75.1074	0
chr2R	+	2636762	2639499	CG3265	FBtr0300285	Eb1-RF	CG3265-RF	2636781	2636831	6594	4741	50	2537	131.88	1.86874	1.39085	1.33966	1.44399	70.5715	67.9741	73.2682	0
chr3L	-	18611901	18615184	CG4166	FBtr0290259	not-RB	CG4166-RB	18615132	18615182	1002	874	50	3072	20.04	0.284505	1.14645	1.04595	1.25663	70.4381	64.2629	77.2071	0
chr2R	+	8459575	8462813	CG8594	FBtr0087826	CG8594-RA	CG8594-RA	8459607	8459657	1378	1189	50	3038	27.56	0.391376	1.15896	1.07163	1.25341	70.4182	65.1122	76.1571	0
chr3L	+	20122290	20124687	CG6975	FBtr0074819	gig-RA	CG6975-RA	20122309	20122359	1148	721	50	2197	22.96	0.328175	1.59223	1.44907	1.74959	69.9627	63.6719	76.8769	0
chr3L	-	18739704	18741440	CG4076	FBtr0075088	Nufip-RA	CG4076-RA	18741376	18741426	2493	1096	50	1536	49.86	0.713542	2.27464	2.11732	2.44368	69.8768	65.0442	75.0698	0
chr3R	-	7067930	7069696	CG17734	FBtr0082361	CG17734-RB	CG17734-RB	7069617	7069667	3968	1781	50	1566	79.36	1.13729	2.22796	2.106	2.35701	69.7798	65.9599	73.8215	0
chr3L	-	8514539	8516601	CG6673	FBtr0076654	CG6673-RA	CG6673-RA	8516525	8516575	1230	661	50	1862	24.6	0.354995	1.86082	1.6911	2.04763	69.2968	62.9767	76.2538	0
chr2L	-	12708792	12712468	CG5787	FBtr0080405	CG5787-RA	CG5787-RA	12712375	12712425	1777	1733	50	3374	35.54	0.513634	1.02539	0.959201	1.09615	69.1933	64.7269	73.9679	0
chr3R	-	9483517	9486241	CG12749	FBtr0300590	Hrb87F-RC	CG12749-RC	9486168	9486218	5953	4353	50	2516	119.06	1.73013	1.36756	1.31488	1.42235	68.8158	66.1649	71.5729	0
chr3R	-	4842492	4845741	CG11987	FBtr0082005	tgo-RA	CG11987-RA	4845649	4845699	2133	1882	50	3032	42.66	0.620712	1.13337	1.06473	1.20644	68.7275	64.5652	73.1583	0
chr3L	-	2769348	2772313	CG9977	FBtr0073016	CG9977-RA	CG9977-RA	2772238	2772288	1889	1520	50	2764	37.78	0.549928	1.24276	1.16093	1.33037	68.6999	64.1764	73.5427	0
chr3L	-	8303587	8308565	CG7185	FBtr0076710	CG7185-RA	CG7185-RA	8308514	8308564	1883	2628	50	4778	37.66	0.550021	0.716514	0.675041	0.760533	68.4701	64.5069	72.6765	0
chr3R	-	16896275	16899036	CG3593	FBtr0084038	r-l-RA	CG3593-RA	16898956	16899006	1386	1036	50	2557	27.72	0.405162	1.33784	1.23336	1.45118	68.417	63.074	74.2134	0
chr3L	+	19908159	19911265	CG7762	FBtr0074893	Rpn1-RA	CG7762-RA	19908189	19908239	2658	2253	50	2894	53.16	0.778507	1.17976	1.11492	1.24837	68.2845	64.5315	72.2559	0
chr2L	-	10410537	10413432	CG5355	FBtr0080047	CG5355-RA	CG5355-RA	10413362	10413412	1533	1216	50	2695	30.66	0.451206	1.26069	1.16845	1.36022	67.9512	62.9794	73.316	0
chrX	+	5794903	5795869	CG4027	FBtr0100663	Act5C-RD	CG4027-RD	5794923	5794973	32169	7255	50	766	643.38	9.47128	4.43405	4.32216	4.54883	67.9296	66.2155	69.6881	0
chrX	+	16681852	16683675	CG4756	FBtr0074331	Sap30-RA	CG4756-RA	16681853	16681903	1364	652	50	1622	27.28	0.401973	2.09202	1.90358	2.29922	67.8653	61.752	74.5866	0
chr3R	-	11049091	11051022	CG31344	FBtr0083136	CG31344-RA	CG31344-RA	11050976	11051026	1649	838	50	1724	32.98	0.486079	1.96778	1.80922	2.14029	67.8491	62.3818	73.7973	0
chrX	-	3859459	3862608	CG6428	FBtr0070625	CG6428-RA	CG6428-RA	3862542	3862592	1486	1294	50	2946	29.72	0.43924	1.14838	1.06516	1.2381	67.6624	62.7591	72.9491	0
chr3L	-	19824491	19827408	CG8637	FBtr0074922	trc-RA	CG8637-RA	19827330	19827380	2470	1983	50	2714	49.4	0.730656	1.24559	1.17359	1.32201	67.6105	63.7024	71.7586	0
chr2R	+	12914728	12921184	CG9635	FBtr0086971	RhoGEF2-RD	CG9635-RD	12914749	12914799	1545	2855	50	6242	30.9	0.457385	0.541156	0.508422	0.575992	67.5579	63.4714	71.9069	0
chr2L	-	10254610	10255884	CG5676	FBtr0080086	CG5676-RA	CG5676-RA	10255808	10255858	1894	603	50	1074	37.88	0.561453	3.14096	2.86294	3.44616	67.4679	61.496	74.0236	0
chr2R	-	3451937	3453104	CG30499	FBtr0088954	CG30499-RA	CG30499-RA	3453004	3453054	1974	566	50	967	39.48	0.585315	3.48763	3.17307	3.83361	67.4508	61.3672	74.142	0
chr2R	+	1496152	1499094	CG17508	FBtr0086071	CG17508-RA	CG17508-RA	1496176	1496226	2714	2106	50	2617	54.28	0.804738	1.2887	1.2169	1.36474	67.4505	63.6924	71.4306	0
chr3R	+	20480884	20485101	CG6695	FBtr0089916	CG6695-RA	CG6695-RA	20480914	20480964	1866	2223	50	4017	37.32	0.553398	0.839406	0.788927	0.893113	67.4379	63.3824	71.7527	0
chr2R	+	10250599	10252978	CG8151	FBtr0087548	Tfb1-RB	CG8151-RB	10250575	10250625	2396	1554	50	2179	47.92	0.713171	1.54183	1.44573	1.64432	67.1928	63.0049	71.6596	0
chr2L	-	9903379	9908633	CG13124	FBtr0300866	CG13124-RE	CG13124-RE	9908556	9908606	2737	4123	50	5047	54.74	0.816921	0.663837	0.63233	0.696912	67.0077	63.8274	70.3463	0
chr2R	-	10118125	10122925	CG8479	FBtr0087573	opa1-like-RB	CG8479-RB	10122855	10122905	3426	4713	50	4600	68.52	1.02457	0.726926	0.695458	0.759815	66.8771	63.9821	69.903	0
chr2L	-	5996935	5999481	CG9088	FBtr0079231	lid-RA	CG9088-RA	5999399	5999449	1543	1084	50	2344	30.86	0.462457	1.42343	1.31605	1.53959	66.7305	61.6965	72.176	0
chr2L	+	20061512	20064381	CG10895	FBtr0081329	lok-RB	CG10895-RB	20061531	20061581	1659	1330	50	2669	33.18	0.498314	1.24737	1.15979	1.34157	66.5845	61.9096	71.6128	0
chrX	+	16182859	16187553	CG3606	FBtr0074217	caz-RB	CG3606-RB	16182879	16182929	3014	4070	50	4466	60.28	0.91133	0.740541	0.706268	0.776474	66.1451	63.0839	69.3547	0
chr2L	+	3713388	3714304	CG2818	FBtr0077537	CG2818-RA	CG2818-RA	3713403	3713453	1014	220	50	716	20.28	0.307263	4.60909	3.97392	5.3472	66.0022	56.9065	76.5718	0
chr2R	-	5055261	5064760	CG8014	FBtr0088618	Rme-8-RA	CG8014-RA	5064693	5064743	1203	3390	50	9299	24.06	0.364555	0.354867	0.332091	0.379199	65.9982	61.7622	70.5235	0
chr3R	+	20873470	20875177	CG11790	FBtr0084761	CG11790-RB	CG11790-RB	20873480	20873530	2315	1060	50	1507	46.3	0.703384	2.18396	2.0295	2.35022	65.8246	61.1693	70.8356	0
chr3R	+	14920733	14921792	CG6030	FBtr0083727	ATPsyn-d-RB	CG6030-RB	14920755	14920805	5085	1328	50	859	101.7	1.54598	3.82907	3.60299	4.0694	65.7834	61.8994	69.9122	0
chr3R	-	12867617	12868854	CG3995	FBtr0083428	CG3995-RA	CG3995-RA	12868770	12868820	3917	1235	50	1037	78.34	1.19094	3.17166	2.97362	3.38295	65.7802	61.6729	70.1624	0
chr3R	+	18193263	18194854	CG7070	FBtr0084213	PyK-RB	CG7070-RB	18193285	18193335	14248	6049	50	1391	284.96	4.34867	2.35543	2.28537	2.42764	65.5281	63.5791	67.5369	0
chr3R	+	4810693	4816371	CG11970	FBtr0081959	CG11970-RA	CG11970-RA	4810720	4810770	1202	2009	50	5467	24.04	0.367478	0.598308	0.556674	0.643048	65.419	60.8667	70.3108	0
chr2L	+	11106946	11110852	CG4713	FBtr0080197	l(2)gd1-RA	CG4713-RA	11106974	11107024	1275	1447	50	3701	25.5	0.390975	0.881133	0.816644	0.950712	65.2215	60.448	70.3717	0
chr2R	+	6774339	6780696	CG30020	FBtr0088235	CG30020-RA	CG30020-RA	6774350	6774400	1374	2600	50	6154	27.48	0.422489	0.528462	0.494748	0.564466	65.043	60.8936	69.4744	0
chr2R	+	1930212	1932475	CG7861	FBtr0085974	CG7861-RB	CG7861-RB	1930214	1930264	2043	1301	50	2063	40.86	0.630635	1.57033	1.46398	1.68443	64.7918	60.4037	69.4995	0
chr2L	-	10312316	10314366	CG5384	FBtr0080061	CG5384-RA	CG5384-RA	10314296	10314346	3981	2278	50	1850	79.62	1.23135	1.74759	1.65932	1.84056	64.6607	61.3948	68.1006	0
chr3R	-	15043466	15052355	CG5269	FBtr0083745	vib-RA	CG5269-RA	15052266	15052316	1386	3728	50	8670	27.72	0.429988	0.371781	0.349377	0.395616	64.4668	60.582	68.5998	0
chr3R	+	7257587	7259265	CG5276	FBtr0082390	CG5276-RA	CG5276-RA	7257661	7257711	1174	540	50	1478	23.48	0.365359	2.17407	1.96091	2.41053	64.2656	57.9645	71.2553	0
chr2R	-	16130256	16132890	CG11208	FBtr0086322	CG11208-RA	CG11208-RA	16132793	16132843	1240	941	50	2434	24.8	0.386606	1.31775	1.20959	1.43559	64.1479	58.8829	69.8844	0
chr2R	+	17058531	17062009	CG9433	FBtr0071576	Xpd-RA	CG9433-RA	17058555	17058605	1172	1200	50	3278	23.44	0.366077	0.976667	0.900393	1.0594	64.0303	59.0298	69.4543	0
chrU	+	1178897	1184794	CG17691	FBtr0113759	CG17691-RA	CG17691-RA	1178926	1178976	1068	1667	50	4996	21.36	0.333667	0.640672	0.59285	0.692342	64.0159	59.2376	69.1788	0
chr2R	-	19754124	19756115	CG4581	FBtr0072226	Thiolase-RA	CG4581-RA	19756034	19756084	1962	1098	50	1791	39.24	0.613065	1.78689	1.65851	1.92523	64.0062	59.4078	68.9616	0
chr3R	-	5415190	5416706	CG9424	FBtr0082105	bocksbeutel-RA	CG9424-RA	5416624	5416674	1943	798	50	1314	38.86	0.607306	2.43484	2.24034	2.6463	63.9875	58.8761	69.5448	0
chrX	+	5488290	5506266	CG4136	FBtr0070781	Vsx1-RA	CG4136-RA	5488314	5488364	3165	17260	50	17446	63.3	0.989339	0.183372	0.176519	0.19049	63.9821	61.5912	66.4656	0
chr2L	-	18683720	18688765	CG10385	FBtr0081130	msl-1-RA	CG10385-RA	18688725	18688775	2347	3565	50	4842	46.94	0.736266	0.658345	0.624706	0.693793	63.7541	60.4965	67.1869	0
chrX	+	8468341	8482561	CG12065	FBtr0071217	CG12065-RD	CG12065-RD	8468365	8468415	2725	11442	50	13341	54.5	0.857657	0.238158	0.228361	0.248373	63.5452	60.9313	66.2709	0
chr3R	+	11798975	11809173	CG4261	FBtr0301715	Hel89B-RB	CG4261-RB	11799002	11799052	4908	15434	50	9985	98.16	1.54572	0.317999	0.307907	0.328422	63.5044	61.489	65.5859	0
chr3L	+	2589462	2595590	CG1044	FBtr0072927	dos-RB	CG1044-RB	2589458	2589508	6992	13028	50	5912	139.84	2.20365	0.53669	0.521263	0.552573	63.4582	61.6342	65.3362	0
chr2R	-	11986807	11990108	CG8414	FBtr0087255	CG8414-RA	CG8414-RA	11990022	11990072	1612	1577	50	3101	32.24	0.508546	1.02219	0.953057	1.09635	63.3965	59.1086	67.9954	0
chr3R	+	22692657	22694630	CG5499	FBtr0085062	His2Av-RA	CG5499-RA	22692677	22692727	4568	2542	50	1762	91.36	1.44268	1.79701	1.71142	1.88688	63.3266	60.3106	66.4938	0
chr3R	+	21128158	21129708	CG31370	FBtr0290055	CG31370-RB	CG31370-RB	21128184	21128234	1392	595	50	1350	27.84	0.440741	2.3395	2.12293	2.57828	63.1664	57.3191	69.6135	0
chr2R	-	12098048	12109277	CG8448	FBtr0087193	mrj-RD	CG8448-RD	12109174	12109224	1245	4288	50	10861	24.9	0.394807	0.290345	0.27245	0.30941	63.0688	59.1816	67.21	0
chr2R	-	18806459	18812247	CG3820	FBtr0071996	Nup214-RA	CG3820-RA	18812172	18812222	2555	4532	50	5588	51.1	0.811024	0.563769	0.536922	0.591956	63.0068	60.0064	66.157	0
chrX	+	11253272	11254969	CG11750	FBtr0073456	CG11750-RA	CG11750-RA	11253289	11253339	1955	932	50	1497	39.1	0.622578	2.09764	1.93873	2.26962	62.8033	58.0456	67.9525	0
chr2R	-	3855634	3859507	CG8726	FBtr0088874	CG8726-RB	CG8726-RB	3859437	3859487	2001	2340	50	3671	40.02	0.637428	0.855128	0.805222	0.908126	62.7835	59.1194	66.6746	0
chr3L	-	21299236	21311107	CG32443	FBtr0078405	Pc-RA	CG32443-RA	21311040	21311090	1311	1091	50	2607	26.22	0.418489	1.20165	1.108	1.30322	62.654	57.7714	67.9498	0
chr2L	-	2758427	2759670	CG9958	FBtr0077737	snapin-RA	CG9958-RA	2759594	2759644	2729	909	50	1043	54.58	0.871524	3.0022	2.78316	3.23857	62.6259	58.0567	67.5566	0
chr3R	+	10485164	10486905	CG3508	FBtr0082968	CG3508-RB	CG3508-RB	10485193	10485243	1383	683	50	1541	27.66	0.443219	2.02489	1.84561	2.22166	62.4071	56.8816	68.4717	0
chrX	+	15213536	15216721	CG6146	FBtr0074005	Top1-RA	CG6146-RA	15213549	15213599	2051	1951	50	2959	41.02	0.659344	1.05126	0.98759	1.11903	62.2133	58.4456	66.224	0
chr3R	-	13513540	13544067	CG7467	FBtr0301487	osa-RD	CG7467-RD	13543984	13544034	2421	23563	50	30168	48.42	0.781059	0.102746	0.0985141	0.107159	61.9927	59.4395	64.6552	0
chr2R	-	8041763	8050517	CG8877	FBtr0088016	Prp8-RA	CG8877-RA	8050447	8050497	2310	6377	50	8554	46.2	0.745499	0.362239	0.345301	0.380006	61.9719	59.074	65.0115	0
chr2L	+	821447	824337	CG3662	FBtr0100469	CG3662-RB	CG3662-RB	821478	821528	1358	1179	50	2690	27.16	0.43829	1.15182	1.06456	1.24625	61.9681	57.2731	67.0483	0
chr3L	-	5490623	5492056	CG10630	FBtr0077152	CG10630-RA	CG10630-RA	5491974	5492024	6185	2431	50	1215	123.7	2.00082	2.54422	2.42693	2.6672	61.8246	58.9744	64.8128	0
chr3L	+	13995230	14013251	CG9007	FBtr0075768	CG9007-RA	CG9007-RA	13995271	13995321	1718	9878	50	17767	34.36	0.555975	0.173922	0.165179	0.183125	61.8014	58.6947	65.0717	0
chr3R	-	8284141	8285908	CG5961	FBtr0082681	CG5961-RA	CG5961-RA	8285830	8285880	2293	1163	50	1567	45.86	0.742183	1.97163	1.83616	2.11712	61.7907	57.5452	66.3505	0
chr3L	-	20389388	20394709	CG5408	FBtr0078235	trbl-RA	CG5408-RA	20394636	20394686	2702	4486	50	5093	54.04	0.880817	0.602318	0.574077	0.631947	61.3521	58.4755	64.3701	0
chr3R	+	19077307	19080793	CG6755	FBtr0084375	EloA-RB	CG6755-RB	19077315	19077365	1208	1297	50	3286	24.16	0.394705	0.93138	0.860503	1.00809	61.2103	56.5523	66.2519	0
chr3L	+	5353347	5355898	CG4769	FBtr0077144	CG4769-RA	CG4769-RA	5353367	5353417	3663	2815	50	2351	73.26	1.19736	1.30124	1.23848	1.36719	61.1845	58.2334	64.2852	0
chr2L	-	19545376	19546967	CG10337	FBtr0081276	CG10337-RA	CG10337-RA	19546889	19546939	1224	557	50	1391	24.48	0.400431	2.19749	1.98556	2.43216	61.1341	55.2382	67.6626	0
chrX	-	15800855	15803691	CG9096	FBtr0300392	CycD-RE	CG9096-RE	15803630	15803680	1220	1051	50	2631	24.4	0.399468	1.1608	1.06797	1.2617	61.0813	56.1968	66.3906	0
chr3L	-	11825703	11826617	CG5940	FBtr0076075	CycA-RA	CG5940-RA	11826574	11826624	2149	500	50	709	42.98	0.705219	4.298	3.89493	4.74313	60.9456	55.2302	67.2577	0
chr3L	+	21634152	21635699	CG32446	FBtr0078426	Atox1-RA	CG32446-RA	21634170	21634220	1347	596	50	1347	26.94	0.442465	2.26007	2.04996	2.49182	60.8862	55.226	67.1296	0
chr2R	-	1544423	1550707	CG8426	FBtr0086062	l(2)NC136-RA	CG8426-RA	1550646	1550696	3099	5955	50	5832	61.98	1.02109	0.520403	0.498173	0.543623	60.6998	58.1069	63.4082	0
chr3R	-	19781371	19784106	CG5394	FBtr0084511	Aats-glupro-RA	CG5394-RA	19784032	19784082	3724	3115	50	2535	74.48	1.2288	1.19551	1.13961	1.25414	60.6121	57.7785	63.5849	0
chrX	-	19413148	19415834	CG12233	FBtr0074780	l(1)G0156-RA	CG12233-RA	19415753	19415803	1293	1061	50	2483	25.86	0.427306	1.21866	1.1227	1.32284	60.5187	55.7531	65.6922	0
chr3R	+	20144724	20154341	CG31132	FBtr0084604	BRWD3-RA	CG31132-RA	20144751	20144801	1686	5254	50	9403	33.72	0.558758	0.320898	0.30365	0.339123	60.3481	57.1043	63.7755	0
chr3R	-	7833832	7836176	CG3571	FBtr0082557	KLHL18-RB	CG3571-RB	7836081	7836131	1199	856	50	2144	23.98	0.399254	1.4007	1.28185	1.53059	60.0621	54.9658	65.6318	0
chr3R	+	310760	313185	CG1078	FBtr0078928	Fip1-RA	CG1078-RA	310782	310832	1705	1265	50	2225	34.1	0.568539	1.34783	1.25244	1.45049	59.9783	55.7336	64.5467	0
chr3R	+	9090090	9094932	CG8599	FBtr0301657	Su(var)3-7-RB	CG8599-RB	9090124	9090174	1476	2289	50	4642	29.52	0.493106	0.644823	0.603652	0.688796	59.8654	56.0431	63.9479	0
chr3R	+	1459379	1460362	CG12171	FBtr0078708	CG12171-RA	CG12171-RA	1459393	1459443	1714	447	50	780	34.28	0.573077	3.83445	3.45083	4.26109	59.8174	53.833	66.473	0
chr3L	-	839980	841319	CG13902	FBtr0300712	CG13902-RB	CG13902-RB	841254	841304	1313	501	50	1139	26.26	0.43986	2.62076	2.36136	2.90884	59.7009	53.7918	66.2633	0
chr2R	+	8513313	8516124	CG17760	FBtr0110824	CG17760-RB	CG17760-RB	8513334	8513384	1339	1172	50	2605	26.78	0.449904	1.14249	1.05552	1.23663	59.5238	54.9926	64.4287	0
chr2R	-	2557659	2560834	CG3194	FBtr0302190	CG3194-RB	CG3194-RB	2560760	2560810	1843	1846	50	2975	36.86	0.620504	0.998375	0.935479	1.0655	59.4033	55.661	63.3972	0
chr2L	-	16887122	16887962	CG6115	FBtr0080959	CG6115-RA	CG6115-RA	16887892	16887942	3522	765	50	640	70.44	1.19531	4.60392	4.25448	4.98227	58.9302	54.4573	63.773	0
chr2L	+	3478434	3479612	CG8846	FBtr0077524	Thor-RA	CG8846-RA	3478462	3478512	13112	4358	50	978	262.24	4.45603	3.00872	2.90692	3.11409	58.8506	56.8594	60.9116	0
chr2R	-	20446490	20448557	CG4634	FBtr0072343	Nurf-38-RA	CG4634-RA	20448490	20448540	2479	1575	50	1867	49.58	0.843599	1.57397	1.47689	1.67744	58.772	55.1471	62.6355	0
chr3R	+	23503358	23504738	CG5590	FBtr0085215	CG5590-RA	CG5590-RA	23503379	23503429	1026	412	50	1180	20.52	0.349153	2.49029	2.21774	2.79658	58.7709	52.3386	65.9992	0
chr4	+	328738	330934	CG1836	FBtr0089121	Rad23-RB	CG1836-RB	328765	328815	3467	2366	50	1996	69.34	1.18537	1.46534	1.39024	1.54451	58.4965	55.4984	61.6567	0
chr3L	+	3162155	3163852	CG11495	FBtr0073029	rasp-RA	CG11495-RA	3162196	3162246	2359	1208	50	1497	47.18	0.806947	1.95281	1.82089	2.09433	58.4673	54.5174	62.7042	0
chr3L	+	16801541	16803817	CG9710	FBtr0075328	nudC-RA	CG9710-RA	16801565	16801615	1462	1084	48	2072	30.4583	0.523166	1.34871	1.24584	1.46008	58.2192	53.7788	63.0269	0
chr3R	+	4175588	4178539	CG7331	FBtr0081843	Atg13-RA	CG7331-RA	4175590	4175640	2005	1890	50	2740	40.1	0.689781	1.06085	0.995736	1.13022	58.1344	54.5664	61.9358	0
chr3R	-	3800128	3803458	CG2791	FBtr0081824	CD98hc-RA	CG2791-RA	3803384	3803434	5992	6463	50	3119	119.84	2.07214	0.927124	0.89496	0.960443	57.834	55.8276	59.9125	0
chr3R	+	21317200	21318985	CG5112	FBtr0084878	CG5112-RA	CG5112-RA	21317226	21317276	2471	1359	50	1585	49.42	0.857413	1.81825	1.70085	1.94377	57.6385	53.917	61.6175	0
chr3R	+	732352	735803	CG1119	FBtr0100159	Gnf1-RB	CG1119-RB	732367	732417	1729	1952	50	3251	34.58	0.600431	0.885758	0.829797	0.945492	57.592	53.9534	61.4759	0
chr2L	-	16251923	16257585	CG4993	FBtr0080856	PRL-1-RB	CG4993-RB	16257515	16257565	1353	2523	50	5364	27.06	0.470358	0.536266	0.501712	0.573194	57.5307	53.8236	61.4923	0
chrX	+	21221353	21222538	CG1391	FBtr0089679	sol-RA	CG1391-RA	21221374	21221424	1068	354	50	953	21.36	0.371459	3.01695	2.67057	3.40864	57.5031	50.9011	64.9687	0
chr2R	-	6529319	6532927	CG16728	FBtr0088258	Git-RA	CG16728-RA	6532842	6532892	1521	1622	50	3052	30.42	0.531455	0.937731	0.873828	1.00631	57.2391	53.3384	61.425	0
chr3L	-	16366153	16371653	CG16807	FBtr0075423	roq-RA	CG16807-RA	16371583	16371633	1332	2472	50	5297	26.64	0.466679	0.538835	0.503821	0.576276	57.0842	53.3747	61.0507	0
chr2R	+	5174342	5176531	CG1968	FBtr0088596	CG1968-RB	CG1968-RB	5174362	5174412	1505	1051	50	1989	30.1	0.528406	1.43197	1.32244	1.55058	56.9637	52.6068	61.6822	0
chrX	-	13507224	13510410	CG12175	FBtr0073849	tth-RB	CG12175-RB	13510331	13510381	1171	1222	50	2968	23.42	0.411725	0.958265	0.883736	1.03908	56.8826	52.4586	61.6797	0
chr2R	-	18313252	18314478	CG10344	FBtr0071841	CG10344-RB	CG10344-RB	18314402	18314452	1219	440	50	1026	24.38	0.42885	2.77045	2.48073	3.09426	56.8497	50.9047	63.4942	0
chr3L	+	21532986	21533798	CG7625	FBtr0078369	VhaM9.7-2-RA	CG7625-RA	21532990	21533040	4683	912	50	553	93.66	1.64919	5.13487	4.78024	5.51598	56.7916	52.8694	61.0068	0
chr3L	-	17029966	17035669	CG33522	FBtr0091474	scaf6-RA	CG33522-RA	17035594	17035644	1527	2962	50	5469	30.54	0.541598	0.51553	0.484423	0.54863	56.3887	52.9862	60.0091	0
chrX	-	2154236	2156489	CG3073	FBtr0070414	l(1)G0144-RA	CG3073-RA	2156418	2156468	1572	1146	50	2053	31.44	0.558208	1.37173	1.27025	1.48133	56.3231	52.1563	60.8235	0
chr2L	-	2231777	2236839	CG10882	FBtr0077810	CG10882-RA	CG10882-RA	2236774	2236824	2708	4682	50	4859	54.16	0.963573	0.578385	0.551495	0.606584	56.2075	53.5943	58.9479	0
chr3R	+	1219677	1222910	CG1172	FBtr0078792	CG1172-RA	CG1172-RA	1219670	1219720	1570	1693	50	3030	31.4	0.558746	0.927348	0.865282	0.993864	56.1973	52.4361	60.2281	0
chr4	-	876026	887639	CG11148	FBtr0300883	CG11148-RE	CG11148-RE	887563	887613	2284	7053	50	8666	45.68	0.81387	0.323834	0.308819	0.339576	56.1269	53.5245	58.8554	0
chr2R	+	19545094	19546677	CG5411	FBtr0072074	Pde8-RA	CG5411-RA	19545121	19545171	4878	2398	50	1379	97.56	1.73894	2.0342	1.93656	2.13676	56.1031	53.4104	58.9319	0
chrX	-	3562754	3565483	CG2864	FBtr0070585	Parg-RA	CG2864-RA	3565427	3565477	2102	1892	50	2524	42.04	0.749604	1.11099	1.04357	1.18277	56.083	52.6796	59.7063	0
chr3R	-	8531245	8538000	CG6019	FBtr0082662	mus308-RA	CG6019-RA	8537924	8537974	1437	3369	50	6555	28.74	0.513959	0.426536	0.400795	0.453924	55.9189	52.5443	59.5095	0
chr2L	-	2974854	2976859	CG9641	FBtr0077676	CG9641-RA	CG9641-RA	2976792	2976842	2992	1932	50	1797	59.84	1.07513	1.54865	1.46194	1.64052	55.6586	52.5423	58.9601	0
chr2R	-	7775073	7778440	CG8983	FBtr0088058	ERp60-RA	CG8983-RA	7778371	7778421	5081	5786	50	3167	101.62	1.82697	0.878154	0.845524	0.912043	55.6223	53.5555	57.7688	0
chr2R	+	11105914	11107767	CG8079	FBtr0087367	CG8079-RB	CG8079-RB	11105948	11105998	1276	760	50	1653	25.52	0.45977	1.67895	1.53319	1.8386	55.506	50.6874	60.7841	0
chr3R	-	18510728	18512162	CG4919	FBtr0084336	Gclm-RA	CG4919-RA	18512151	18512201	6145	2743	50	1234	122.9	2.22285	2.24025	2.14111	2.34399	55.2893	52.8425	57.8497	0
chr2R	+	19974172	19979542	CG3231	FBtr0072249	snama-RA	CG3231-RA	19974189	19974239	2544	4762	50	5170	50.88	0.921083	0.534229	0.508972	0.560737	55.2393	52.6278	57.9802	0
chr3R	-	13511411	13512780	CG31249	FBtr0083483	CG31249-RA	CG31249-RA	13512711	13512761	1849	785	50	1169	36.98	0.671514	2.35541	2.16486	2.56282	55.0696	50.6144	59.9188	0
chr2R	-	11877188	11878787	CG8314	FBtr0087268	CG8314-RA	CG8314-RA	11878705	11878755	1163	596	50	1399	23.26	0.426019	1.95134	1.76575	2.15653	54.5986	49.4056	60.3397	0
chr3R	+	24974105	24975977	CG1721	FBtr0100482	Pglym78-RB	CG1721-RB	24974115	24974165	2489	1523	50	1665	49.78	0.914715	1.63427	1.53253	1.74278	54.4213	51.0334	58.0347	0
chr2R	+	17990704	17993468	CG6613	FBtr0071758	CG6613-RA	CG6613-RA	17990718	17990768	1146	1081	50	2564	22.92	0.421607	1.06013	0.974741	1.153	54.3634	49.9847	59.1259	0
chrX	-	5567869	5573951	CG3171	FBtr0070848	Tre1-RA	CG3171-RA	5573896	5573946	1739	3739	50	5842	34.78	0.640021	0.465098	0.439193	0.492525	54.342	51.3154	57.5467	0
chr3R	+	18444219	18445969	CG6949	FBtr0084272	mRpL45-RA	CG6949-RA	18444247	18444297	2025	1158	50	1549	40.5	0.747579	1.7487	1.62581	1.88091	54.1749	50.3677	58.2706	0
chr3R	+	23109505	23113170	CG3368	FBtr0085163	CG3368-RA	CG3368-RA	23109539	23109589	1290	1656	50	3465	25.8	0.477922	0.778986	0.723812	0.83836	53.9837	50.1601	58.0983	0
chr3R	-	21879959	21881066	CG6092	FBtr0084976	Dak1-RA	CG6092-RA	21880991	21881041	3273	1106	50	907	65.46	1.2194	2.95931	2.7627	3.16999	53.6819	50.1153	57.5036	0
chr3L	-	20773444	20779279	CG11399	FBtr0078277	CG11399-RB	CG11399-RB	20779230	20779280	2896	6033	50	5589	57.92	1.07944	0.480027	0.459105	0.501899	53.6574	51.3188	56.1023	0
chr2L	-	15058919	15060692	CG3710	FBtr0080722	TfIIS-RA	CG3710-RA	15060611	15060661	2780	1631	50	1573	55.6	1.03687	1.70448	1.60264	1.8128	53.6228	50.4191	57.0306	0
chr3R	+	25632960	25640782	CG31037	FBtr0085484	ca-RA	CG31037-RA	25632983	25633033	1861	5305	50	7622	37.22	0.696012	0.350801	0.332638	0.369953	53.4761	50.7073	56.3956	0
chr3R	-	4648564	4649893	CG9836	FBtr0081930	CG9836-RA	CG9836-RA	4649818	4649868	2428	1024	50	1125	48.56	0.910222	2.37109	2.20263	2.55249	53.3496	49.5592	57.4311	0
chr3R	+	4541992	4544770	CG8116	FBtr0300544	CG8116-RC	CG8116-RC	4541992	4542042	1199	1159	50	2578	23.98	0.449573	1.03451	0.953485	1.12243	53.3395	49.1617	57.8724	0
chr2RHet	-	470785	471725	CG40218	FBtr0290310	Yeti-RA	CG40218-RA	471652	471702	4764	1326	50	740	95.28	1.79189	3.59276	3.37907	3.82003	53.1729	50.0103	56.5364	0
chr2R	+	19254408	19258984	CG13550	FBtr0072010	CG13550-RA	CG13550-RA	19254417	19254467	1546	2563	50	4376	30.92	0.585695	0.603199	0.566015	0.642822	52.792	49.5376	56.2598	0
chr3L	-	21523703	21526786	CG7184	FBtr0078383	Mkrn1-RA	CG7184-RA	21526710	21526760	1657	1810	50	2883	33.14	0.627818	0.91547	0.855967	0.979106	52.786	49.3551	56.4553	0
chr3R	-	8502208	8504756	CG6819	FBtr0082668	mbo-RA	CG6819-RA	8504684	8504734	1123	995	50	2334	22.46	0.426307	1.12864	1.03538	1.23032	52.6851	48.3314	57.4312	0
chr3R	+	15229174	15232016	CG5316	FBtr0083758	CG5316-RC	CG5316-RC	15229221	15229271	1810	1823	50	2642	36.2	0.690008	0.992869	0.929851	1.06016	52.4632	49.1333	56.0187	0
chr2L	+	1177697	1182454	CG4896	FBtr0077968	CG4896-RD	CG4896-RD	1177710	1177760	1727	2995	50	4536	34.54	0.660273	0.576628	0.543226	0.612079	52.3117	49.2815	55.5278	0
chr2R	+	20021513	20022928	CG3260	FBtr0072253	Zfrp8-RA	CG3260-RA	20021538	20021588	2868	1335	50	1215	57.36	1.09877	2.14831	2.01217	2.2937	52.204	48.8958	55.7369	0
chr3R	-	18949676	18952141	CG31365	FBtr0084406	CG31365-RA	CG31365-RA	18952050	18952100	1349	1175	50	2265	26.98	0.518764	1.14809	1.06089	1.24245	52.0083	48.0584	56.283	0
chr3R	+	20451422	20455641	CG6668	FBtr0084656	atl-RA	CG6668-RA	20451457	20451507	1444	2233	50	4017	28.88	0.555887	0.646664	0.604909	0.691295	51.953	48.5984	55.5386	0
chr2R	+	14512786	14515249	CG5341	FBtr0086709	sec6-RA	CG5341-RA	14512807	14512857	1382	1212	50	2263	27.64	0.535572	1.14026	1.05483	1.23263	51.6083	47.7414	55.7887	0
chr3R	-	5630494	5635080	CG9461	FBtr0082155	CG9461-RA	CG9461-RA	5634987	5635037	1440	2455	50	4386	28.8	0.559736	0.586558	0.549314	0.626321	51.4529	48.1858	54.9409	0
chr3R	-	24858434	24859730	CG14517	FBtr0085419	beta4GalNAcTB-RA	CG14517-RA	24859654	24859704	1169	501	50	1096	23.38	0.457117	2.33333	2.09864	2.59443	51.1467	46.0022	56.8699	0
chr3L	-	19250511	19253767	CG9655	FBtr0075020	nes-RB	CG9655-RB	19253676	19253726	1687	2023	50	3054	33.74	0.66241	0.83391	0.781308	0.89005	50.9352	47.7223	54.3643	0
chr3L	+	12139621	12142216	CG6827	FBtr0075999	Nrx-IV-RB	CG6827-RB	12139647	12139697	1130	1068	50	2395	22.6	0.445929	1.05805	0.972291	1.15138	50.6807	46.5728	55.1511	0
chr2L	-	573033	574207	CG13688	FBtr0078074	Ipk2-RA	CG13688-RA	574129	574179	1470	568	50	974	29.4	0.583162	2.58803	2.34646	2.85462	50.4148	45.7091	55.6079	0
chr3R	-	21303590	21308544	CG4548	FBtr0084837	XNP-RA	CG4548-RA	21308473	21308523	1869	3533	50	4754	37.38	0.743164	0.529012	0.499969	0.559738	50.2985	47.5371	53.2199	0
chr2L	-	19030838	19033493	CG10653	FBtr0081180	hk-RA	CG10653-RA	19033420	19033470	1274	1249	50	2455	25.48	0.508758	1.02002	0.942708	1.10366	50.0828	46.287	54.1899	0
chr3R	+	23750916	23753746	CG5508	FBtr0085249	CG5508-RA	CG5508-RA	23750936	23750986	1777	1880	50	2628	35.54	0.715373	0.945213	0.885389	1.00908	49.6804	46.536	53.0371	0
chr3L	+	7353674	7357466	CG8583	FBtr0076847	sec63-RA	CG8583-RA	7353701	7353751	1339	2017	48	3592	27.8958	0.561526	0.663857	0.619161	0.711774	49.6786	46.3339	53.2644	0
chrX	+	16678016	16679125	CG4742	FBtr0074330	mRpL22-RA	CG4742-RA	16678037	16678087	1195	438	50	909	23.9	0.481848	2.72831	2.44181	3.04867	49.6007	44.3922	55.4248	0
chr3R	+	601344	603213	CG2503	FBtr0078868	atms-RA	CG2503-RA	601373	601423	1639	1105	50	1669	32.78	0.662073	1.48326	1.3733	1.60204	49.5111	45.8408	53.476	0
chr2R	-	3810274	3812477	CG15835	FBtr0088886	Kdm4A-RA	CG15835-RA	3812384	3812434	1618	1305	50	1989	32.36	0.656109	1.23985	1.15187	1.33454	49.3211	45.8216	53.0882	0
chrX	+	15633324	15634275	CG8206	FBtr0074085	CG8206-RA	CG8206-RA	15633353	15633403	1165	355	50	751	23.3	0.472703	3.28169	2.90906	3.70249	49.291	43.694	55.6114	0
chr2L	-	2764067	2765582	CG3077	FBtr0077736	CG3077-RA	CG3077-RA	2765510	2765560	1607	864	50	1315	32.14	0.657034	1.85995	1.71089	2.02205	48.9168	44.9964	53.18	0
chrX	-	7175121	7180202	CG1677	FBtr0089712	CG1677-RA	CG1677-RA	7180142	7180192	1213	2409	50	4855	24.26	0.496189	0.503528	0.469667	0.539824	48.8926	45.6046	52.4169	0
chr3R	+	22938296	22940862	CG5815	FBtr0085106	CG5815-RA	CG5815-RA	22938328	22938378	1540	1496	50	2366	30.8	0.632291	1.02941	0.958098	1.10603	48.7118	45.3372	52.3376	0
chrX	+	17196509	17199511	CG5445	FBtr0074427	CG5445-RA	CG5445-RA	17196589	17196639	1500	1730	50	2800	30	0.617857	0.867052	0.808629	0.929693	48.5549	45.2832	52.0628	0
chr3R	-	6696627	6698049	CG6598	FBtr0082290	Fdh-RA	CG6598-RA	6697988	6698038	2808	1416	50	1222	56.16	1.15876	1.98305	1.85937	2.11498	48.4658	45.4431	51.6901	0
chr2L	-	10224664	10226779	CG5708	FBtr0079956	CG5708-RB	CG5708-RB	10226712	10226762	1332	1055	50	1912	26.64	0.551778	1.26256	1.16362	1.36992	48.2803	44.497	52.3857	0
chr3R	-	8449484	8453444	CG17369	FBtr0082671	Vha55-RA	CG17369-RA	8453398	8453448	3772	5940	50	3760	75.44	1.57979	0.635017	0.609495	0.661606	47.7533	45.834	49.7528	0
chr3L	+	7375009	7378742	CG8571	FBtr0076850	smid-RB	CG8571-RB	7375017	7375067	1231	1833	50	3533	24.62	0.518823	0.671577	0.624365	0.722351	47.4536	44.1177	51.0413	0
chr3L	+	7362951	7366118	CG8580	FBtr0076848	akirin-RA	CG8580-RA	7362963	7363013	1726	2161	50	2963	34.52	0.729328	0.798704	0.749351	0.851305	47.3312	44.4065	50.4484	0
chr2L	-	2746880	2748450	CG3127	FBtr0077739	Pgk-RA	CG3127-RA	2748414	2748464	1991	1154	50	1370	39.82	0.842336	1.7253	1.60356	1.85631	47.2733	43.9376	50.8629	0
chr3L	-	6185218	6186246	CG13298	FBtr0077015	CG13298-RA	CG13298-RA	6186183	6186233	2492	876	50	826	49.84	1.06053	2.84475	2.63202	3.07476	46.9953	43.481	50.795	0
chrX	+	8023910	8025816	CG2116	FBtr0071152	CG2116-RA	CG2116-RA	8023936	8023986	2340	1701	50	1704	46.8	0.998239	1.37566	1.29174	1.46504	46.8825	44.0225	49.9287	0
chr2L	+	13771093	13774310	CG7364	FBtr0080532	TM9SF4-RA	CG7364-RA	13771118	13771168	1565	2018	50	3017	31.3	0.668876	0.77552	0.725572	0.828904	46.7949	43.781	50.016	0
chr3R	+	19784370	19788277	CG5864	FBtr0084496	AP-1sigma-RA	CG5864-RA	19784410	19784460	2260	3577	50	3698	45.2	0.96728	0.631814	0.599186	0.666216	46.729	44.3158	49.2734	0
chr2L	-	2870799	2874475	CG31694	FBtr0077685	CG31694-RA	CG31694-RA	2874360	2874410	1220	1813	50	3469	24.4	0.522629	0.672918	0.625387	0.724054	46.687	43.3893	50.2349	0
chr3R	-	16944973	16953197	CG3412	FBtr0084032	slmb-RA	CG3412-RA	16953120	16953170	1301	4514	50	8007	26.02	0.563757	0.288214	0.270842	0.306696	46.1547	43.3727	49.1142	0
chr2R	+	18686590	18689691	CG3612	FBtr0071883	blw-RA	CG3612-RA	18686640	18686690	4111	5173	50	2901	82.22	1.78318	0.794703	0.762652	0.828101	46.1087	44.249	48.0464	0
chr2R	-	3381517	3383830	CG1620	FBtr0300830	CG1620-RB	CG1620-RB	3383705	3383755	2082	1909	50	2113	41.64	0.903455	1.09062	1.02444	1.16108	46.0897	43.293	49.0672	0
chr3L	-	20510663	20512524	CG5059	FBtr0078216	CG5059-RA	CG5059-RA	20512388	20512438	1558	1127	50	1661	31.16	0.678507	1.38243	1.27949	1.49367	45.9244	42.5046	49.6198	0
chr3R	+	216098	217833	CG14646	FBtr0078919	CG14646-RA	CG14646-RA	216117	216167	1310	876	50	1535	26.2	0.570684	1.49543	1.37157	1.63051	45.9098	42.1071	50.0567	0
chr3R	-	22934196	22937986	CG6070	FBtr0085132	gb-RA	CG6070-RA	22937906	22937956	1725	2701	50	3588	34.5	0.752787	0.638652	0.600933	0.678735	45.8297	43.1229	48.706	0
chr2R	+	5876669	5877610	CG2331	FBtr0088391	TER94-RA	CG2331-RA	5876705	5876755	2498	810	50	741	49.96	1.09312	3.08395	2.84676	3.34101	45.7041	42.189	49.5138	0
chr4	-	218504	226564	CG31998	FBtr0089145	CG31998-RA	CG31998-RA	226486	226536	1628	5148	50	7217	32.56	0.713316	0.316239	0.298977	0.334494	45.646	43.1543	48.2809	0
chr3L	-	9703522	9706873	CG6757	FBtr0076413	SH3PX1-RA	CG6757-RA	9706794	9706844	1982	2762	50	3150	39.64	0.876825	0.717596	0.677075	0.760539	45.2085	42.6557	47.914	0
chr2L	-	10973442	10975291	CG6093	FBtr0080168	abo-RA	CG6093-RA	10975216	10975266	2450	1788	50	1649	49	1.08429	1.37025	1.2886	1.45707	45.1907	42.498	48.0543	0
chr4	-	1228840	1234436	CG40478	FBtr0100406	Dyrk3-RE	CG40478-RE	1234356	1234406	1176	2782	50	5337	23.52	0.521267	0.422717	0.394624	0.452804	45.1209	42.1221	48.3323	0
chr2R	+	7740124	7748364	CG8274	FBtr0088033	Mtor-RA	CG8274-RA	7740140	7740190	1446	5154	50	8040	28.92	0.641045	0.280559	0.264546	0.297536	45.1139	42.539	47.8439	0
chr2L	-	18690902	18695388	CG10383	FBtr0089628	CG10383-RA	CG10383-RA	18695320	18695370	2265	4320	50	4286	45.3	1.00793	0.524306	0.498147	0.551834	44.9435	42.7012	47.3033	0
chr3L	-	15134738	15135680	CG6988	FBtr0075648	Pdi-RA	CG6988-RA	15135606	15135656	15347	5070	50	742	306.94	6.83288	3.02702	2.93205	3.12508	44.921	43.5116	46.3761	0
chr3R	-	18345804	18354326	CG5346	FBtr0084289	CG5346-RA	CG5346-RA	18354260	18354310	4274	15863	50	8321	85.48	1.90638	0.269432	0.260444	0.278729	44.8389	43.3432	46.3861	0
chr2R	+	19852347	19854271	CG3017	FBtr0072151	Alas-RA	CG3017-RA	19852368	19852418	2867	2206	50	1724	57.34	1.27958	1.29964	1.22898	1.37436	44.8115	42.3752	47.388	0
chr2L	+	19533484	19535298	CG33116	FBtr0081249	CG33116-RA	CG33116-RA	19533517	19533567	2367	1137	50	1070	47.34	1.06262	2.08179	1.93843	2.23579	44.5504	41.4825	47.846	0
chr2R	+	15340031	15343032	CG7744	FBtr0086535	CG7744-RA	CG7744-RA	15340050	15340100	1956	2468	50	2801	39.12	0.881114	0.792545	0.746551	0.841369	44.3983	41.8218	47.1335	0
chr2R	+	19242771	19243715	CG30410	FBtr0301852	CG30410-RB	CG30410-RB	19242780	19242830	1172	393	50	744	23.44	0.528226	2.98219	2.656	3.34876	44.375	39.5213	49.8296	0
chr3R	-	254077	255051	CG9809	FBtr0078946	Spargel-RB	CG9809-RB	254988	255038	3972	1383	50	771	79.44	1.79377	2.87202	2.70026	3.05474	44.2865	41.6381	47.1041	0
chrX	+	15754169	15756919	CG10545	FBtr0074108	Gbeta13F-RC	CG10545-RC	15754179	15754229	1742	2009	50	2550	34.84	0.787843	0.867098	0.812779	0.925045	44.222	41.4517	47.1773	0
chr3R	-	26251116	26253874	CG2218	FBtr0085627	CG2218-RA	CG2218-RA	26253793	26253843	1134	1314	50	2558	22.68	0.513683	0.863014	0.796467	0.935116	44.1518	40.7473	47.8405	0
chr2R	+	2129518	2133011	CG12110	FBtr0085996	Pld-RC	CG12110-RC	2129538	2129588	9521	13810	50	3187	190.42	4.33323	0.689428	0.671602	0.707727	43.9441	42.8079	45.1105	0
chr2R	+	6367731	6369391	CG17765	FBtr0088274	CG17765-RA	CG17765-RA	6367725	6367775	1224	814	50	1460	24.48	0.557534	1.50369	1.37478	1.64471	43.9076	40.1435	48.0256	0
chr3L	-	1600942	1602603	CG12104	FBtr0072825	CG12104-RA	CG12104-RA	1602486	1602536	3702	2466	50	1461	74.04	1.68789	1.50122	1.42618	1.58021	43.8655	41.673	46.1736	0
chr2R	-	8478366	8480385	CG8815	FBtr0087888	Sin3A-RA	CG8815-RA	8480329	8480379	1948	1610	50	1804	38.96	0.892461	1.20994	1.13202	1.29323	43.6546	40.8431	46.6597	0
chr2L	-	3035493	3037257	CG17259	FBtr0077667	CG17259-RA	CG17259-RA	3037178	3037228	1850	1329	50	1564	37	0.849744	1.39202	1.29648	1.49462	43.5425	40.5539	46.7517	0
chr2R	-	15337145	15339102	CG9277	FBtr0086536	betaTub56D-RB	CG9277-RB	15339027	15339077	14332	11562	50	1750	286.64	6.60686	1.23958	1.20948	1.27042	43.3852	42.3319	44.4648	0
chr3R	-	634084	637783	CG2525	FBtr0078876	Hus1-like-RA	CG2525-RA	637739	637789	2142	3481	50	3495	42.84	0.995994	0.61534	0.582879	0.649607	43.0123	40.7432	45.4075	0
chr3R	+	27539591	27550549	CG1856	FBtr0085825	ttk-RE	CG1856-RE	27539621	27539671	2115	10575	50	10749	42.3	0.983812	0.2	0.190823	0.209616	42.996	41.0232	45.0633	0
chr3L	-	1496853	1502558	CG12085	FBtr0072709	pUf68-RA	CG12085-RA	1502506	1502556	2071	5315	50	5490	41.42	0.968124	0.389652	0.370239	0.410079	42.7838	40.6523	45.0267	0
chr3L	-	21621425	21627555	CG7162	FBtr0078464	MED1-RA	CG7162-RA	21627470	21627520	1322	3665	50	5930	26.44	0.618044	0.360709	0.338553	0.38431	42.7801	40.1524	45.5792	0
chr3L	+	21530183	21531683	CG7619	FBtr0078368	Pros54-RA	CG7619-RA	21530194	21530244	2671	1626	50	1300	53.42	1.25077	1.64268	1.54373	1.74799	42.7097	40.1369	45.4478	0
chr3R	+	16414439	16416762	CG5434	FBtr0083911	Srp72-RA	CG5434-RA	16414463	16414513	1596	1593	50	2123	31.92	0.750353	1.00188	0.934124	1.07456	42.54	39.6629	45.6257	0
chr2R	-	20834084	20835895	CG2790	FBtr0072409	CG2790-RA	CG2790-RA	20835810	20835860	1264	958	50	1611	25.28	0.594662	1.31942	1.21209	1.43626	42.5116	39.0534	46.2764	0
chr3R	-	21151339	21155034	CG10618	FBtr0113352	CHKov1-RE	CG10618-RE	21154961	21155011	8490	828	50	207	169.8	4	10.2536	9.54145	11.0194	42.45	39.5016	45.6203	0
chr3R	+	8878008	8882454	CG7769	FBtr0082709	pic-RA	CG7769-RA	8878028	8878078	1292	2600	50	4246	25.84	0.612341	0.496923	0.464587	0.531503	42.1987	39.4527	45.1353	0
chr3L	+	224107	226440	CG16971	FBtr0072497	CG16971-RC	CG16971-RC	224128	224178	16900	17087	50	2133	338	8.01078	0.989056	0.968191	1.01037	42.1931	41.303	43.1024	0
chrX	-	2243991	2248298	CG2841	FBtr0070402	ptr-RB	CG2841-RB	2248232	2248282	1948	3817	50	4104	38.96	0.930068	0.510348	0.483057	0.539178	41.8894	39.6493	44.2557	0
chr3R	-	3069896	3072689	CG1234	FBtr0081599	CG1234-RA	CG1234-RA	3072606	3072656	1153	1431	50	2592	23.06	0.552083	0.80573	0.745025	0.871376	41.7691	38.6221	45.1721	0
chr2R	-	4835938	4838574	CG33199	FBtr0088688	CG33199-RA	CG33199-RA	4838501	4838551	2009	2352	50	2436	40.18	0.965517	0.854167	0.804426	0.906981	41.615	39.1916	44.1881	0
chr3R	-	157039	159734	CG9776	FBtr0078955	CG9776-RA	CG9776-RA	159689	159739	1262	1517	50	2495	25.24	0.608016	0.831905	0.771497	0.897038	41.5121	38.4977	44.7622	0
chr2R	-	4831801	4834841	CG8230	FBtr0088674	CG8230-RA	CG8230-RA	4834748	4834798	1337	1831	50	2840	26.74	0.644718	0.730202	0.680058	0.784038	41.4755	38.6273	44.5333	0
chr3R	-	6705287	6707888	CG6608	FBtr0082333	CG6608-RB	CG6608-RB	6707816	6707866	1151	1333	50	2401	23.02	0.555185	0.863466	0.797355	0.935053	41.4636	38.289	44.9013	0
chr3L	-	22258906	22259713	CG11523	FBtr0078511	CG11523-RA	CG11523-RA	22259667	22259717	1618	462	50	588	32.36	0.785714	3.50216	3.15405	3.88901	41.1855	37.0917	45.7348	0
chr2R	-	12154470	12159505	CG7765	FBtr0087184	Khc-RA	CG7765-RA	12159370	12159420	1543	3633	50	4835	30.86	0.751396	0.424718	0.399978	0.450983	41.0702	38.6779	43.61	0
chr3L	+	13009159	13010007	CG11267	FBtr0075875	CG11267-RA	CG11267-RA	13009179	13009229	2396	761	50	648	47.92	1.17438	3.14849	2.89951	3.41897	40.8044	37.5777	44.3098	0
chr3L	-	3936597	3937942	CG10866	FBtr0073173	CG10866-RA	CG10866-RA	3937872	3937922	1390	781	50	1145	27.8	0.682096	1.77977	1.62885	1.94472	40.7567	37.3007	44.534	0
chr3R	+	6682499	6683796	CG4570	FBtr0082287	CG4570-RA	CG4570-RA	6682518	6682568	1284	692	50	1097	25.68	0.630811	1.85549	1.68988	2.0374	40.7095	37.076	44.7005	0
chr2R	-	5851342	5852588	CG1418	FBtr0088440	CG1418-RA	CG1418-RA	5852525	5852575	1037	534	50	1046	20.74	0.510516	1.94195	1.74709	2.15864	40.6255	36.5491	45.1589	0
chr3L	-	21126349	21129141	CG10565	FBtr0078323	CG10565-RA	CG10565-RA	21129053	21129103	2926	3740	50	2592	58.52	1.4429	0.782353	0.745184	0.821374	40.5572	38.6304	42.58	0
chr3R	+	1462979	1464379	CG12170	FBtr0078709	CG12170-RA	CG12170-RA	1463007	1463057	1163	689	50	1200	23.26	0.574167	1.68795	1.53447	1.85684	40.5109	36.8273	44.5642	0
chr3L	+	19579391	19582217	CG9330	FBtr0074940	CG9330-RA	CG9330-RA	19579410	19579460	2104	2733	50	2626	42.08	1.04075	0.76985	0.727007	0.815215	40.4325	38.1824	42.8151	0
chr2R	+	6197629	6198648	CG12909	FBtr0088348	CG12909-RA	CG12909-RA	6197645	6197695	1512	613	50	819	30.24	0.748474	2.46656	2.24316	2.71232	40.4022	36.743	44.4279	0
chr2R	-	17577720	17578640	CG9878	FBtr0071677	Tim10-RB	CG9878-RB	17578561	17578611	2749	982	50	720	54.98	1.36389	2.79939	2.60094	3.01305	40.3112	37.4536	43.3879	0
chr3L	+	3806724	3809090	CG1120	FBtr0073148	CG1120-RA	CG1120-RA	3806745	3806795	1158	1245	50	2166	23.16	0.574792	0.93012	0.857896	1.00842	40.2928	37.1641	43.6849	0
chr3R	+	639094	641751	CG1129	FBtr0078871	CG1129-RA	CG1129-RA	639101	639151	1363	1673	50	2457	27.26	0.680912	0.814704	0.757979	0.87567	40.0346	37.2471	43.0304	0
chr2R	-	11751809	11756602	CG30085	FBtr0087306	CG30085-RA	CG30085-RA	11756549	11756599	2382	5466	50	4593	47.64	1.19007	0.435785	0.415187	0.457402	40.0312	38.1391	42.0169	0
chr2R	+	3849977	3854196	CG2910	FBtr0088857	nito-RA	CG2910-RA	3850008	3850058	3460	6947	50	4010	69.2	1.73242	0.498057	0.47805	0.518899	39.9441	38.3396	41.6157	0
chr3R	-	22694954	22697712	CG6378	FBtr0085094	BM-40-SPARC-RA	CG6378-RA	22697639	22697689	1991	2555	50	2558	39.82	0.998827	0.779256	0.734587	0.826639	39.8668	37.5815	42.2908	0
chrX	-	1752004	1752972	CG14812	FBtr0070372	CG14812-RA	CG14812-RA	1752905	1752955	1240	478	50	768	24.8	0.622396	2.59414	2.33117	2.88698	39.846	35.8068	44.344	0
chr2R	-	7257791	7258636	CG9035	FBtr0088153	Tapdelta-RA	CG9035-RA	7258557	7258607	6795	2202	50	645	135.9	3.41395	3.08583	2.94017	3.23873	39.8072	37.9282	41.7796	0
chr3LHet	-	2188916	2190694	CG40228	FBtr0113841	CG40228-RC	CG40228-RC	2190638	2190688	2451	1249	50	1014	49.02	1.23176	1.96237	1.83204	2.102	39.7969	37.1537	42.6286	0
chr2R	-	14011528	14013284	CG5753	FBtr0301614	stau-RC	CG5753-RC	14013214	14013264	1067	832	50	1550	21.34	0.536774	1.28245	1.1701	1.40561	39.756	36.2732	43.5738	0
chr3L	-	16601238	16602336	CG4098	FBtr0075361	CG4098-RA	CG4098-RA	16602275	16602325	1942	310	50	317	38.84	0.977918	6.26452	5.54729	7.07563	39.717	35.1698	44.8595	0
chr2L	-	2979697	2987713	CG3733	FBtr0077674	Chd1-RA	CG3733-RA	2987639	2987689	1326	5276	50	7813	26.52	0.675285	0.251327	0.23653	0.267045	39.2723	36.9601	41.7285	0
chr2R	+	5478365	5480249	CG1825	FBtr0088530	Map60-RA	CG1825-RA	5478407	5478457	2318	1988	50	1684	46.36	1.18052	1.166	1.09769	1.23856	39.2707	36.9701	41.7146	0
chr2R	+	5730192	5733019	CG1667	FBtr0088479	CG1667-RA	CG1667-RA	5730213	5730263	1363	1793	50	2579	27.26	0.695231	0.760178	0.708029	0.816163	39.21	36.5202	42.0977	0
chrX	+	19558630	19560908	CG14216	FBtr0074747	CG14216-RA	CG14216-RA	19558652	19558702	1710	1491	50	1708	34.2	0.872951	1.14688	1.06928	1.23012	39.1775	36.5267	42.0208	0
chr2R	+	16214780	16218226	CG8929	FBtr0086285	CG8929-RA	CG8929-RA	16214809	16214859	1354	2248	50	3246	27.08	0.692545	0.602313	0.562713	0.644694	39.1022	36.5313	41.8535	0
chr2R	+	3673535	3675640	CG11217	FBtr0088930	CanB2-RA	CG11217-RA	3673547	3673597	1546	1506	50	1890	30.92	0.796825	1.02656	0.955627	1.10276	38.804	36.1227	41.6843	0
chr3L	-	2235635	2237028	CG9018	FBtr0072909	CG9018-RB	CG9018-RB	2236960	2237010	2616	1611	50	1193	52.32	1.35038	1.62384	1.52536	1.72868	38.7447	36.3951	41.2463	0
chr3R	-	25680412	25683188	CG18041	FBtr0085527	dgt1-RA	CG18041-RA	25683112	25683162	1324	1838	48	2576	27.5833	0.713509	0.720348	0.670783	0.77357	38.6587	35.9987	41.5149	0
chr3L	-	19052869	19055884	CG3797	FBtr0075037	CG3797-RA	CG3797-RA	19055838	19055888	1308	1912	50	2815	26.16	0.679218	0.6841	0.637238	0.734403	38.5149	35.8765	41.3469	0
chr2R	-	16142471	16144878	CG9204	FBtr0086317	Ate1-RA	CG9204-RA	16144817	16144867	1140	1307	50	2207	22.8	0.592207	0.872226	0.804981	0.945085	38.5001	35.5318	41.7161	0
chrX	-	9049880	9050698	CG8989	FBtr0071345	His3.3B-RA	CG8989-RA	9050626	9050676	3052	980	50	618	61.04	1.58576	3.11429	2.89618	3.3489	38.4926	35.7968	41.3924	0
chr2R	+	14706987	14709344	CG15081	FBtr0112863	l(2)03709-RF	CG15081-RF	14707029	14707079	2289	2575	50	2157	45.78	1.19379	0.888932	0.839924	0.940798	38.3485	36.2343	40.586	0
chr3R	+	17122345	17124246	CR31400	FBtr0084057	Hsromega-RA	CR31400-RA	17122364	17122414	20678	18403	50	1701	413.56	10.8189	1.12362	1.10147	1.14622	38.2256	37.4719	38.9944	0
chr3L	-	21259781	21260999	CG9391	FBtr0078417	CG9391-RA	CG9391-RA	21260953	21261003	1299	693	50	1018	25.98	0.680747	1.87446	1.70756	2.05774	38.164	34.7659	41.8956	0
chrX	+	19537471	19538528	CG14214	FBtr0074745	Sec61gamma-RA	CG14214-RA	19537452	19537502	1884	847	50	856	37.68	0.989486	2.22432	2.0494	2.41423	38.0804	35.0858	41.3316	0
chr2R	-	5938367	5939639	CG12918	FBtr0088433	CG12918-RA	CG12918-RA	5939564	5939614	2472	1395	50	1072	49.44	1.30131	1.77204	1.65857	1.8933	37.9926	35.5598	40.5923	0
chr3L	-	12114626	12118247	CG5654	FBtr0076027	yps-RA	CG5654-RA	12118168	12118218	1220	2197	50	3408	24.4	0.64466	0.555303	0.517445	0.595922	37.8494	35.2691	40.6181	0
chrX	-	6547139	6548257	CG3226	FBtr0070993	CG3226-RA	CG3226-RA	6548203	6548253	1196	581	50	918	23.92	0.632898	2.05852	1.86201	2.27587	37.7944	34.1865	41.785	0
chr3L	+	8948104	8949651	CG5008	FBtr0076510	GNBP3-RA	CG5008-RA	8948126	8948176	1689	1211	50	1347	33.78	0.899035	1.39472	1.2946	1.50259	37.5736	34.8765	40.4797	0
chr3L	-	1859114	1862214	CG1956	FBtr0072867	R-RA	CG1956-RA	1862150	1862200	3722	5740	50	2887	74.44	1.98822	0.648432	0.622094	0.675884	37.4405	35.9197	39.0256	0
chr3R	+	1417531	1420429	CG1088	FBtr0078700	Vha26-RB	CG1088-RB	1417540	1417590	3195	4616	50	2696	63.9	1.71217	0.692158	0.661458	0.724281	37.3211	35.6658	39.0532	0
chr3R	-	56475	58045	CG14641	FBtr0078985	CG14641-RA	CG14641-RA	57970	58020	2159	1572	50	1355	43.18	1.16015	1.37341	1.28631	1.46642	37.2194	34.859	39.7399	0
chr2R	-	19856584	19857557	CG10904	FBtr0072205	CG10904-RA	CG10904-RA	19857488	19857538	1802	749	50	773	36.04	0.968952	2.40587	2.20737	2.62232	37.1948	34.126	40.541	0
chr2L	+	8377051	8378208	CG17294	FBtr0079651	CG17294-RA	CG17294-RA	8377076	8377126	1197	620	50	957	23.94	0.647858	1.93065	1.75016	2.12982	36.9525	33.4981	40.7648	0
chr3L	-	21487117	21490585	CG7199	FBtr0078391	Hr78-RA	CG7199-RA	21490511	21490561	1714	3018	50	3244	34.28	0.930333	0.567926	0.534996	0.602878	36.847	34.7105	39.1147	0
chr2R	-	9374172	9382360	CG6016	FBtr0087699	bbc-RB	CG6016-RB	9382287	9382337	1733	7531	50	7983	34.66	0.94338	0.230116	0.21833	0.242534	36.7402	34.8586	38.723	0
chr3R	+	24166060	24167120	CG1866	FBtr0085286	Moca-cyp-RA	CG1866-RA	24166090	24166140	1975	927	50	860	39.5	1.07791	2.13053	1.9691	2.30524	36.6451	33.8685	39.6502	0
chr2R	-	12903851	12907012	CG8963	FBtr0087017	CG8963-RB	CG8963-RB	12906953	12907003	1393	2257	50	2959	27.86	0.762758	0.617191	0.57699	0.660187	36.5254	34.1463	39.0699	0
chr3L	-	207884	211447	CG7028	FBtr0072528	CG7028-RA	CG7028-RA	211354	211404	1919	3535	50	3363	38.38	1.05114	0.542857	0.513307	0.574105	36.5126	34.525	38.6143	0
chr2L	-	120781	121751	CG4822	FBtr0078156	CG4822-RA	CG4822-RA	121673	121723	3026	1277	50	770	60.52	1.65844	2.36962	2.2184	2.53118	36.4921	34.1634	38.9801	0
chr3L	+	20764630	20766060	CG4268	FBtr0078248	Pitslre-RD	CG4268-RD	20764672	20764722	1144	772	50	1230	22.88	0.627642	1.48187	1.35117	1.62524	36.4539	33.2387	39.9809	0
chr3L	-	4321105	4322235	CG15014	FBtr0073340	CG15014-RA	CG15014-RA	4322180	4322230	1716	876	50	930	34.32	0.941935	1.9589	1.8043	2.12681	36.4356	33.5599	39.5587	0
chr2R	-	7576432	7578370	CG8996	FBtr0088083	wal-RB	CG8996-RB	7578284	7578334	1141	1092	50	1738	22.82	0.628308	1.04487	0.960837	1.13626	36.3197	33.3987	39.4963	0
chr2L	+	19542518	19545548	CG10360	FBtr0081253	ref(2)P-RA	CG10360-RA	19542528	19542578	3217	5019	50	2829	64.34	1.77413	0.640964	0.613055	0.670142	36.2658	34.6867	37.9167	0
chr3R	+	10141765	10145597	CG3307	FBtr0082930	pr-set7-RB	CG3307-RB	10141783	10141833	1478	2950	50	3613	29.56	0.816496	0.501017	0.470444	0.533571	36.2035	33.9943	38.5559	0
chr2R	-	19746853	19750074	CG10327	FBtr0089626	TBPH-RA	CG10327-RA	19750030	19750080	1167	1929	50	2991	23.34	0.644935	0.604977	0.562183	0.65102	36.1897	33.6298	38.944	0
chr2R	+	19911773	19913400	CG3140	FBtr0072163	Adk2-RA	CG3140-RA	19911809	19911859	2357	1869	50	1426	47.14	1.31066	1.2611	1.18627	1.34066	35.9666	33.8324	38.2357	0
chr3R	+	5412729	5415303	CG8286	FBtr0082074	P58IPK-RA	CG8286-RA	5412737	5412787	1985	2630	50	2374	39.7	1.10783	0.754753	0.711717	0.800388	35.8357	33.7923	38.0024	0
chr3L	-	1534929	1536831	CG12091	FBtr0072831	CG12091-RA	CG12091-RA	1536747	1536797	2102	2005	50	1702	42.04	1.17803	1.04838	0.985687	1.11506	35.6868	33.5528	37.9566	0
chr3R	-	6612203	6613944	CG6554	FBtr0082304	Art1-RA	CG6554-RA	6613839	6613889	2382	2072	50	1541	47.64	1.34458	1.14961	1.0834	1.21987	35.4311	33.3904	37.5965	0
chr2R	+	5311606	5313612	CG8806	FBtr0300293	prel-RB	CG8806-RB	5311632	5311682	1516	1558	50	1806	30.32	0.86268	0.973042	0.90604	1.045	35.1463	32.7262	37.7454	0
chr3R	+	2950341	2952225	CG10098	FBtr0081563	CG10098-RA	CG10098-RA	2950346	2950396	1108	1067	50	1684	22.16	0.63361	1.03843	0.953843	1.13051	34.9742	32.1254	38.0756	0
chr3R	-	17091751	17094778	CG3320	FBtr0084104	Rab1-RA	CG3320-RA	17094700	17094750	3186	5190	50	2827	63.72	1.83587	0.613873	0.587235	0.641718	34.7084	33.2022	36.2827	0
chr3R	-	9860738	9861740	CG9922	FBtr0082870	CG9922-RA	CG9922-RA	9861658	9861708	2203	1030	50	802	44.06	1.28429	2.13883	1.98495	2.30469	34.3069	31.8386	36.9673	0
chr2R	+	14061294	14062195	CG10916	FBtr0086749	CG10916-RA	CG10916-RA	14061311	14061361	3294	1351	50	701	65.88	1.92725	2.43819	2.28744	2.59892	34.1835	32.0699	36.4369	0
chrX	-	10158257	10159292	CG12643	FBtr0071481	CG12643-RA	CG12643-RA	10159221	10159271	2679	1312	50	835	53.58	1.57126	2.04192	1.91037	2.18256	34.1001	31.9032	36.4487	0
chr3L	-	22066168	22067584	CG7133	FBtr0078485	CG7133-RA	CG7133-RA	22067516	22067566	1829	1305	50	1216	36.58	1.07319	1.40153	1.30461	1.50566	34.0853	31.7282	36.6177	0
chr3R	-	16411851	16414066	CG4173	FBtr0083945	Sep2-RA	CG4173-RA	16414002	16414052	2101	2468	50	1998	42.02	1.23524	0.851297	0.802833	0.902683	34.0178	32.0812	36.0712	0
chr2L	-	19447362	19453482	CG10223	FBtr0081287	Top2-RA	CG10223-RA	19453407	19453457	1274	4441	50	5920	25.48	0.750169	0.286872	0.269412	0.305459	33.9657	31.8984	36.1663	0
chr3L	+	9444985	9445890	CG32038	FBtr0076462	CG32038-RA	CG32038-RA	9444988	9445038	1601	667	50	705	32.02	0.946099	2.4003	2.19078	2.62996	33.8442	30.89	37.0825	0
chr2R	+	2549782	2555592	CG15845	FBtr0086112	Adf1-RB	CG15845-RB	2549807	2549857	1592	3698	50	3925	31.84	0.942166	0.430503	0.405758	0.456752	33.7945	31.852	35.8551	0
chr3L	-	13002499	13004765	CG11261	FBtr0075899	CG11261-RA	CG11261-RA	13004697	13004747	1248	1556	50	2066	24.96	0.753146	0.802057	0.743965	0.864679	33.141	30.7406	35.7285	0
chr3L	+	20303166	20306303	CG12306	FBtr0100318	polo-RB	CG12306-RB	20303184	20303234	1219	2162	50	2937	24.38	0.736125	0.56383	0.525273	0.605209	33.1194	30.8545	35.55	0
chr3R	-	12165849	12167706	CG6987	FBtr0083272	SF2-RA	CG6987-RA	12167628	12167678	4822	4853	50	1655	96.44	2.93233	0.993612	0.954598	1.03422	32.8886	31.5972	34.2327	0
chr3R	-	18407749	18408938	CG31289	FBtr0084280	Dph5-RA	CG31289-RA	18408821	18408871	1774	1068	50	989	35.48	1.07988	1.66105	1.53851	1.79337	32.8555	30.4317	35.4729	0
chr3L	-	19089493	19090767	CG10424	FBtr0075033	CG10424-RA	CG10424-RA	19090696	19090746	1666	1093	50	1074	33.32	1.01769	1.52425	1.41125	1.64631	32.7408	30.3136	35.3627	0
chrX	-	21188961	21190296	CG33714	FBtr0091704	CG33714-RB	CG33714-RB	21190197	21190247	1788	1250	50	1135	35.76	1.10132	1.4304	1.32981	1.53862	32.4701	30.1866	34.9266	0
chr3L	-	18661419	18666231	CG18811	FBtr0075098	CG18811-RA	CG18811-RA	18666163	18666213	1862	5278	50	4600	37.24	1.14739	0.352785	0.334511	0.372055	32.4562	30.775	34.229	0
chr3R	+	9472732	9474417	CG9412	FBtr0082796	rin-RA	CG9412-RA	9472753	9472803	3436	3165	50	1485	68.72	2.13131	1.08562	1.03414	1.13967	32.243	30.7139	33.8483	0
chrX	+	4434952	4436471	CG3564	FBtr0070675	CHOp24-RA	CG3564-RA	4434985	4435035	1139	933	50	1318	22.78	0.707891	1.22079	1.11853	1.33242	32.1801	29.4844	35.1226	0
chr2R	-	17548472	17549768	CG15678	FBtr0071682	pirk-RA	CG15678-RA	17549701	17549751	6530	4454	50	1096	130.6	4.06387	1.4661	1.41104	1.5233	32.1369	30.9301	33.3908	0
chr2L	-	20678921	20681812	CG1962	FBtr0081399	CG1962-RA	CG1962-RA	20681768	20681818	1191	2015	50	2691	23.82	0.748792	0.591067	0.549843	0.635373	31.8112	29.5926	34.1958	0
chr3R	-	12087072	12089822	CG6815	FBtr0083276	bor-RA	CG6815-RA	12089728	12089778	2103	3374	50	2550	42.06	1.32314	0.623296	0.590037	0.658426	31.7881	30.0919	33.5797	0
chr3R	+	2483605	2485165	CG2358	FBtr0081687	Spase18-21-RA	CG2358-RA	2483652	2483702	2226	1907	50	1360	44.52	1.40221	1.16728	1.09751	1.24149	31.75	29.8522	33.7684	0
chr3R	+	20643213	20644232	CG6995	FBtr0084699	CG6995-RA	CG6995-RA	20643219	20643269	2352	1215	50	819	47.04	1.48352	1.9358	1.8052	2.07588	31.7084	29.5692	34.0029	0
chr3L	-	5743122	5745236	CG10578	FBtr0077124	DnaJ-1-RB	CG10578-RB	5745204	5745254	4141	4978	50	1904	82.82	2.6145	0.83186	0.798091	0.867058	31.6772	30.3913	33.0176	0
chr3R	+	16941977	16943622	CG5786	FBtr0084012	ppan-RA	CG5786-RA	16941928	16941978	1293	1198	50	1445	25.86	0.829066	1.0793	0.996936	1.16847	31.1917	28.8115	33.7687	0
chrX	-	16314308	16316269	CG9968	FBtr0074302	Anxb11-RA	CG9968-RA	16316199	16316249	2068	2300	50	1731	41.36	1.32871	0.89913	0.846899	0.954581	31.1279	29.3197	33.0476	0
chr3L	-	16664764	16666632	CG3948	FBtr0075352	zetaCOP-RA	CG3948-RA	16666556	16666606	2148	2311	50	1668	42.96	1.38549	0.929468	0.876055	0.986136	31.007	29.2252	32.8975	0
chr2R	-	2548155	2549487	CG3189	FBtr0086146	Dpit47-RA	CG3189-RA	2549353	2549403	2236	1637	50	1132	44.72	1.44611	1.36591	1.28089	1.45659	30.9243	28.9993	32.9772	0
chr2L	+	12093797	12095250	CG5325	FBtr0080327	CG5325-RB	CG5325-RB	12093817	12093867	1863	1517	50	1253	37.26	1.21069	1.22808	1.14693	1.31498	30.7757	28.7421	32.9534	0
chr3R	-	25077540	25081514	CG1395	FBtr0085397	stg-RA	CG1395-RA	25081446	25081496	24083	59112	50	3754	481.66	15.7464	0.407413	0.401343	0.413575	30.5886	30.1328	31.0512	0
chr2R	+	7195386	7197334	CG7745	FBtr0088119	CG7745-RA	CG7745-RA	7195413	7195463	1151	1301	50	1726	23.02	0.753766	0.884704	0.816594	0.958491	30.54	28.1888	33.0871	0
chr3L	+	8528082	8530701	CG6822	FBtr0301629	ergic53-RA	CG6822-RA	8528106	8528156	1252	1985	50	2418	25.04	0.820926	0.63073	0.58728	0.677389	30.5021	28.4009	32.7585	0
chr2L	-	8378256	8381736	CG13391	FBtr0079722	Aats-ala-RB	CG13391-RB	8381668	8381718	1737	3749	50	3280	34.74	1.14299	0.463324	0.437519	0.490646	30.394	28.7012	32.1864	0
chr3L	+	13034904	13035716	CG11276	FBtr0075884	RpS4-RA	CG11276-RA	13034926	13034976	4936	1995	50	612	98.72	3.2598	2.47419	2.34802	2.60715	30.284	28.7397	31.9116	0
chrX	-	7793653	7795319	CG10944	FBtr0071136	RpS6-RA	CG10944-RA	7795256	7795306	2806	2681	50	1441	56.12	1.86051	1.04662	0.992309	1.10391	30.1637	28.5983	31.8148	0
chr2R	-	7479267	7503466	CG10897	FBtr0088091	tou-RA	CG10897-RA	7503465	7503515	1597	25372	50	23958	31.94	1.05902	0.0629434	0.0598198	0.0662292	30.16	28.6632	31.7344	0
chr3L	-	3428654	3460569	CG10840	FBtr0073144	eIF5B-RB	CG10840-RB	3460458	3460508	1465	30762	50	31623	29.3	0.972773	0.0476237	0.0451756	0.0502035	30.1201	28.5718	31.7517	0
chrX	+	10107021	10108274	CG2968	FBtr0071438	l(1)G0230-RA	CG2968-RA	10107048	10107098	1455	1018	50	1053	29.1	0.966762	1.42927	1.31821	1.54971	30.1005	27.7615	32.637	0
chr2L	+	10221402	10222515	CG4904	FBtr0079948	Pros35-RA	CG4904-RA	10221425	10221475	2104	1277	50	913	42.08	1.39869	1.64761	1.53601	1.76734	30.0854	28.0476	32.2716	0
chr2R	-	4517699	4519318	CG8635	FBtr0088727	CG8635-RA	CG8635-RA	4519229	4519279	2257	2131	50	1419	45.14	1.50176	1.05913	0.9978	1.12422	30.058	28.3176	31.9055	0
chr3L	-	358636	361236	CG6905	FBtr0300727	CG6905-RB	CG6905-RB	361150	361200	1288	2069	50	2400	25.76	0.862083	0.622523	0.580329	0.667778	29.8811	27.8558	32.0533	0
chr3R	-	10728048	10729743	CG7007	FBtr0083005	VhaPPA1-1-RA	CG7007-RA	10729671	10729721	2535	2550	50	1495	50.7	1.70569	0.994118	0.940581	1.0507	29.7241	28.1234	31.416	0
chr2L	+	8464511	8466529	CG9233	FBtr0079674	fu2-RA	CG9233-RA	8464530	8464580	1256	1538	50	1818	25.12	0.845985	0.816645	0.757449	0.880463	29.6932	27.5408	32.0136	0
chr3R	-	1613059	1614769	CG2051	FBtr0078670	CG2051-RA	CG2051-RA	1614686	1614736	1109	1132	50	1510	22.18	0.749669	0.979682	0.90104	1.06519	29.5864	27.2114	32.1687	0
chr2R	+	5856601	5858410	CG12131	FBtr0088387	Adam-RA	CG12131-RA	5856607	5856657	2311	2516	50	1604	46.22	1.56858	0.918521	0.867734	0.97228	29.4662	27.8369	31.1908	0
chr3R	+	2194709	2196837	CG10286	FBtr0081717	CG10286-RA	CG10286-RA	2194720	2194770	1366	1788	50	1928	27.32	0.927386	0.763982	0.711573	0.820246	29.4591	27.4383	31.6287	0
chr2L	+	10341647	10342527	CG31715	FBtr0079996	CG31715-RA	CG31715-RA	10341682	10341732	1859	861	50	680	37.18	1.26618	2.15912	1.98991	2.34278	29.364	27.0627	31.8617	0
chr3R	+	14807149	14808500	CG5452	FBtr0083707	dnk-RA	CG5452-RA	14807172	14807222	1941	1523	50	1151	38.82	1.3232	1.27446	1.19108	1.36368	29.338	27.4186	31.392	0
chr2L	-	18704570	18705689	CG10373	FBtr0081127	CG10373-RA	CG10373-RA	18705624	18705674	3028	1898	50	919	60.56	2.06529	1.59536	1.50577	1.6903	29.3228	27.676	31.0677	0
chrX	-	6171010	6173301	CG32744	FBtr0070933	Ubi-p5E-RA	CG32744-RA	6173230	6173280	1878	976	38	578	49.4211	1.68858	1.92418	1.77964	2.0805	29.2678	27.0693	31.6455	0
chr3L	+	5762233	5764115	CG5505	FBtr0077099	scny-RA	CG5505-RA	5762253	5762303	2021	2326	50	1675	40.42	1.38866	0.868874	0.818229	0.922651	29.1073	27.4107	30.9088	0
chr3L	-	4539302	4541219	CG32243	FBtr0073322	CG32243-RA	CG32243-RA	4541141	4541191	1618	1911	50	1717	32.36	1.11299	0.846677	0.791987	0.905141	29.0749	27.1968	31.0826	0
chrX	-	10678636	10680937	CG16944	FBtr0073422	sesB-RC	CG16944-RC	10680861	10680911	5816	8415	50	2101	116.32	4.00524	0.691147	0.668333	0.714739	29.042	28.0833	30.0333	0
chr3R	-	16846756	16849907	CG17278	FBtr0084047	CG17278-RA	CG17278-RA	16849831	16849881	4973	10109	50	2949	99.46	3.42794	0.491938	0.475447	0.509	29.0145	28.0419	30.0208	0
chr2L	+	22121841	22125142	CG3651	FBtr0085937	CG3651-RA	CG3651-RA	22121879	22121929	1243	2636	50	3073	24.86	0.857794	0.471548	0.440538	0.504733	28.9813	27.0755	31.0209	0
chr3L	-	23086736	23088563	CG17521	FBtr0299870	Qm-RD	CG17521-RD	23088493	23088543	7885	8990	50	1627	157.7	5.52551	0.877086	0.850859	0.904121	28.5404	27.6869	29.4201	0
chr3L	+	17523208	17526682	CG42279	FBtr0299648	Nedd4-RH	CG42279-RH	17523230	17523280	6160	14138	50	3274	123.2	4.31827	0.435705	0.422812	0.448991	28.53	27.6857	29.3999	0
chr2R	-	1962339	1963863	CG7845	FBtr0086023	CG7845-RA	CG7845-RA	1963800	1963850	1677	1561	50	1324	33.54	1.179	1.07431	1.00215	1.15167	28.4478	26.5368	30.4963	0
chr2L	-	15036293	15038851	CG4180	FBtr0080725	l(2)35Bg-RA	CG4180-RA	15038766	15038816	2393	3993	50	2358	47.86	1.69338	0.599299	0.569501	0.630653	28.2629	26.8577	29.7416	0
chr2L	+	5071006	5072055	CG5827	FBtr0079017	RpL37A-RB	CG5827-RB	5071026	5071076	2508	1506	50	847	50.16	1.77804	1.66534	1.56146	1.77615	28.2108	26.4511	30.088	0
chr2R	-	4609279	4611265	CG14767	FBtr0088720	CG14767-RB	CG14767-RB	4611233	4611283	1369	1567	50	1614	27.38	0.97088	0.873644	0.811995	0.93997	28.2012	26.2112	30.3422	0
chr3L	+	21021013	21023241	CG10585	FBtr0078287	CG10585-RA	CG10585-RA	21021051	21021101	1498	2158	50	2028	29.96	1.0641	0.694161	0.649521	0.741865	28.1552	26.3446	30.09	0
chr2L	-	10373165	10375734	CG33303	FBtr0080052	CG33303-RA	CG33303-RA	10375681	10375731	1854	3132	50	2369	37.08	1.32208	0.591954	0.558677	0.627209	28.0468	26.4701	29.7172	0
chr3L	+	16577374	16579216	CG4169	FBtr0075309	CG4169-RA	CG4169-RA	16577398	16577448	1516	1790	50	1642	30.32	1.09013	0.846927	0.790453	0.907433	27.8131	25.9585	29.8001	0
chr3R	-	5331575	5336001	CG9373	FBtr0082123	rump-RA	CG9373-RA	5335941	5335991	1374	4170	50	4206	27.48	0.991441	0.329496	0.309859	0.350374	27.7172	26.0653	29.4734	0
chr2L	-	12107287	12109115	CG6601	FBtr0080361	Rab6-RA	CG6601-RA	12109038	12109088	1914	2250	50	1628	38.28	1.38206	0.850667	0.79999	0.904551	27.6977	26.0477	29.4522	0
chr3R	+	4627294	4631164	CG8351	FBtr0081918	Tcp-1eta-RA	CG8351-RA	4627321	4627371	2630	6972	50	3670	52.6	1.89973	0.377223	0.360584	0.394628	27.6882	26.4669	28.9657	0
chr2L	-	9491918	9494778	CG4422	FBtr0079862	Gdi-RA	CG4422-RA	9494669	9494719	1350	2595	50	2660	27	0.975564	0.520231	0.486845	0.555901	27.6763	25.9001	29.5739	0
chr3L	-	4252203	4254200	CG15010	FBtr0073246	ago-RB	CG15010-RB	4254199	4254249	2415	3139	50	1797	48.3	1.7468	0.769353	0.729338	0.811562	27.6506	26.2124	29.1675	0
chr2L	-	9787279	9790683	CG18854	FBtr0079919	CG18854-RC	CG18854-RC	9790600	9790650	1866	4285	50	3160	37.32	1.35601	0.435473	0.412274	0.459973	27.5219	26.0557	29.0703	0
chr2R	-	19931971	19934307	CG4254	FBtr0072188	tsr-RA	CG4254-RA	19934226	19934276	11136	17434	50	2136	222.72	8.16199	0.638752	0.623698	0.654168	27.2875	26.6444	27.9461	0
chr3L	-	11984953	11986234	CG18593	FBtr0076062	viaf-RA	CG18593-RA	11986164	11986214	1901	1507	50	1081	38.02	1.39408	1.26145	1.17831	1.35046	27.2725	25.475	29.1969	0
chr4	-	1034259	1047713	CG11081	FBtr0100296	plexA-RE	CG11081-RE	1047648	1047698	1370	11469	50	11351	27.4	1.0104	0.119452	0.112898	0.126385	27.1181	25.63	28.692	0
chr2R	+	15177619	15178467	CG11001	FBtr0086515	FK506-bp2-RA	CG11001-RA	15177640	15177690	5666	2729	50	648	113.32	4.21142	2.07622	1.98301	2.17382	26.9078	25.6998	28.1727	0
chr3R	-	15468975	15470071	CG6213	FBtr0083804	Vha13-RA	CG6213-RA	15470002	15470052	4868	3227	50	888	97.36	3.63401	1.50852	1.44251	1.57756	26.7913	25.619	28.0174	0
chr2R	-	10245428	10247797	CG12505	FBtr0087560	Arc1-RA	CG12505-RA	10247723	10247773	12015	7986	50	887	240.3	9.00338	1.50451	1.46238	1.54785	26.69	25.9426	27.4589	0
chr2L	-	1167169	1169951	CG5105	FBtr0077980	Plap-RA	CG5105-RA	1169813	1169863	1549	3007	50	2582	30.98	1.1646	0.515131	0.484268	0.547956	26.6014	25.0076	28.2964	0
chr3R	+	5086405	5088315	CG8444	FBtr0081978	CG8444-RA	CG8444-RA	5086403	5086453	2410	3125	50	1710	48.2	1.82749	0.7712	0.731028	0.813578	26.375	25.0011	27.8244	0
chr2R	-	5160327	5172588	CG2049	FBtr0088601	Pkn-RB	CG2049-RB	5172517	5172567	3389	31070	50	12054	67.78	2.57757	0.109076	0.105259	0.113031	26.2961	25.3759	27.2495	0
chr3L	+	3193167	3197061	CG1242	FBtr0073040	Hsp83-RA	CG1242-RA	3193195	3193245	4988	26688	25	3511	199.52	7.60125	0.1869	0.181313	0.19266	26.2483	25.4636	27.0572	0
chr2R	+	20825903	20827206	CG3760	FBtr0072392	CG3760-RA	CG3760-RA	20825943	20825993	2429	2052	50	1103	48.58	1.86038	1.18372	1.11567	1.25593	26.1129	24.6117	27.7057	0
chrX	-	1956346	1959198	CG4281	FBtr0070339	CG4281-RA	CG4281-RA	1959057	1959107	1375	2812	50	2652	27.5	1.06033	0.488976	0.458188	0.521826	25.9353	24.3023	27.6777	0
chr2R	-	2897365	2899240	CG12846	FBtr0086181	Tsp42Ed-RA	CG12846-RA	2899173	2899223	1429	1848	50	1675	28.58	1.10328	0.773268	0.721241	0.829044	25.9045	24.1616	27.773	0
chr2R	-	4792347	4794487	CG8258	FBtr0088683	CG8258-RA	CG8258-RA	4794419	4794469	3297	4946	50	1940	65.94	2.54948	0.666599	0.637703	0.696803	25.8641	24.7429	27.036	0
chrX	-	2042480	2043631	CG3717	FBtr0070431	bcn92-RA	CG3717-RA	2043576	2043626	1228	906	50	950	24.56	0.953684	1.35541	1.24276	1.47828	25.7528	23.6125	28.0873	0
chr2L	-	13394123	13395090	CG9282	FBtr0080524	RpL24-RA	CG9282-RA	13395020	13395070	4603	2777	50	767	92.06	3.6206	1.65754	1.58085	1.73797	25.4267	24.2502	26.6604	0
chrX	-	17040942	17042293	CG8922	FBtr0074406	RpS5a-RA	CG8922-RA	17042221	17042271	2055	1868	50	1151	41.1	1.62294	1.10011	1.03278	1.17183	25.3245	23.7745	26.9755	0
chr2R	-	19693884	19696525	CG4817	FBtr0072242	Ssrp-RA	CG4817-RA	19696430	19696480	1235	2387	50	2441	24.7	0.977878	0.517386	0.482741	0.554509	25.2588	23.5674	27.0712	0
chr3R	+	21084626	21086488	CG11857	FBtr0273256	CG11857-RB	CG11857-RB	21084649	21084699	2511	3295	50	1655	50.22	1.99094	0.762064	0.723256	0.802951	25.2243	23.9398	26.5777	0
chr2L	+	20829611	20831085	CG31673	FBtr0081422	CG31673-RA	CG31673-RA	20829641	20829691	1244	1259	50	1274	24.88	0.988226	0.988086	0.91291	1.06945	25.1764	23.2609	27.2496	0
chr2R	+	20163261	20178611	CG3385	FBtr0072267	nvy-RA	CG3385-RA	20163282	20163332	1330	15988	50	15049	26.6	1.0624	0.0831874	0.0786299	0.0880073	25.0377	23.666	26.4884	0
chr2R	-	19792696	19794786	CG5330	FBtr0072219	Nap1-RA	CG5330-RA	19794707	19794757	7332	11021	50	1879	146.64	5.86535	0.665275	0.645839	0.685296	25.001	24.2706	25.7534	0
chr2L	-	16301656	16302939	CG5869	FBtr0080851	CG5869-RA	CG5869-RA	16302846	16302896	1420	1241	50	1083	28.4	1.14589	1.14424	1.05955	1.2357	24.7842	22.9498	26.7653	0
chr2R	-	3709615	3711006	CG1548	FBtr0088898	cathD-RA	CG1548-RA	3710944	3710994	1596	1523	50	1181	31.92	1.28959	1.04793	0.976269	1.12486	24.7521	23.0595	26.5691	0
chr3L	+	9723136	9724324	CG8189	FBtr0076406	ATPsyn-b-RB	CG8189-RB	9723165	9723215	1251	1006	50	988	25.02	1.01822	1.24354	1.1435	1.35234	24.5723	22.5955	26.7223	0
chr2R	-	10748661	10758573	CG10228	FBtr0302294	Pcf11-RD	CG10228-RD	10758489	10758539	1413	11232	50	9705	28.26	1.15734	0.125801	0.118983	0.133008	24.418	23.0946	25.8169	0
chrX	-	1766435	1767552	CG14816	FBtr0070366	Pgam5-RA	CG14816-RA	1767479	1767529	1407	1069	50	917	28.14	1.16576	1.31618	1.2146	1.42627	24.1388	22.2758	26.1578	0
chr3R	+	16937153	16941868	CG5771	FBtr0084011	Rab11-RB	CG5771-RB	16937172	16937222	1776	6726	50	4511	35.52	1.49102	0.26405	0.250509	0.27832	23.8226	22.6009	25.11	0
chr2R	+	3421083	3422364	CG2140	FBtr0088905	Cyt-b5-RB	CG2140-RB	3421106	3421156	1226	1126	50	1081	24.52	1.04163	1.08881	1.00336	1.18154	23.5401	21.6927	25.5449	0
chr3R	-	5454660	5456516	CG9429	FBtr0082103	Crc-RA	CG9429-RA	5456456	5456506	5958	8480	50	1656	119.16	5.12077	0.702594	0.679601	0.726365	23.2699	22.5084	24.0572	0
chr2L	-	10302592	10303929	CG5395	FBtr0080065	nmd-RA	CG5395-RA	10303841	10303891	1238	1213	50	1137	24.76	1.06684	1.02061	0.942163	1.10559	23.2087	21.4248	25.1411	0
chr2R	-	14522613	14526743	CG30122	FBtr0300924	CG30122-RD	CG30122-RD	14526680	14526730	1295	4413	50	3930	25.9	1.1229	0.293451	0.275688	0.312353	23.0653	21.6691	24.551	0
chr2L	-	7825626	7827243	CG7111	FBtr0079565	Rack1-RA	CG7111-RA	7827168	7827218	2731	3393	50	1417	54.62	2.3945	0.804892	0.765092	0.846762	22.8107	21.6827	23.9972	0
chr2L	-	20924975	20926144	CG9273	FBtr0081438	RPA2-RA	CG9273-RA	20926062	20926112	1247	1069	50	969	24.94	1.1032	1.16651	1.0741	1.26688	22.607	20.816	24.5522	0
chrX	-	522350	523440	CG7622	FBtr0070157	RpL36-RD	CG7622-RD	523367	523417	3230	2525	50	883	64.6	2.85957	1.27921	1.21389	1.34804	22.5908	21.4373	23.8064	0
chr2L	-	1612686	1614150	CG7361	FBtr0077914	RFeSP-RA	CG7361-RA	1614079	1614129	1332	1513	50	1264	26.64	1.19699	0.88037	0.817304	0.9483	22.2558	20.6614	23.973	0
chr2L	+	10408358	10410467	CG5271	FBtr0080016	RpS27A-RA	CG5271-RA	10408376	10408426	6928	11951	50	1894	138.56	6.30993	0.5797	0.562731	0.597181	21.9591	21.3163	22.6212	0
chrX	-	3760901	3762359	CG2913	FBtr0070631	yin-RA	CG2913-RA	3762290	3762340	9236	10818	50	1258	184.72	8.59936	0.853762	0.830299	0.877888	21.4807	20.8903	22.0877	0
chr2R	-	19824909	19827254	CG3735	FBtr0072210	CG3735-RA	CG3735-RA	19827190	19827240	1635	3270	50	2145	32.7	1.52448	0.5	0.470967	0.530818	21.45	20.2045	22.7721	0
chr2L	-	17475491	17477839	CG6582	FBtr0081001	Aac11-RA	CG6582-RA	17477778	17477828	1381	2781	50	2148	27.62	1.29469	0.496584	0.465306	0.529958	21.3332	19.9895	22.767	0
chr3L	+	2767035	2768399	CG1240	FBtr0072969	CG1240-RA	CG1240-RA	2767055	2767105	1962	2141	50	1160	39.24	1.84569	0.916394	0.861532	0.974749	21.2603	19.9875	22.6142	0
chr2LHet	-	167980	169064	CG40042	FBtr0113781	CG40042-RA	CG40042-RA	169009	169059	2680	2236	50	884	53.6	2.52941	1.19857	1.13268	1.26829	21.1907	20.0258	22.4234	0
chrX	+	19492086	19493111	CG14206	FBtr0074732	RpS10b-RC	CG14206-RC	19492103	19492153	1970	1518	50	815	39.4	1.86258	1.29776	1.21305	1.3884	21.1535	19.7726	22.6309	0
chr2L	-	15746759	15748123	CG3938	FBtr0080774	CycE-RA	CG3938-RA	15748039	15748089	1643	1813	50	1162	32.86	1.56024	0.906233	0.847226	0.969347	21.0608	19.6895	22.5276	0
chrX	-	658161	659157	CG7434	FBtr0070148	RpL22-RA	CG7434-RA	659086	659136	3699	2823	50	796	73.98	3.54648	1.31031	1.24729	1.37651	20.8601	19.8569	21.9141	0
chr3R	-	12476939	12478011	CG14907	FBtr0083354	CG14907-RA	CG14907-RA	12477935	12477985	3314	2796	50	872	66.28	3.20642	1.18526	1.12672	1.24685	20.671	19.65	21.7451	0
chr3R	-	24977793	24979008	CG11886	FBtr0085409	Slbp-RA	CG11886-RA	24978886	24978936	2501	2504	50	1015	50.02	2.467	0.998802	0.944594	1.05612	20.2757	19.1753	21.4392	0
chr2R	+	1642038	1643558	CG12792	FBtr0086043	l(2)09851-RA	CG12792-RA	1642064	1642114	3845	5016	50	1320	76.9	3.8	0.766547	0.734844	0.799617	20.2368	19.3999	21.1099	0
chr2R	+	19945381	19947002	CG3186	FBtr0072173	eIF-5A-RA	CG3186-RA	19945403	19945453	7676	10856	50	1421	153.52	7.63969	0.707074	0.686631	0.728126	20.0951	19.5141	20.6933	0
chr2R	+	13300274	13301274	CG10938	FBtr0086911	Prosalpha5-RB	CG10938-RB	13300304	13300354	1337	1074	50	800	26.74	1.3425	1.24488	1.14787	1.35009	19.9181	18.366	21.6014	0
chr2L	-	16354939	16356655	CG5809	FBtr0080837	CaBP1-RA	CG5809-RA	16356585	16356635	2428	3717	50	1516	48.56	2.45185	0.653215	0.620438	0.687721	19.8055	18.8117	20.8517	0
chr2R	-	18822096	18824319	CG3800	FBtr0071994	CG3800-RA	CG3800-RA	18824174	18824224	2652	5428	50	2023	53.04	2.68314	0.488578	0.466279	0.51194	19.7679	18.8657	20.7131	0
chr3L	+	871902	881744	CG32479	FBtr0072589	CG32479-RA	CG32479-RA	871951	872001	1425	14354	50	9617	28.5	1.49257	0.0992755	0.0939792	0.104868	19.0946	18.076	20.1704	0
chr3R	-	20892434	20895351	CG7748	FBtr0084786	OstStt3-RA	CG7748-RA	20895290	20895340	1530	4390	50	2717	30.6	1.61575	0.348519	0.328674	0.369558	18.9385	17.8602	20.0818	0
chr3L	+	16122719	16124086	CG5474	FBtr0075453	SsRbeta-RA	CG5474-RA	16122755	16122805	1861	2295	50	1167	37.22	1.96658	0.810893	0.762436	0.862428	18.9262	17.7953	20.1291	0
chrX	-	9445638	9447689	CG32701	FBtr0071372	l(1)G0320-RA	CG32701-RA	9447619	9447669	2710	5321	50	1851	54.2	2.87466	0.509303	0.486147	0.533559	18.8544	17.9972	19.7523	0
chr2L	+	523468	540541	CG2762	FBtr0078063	ush-RA	CG2762-RA	523484	523534	2326	41991	50	16830	46.52	2.49501	0.0553928	0.0531157	0.0577671	18.6452	17.8787	19.4444	0
chr3L	+	9420163	9421779	CG3715	FBtr0076458	Shc-RA	CG3715-RA	9420167	9420217	1354	2071	50	1416	27.08	1.46257	0.65379	0.610139	0.700559	18.5153	17.2791	19.8398	0
chr2R	-	11901309	11902275	CG8392	FBtr0087262	Prosbeta1-RA	CG8392-RA	11902208	11902258	1378	1142	50	766	27.56	1.49086	1.20665	1.11476	1.30613	18.486	17.0782	20.0099	0
chr3R	+	7035979	7037006	CG4800	FBtr0082344	Tctp-RA	CG4800-RA	7035995	7036045	4533	4060	50	827	90.66	4.90931	1.1165	1.06996	1.16507	18.467	17.6971	19.2703	0
chr3L	+	19612000	19613498	CG9383	FBtr0074947	asf1-RA	CG9383-RA	19612022	19612072	1969	2908	50	1296	39.38	2.24383	0.677098	0.639185	0.717256	17.5504	16.5677	18.5913	0
chr2L	-	13210773	13211715	CG15482	FBtr0080487	CG15482-RA	CG15482-RA	13211697	13211747	2408	2040	50	742	48.16	2.74933	1.18039	1.1123	1.25266	17.517	16.5065	18.5895	0
chr3R	+	19182291	19184254	CG6773	FBtr0084409	sec13-RA	CG6773-RA	19182320	19182370	2003	3987	50	1743	40.06	2.28744	0.502383	0.47595	0.53028	17.5131	16.5916	18.4856	0
chrX	-	13229806	13231665	CG2033	FBtr0300828	RpS15Aa-RF	CG2033-RF	13231598	13231648	1358	2079	50	1330	27.16	1.56316	0.653199	0.609657	0.699844	17.3751	16.2169	18.6158	0
chr2R	-	20850951	20852596	CG2765	FBtr0072408	CG2765-RA	CG2765-RA	20852517	20852567	9398	15657	50	1436	187.96	10.9032	0.600243	0.585036	0.615844	17.239	16.8022	17.687	0
chrX	-	6425879	6427318	CG3314	FBtr0070915	RpL7A-RA	CG3314-RA	6427190	6427240	2239	3211	50	1228	44.78	2.61482	0.697291	0.660412	0.736225	17.1255	16.2197	18.0817	0
chr2L	-	9917221	9918168	CG5885	FBtr0079900	CG5885-RA	CG5885-RA	9918082	9918132	2729	2460	50	747	54.58	3.29317	1.10935	1.05012	1.17192	16.5737	15.6888	17.5085	0
chrX	-	11040761	11042600	CG1404	FBtr0073471	ran-RB	CG1404-RB	11042523	11042573	1643	3264	50	1639	32.86	1.99146	0.50337	0.474179	0.534353	16.5005	15.5436	17.5161	0
chr3L	-	7233294	7234443	CG8615	FBtr0076892	RpL18-RA	CG8615-RA	7234374	7234424	2612	3022	50	949	52.24	3.1844	0.864328	0.819946	0.911112	16.405	15.5626	17.2929	0
chr3R	+	92678	94166	CG1092	FBtr0078978	CG1092-RA	CG1092-RA	92696	92746	3541	5511	50	1272	70.82	4.33255	0.642533	0.615833	0.670389	16.346	15.6668	17.0547	0
chr3L	+	22069196	22070587	CG7490	FBtr0078481	RpLP0-RA	CG7490-RA	22069215	22069265	5169	7640	50	1191	103.38	6.41478	0.676571	0.653	0.700991	16.1159	15.5545	16.6976	0
chr2R	+	8803514	8805213	CG3845	FBtr0087786	NAT1-RA	CG3845-RA	8803533	8803583	1697	3170	50	1499	33.94	2.11474	0.535331	0.504458	0.568089	16.0492	15.1236	17.0313	0
chr2R	+	20062392	20063707	CG3333	FBtr0300229	Nop60B-RE	CG3333-RE	20062423	20062473	2864	3982	50	1115	57.28	3.5713	0.719237	0.685311	0.75484	16.039	15.2824	16.8329	0
chr4	+	1144820	1145807	CG11027	FBtr0089192	Arf102F-RA	CG11027-RA	1144829	1144879	1929	1896	50	787	38.58	2.40915	1.01741	0.95443	1.08454	16.014	15.0227	17.0706	0
chrX	+	3774822	3777004	CG2934	FBtr0070611	VhaAC39-RA	CG2934-RA	3774840	3774890	1558	4011	50	1982	31.16	2.02371	0.388432	0.366195	0.412015	15.3974	14.516	16.3323	0
chr3L	+	2587463	2588997	CG1263	FBtr0072925	RpL8-RB	CG1263-RB	2587488	2587538	5827	10510	50	1334	116.54	7.87856	0.554424	0.536886	0.572535	14.792	14.3241	15.2752	0
chr3L	-	262042	264370	CG7008	FBtr0072519	Tudor-SN-RA	CG7008-RA	264297	264347	4661	13489	50	2128	93.22	6.33882	0.345541	0.334175	0.357292	14.7062	14.2225	15.2063	0
chr2R	+	18741912	18743219	CG3661	FBtr0071897	RpL23-RA	CG3661-RA	18741948	18741998	2560	3861	50	1107	51.2	3.4878	0.663041	0.63053	0.697226	14.6797	13.9599	15.4366	0
chr3R	+	3948453	3950995	CG7878	FBtr0113205	CG7878-RA	CG7878-RA	3948478	3948528	2180	6994	50	2333	43.6	2.99786	0.311696	0.296976	0.327143	14.5437	13.8569	15.2645	0
chr2L	+	559677	560525	CG2789	FBtr0078066	CG2789-RA	CG2789-RA	559696	559746	2464	2197	50	648	49.28	3.39043	1.12153	1.0584	1.18842	14.535	13.7169	15.402	0
chr2R	+	1559278	1560302	CG1298	FBtr0086037	CG1298-RA	CG1298-RA	1559308	1559358	1816	2082	50	824	36.32	2.5267	0.872238	0.818624	0.929362	14.3745	13.4909	15.3159	0
chr3L	-	651538	652849	CG3402	FBtr0072559	CG3402-RA	CG3402-RA	652791	652841	3776	5928	50	1111	75.52	5.33573	0.636977	0.611375	0.66365	14.1536	13.5847	14.7463	0
chr2R	+	7779630	7780478	CG8280	FBtr0088035	Ef1alpha48D-RA	CG8280-RA	7779648	7779698	8088	7429	50	648	161.76	11.4645	1.08871	1.05482	1.12369	14.1096	13.6704	14.563	0
chr2L	-	22427533	22429377	CG17489	FBtr0111132	RpL5-RB	CG17489-RB	22429307	22429357	6646	15889	50	1644	132.92	9.66484	0.418277	0.406427	0.430471	13.7529	13.3633	14.1539	0
chr3R	+	25625399	25627307	CG7788	FBtr0085482	Ice-RA	CG7788-RA	25625409	25625459	1540	3857	50	1708	30.8	2.2582	0.399274	0.376198	0.42376	13.6392	12.8509	14.4756	0
chr2R	-	12457616	12458731	CG8332	FBtr0087124	RpS15-RB	CG8332-RB	12458659	12458709	2086	2801	50	912	41.72	3.07127	0.744734	0.703404	0.78849	13.5839	12.8301	14.3821	0
chr3L	-	652981	654075	CG17183	FBtr0072558	MED30-RA	CG17183-RA	654006	654056	3564	4641	50	881	71.28	5.26788	0.767938	0.734956	0.802399	13.5311	12.9499	14.1383	0
chr3R	+	19184541	19185697	CG6779	FBtr0084410	RpS3-RA	CG6779-RA	19184563	19184613	6405	9061	50	956	128.1	9.47803	0.706876	0.684526	0.729954	13.5155	13.0881	13.9567	0
chr3R	-	7041007	7042005	CG6684	FBtr0082370	RpS25-RB	CG6684-RB	7041935	7041985	3946	4662	50	798	78.92	5.84211	0.846418	0.811095	0.883278	13.5088	12.9451	14.0971	0
chrX	-	15032358	15033395	CG9091	FBtr0074027	RpL37a-RA	CG9091-RA	15033323	15033373	2917	3704	50	837	58.34	4.42533	0.787527	0.750003	0.826927	13.1832	12.555	13.8428	0
chr2L	+	1158680	1160221	CG4775	FBtr0077961	Tango14-RA	CG4775-RA	1158714	1158764	1933	3941	50	1341	38.66	2.93885	0.490485	0.464326	0.518113	13.1548	12.4532	13.8958	0
chr2R	-	13433895	13434953	CG6510	FBtr0086947	RpL18A-RA	CG6510-RA	13434890	13434940	4460	5824	50	858	89.2	6.78788	0.765797	0.736362	0.796407	13.1411	12.636	13.6663	0
chr2R	-	8647198	8648331	CG8759	FBtr0087860	Nacalpha-RA	CG8759-RA	8648258	8648308	2427	3408	50	913	48.54	3.73275	0.712148	0.675788	0.750462	13.0038	12.3399	13.7034	0
chr3R	+	25045902	25047835	CG11901	FBtr0085392	Ef1gamma-RB	CG11901-RB	25045922	25045972	6253	16607	50	1726	125.06	9.62167	0.376528	0.365696	0.38768	12.9977	12.6238	13.3827	0
chr4	-	86745	87829	CG2168	FBtr0089176	RpS3A-RB	CG2168-RB	87753	87803	3366	4623	50	884	67.32	5.22964	0.728099	0.696295	0.761354	12.8728	12.3105	13.4607	0
chr2L	-	10311169	10312052	CG5385	FBtr0080062	CG5385-RA	CG5385-RA	10311987	10312037	1861	2008	50	683	37.22	2.93997	0.926793	0.869707	0.987624	12.66	11.8802	13.4909	0
chr2R	-	16149259	16150315	CG9193	FBtr0086307	mus209-RA	CG9193-RA	16150246	16150296	2196	2972	50	856	43.92	3.47196	0.738896	0.698974	0.781096	12.6499	11.9664	13.3724	0
chr2R	+	12755736	12756681	CG6341	FBtr0087041	Ef1beta-RA	CG6341-RA	12755751	12755801	3064	3691	50	745	61.28	4.95436	0.830127	0.791068	0.871115	12.3689	11.7869	12.9796	0
chr3R	+	25620261	25621420	CG12068	FBtr0085481	CG12068-RA	CG12068-RA	25620313	25620363	2237	3484	50	959	44.74	3.63295	0.642078	0.608651	0.677338	12.3151	11.6739	12.9913	0
chr3R	-	21071674	21073190	CG10423	FBtr0084868	RpS27-RA	CG10423-RA	21073124	21073174	2356	5056	50	1316	47.12	3.84195	0.465981	0.44361	0.489478	12.2646	11.6758	12.8831	0
chrX	+	16531932	16532953	CG4464	FBtr0074311	RpS19a-RA	CG4464-RA	16531944	16531994	2011	2840	50	816	40.22	3.48039	0.708099	0.668504	0.750035	11.5562	10.91	12.2406	0
chr3L	+	9707435	9710816	CG16707	FBtr0076398	vsg-RA	CG16707-RA	9707500	9707550	2164	12106	50	3160	43.28	3.83101	0.178754	0.170715	0.187171	11.2973	10.7892	11.8292	0
chr3R	-	26033841	26034664	CG1883	FBtr0089423	RpS7-RC	CG1883-RC	26034585	26034635	3495	3886	50	623	69.9	6.23756	0.899382	0.858983	0.941681	11.2063	10.7029	11.7333	0
chr2L	+	2856117	2857041	CG2986	FBtr0077623	oho23B-RB	CG2986-RB	2856135	2856185	2219	2904	50	724	44.38	4.01105	0.764118	0.722753	0.807849	11.0644	10.4655	11.6976	0
chr3R	-	21509460	21510768	CG4759	FBtr0084932	RpL27-RA	CG4759-RA	21510695	21510745	1852	3820	50	1108	37.04	3.44765	0.484817	0.458462	0.512683	10.7435	10.1595	11.361	0
chr2R	-	10102740	10104077	CG8415	FBtr0087575	RpS23-RA	CG8415-RA	10104007	10104057	3565	8008	50	1137	71.3	7.0431	0.44518	0.427868	0.463191	10.1234	9.72972	10.533	0
chr2R	+	8757761	8759608	CG3644	FBtr0087783	bic-RB	CG3644-RB	8757777	8757827	2355	7844	50	1642	47.1	4.7771	0.300229	0.286637	0.314464	9.85954	9.41317	10.327	0
chr2R	-	14720877	14722247	CG15098	FBtr0086629	CG15098-RA	CG15098-RA	14722177	14722227	2715	6763	50	1170	54.3	5.78034	0.401449	0.383866	0.419835	9.39391	8.98247	9.82415	0
chr2L	+	13289989	13292859	CG31729	FBtr0080461	CG31729-RB	CG31729-RB	13290036	13290086	1944	12165	50	2670	38.88	4.55618	0.159803	0.152287	0.167687	8.53346	8.13213	8.95451	0
chr2R	+	17600873	17604230	CG17950	FBtr0071709	HmgD-RB	CG17950-RB	17600882	17600932	4351	32668	50	3157	87.02	10.3478	0.133188	0.129025	0.137486	8.40952	8.14662	8.68087	0
chr2R	-	20855968	20857028	CG2746	FBtr0072406	RpL19-RB	CG2746-RB	20856955	20857005	2704	5590	50	857	54.08	6.52275	0.483721	0.461889	0.506583	8.29098	7.91677	8.68283	0
chr2R	-	8087405	8088309	CG8857	FBtr0088006	RpS11-RB	CG8857-RB	8088237	8088287	2066	3617	50	704	41.32	5.13778	0.571192	0.540934	0.603138	8.04238	7.61636	8.49218	0
chr2L	-	9896265	9897517	CG5920	FBtr0079905	sop-RA	CG5920-RA	9897446	9897496	2469	6877	50	1052	49.38	6.53707	0.359023	0.342794	0.376018	7.55384	7.21238	7.91142	0
chrX	+	7889616	7915147	CG1543	FBtr0089999	Tbh-RB	CG1543-RB	7889638	7889688	575	26	50	24315	11.5	0.0010693	22.1154	14.7222	33.4698	10754.7	7159.4	16276.3	2.56889e-308
chr3R	-	12400259	12409382	CG14904	FBtr0083361	Scp2-RA	CG14904-RA	12409318	12409368	540	3	50	8890	10.8	0.000337458	180	56.2632	699.305	32004	10003.6	124336	3.29405e-307
chrX	+	388935	390402	CG17778	FBtr0070080	CG17778-RA	CG17778-RA	388955	389005	615	11	50	1267	12.3	0.00868193	55.9091	30.0567	106.908	1416.74	761.638	2709.06	4.82933e-307
chr3R	-	16150802	16153669	CG4360	FBtr0083899	CG4360-RA	CG4360-RA	16153625	16153675	1176	2371	50	2667	23.52	0.889014	0.495993	0.462214	0.532233	26.4563	24.6545	28.3893	6.70022e-307
chr2L	-	542776	544635	CG11840	FBtr0078080	Spp-RA	CG11840-RA	544536	544586	1424	3446	50	1659	28.48	2.07715	0.413233	0.388298	0.439763	13.7111	12.8837	14.5913	1.44418e-306
chrX	-	9169683	9177121	CG12132	FBtr0071326	c11.1-RA	CG12132-RA	9177048	9177098	997	1893	50	7238	19.94	0.261536	0.526677	0.487425	0.56908	76.2418	70.5596	82.3801	1.76328e-306
chr3L	-	1491370	1496636	CG12084	FBtr0072711	CG12084-RA	CG12084-RA	1496569	1496619	1062	2262	50	5064	21.24	0.446682	0.469496	0.436186	0.505341	47.5506	44.1769	51.1809	4.08702e-306
chr2L	-	355559	357855	CG11907	FBtr0078094	Ent1-RA	CG11907-RA	357792	357842	1036	1090	50	2081	20.72	0.523787	0.950459	0.872171	1.03577	39.5581	36.2998	43.1088	1.01394e-305
chr3L	-	6233600	6238836	CG10181	FBtr0077011	Mdr65-RA	CG10181-RA	6238759	6238809	554	7	50	5036	11.08	0.00138999	79.1429	36.4371	181.534	7971.27	3669.95	18284.1	1.05932e-305
chr2R	-	15372999	15374324	CG11242	FBtr0086502	CG11242-RA	CG11242-RA	15374254	15374304	1182	1202	50	1125	23.64	1.06844	0.983361	0.906755	1.06644	22.1256	20.402	23.9949	1.08316e-304
chrX	+	4216680	4223186	CG3620	FBtr0301475	norpA-RE	CG3620-RE	4216666	4216716	1101	3291	50	6171	22.02	0.533301	0.334549	0.312293	0.358383	41.29	38.5432	44.2316	2.35523e-304
chr3R	+	8473782	8478635	CG6234	FBtr0082648	CG6234-RA	CG6234-RA	8473803	8473853	563	12	50	4650	11.26	0.00258065	46.9167	25.8747	87.1526	4363.25	2406.34	8105.19	3.30066e-303
chr3R	-	2190970	2193920	CG33097	FBtr0110852	CG33097-RB	CG33097-RB	2193827	2193877	1048	1441	50	2704	20.96	0.532914	0.727273	0.671104	0.788135	39.3309	36.2933	42.6223	2.60852e-302
chr2R	-	18528026	18528919	CG3751	FBtr0071935	RpS24-RA	CG3751-RA	18528848	18528898	2125	4797	50	693	42.5	6.92208	0.442985	0.420786	0.466352	6.13977	5.8321	6.46364	6.61482e-302
chr3R	+	4573554	4576487	CG8223	FBtr0081915	CG8223-RA	CG8223-RA	4573580	4573630	1077	1721	50	2733	21.54	0.629711	0.625799	0.579482	0.675808	34.2062	31.6745	36.9397	5.12025e-300
chrX	+	9672781	9674070	CG1354	FBtr0089384	CG1354-RC	CG1354-RC	9672795	9672845	1103	916	50	1069	22.06	0.856876	1.20415	1.10207	1.31569	25.7447	23.5623	28.1295	1.34209e-298
chr2L	-	7384486	7388192	CG5149	FBtr0114587	CG5149-RB	CG5149-RB	7388120	7388170	874	674	50	3506	17.48	0.192242	1.29674	1.1713	1.43563	90.9271	82.1316	100.666	1.3889e-297
chr2L	-	2825656	2830247	CG3131	FBtr0300382	Duox-RB	CG3131-RB	2830176	2830226	543	7	50	4372	10.86	0.0016011	77.5714	35.7097	177.948	6782.85	3122.46	15559.8	3.13081e-297
chr3L	+	8968184	8970510	CG5064	FBtr0076517	Srp68-RA	CG5064-RA	8968211	8968261	1165	2121	50	2126	23.3	0.997648	0.549269	0.511045	0.590344	23.3549	21.7296	25.1014	4.57495e-297
chr3L	-	15571865	15573633	CG7764	FBtr0075595	mrn-RA	CG7764-RA	15573516	15573566	873	420	50	1568	17.46	0.267857	2.07857	1.84712	2.33919	65.184	57.9258	73.357	9.57017e-297
chr2L	-	6969825	6971718	CG8749	FBtr0079355	snRNP70K-RA	CG8749-RA	6971649	6971699	1190	1943	50	1693	23.8	1.14767	0.612455	0.569444	0.658707	20.7377	19.2814	22.3038	5.61394e-296
chr3R	+	9591479	9592829	CG9312	FBtr0082825	CG9312-RA	CG9312-RA	9591502	9591552	678	61	50	1150	13.56	0.0530435	11.1148	8.49167	14.5773	255.639	195.308	335.278	7.1066e-296
chr3R	+	20923396	20924460	CG33096	FBtr0114464	CG33096-RC	CG33096-RC	20923424	20923474	1083	726	50	864	21.66	0.840278	1.49174	1.35638	1.64063	25.7772	23.4383	28.3501	8.54567e-296
chrX	-	2633120	2638102	CG2715	FBtr0070494	Syx4-RA	CG2715-RA	2638034	2638084	830	589	50	4692	16.6	0.125533	1.40917	1.26619	1.56833	132.236	118.82	147.172	2.08452e-295
chr3R	+	24938832	24941918	CG11876	FBtr0085369	CG11876-RD	CG11876-RD	24938853	24938903	1131	2437	50	2886	22.62	0.844421	0.464095	0.432218	0.498315	26.7876	24.9476	28.7627	2.29351e-295
chr2R	-	9119261	9122474	CG4670	FBtr0087760	CG4670-RA	CG4670-RA	9122402	9122452	915	833	50	2995	18.3	0.27813	1.09844	0.99892	1.20788	65.7965	59.8353	72.352	3.12756e-295
chr2R	-	5763730	5769849	CG1472	FBtr0088451	sec24-RA	CG1472-RA	5769766	5769816	1217	6404	50	5919	24.34	1.08194	0.190037	0.178653	0.202144	22.4966	21.1489	23.9298	5.52002e-295
chrX	+	1667775	1678034	CG12598	FBtr0100557	Adar-RC	CG12598-RC	1667806	1667856	922	1611	50	9995	18.44	0.161181	0.572315	0.527375	0.621073	114.406	105.422	124.153	8.40607e-295
chr2R	+	17016107	17017245	CG9401	FBtr0071569	mago-RA	CG9401-RA	17016129	17016179	1058	717	50	938	21.16	0.764392	1.47559	1.34061	1.6242	27.6821	25.1499	30.4699	1.19764e-294
chrX	-	16211706	16214364	CG9916	FBtr0074238	Cyp1-RA	CG9916-RA	16214283	16214333	1305	3960	50	2456	26.1	1.61238	0.329545	0.309404	0.350993	16.1873	15.1979	17.2408	1.27635e-294
chr3L	+	19918041	19919979	CG7809	FBtr0074895	Grasp65-RA	CG7809-RA	19918064	19918114	1085	1347	50	1738	21.7	0.775029	0.805494	0.742995	0.873244	27.999	25.8265	30.354	4.06331e-294
chrX	+	6241137	6243273	CG3847	FBtr0070905	CG3847-RA	CG3847-RA	6241158	6241208	1032	1175	50	1933	20.64	0.607863	0.878298	0.807127	0.955739	33.955	31.2035	36.9489	8.01612e-294
chr3R	-	11151039	11153919	CG6236	FBtr0083121	CG6236-RB	CG6236-RB	11153841	11153891	932	872	50	2676	18.64	0.325859	1.06881	0.973484	1.17347	57.2026	52.1008	62.8041	1.39934e-293
chr2L	+	21102703	21104329	CG9257	FBtr0081465	CG9257-RA	CG9257-RA	21102736	21102786	1137	1424	50	1426	22.74	0.998597	0.798455	0.738007	0.863848	22.7719	21.048	24.6369	2.67124e-293
chr2R	-	5706190	5707555	CG1648	FBtr0088493	CG1648-RA	CG1648-RA	5707486	5707536	583	6	50	1162	11.66	0.00516351	97.1667	42.121	240.102	2258.15	978.893	5579.97	2.93695e-293
chr2R	+	12030659	12033415	CG8431	FBtr0087234	Aats-cys-RA	CG8431-RA	12030690	12030740	1017	1350	50	2556	20.34	0.528169	0.753333	0.693869	0.817886	38.5104	35.4706	41.8103	3.20536e-293
chr3R	+	17346651	17353419	CG7956	FBtr0301212	CG7956-RE	CG7956-RE	17346691	17346741	1057	3305	50	6568	21.14	0.503197	0.319818	0.298233	0.342959	42.0114	39.1759	45.0511	6.13211e-293
chr3R	+	1051916	1053248	CG1115	FBtr0078777	CG1115-RA	CG1115-RA	1051945	1051995	1141	1186	50	1132	22.82	1.0477	0.962057	0.886215	1.04439	21.781	20.0639	23.645	1.77929e-292
chr2R	-	11995182	11997455	CG8418	FBtr0300576	Ric-RB	CG8418-RB	11997381	11997431	988	1019	50	2073	19.76	0.491558	0.969578	0.887476	1.05927	40.1987	36.7948	43.9175	4.67907e-292
chr2R	+	9441597	9443111	CG6155	FBtr0087675	Roe1-RA	CG6155-RA	9441616	9441666	1101	1172	50	1314	22.02	0.891933	0.93942	0.864493	1.02084	24.688	22.7189	26.8276	7.4806e-292
chr2L	-	1500835	1502888	CG7420	FBtr0077933	CG7420-RA	CG7420-RA	1502744	1502794	867	486	50	1853	17.34	0.262277	1.78395	1.594	1.99664	66.1132	59.0735	73.9956	1.43401e-291
chr3R	+	13431882	13434263	CG7623	FBtr0083462	sll-RA	CG7623-RA	13431901	13431951	895	642	50	2181	17.9	0.29436	1.39408	1.25808	1.54482	60.8098	54.8773	67.3852	2.578e-291
chr2R	+	15192678	15194689	CG7461	FBtr0300283	CG7461-RB	CG7461-RB	15192726	15192776	962	820	50	1806	19.24	0.454042	1.17317	1.06765	1.28913	42.3749	38.5636	46.5633	1.09254e-290
chr3R	-	18314807	18317140	CG5374	FBtr0084291	T-cp1-RA	CG5374-RA	18317069	18317119	1468	4488	50	1707	29.36	2.62917	0.327094	0.308237	0.347101	11.167	10.5232	11.85	1.40471e-290
chr2R	+	5920818	5922203	CG12129	FBtr0088395	CG12129-RA	CG12129-RA	5920843	5920893	980	658	50	1185	19.6	0.555274	1.48936	1.34763	1.64604	35.2979	31.9388	39.0111	1.20592e-289
chr2R	+	10506268	10507189	CG10130	FBtr0087498	Sec61beta-RA	CG10130-RA	10506307	10506357	1637	2696	50	721	32.74	3.73925	0.607196	0.570751	0.645963	8.75576	8.23024	9.31478	9.03342e-289
chr3L	+	2782294	2786010	CG2103	FBtr0072973	pgant6-RB	CG2103-RB	2782303	2782353	973	1434	50	3515	19.46	0.407966	0.678522	0.624945	0.736681	47.7001	43.9336	51.7887	1.6425e-288
chr2L	-	7220272	7223081	CG4567	FBtr0079413	CG4567-RA	CG4567-RA	7222983	7223033	944	1000	50	2609	18.88	0.383289	0.944	0.862799	1.03284	49.2579	45.0209	53.8936	1.91404e-288
chr3L	-	12484925	12490312	CG10657	FBtr0075975	CG10657-RA	CG10657-RA	12490245	12490295	647	125	50	5168	12.94	0.0241873	5.176	4.25619	6.29857	534.991	439.92	651.02	1.9744e-288
chrX	-	1129236	1130637	CG3638	FBtr0070246	CG3638-RA	CG3638-RA	1130590	1130640	844	324	50	1201	16.88	0.269775	2.60494	2.2872	2.96718	62.5706	54.9386	71.2717	2.94136e-288
chrX	-	14134299	14136848	CG1810	FBtr0073922	mRNA-capping-enzyme-RA	CG1810-RA	14136762	14136812	891	691	50	2340	17.82	0.295299	1.28944	1.16604	1.42591	60.3456	54.5709	66.7324	2.47859e-287
chr3L	-	4255991	4259177	CG15011	FBtr0073244	CG15011-RA	CG15011-RA	4259100	4259150	1041	1861	50	2986	20.82	0.623242	0.559377	0.51813	0.603897	33.406	30.9427	36.0647	3.58094e-287
chr3R	+	13637273	13663922	CG31246	FBtr0083514	CG31246-RA	CG31246-RA	13637293	13637343	573	58	50	26320	11.46	0.00220365	9.87931	7.48397	13.0693	5200.47	3939.56	6879.71	4.12569e-287
chrX	-	17779421	17781231	CG42273	FBtr0299619	mnb-RF	CG42273-RF	17781150	17781200	992	914	50	1592	19.84	0.574121	1.08534	0.991051	1.1886	34.5572	31.5551	37.8451	1.60775e-286
chr2L	+	3619263	3621573	CG2788	FBtr0077532	Dot-RA	CG2788-RA	3619265	3619315	843	495	50	2110	16.86	0.234597	1.70303	1.52181	1.90592	71.8679	64.2205	80.4297	2.2536e-286
chr3L	+	9691460	9693581	CG8284	FBtr0076395	UbcD4-RA	CG8284-RA	9691465	9691515	985	1021	50	1914	19.7	0.533438	0.96474	0.883025	1.05402	36.9303	33.8022	40.3477	3.25937e-286
chrX	-	14959475	14960428	CG9053	FBtr0073969	CG9053-RB	CG9053-RB	14960365	14960415	1304	1407	50	753	26.08	1.86853	0.926795	0.858915	1.00004	13.9575	12.9353	15.0606	3.31981e-286
chr3R	-	17096800	17099537	CG3308	FBtr0084102	CG3308-RA	CG3308-RA	17099461	17099511	999	1366	50	2533	19.98	0.539281	0.731332	0.673458	0.794172	37.0493	34.1174	40.2327	7.80847e-286
chr3L	-	14991081	14992753	CG17166	FBtr0075672	mRpL39-RA	CG17166-RA	14992666	14992716	1060	1177	50	1472	21.2	0.799592	0.900595	0.828145	0.979379	26.5135	24.3806	28.8329	1.03209e-285
chrX	+	541359	542636	CG16982	FBtr0070122	Roc1a-RA	CG16982-RA	541384	541434	1105	1074	50	1077	22.1	0.997214	1.02886	0.945141	1.12	22.1617	20.3583	24.1249	1.67435e-285
chr2R	-	5432677	5434459	CG1888	FBtr0088547	CG1888-RA	CG1888-RA	5434406	5434456	729	178	50	1582	14.58	0.112516	4.09551	3.46562	4.84158	129.582	109.652	153.188	6.54178e-285
chr3R	-	25567688	25570811	CG7609	FBtr0085542	CG7609-RA	CG7609-RA	25570698	25570748	1017	1715	50	2923	20.34	0.586726	0.593003	0.548319	0.641318	34.667	32.0547	37.4915	1.1073e-283
chr3L	-	3809146	3810127	CG32262	FBtr0073184	CG32262-RA	CG32262-RA	3810063	3810113	884	301	50	781	17.68	0.385403	2.93688	2.5715	3.35466	45.874	40.1668	52.3998	1.87595e-283
chr3R	+	5407101	5408893	CG8301	FBtr0082073	CG8301-RA	CG8301-RA	5407137	5407187	623	54	50	1592	12.46	0.0339196	11.537	8.66724	15.3942	367.339	275.965	490.15	2.70533e-283
chr2R	-	11097441	11101137	CG8092	FBtr0087402	row-RA	CG8092-RA	11101049	11101099	1057	2382	50	3496	21.14	0.68135	0.443745	0.412459	0.477395	31.0266	28.8391	33.3794	2.74837e-283
chr2R	-	17573705	17575136	CG9874	FBtr0071679	Tbp-RA	CG9874-RA	17575078	17575128	1092	1175	50	1222	21.84	0.961538	0.929362	0.855129	1.01004	22.7136	20.8994	24.6853	1.37138e-282
chr3L	-	12523536	12526821	CG10620	FBtr0075966	Tsf2-RA	CG10620-RA	12526737	12526787	1113	2811	50	3085	22.26	0.911183	0.395945	0.369163	0.42466	24.4298	22.7774	26.2015	2.28438e-282
chr4	-	1077991	1081512	CG32018	FBtr0089211	Zyx102EF-RB	CG32018-RB	1081413	1081463	955	1368	50	3321	19.1	0.411924	0.698099	0.642163	0.758898	46.3678	42.6525	50.406	3.41188e-282
chr2R	-	18804365	18806313	CG30187	FBtr0301927	CG30187-RC	CG30187-RC	18806242	18806292	851	489	50	1748	17.02	0.279748	1.74029	1.55473	1.94808	60.8404	54.3534	68.105	1.30668e-281
chrX	+	7218277	7222848	CG2079	FBtr0071049	Dok-RA	CG2079-RA	7218287	7218337	880	1026	50	4352	17.6	0.235754	0.8577	0.783032	0.939481	74.6542	68.1551	81.7724	1.57331e-281
chr3R	+	15055197	15056554	CG3773	FBtr0083737	CG3773-RA	CG3773-RA	15055222	15055272	1059	1001	50	1157	21.18	0.865169	1.05794	0.969458	1.15451	24.4808	22.4332	26.7153	2.09265e-281
chr3R	-	24162741	24165388	CG1345	FBtr0085297	Gfat2-RA	CG1345-RA	24165305	24165355	1193	3152	50	2447	23.86	1.28811	0.37849	0.353892	0.404791	18.5233	17.3195	19.8104	2.76356e-281
chrX	+	7827780	7828713	CG1524	FBtr0071094	RpS14a-RB	CG1524-RB	7827796	7827846	1200	548	50	395	24	1.38734	2.18978	1.97682	2.4258	17.2993	15.6169	19.1639	5.71515e-281
chr2L	+	9763495	9765358	CG4008	FBtr0079866	und-RA	CG4008-RA	9763561	9763611	1154	1981	50	1663	23.08	1.19122	0.582534	0.541385	0.626803	19.3751	18.0065	20.8475	1.36588e-280
chr3L	-	22063688	22064948	CG7139	FBtr0078486	CG7139-RA	CG7139-RA	22064861	22064911	1118	1119	50	1008	22.36	1.11012	0.999106	0.91884	1.08638	20.142	18.5238	21.9015	2.39295e-280
chr3L	+	3461325	3466314	CG11513	FBtr0073126	armi-RA	CG11513-RA	3461345	3461395	999	2306	50	4787	19.98	0.481721	0.433218	0.401936	0.466924	41.4763	38.4813	44.7033	2.46524e-280
chr3R	+	7775404	7779880	CG31211	FBtr0082479	CG31211-RA	CG31211-RA	7775434	7775484	977	1872	50	4242	19.54	0.441301	0.521902	0.48268	0.5643	44.2781	40.9506	47.8752	2.55276e-280
chrX	+	20916291	20917367	CG1753	FBtr0077244	CG1753-RA	CG1753-RA	20916331	20916381	923	430	50	876	18.46	0.490868	2.14651	1.91134	2.4108	37.6069	33.4866	42.2372	2.56602e-280
chr3R	+	5330386	5331588	CG8149	FBtr0082061	CG8149-RA	CG8149-RA	5330418	5330468	1043	850	50	1002	20.86	0.848303	1.22706	1.11966	1.34478	24.5903	22.4379	26.9494	1.60566e-279
chr2L	-	10325018	10327912	CG5371	FBtr0080059	RnrL-RA	CG5371-RA	10327844	10327894	1182	3403	50	2694	23.64	1.26318	0.347341	0.324916	0.371306	18.7147	17.5065	20.006	4.2365e-279
chr3R	-	27595015	27597565	CG2135	FBtr0085858	CG2135-RA	CG2135-RA	27597494	27597544	878	734	50	2345	17.56	0.313006	1.19619	1.08319	1.32099	56.1011	50.8014	61.9543	5.07296e-279
chr2L	-	5058396	5059771	CG18174	FBtr0079027	Rpn11-RA	CG18174-RA	5059693	5059743	1086	1163	50	1175	21.72	0.989787	0.933792	0.858923	1.01518	21.9441	20.1847	23.8568	6.11e-279
chrX	+	2842072	2842983	CG3603	FBtr0070558	CG3603-RA	CG3603-RA	2842087	2842137	724	91	50	711	14.48	0.127989	7.95604	6.36439	9.9564	113.135	90.5017	141.58	1.57552e-278
chr3R	-	16923892	16927433	CG7044	FBtr0084035	CG7044-RA	CG7044-RA	16927357	16927407	891	1006	50	3341	17.82	0.301107	0.885686	0.808488	0.97025	59.1815	54.0232	64.8321	1.83683e-278
chr3L	-	18431656	18433037	CG13701	FBtr0075119	skl-RA	CG13701-RA	18432970	18433020	545	3	50	1179	10.9	0.00254453	181.667	56.7862	705.758	4283.7	1339.02	16641.8	2.51426e-278
chr3R	-	24154174	24162185	CG42551	FBtr0301180	larp-RD	CG42551-RD	24162111	24162161	1246	11390	50	7802	24.92	1.45988	0.109394	0.103134	0.116032	17.0699	16.093	18.1057	2.53416e-278
chr3R	+	2893129	2897346	CG1965	FBtr0081634	CG1965-RA	CG1965-RA	2893149	2893199	964	1729	50	4017	19.28	0.430421	0.557548	0.514898	0.603719	44.7934	41.3669	48.5028	3.05293e-278
chr3R	+	7836495	7840784	CG3532	FBtr0113224	CG3532-RB	CG3532-RB	7836522	7836572	884	1092	50	4089	17.68	0.267058	0.809524	0.74009	0.885464	66.2029	60.5245	72.4132	8.2426e-278
chr2L	+	10003846	10007941	CG4747	FBtr0079930	CG4747-RA	CG4747-RA	10003863	10003913	1197	5047	50	3895	23.94	1.29576	0.237171	0.222572	0.252721	18.4756	17.3384	19.687	9.99061e-278
chr2R	-	14739390	14740510	CG18190	FBtr0273238	CG18190-RB	CG18190-RB	14740453	14740503	1003	679	50	920	20.06	0.738043	1.47717	1.33849	1.63026	27.18	24.6282	29.9968	1.00581e-277
chr2L	-	6096695	6098935	CG9175	FBtr0079212	CG9175-RB	CG9175-RB	6098866	6098916	1020	1431	50	2040	20.4	0.701471	0.712788	0.657237	0.773026	29.0818	26.8153	31.5394	1.85095e-277
chr3R	+	19646314	19652014	CG34355	FBtr0273215	CG34355-RB	CG34355-RB	19646339	19646389	510	11	50	5466	10.2	0.00201244	46.3636	24.8945	88.7598	5068.47	2721.47	9703.23	4.64812e-277
chr3L	-	16099696	16105485	CG5215	FBtr0075494	Zn72D-RB	CG5215-RB	16105425	16105475	1019	3049	50	5589	20.38	0.545536	0.334208	0.311124	0.358996	37.3578	34.7774	40.1286	5.10432e-277
chr2L	+	3825677	3827137	CG16738	FBtr0077499	slp1-RA	CG16738-RA	3825691	3825741	568	16	50	1254	11.36	0.0127592	35.5	21.1823	60.4326	890.34	531.252	1515.65	3.28794e-276
chr3R	-	23423483	23433134	CG5634	FBtr0301390	dsd-RB	CG5634-RB	23432999	23433049	953	2957	50	9436	19.06	0.313374	0.322286	0.299388	0.346926	60.8218	56.5006	65.4718	5.10545e-276
chr3R	-	16644849	16647530	CG17271	FBtr0110823	CG17271-RB	CG17271-RB	16647467	16647517	832	605	50	2448	16.64	0.247141	1.37521	1.23678	1.52916	67.3301	60.5529	74.8676	1.04843e-274
chr2L	-	13376449	13378494	CG9302	FBtr0080470	CG9302-RA	CG9302-RA	13378455	13378505	1037	1466	50	1845	20.74	0.79458	0.707367	0.652762	0.766531	26.1018	24.0869	28.285	1.67003e-274
chr2R	-	5191183	5196186	CG2078	FBtr0088598	Myd88-RA	CG2078-RA	5196131	5196181	1177	5981	50	4799	23.54	1.2463	0.19679	0.184773	0.209583	18.8879	17.7345	20.1158	8.76229e-274
chr3R	+	24852993	24856660	CG1951	FBtr0085342	CG1951-RA	CG1951-RA	24853032	24853082	948	1564	50	3465	18.96	0.451371	0.606138	0.558693	0.657601	42.0054	38.7174	45.5718	2.54852e-273
chr2L	+	7827804	7832745	CG7109	FBtr0079525	mts-RA	CG7109-RA	7827830	7827880	1051	3433	50	4736	21.02	0.724873	0.306146	0.285531	0.328243	28.9982	27.0455	31.0912	3.48177e-273
chr2R	+	5940048	5941922	CG2264	FBtr0113062	CG2264-RF	CG2264-RF	5940071	5940121	521	4	50	1673	10.42	0.00239091	130.25	47.1445	408.254	4358.16	1577.46	13660.2	4.93816e-273
chr3L	+	4170376	4173789	CG1333	FBtr0073217	Ero1L-RB	CG1333-RB	4170436	4170486	1011	2073	50	3202	20.22	0.647408	0.487699	0.452047	0.526153	31.2322	28.9491	33.6948	1.27527e-272
chrX	-	20899674	20902995	CG1529	FBtr0077267	CG1529-RA	CG1529-RA	20902909	20902959	940	1392	50	3034	18.8	0.4588	0.675287	0.621118	0.73417	40.9764	37.6894	44.5495	4.10099e-272
chr2R	-	4002645	4010356	CG30372	FBtr0100140	CG30372-RB	CG30372-RB	4010336	4010386	978	3279	50	7506	19.56	0.436851	0.298262	0.277522	0.320543	44.775	41.6616	48.1199	2.68218e-271
chr2R	+	20290510	20292050	CG3416	FBtr0072290	Mov34-RA	CG3416-RA	20290565	20290615	1051	1242	50	1340	21.02	0.926866	0.846216	0.778812	0.919447	22.6786	20.8722	24.6412	4.17861e-271
chr2R	-	19843858	19844875	CG16787	FBtr0072207	CG16787-RA	CG16787-RA	19844798	19844848	1011	677	50	817	20.22	0.828641	1.49335	1.35325	1.648	24.4014	22.1121	26.9284	5.34112e-271
chr2L	+	19133838	19158395	CG10719	FBtr0081158	brat-RA	CG10719-RA	19133844	19133894	963	5335	50	17315	19.26	0.308114	0.180506	0.168431	0.193441	62.5093	58.3277	66.9886	8.90647e-271
chrX	-	9956968	9964899	CG15312	FBtr0071421	CG15312-RA	CG15312-RA	9964824	9964874	685	319	50	7688	13.7	0.0414932	2.14734	1.87617	2.45798	330.174	288.479	377.938	3.0702e-270
chr2L	-	6060835	6062711	CG9140	FBtr0079216	CG9140-RA	CG9140-RA	6062627	6062677	916	821	50	1676	18.32	0.489857	1.11571	1.01428	1.22729	37.3987	33.9987	41.1389	1.60048e-269
chr2R	+	16506135	16508586	CG9945	FBtr0086225	CG9945-RB	CG9945-RB	16506182	16506232	993	1512	50	2251	19.86	0.671701	0.656746	0.605721	0.712059	29.5667	27.2696	32.0569	1.61051e-269
chr3L	+	19985032	19987263	CG7646	FBtr0074901	CG7646-RB	CG7646-RB	19985053	19985103	861	694	50	2024	17.22	0.342885	1.24063	1.12118	1.37283	50.2209	45.3855	55.5721	1.90918e-269
chr2R	+	8313098	8314486	CG8525	FBtr0087927	CG8525-RA	CG8525-RA	8313132	8313182	785	292	50	1188	15.7	0.245791	2.68836	2.34529	3.08206	63.8753	55.724	73.2298	3.51876e-269
chr2L	+	10056969	10060097	CG4799	FBtr0079937	Pen-RA	CG4799-RA	10057069	10057119	1299	5910	50	2915	25.98	2.02744	0.219797	0.206887	0.233508	12.8142	12.0615	13.6135	3.86547e-269
chr3R	-	9094859	9097748	CG8449	FBtr0082778	CG8449-RA	CG8449-RA	9097645	9097695	887	986	50	2689	17.74	0.366679	0.899594	0.820734	0.986026	48.3802	44.1391	53.0285	1.1239e-268
chr3L	+	5576775	5583468	CG5146	FBtr0077085	CG5146-RA	CG5146-RA	5576803	5576853	1014	3921	50	6493	20.28	0.603881	0.258607	0.241203	0.27726	33.5828	31.3227	36.005	2.88894e-268
chr3R	-	23082315	23089754	CG5965	FBtr0112857	woc-RB	CG5965-RB	23089680	23089730	1067	5648	50	7239	21.34	0.780218	0.188916	0.176854	0.201797	27.3513	25.6049	29.2162	3.565e-268
chr3L	-	22731696	22734467	CG11238	FBtr0078535	l(3)04053-RA	CG11238-RA	22734406	22734456	980	1597	50	2571	19.6	0.621159	0.613651	0.566277	0.664977	31.5539	29.118	34.1931	3.82729e-268
chr4	+	380612	395610	CG1710	FBtr0089124	Hcf-RC	CG1710-RC	380604	380654	949	4366	50	13311	18.98	0.327999	0.217361	0.202496	0.233311	57.866	53.9086	62.112	5.08842e-268
chr3R	+	1311298	1312843	CG31550	FBtr0078684	CG31550-RB	CG31550-RB	1311316	1311366	942	811	50	1345	18.84	0.602974	1.16153	1.05627	1.27729	31.2451	28.4136	34.3591	9.11262e-268
chr2R	+	6005201	6008956	CG11866	FBtr0088423	CG11866-RA	CG11866-RA	6005225	6005275	921	1497	50	3546	18.42	0.422166	0.61523	0.566261	0.668423	43.6321	40.1592	47.4046	3.16748e-267
chr3R	+	19593455	19594706	CG10375	FBtr0300681	CG10375-RB	CG10375-RB	19593486	19593536	938	651	50	1051	18.76	0.61941	1.44086	1.30214	1.59439	30.2869	27.371	33.5141	1.6324e-266
chr2R	-	14334860	14338499	CG5519	FBtr0086723	Prp19-RA	CG5519-RA	14338463	14338513	993	2214	50	3439	19.86	0.643792	0.448509	0.415861	0.483711	30.8485	28.6029	33.2697	2.00644e-266
chr2L	+	6854145	6860864	CG10805	FBtr0079343	l(2)k09022-RA	CG10805-RA	6854165	6854215	913	2176	50	6511	18.26	0.334204	0.419577	0.388073	0.453628	54.6373	50.5348	59.0715	1.24441e-265
chr2R	+	18486844	18487861	CG4269	FBtr0071854	CG4269-RA	CG4269-RA	18486862	18486912	612	36	50	817	12.24	0.0440636	17	12.0153	24.1618	277.78	196.329	394.804	1.39596e-265
chr2R	-	12901177	12903377	CG15609	FBtr0087019	CG15609-RB	CG15609-RB	12903301	12903351	915	997	50	2000	18.3	0.4985	0.917753	0.838135	1.00493	36.7101	33.5254	40.1972	3.78598e-265
chrX	-	18201953	18203170	CG5993	FBtr0112847	os-RB	CG5993-RB	18203095	18203145	517	0	50	1010	10.34	0	NA	107.761	5685.73	NA	2176.77	114852	7.80051e-265
chr3R	-	6138366	6157072	CG6303	FBtr0082239	Bruce-RA	CG6303-RA	6156977	6157027	968	7093	50	18491	19.36	0.383592	0.136473	0.127533	0.146034	50.4703	47.1644	54.0063	3.14631e-264
chr3L	+	1248022	1250456	CG9128	FBtr0072652	Sac1-RA	CG9128-RA	1248063	1248113	1187	3461	50	2234	23.74	1.54924	0.342964	0.320903	0.366536	15.3237	14.3379	16.3768	4.07402e-264
chr2L	-	12036003	12038424	CG6756	FBtr0080311	Tom70-RC	CG6756-RC	12038423	12038473	1106	2572	50	2220	22.12	1.15856	0.430016	0.400496	0.461702	19.0927	17.782	20.4996	4.14798e-264
chr2R	+	18370821	18379538	CG4554	FBtr0071833	CG4554-RA	CG4554-RA	18370855	18370905	919	2820	50	8517	18.38	0.331103	0.325887	0.302289	0.351316	55.5115	51.492	59.8432	6.40893e-264
chr3L	+	19829691	19838044	CG8491	FBtr0074884	kto-RA	CG8491-RA	19829710	19829760	928	2865	50	8099	18.56	0.353747	0.323909	0.300583	0.349036	52.4668	48.6884	56.5369	6.5341e-264
chrX	+	15019788	15031344	CG33968	FBtr0100009	drd-RA	CG33968-RA	15019811	15019861	510	32	50	11299	10.2	0.00283211	15.9375	11.0168	23.1806	3601.56	2489.59	5238.36	6.62595e-264
chr4	+	152847	156623	CG32000	FBtr0089447	CG32000-RD	CG32000-RD	152878	152928	993	2334	50	3549	19.86	0.65765	0.42545	0.39472	0.458562	30.1984	28.0172	32.5487	9.9158e-264
chr3L	+	15088248	15090790	CG6778	FBtr0075633	Aats-gly-RB	CG6778-RB	15088281	15088331	1014	1877	50	2342	20.28	0.801452	0.540224	0.500119	0.583534	25.3041	23.4256	27.3327	4.77223e-263
chr3L	-	19632322	19635852	CG8786	FBtr0290116	CG8786-RC	CG8786-RC	19635798	19635848	884	1223	50	3329	17.68	0.367378	0.722813	0.662268	0.788881	48.1249	44.0938	52.5237	6.79043e-263
chr2R	+	8767825	8770675	CG3821	FBtr0087784	Aats-asp-RA	CG3821-RA	8767833	8767883	1124	3302	50	2650	22.48	1.24604	0.3404	0.317934	0.364446	18.0412	16.8505	19.3156	8.05853e-263
chr2L	+	16545012	16549809	CG42389	FBtr0300002	CG42389-RD	CG42389-RD	16545028	16545078	515	29	50	4576	10.3	0.00633741	17.7586	12.0594	26.3161	1625.27	1103.67	2408.45	1.49575e-262
chr3R	+	4764480	4768749	CG11963	FBtr0301787	skap-RD	CG11963-RD	4764473	4764523	959	2228	50	4067	19.18	0.547824	0.430431	0.398757	0.46461	35.0112	32.4349	37.7914	2.49944e-262
chrX	+	16255647	16262561	CG4211	FBtr0100586	nonA-RC	CG4211-RC	16255667	16255717	802	1007	50	6100	16.04	0.165082	0.796425	0.725078	0.874782	97.1639	88.4595	106.723	2.55581e-261
chr2R	-	10799875	10804873	CG10249	FBtr0112929	CG10249-RD	CG10249-RD	10804798	10804848	473	6	50	4791	9.46	0.00125235	78.8333	34.1352	195.002	7553.81	3270.84	18685.1	5.30911e-261
chr3R	+	11089276	11090975	CG4299	FBtr0083062	Set-RA	CG4299-RA	11089304	11089354	1071	1662	50	1499	21.42	1.10874	0.644404	0.596317	0.696361	19.3192	17.8776	20.8769	8.21318e-261
chrX	+	15347519	15349588	CG11655	FBtr0074031	CG11655-RA	CG11655-RA	15347534	15347584	643	141	50	1869	12.86	0.0754414	4.56028	3.786	5.49575	170.463	141.521	205.431	1.51633e-260
chr3L	+	21297802	21299298	CG7632	FBtr0078339	CG7632-RA	CG7632-RA	21297829	21297879	914	750	50	1272	18.28	0.589623	1.21867	1.10519	1.3438	31.0029	28.1162	34.1864	5.10684e-260
chr3R	-	18939736	18943649	CG4656	FBtr0084407	Rassf-RA	CG4656-RA	18943577	18943627	953	2092	50	3713	19.06	0.563426	0.455545	0.421635	0.492171	33.8288	31.3106	36.5486	1.05683e-259
chr3R	-	9369694	9371106	CG31337	FBtr0082790	CG31337-RA	CG31337-RA	9371031	9371081	555	25	50	1208	11.1	0.0206954	22.2	14.6581	33.8892	536.352	354.14	818.762	1.08021e-259
chr2L	-	274740	277202	CG17078	FBtr0300804	CG17078-RB	CG17078-RB	277156	277206	985	1683	50	2262	19.7	0.744032	0.585264	0.54058	0.633632	26.4774	24.4558	28.6655	1.62537e-259
chr3L	+	21279253	21283410	CG7752	FBtr0078336	pzg-RA	CG7752-RA	21279259	21279309	1152	5472	50	3955	23.04	1.38357	0.210526	0.197463	0.224449	16.6526	15.6193	17.7539	2.78951e-259
chr3R	+	1082784	1084717	CG31543	FBtr0078780	Hph-RC	CG31543-RC	1082793	1082843	881	817	50	1733	17.62	0.471437	1.07834	0.979298	1.18739	37.3751	33.9425	41.155	7.10236e-259
chr3R	+	2208652	2209816	CG10277	FBtr0113198	CG10277-RD	CG10277-RD	2208684	2208734	896	553	50	963	17.92	0.574247	1.62025	1.45528	1.804	31.2061	28.0287	34.745	7.21186e-258
chr3R	-	21478807	21486999	CG4719	FBtr0084890	tankyrase-RA	CG4719-RA	21486916	21486966	848	1825	50	7966	16.96	0.229099	0.464658	0.427944	0.504508	74.0292	68.18	80.3782	6.37343e-257
chr2R	-	13675912	13676871	CG5788	FBtr0089553	UbcD10-RA	CG5788-RA	13676816	13676866	1257	1610	50	759	25.14	2.12121	0.780745	0.724719	0.841098	11.8517	11.0012	12.7679	1.29864e-256
chrX	-	1935473	1936295	CG4376	FBtr0070345	Actn-RC	CG4376-RC	1936227	1936277	1094	818	50	622	21.88	1.31511	1.33741	1.22031	1.46576	16.6374	15.1807	18.234	1.44395e-256
chr3R	+	25884018	25888258	CG7951	FBtr0085565	sima-RA	CG7951-RA	25884059	25884109	817	992	50	4024	16.34	0.246521	0.823589	0.749934	0.904468	66.2824	60.3547	72.7916	3.62952e-256
chr3R	-	26426168	26427241	CG2246	FBtr0085673	CG2246-RA	CG2246-RA	26427136	26427186	702	148	50	859	14.04	0.172293	4.74324	3.95833	5.68654	81.4889	68.0041	97.6947	9.45232e-256
chrX	-	1753174	1755823	CG14813	FBtr0301926	deltaCOP-RB	CG14813-RB	1755722	1755772	1129	3377	50	2447	22.58	1.38006	0.33432	0.312352	0.357826	16.3616	15.2865	17.512	1.03512e-255
chr3L	+	7234922	7236239	CG8614	FBtr0076835	Neos-RA	CG8614-RA	7234980	7235030	850	507	50	1117	17	0.453894	1.67653	1.49967	1.87433	37.4536	33.5026	41.8725	1.34421e-255
chrX	-	11254932	11262086	CG1594	FBtr0073457	hop-RA	CG1594-RA	11262014	11262064	845	1670	50	6895	16.9	0.242204	0.505988	0.465397	0.550106	69.7757	64.1782	75.8596	2.11694e-255
chrX	+	16493328	16504492	CG4453	FBtr0299587	Nup153-RC	CG4453-RC	16493306	16493356	974	5973	50	10817	19.48	0.552186	0.163067	0.152297	0.174593	35.2779	32.948	37.7715	2.6366e-255
chr2R	+	6029887	6033711	CG18011	FBtr0088332	CG18011-RA	CG18011-RA	6029957	6030007	812	933	50	3622	16.24	0.257592	0.870311	0.79129	0.957215	63.0453	57.3211	69.3407	4.5725e-255
chr2L	-	21753871	21757421	CG11628	FBtr0085910	step-RA	CG11628-RA	21757345	21757395	883	1414	50	3341	17.66	0.423227	0.62447	0.5736	0.679839	41.7271	38.3279	45.4268	6.39607e-255
chr3R	+	11619501	11627647	CG4699	FBtr0301729	CG4699-RG	CG4699-RG	11619524	11619574	1012	5791	50	7924	20.24	0.730818	0.174754	0.16337	0.186926	27.695	25.8909	29.624	7.58369e-255
chr3L	+	4242740	4246236	CG1258	FBtr0073227	pav-RA	CG1258-RA	4242782	4242832	1112	4240	50	3296	22.24	1.28641	0.262264	0.245366	0.28032	17.2885	16.1745	18.4787	9.77254e-255
chr2R	-	5015657	5019396	CG18659	FBtr0088626	CG18659-RA	CG18659-RA	5019266	5019316	1201	6179	50	3539	24.02	1.74597	0.194368	0.182627	0.206859	13.7574	12.9264	14.6415	1.78363e-254
chr2L	+	15752275	15755905	CG4152	FBtr0080760	l(2)35Df-RA	CG4152-RA	15752309	15752359	934	1938	50	3430	18.68	0.565015	0.48194	0.445396	0.521471	33.0611	30.5542	35.7729	4.55463e-254
chr2R	+	19732557	19734547	CG5554	FBtr0072126	CG5554-RA	CG5554-RA	19732582	19732632	944	1228	50	1790	18.88	0.686034	0.76873	0.705555	0.837553	27.5205	25.2589	29.9844	6.15406e-254
chr2L	-	21099082	21102425	CG12050	FBtr0114615	CG12050-RB	CG12050-RB	21102356	21102406	1003	2597	50	3143	20.06	0.826281	0.386215	0.358828	0.415682	24.2775	22.5559	26.1298	1.99884e-253
chr2L	+	5520262	5521384	CG11024	FBtr0079095	cl-RA	CG11024-RA	5520327	5520377	1007	919	50	922	20.14	0.996746	1.09576	1.00102	1.19946	20.2057	18.4589	22.118	1.29317e-252
chr3L	-	16778335	16780036	CG9677	FBtr0075345	Int6-RA	CG9677-RA	16779968	16780018	1235	3088	50	1501	24.7	2.0573	0.399935	0.374185	0.42745	12.0061	11.233	12.8321	3.08716e-252
chrX	-	836499	839805	CG3703	FBtr0070187	CG3703-RA	CG3703-RA	839738	839788	728	474	50	3106	14.56	0.152608	1.53586	1.36583	1.72714	95.4079	84.8453	107.29	3.89857e-252
chr3R	+	7784265	7786673	CG18743	FBtr0082482	Hsp70Ab-RA	CG18743-RA	7784250	7784300	444	1	1	92	444	0.0108696	444	68.1389	8523.07	40848	6268.78	784122	3.11321e-251
chr2L	-	12001234	12002262	CG6746	FBtr0080313	CG6746-RA	CG6746-RA	12002188	12002238	814	342	50	828	16.28	0.413043	2.38012	2.09366	2.70607	39.4147	34.6709	44.8125	3.64313e-251
chr3L	-	7902588	7905012	CG8114	FBtr0076771	pbl-RA	CG8114-RA	7904931	7904981	817	758	50	2224	16.34	0.340827	1.07784	0.975197	1.19128	47.9422	43.3768	52.9883	4.72519e-251
chr4	+	230949	233794	CG1587	FBtr0089112	Crk-RC	CG1587-RC	230924	230974	843	965	50	2504	16.86	0.385383	0.873575	0.795613	0.95917	43.7486	39.8443	48.0352	8.15244e-251
chr3R	+	27619735	27625533	CG1966	FBtr0085845	Acf1-RA	CG1966-RA	27619719	27619769	914	2639	50	5585	18.28	0.472516	0.346343	0.321011	0.373665	38.6865	35.8569	41.7384	1.19619e-250
chr3R	-	20171507	20174509	CG5746	FBtr0084631	CG5746-RA	CG5746-RA	20174430	20174480	963	2061	50	2802	19.26	0.735546	0.467249	0.432509	0.504768	26.1846	24.2378	28.2872	2.4687e-249
chrX	-	19146144	19155313	CG8002	FBtr0074689	rictor-RA	CG8002-RA	19155235	19155285	838	2154	50	8945	16.76	0.240805	0.389044	0.35891	0.421694	69.5999	64.2091	75.4411	5.42886e-249
chr3L	+	3047095	3050161	CG32484	FBtr0072984	Sk2-RA	CG32484-RA	3047146	3047196	975	2261	50	2866	19.5	0.788904	0.431225	0.399738	0.465182	24.7178	22.913	26.6642	1.0053e-248
chr2R	-	5575792	5580810	CG1782	FBtr0088499	Uba1-RA	CG1782-RA	5580747	5580797	1723	27114	50	4815	34.46	5.63115	0.0635465	0.0605075	0.0667373	6.11953	5.82687	6.4268	1.51382e-248
chr3L	-	1641066	1645197	CG7961	FBtr0072811	alphaCop-RB	CG7961-RB	1645129	1645179	1197	7164	50	3931	23.94	1.82244	0.167085	0.15709	0.177713	13.1363	12.3504	13.9718	2.54729e-248
chr2R	-	19432342	19435500	CG3957	FBtr0113112	wmd-RB	CG3957-RB	19435424	19435474	833	1066	50	2958	16.66	0.360379	0.781426	0.712969	0.856445	46.2292	42.1793	50.6673	4.26535e-248
chr3L	+	21610751	21612973	CG11307	FBtr0301160	CG11307-RC	CG11307-RC	21610756	21610806	742	454	50	2022	14.84	0.22453	1.63436	1.45177	1.84001	66.0936	58.7096	74.41	6.22239e-248
chr2L	-	5012144	5027437	CG16858	FBtr0079036	vkg-RA	CG16858-RA	5027367	5027417	781	1641	50	14975	15.62	0.109583	0.475929	0.43665	0.518727	142.541	130.777	155.359	7.42195e-248
chr2L	+	5805381	5808858	CG11034	FBtr0079140	CG11034-RA	CG11034-RA	5805401	5805451	457	6	50	3277	9.14	0.00183094	76.1667	32.9737	188.442	4991.96	2161.09	12350.5	1.10755e-247
chr3R	+	25830646	25834782	CG7917	FBtr0085552	Nlp-RA	CG7917-RA	25830711	25830761	1026	3828	50	3935	20.52	0.972808	0.268025	0.250025	0.287314	21.0936	19.677	22.6116	1.14944e-247
chr2R	+	10146537	10148655	CG8536	FBtr0087539	beta4GalNAcTA-RA	CG8536-RA	10146591	10146641	843	849	50	1918	16.86	0.442649	0.992933	0.901644	1.09346	38.0889	34.5871	41.9453	1.28535e-247
chr3L	-	17832882	17834525	CG5577	FBtr0075162	CG5577-RA	CG5577-RA	17834461	17834511	558	54	50	1443	11.16	0.037422	10.3333	7.75227	13.8068	298.22	223.73	398.465	1.83144e-247
chr3R	+	5457434	5459395	CG8327	FBtr0082078	SpdS-RA	CG8327-RA	5457450	5457500	899	1071	50	1759	17.98	0.608869	0.839402	0.767422	0.918127	29.5302	26.9979	32.2997	2.5333e-247
chr2R	-	20758929	20762420	CG16896	FBtr0072423	CG16896-RA	CG16896-RA	20762365	20762415	815	1034	50	3291	16.3	0.31419	0.788201	0.718291	0.864905	51.8794	47.2779	56.928	3.31618e-247
chr2R	+	20857349	20858383	CG3776	FBtr0072395	Jhebp29-RA	CG3776-RA	20857355	20857405	869	492	50	834	17.38	0.589928	1.76626	1.57897	1.97587	29.4612	26.3372	32.9574	3.49055e-247
chrX	+	11589259	11598427	CG1830	FBtr0090002	PhKgamma-RB	CG1830-RB	11589216	11589266	838	2211	50	8847	16.76	0.249915	0.379014	0.34976	0.410702	67.0627	61.8866	72.6696	6.72428e-247
chr3R	-	19935666	19938066	CG13605	FBtr0300705	CG13605-RB	CG13605-RB	19937996	19938046	900	1301	50	2198	18	0.591902	0.691776	0.634834	0.753813	30.4105	27.9073	33.1376	6.80812e-247
chr3R	-	10470391	10481422	CG7832	FBtr0082975	l(3)L1231-RA	CG7832-RA	10481364	10481414	1013	8777	50	10797	20.26	0.812911	0.115415	0.108088	0.123236	24.9228	23.3405	26.6115	1.36316e-246
chrX	-	15735796	15738158	CG9020	FBtr0074178	Aats-arg-RA	CG9020-RA	15738071	15738121	864	1052	50	2162	17.28	0.486586	0.821293	0.749843	0.899542	35.5127	32.4232	38.8962	1.84225e-246
chrX	-	2015998	2017297	CG3895	FBtr0112843	ph-d-RB	CG3895-RB	2017270	2017320	881	680	50	1099	17.62	0.618744	1.29559	1.17077	1.43373	28.477	25.7336	31.5135	5.58021e-246
chr2R	+	11199049	11205347	CG8153	FBtr0087374	mus210-RA	CG8153-RA	11199063	11199113	875	2393	50	6098	17.5	0.392424	0.36565	0.338143	0.395383	44.5947	41.24	48.2209	9.28819e-246
chr3R	+	5238338	5242986	CG18802	FBtr0082031	alpha-Man-II-RA	CG18802-RA	5238369	5238419	771	931	50	4448	15.42	0.209308	0.828142	0.75189	0.912116	73.6715	66.8882	81.1419	1.09784e-245
chr2R	+	20487471	20489890	CG3548	FBtr0072315	CG3548-RA	CG3548-RA	20487504	20487554	853	1045	50	2219	17.06	0.470933	0.816268	0.74491	0.894453	36.226	33.0591	39.6958	1.03301e-244
chrX	+	17043077	17044680	CG5010	FBtr0074387	CG5010-RA	CG5010-RA	17043106	17043156	1193	2778	50	1403	23.86	1.98004	0.429446	0.401038	0.459858	12.0502	11.2531	12.9036	1.86548e-244
chr3R	+	14100422	14105126	CG8053	FBtr0083573	eIF-1A-RB	CG8053-RB	14100451	14100501	910	2508	50	4503	18.2	0.556962	0.362839	0.336086	0.391711	32.6773	30.2679	35.2775	2.61982e-243
chr3L	-	2153201	2163860	CG15822	FBtr0114630	CG15822-RB	CG15822-RB	2163793	2163843	476	34	50	10433	9.52	0.00325889	14	9.77203	20.1557	2921.24	2039.03	4205.69	4.05667e-243
chr3R	-	25560991	25562432	CG7601	FBtr0085544	CG7601-RA	CG7601-RA	25562363	25562413	922	948	50	1241	18.44	0.7639	0.972574	0.887359	1.06597	24.1393	22.0243	26.4574	4.50075e-243
chrX	+	19746324	19753414	CG11943	FBtr0074799	CG11943-RA	CG11943-RA	19746299	19746349	901	3297	50	6890	18.02	0.47852	0.273279	0.253689	0.294373	37.6578	34.9583	40.5646	1.18894e-242
chrX	-	19521982	19532402	CG12238	FBtr0074762	e(y)3-RA	CG12238-RA	19532316	19532366	927	5564	50	10175	18.54	0.54683	0.166607	0.155318	0.17871	33.9045	31.6072	36.3675	2.50411e-241
chr2R	-	16213346	16214304	CG13867	FBtr0086297	MED8-RA	CG13867-RA	16214214	16214264	887	534	50	758	17.74	0.704485	1.66105	1.48984	1.85201	25.1815	22.586	28.0764	1.06133e-240
chr2R	-	13353379	13356681	CG6522	FBtr0086954	CG6522-RA	CG6522-RA	13356600	13356650	837	1291	50	3090	16.74	0.417799	0.648335	0.593753	0.707921	40.0671	36.6939	43.7495	1.24169e-240
chr3L	+	6783260	6787637	CG10037	FBtr0076944	vvl-RA	CG10037-RA	6783285	6783335	426	0	50	4084	8.52	0	NA	88.7601	4684.52	NA	7249.92	382632	1.38507e-240
chr3R	-	12816184	12817584	CG3678	FBtr0083376	CG3678-RA	CG3678-RA	12817510	12817560	697	61	50	363	13.94	0.168044	11.4262	8.73237	14.9812	82.9544	63.397	108.763	1.47998e-240
chrX	+	11682880	11685944	CG4139	FBtr0073556	Karl-RA	CG4139-RA	11682889	11682939	1116	4349	50	2772	22.32	1.5689	0.256611	0.240142	0.274203	14.2265	13.3135	15.2018	1.71458e-240
chr2L	-	19793486	19795835	CG10528	FBtr0081317	fs(2)ltoPP43-RB	CG10528-RB	19795740	19795790	842	1014	50	2149	16.84	0.471847	0.830375	0.757054	0.910788	35.6895	32.5382	39.1457	2.02013e-240
chr3R	+	7449076	7450670	CG14711	FBtr0082416	CG14711-RA	CG14711-RA	7449104	7449154	844	742	50	1392	16.88	0.533046	1.13747	1.02937	1.25692	31.6671	28.6577	34.9928	2.0509e-240
chr2L	+	18320107	18359016	CG5803	FBtr0081052	Fas3-RB	CG5803-RB	18320132	18320182	506	91	50	38688	10.12	0.00235215	5.56044	4.42378	6.99634	4302.45	3422.95	5413.49	3.65224e-239
chr2L	-	2128215	2129233	CG4259	FBtr0077854	CG4259-RA	CG4259-RA	2129164	2129214	651	126	50	818	13.02	0.154034	5.16667	4.25176	6.28236	84.5267	69.5587	102.779	1.01575e-238
chr2L	+	19127262	19129326	CG10563	FBtr0081156	l(2)37Cd-RA	CG10563-RA	19127297	19127347	723	438	50	1864	14.46	0.234979	1.65068	1.46342	1.86201	61.5375	54.5565	69.4157	1.76434e-238
chrX	-	15234364	15236140	CG9123	FBtr0074019	CG9123-RA	CG9123-RA	15236087	15236137	528	23	50	894	10.56	0.0257271	22.9565	14.8919	35.7075	410.463	266.267	638.45	3.4603e-238
chr2L	+	21261169	21262287	CG8674	FBtr0081482	l(2)k14505-RA	CG8674-RA	21261234	21261284	981	982	50	918	19.62	1.06972	0.998982	0.91349	1.09247	18.3413	16.7717	20.0578	4.51575e-238
chrX	+	5324588	5326494	CG15784	FBtr0070777	CG15784-RA	CG15784-RA	5324615	5324665	1096	2624	50	1683	21.92	1.55912	0.417683	0.389004	0.448467	14.0592	13.0939	15.0954	1.2588e-237
chr3R	+	14014808	14016987	CG7957	FBtr0083558	MED17-RA	CG7957-RA	14014824	14014874	882	1248	50	1979	17.64	0.630622	0.706731	0.647737	0.771087	27.9724	25.6374	30.5196	2.29811e-237
chr3R	+	1486410	1491168	CG1109	FBtr0078714	CG1109-RB	CG1109-RB	1486434	1486484	882	2371	50	4557	17.64	0.520298	0.371995	0.344057	0.402191	33.9036	31.3573	36.6557	2.40608e-237
chr3R	-	20866149	20870867	CG42283	FBtr0299662	5PtaseI-RF	CG42283-RF	20870776	20870826	812	1473	50	4518	16.24	0.326029	0.551256	0.505522	0.601113	49.8115	45.679	54.3166	3.1122e-237
chr3L	+	11675140	11676905	CG10415	FBtr0076108	TfIIEalpha-RA	CG10415-RA	11675164	11675214	917	1231	50	1565	18.34	0.786581	0.744923	0.683244	0.81216	23.3161	21.3855	25.4206	8.91313e-237
chr3R	+	10712182	10714868	CG33332	FBtr0082999	CG33332-RA	CG33332-RA	10712193	10712243	780	827	50	2486	15.6	0.332663	0.943168	0.854238	1.04135	46.8943	42.4727	51.7761	2.48123e-236
chr3R	-	12200148	12229412	CG6993	FBtr0300195	ss-RB	CG6993-RB	12229347	12229397	514	107	50	28972	10.28	0.00369322	4.80374	3.8816	5.94962	2783.48	2249.16	3447.45	9.53851e-236
chrX	+	13106390	13108014	CG1591	FBtr0073730	REG-RA	CG1591-RA	13106427	13106477	985	1543	50	1424	19.7	1.08357	0.638367	0.588844	0.692045	18.1807	16.7703	19.7094	1.0168e-235
chrX	+	10662679	10665736	CG1826	FBtr0071497	CG1826-RA	CG1826-RA	10662672	10662722	885	1722	50	2823	17.7	0.609989	0.513937	0.473519	0.557793	29.0169	26.7349	31.493	1.30832e-235
chr2R	+	20453094	20455605	CG11416	FBtr0072308	uri-RA	CG11416-RA	20453118	20453168	781	821	50	2311	15.62	0.355257	0.951279	0.86146	1.05046	43.9681	39.8167	48.5523	1.43668e-234
chr3R	+	1293541	1295288	CG12162	FBtr0078681	CG12162-RB	CG12162-RB	1293575	1293625	775	593	50	1547	15.5	0.383323	1.30691	1.1727	1.45652	40.4359	36.2833	45.0647	3.04133e-234
chrX	-	15894167	15899803	CG9209	FBtr0074143	vap-RD	CG9209-RD	15899727	15899777	840	2201	50	5423	16.8	0.405864	0.381645	0.352195	0.413545	41.3932	38.1991	44.8531	3.20471e-234
chr2L	+	8311502	8317017	CG7806	FBtr0079600	CG7806-RA	CG7806-RA	8311499	8311549	790	1485	50	5315	15.8	0.279398	0.531987	0.48753	0.580482	56.5502	51.8245	61.7052	3.75118e-234
chr2R	+	482798	496995	CG17484	FBtr0111114	p120ctn-RA	CG17484-RA	482841	482891	855	4609	50	12756	17.1	0.36132	0.185507	0.17233	0.199683	47.3264	43.9649	50.9432	1.71929e-233
chr4	-	457577	464519	CG2041	FBtr0089111	lgs-RA	CG2041-RA	464397	464447	832	2533	50	6742	16.64	0.375705	0.328464	0.30348	0.355494	44.2901	40.9212	47.9348	3.69822e-232
chr2L	-	22959601	22961067	CG17540	FBtr0111240	Spf45-RB	CG17540-RB	22960996	22961046	1092	2096	50	1266	21.84	1.65561	0.520992	0.48391	0.560907	13.1915	12.2526	14.2022	3.70232e-232
chr2R	-	8079872	8086347	CG8858	FBtr0088008	CG8858-RA	CG8858-RA	8086296	8086346	802	1942	50	6275	16.04	0.309482	0.412976	0.38003	0.448765	51.8285	47.6937	56.3201	1.41594e-231
chrX	+	15957775	15964337	CG14948	FBtr0074206	dpr18-RA	CG14948-RA	15957796	15957846	417	5	50	6346	8.34	0.000787898	83.4	33.4123	227.828	10585.1	4240.68	28915.9	3.98533e-231
chr3L	-	14621260	14625177	CG4879	FBtr0100362	RecQ5-RC	CG4879-RC	14625101	14625151	730	817	50	3655	14.6	0.223529	0.893513	0.807611	0.988544	65.3158	59.0364	72.2626	7.08584e-231
chr3R	+	16960010	16963938	CG5798	FBtr0084016	CG5798-RA	CG5798-RA	16960043	16960093	798	1370	50	3728	15.96	0.367489	0.582482	0.533278	0.636211	43.4298	39.7612	47.4359	2.50345e-230
chr2L	+	12056352	12057416	CG5317	FBtr0080296	CG5317-RA	CG5317-RA	12056374	12056424	1168	1845	50	864	23.36	2.13542	0.633062	0.587921	0.681661	10.9393	10.1593	11.7791	2.92709e-230
chr2R	+	5001813	5003542	CG8069	FBtr0088569	Phax-RB	CG8069-RB	5001817	5001867	868	1047	50	1529	17.36	0.684761	0.829035	0.756925	0.908007	25.3519	23.1468	27.7668	3.12215e-230
chr2L	-	14975747	14997556	CG4482	FBtr0111016	mol-RE	CG4482-RE	14997490	14997540	412	7	50	14055	8.24	0.000498043	58.8571	27.0469	135.24	16544.7	7602.89	38016	3.62988e-230
chr2R	-	5958476	5963130	CG1371	FBtr0088428	CG1371-RA	CG1371-RA	5963072	5963122	847	2151	50	4454	16.94	0.482937	0.39377	0.363379	0.426692	35.0771	32.3698	38.0097	6.92454e-230
chr2R	+	5032808	5036019	CG30344	FBtr0088583	CG30344-RA	CG30344-RA	5032809	5032859	854	1715	50	3011	17.08	0.569578	0.497959	0.458319	0.541014	29.9871	27.6	32.5799	4.72033e-229
chr2R	+	13024747	13026337	CG11395	FBtr0086987	CG11395-RA	CG11395-RA	13024756	13024806	686	308	50	1330	13.72	0.231579	2.22727	1.94285	2.55365	59.2455	51.6798	67.927	5.09801e-229
chrX	+	3684150	3686510	CG2947	FBtr0070598	CG2947-RA	CG2947-RA	3684129	3684179	518	13	23	280	22.5217	0.0464286	39.8462	22.4735	72.176	485.084	273.591	878.664	3.10537e-228
chr2L	+	8366050	8370085	CG17291	FBtr0005088	Pp2A-29B-RA	CG17291-RA	8366076	8366126	992	4220	50	3835	19.84	1.10039	0.235071	0.219227	0.252053	18.03	16.8147	19.3325	3.46537e-228
chr2R	+	1541196	1543453	CG1344	FBtr0086034	CG1344-RA	CG1344-RA	1541223	1541273	1015	2653	50	2053	20.3	1.29226	0.382586	0.355647	0.411556	15.709	14.6029	16.8985	1.06767e-227
chr2L	+	18590897	18595431	CG15160	FBtr0081070	CG15160-RA	CG15160-RA	18590938	18590988	825	1909	50	4331	16.5	0.440776	0.432163	0.397933	0.469325	37.434	34.4689	40.653	1.85191e-227
chr2L	+	5055185	5056000	CG5825	FBtr0079011	His3.3A-RB	CG5825-RB	5055214	5055264	907	546	49	592	18.5102	0.922297	1.66117	1.49177	1.84989	20.0697	18.023	22.3497	2.44263e-227
chr2L	+	9700853	9705829	CG3959	FBtr0079847	pelo-RA	CG3959-RA	9700871	9700921	768	1376	50	4773	15.36	0.288288	0.55814	0.510468	0.610247	53.28	48.7293	58.2542	9.46746e-227
chr3R	+	20344040	20347065	CG6593	FBtr0084642	Pp1alpha-96A-RA	CG6593-RA	20344043	20344093	845	1597	50	2807	16.9	0.568935	0.529117	0.486356	0.575624	29.7046	27.304	32.3155	9.82504e-227
chr2L	+	10388108	10392786	CG5102	FBtr0080008	da-RA	CG5102-RA	10388124	10388174	907	3281	50	4473	18.14	0.733512	0.27644	0.256663	0.297732	24.7303	22.9611	26.6351	1.66437e-226
chr2L	+	22239943	22240881	CG3262	FBtr0299874	CG3262-RC	CG3262-RC	22239960	22240010	1200	1775	50	738	24	2.40515	0.676056	0.627875	0.727928	9.97859	9.26743	10.7442	4.71479e-226
chr2R	+	4990752	4994301	CG8075	FBtr0088566	Vang-RA	CG8075-RA	4990770	4990820	820	1597	50	3347	16.4	0.477144	0.513463	0.471568	0.559065	34.3712	31.5668	37.4238	1.26612e-225
chr3L	+	16567778	16569581	CG4143	FBtr0075393	mbf1-RA	CG4143-RA	16567778	16567828	1025	2248	50	1603	20.5	1.40237	0.455961	0.423196	0.491253	14.6181	13.5677	15.7496	2.02701e-225
chr2R	-	9707129	9712054	CG6315	FBtr0087647	fl(2)d-RA	CG6315-RA	9711971	9712021	925	3829	50	4676	18.5	0.818862	0.241577	0.224688	0.259729	22.5923	21.0128	24.2898	2.55698e-225
chrX	-	11600590	11603958	CG2448	FBtr0073620	FucT6-RA	CG2448-RA	11603900	11603950	757	1014	50	3162	15.14	0.320683	0.746548	0.678707	0.821157	47.2117	42.9215	51.93	3.13153e-225
chr3R	+	17861449	17864114	CG6375	FBtr0084175	pit-RA	CG6375-RA	17861463	17861513	877	1740	50	2465	17.54	0.705882	0.504023	0.464336	0.547089	24.8483	22.8918	26.9715	4.34515e-225
chr2L	+	21221314	21234035	CG8677	FBtr0081477	CG8677-RA	CG8677-RA	21221357	21221407	873	6484	50	12427	17.46	0.521767	0.134639	0.125372	0.144586	33.4632	31.16	35.9354	6.6337e-225
chr3R	-	18234285	18236610	CG13850	FBtr0084231	CG13850-RA	CG13850-RA	18236549	18236599	790	950	50	2125	15.8	0.447059	0.831579	0.755836	0.914903	35.3421	32.123	38.8834	8.23273e-225
chr2L	-	19129864	19131866	CG10687	FBtr0081162	Aats-asn-RA	CG10687-RA	19131860	19131910	1047	2735	50	1802	20.94	1.51776	0.382815	0.356263	0.411339	13.7967	12.8397	14.8246	9.6786e-225
chr3R	+	5385497	5387255	CG8208	FBtr0082069	MBD-like-RA	CG8208-RA	5385521	5385571	785	735	50	1556	15.7	0.472365	1.06803	0.964584	1.18257	33.237	30.0179	36.8015	1.87829e-224
chr3R	-	25997160	26000260	CG2184	FBtr0089746	Mlc2-RB	CG2184-RB	26000190	26000240	457	30	50	2900	9.14	0.0103448	15.2333	10.395	22.4565	883.533	602.911	1302.48	2.94699e-223
chrX	-	5764872	5767359	CG3033	FBtr0070830	CG3033-RA	CG3033-RA	5767270	5767320	833	1341	50	2287	16.66	0.586358	0.621178	0.56918	0.677913	28.4127	26.0343	31.0078	3.13008e-223
chr3R	-	7411420	7415875	CG6791	FBtr0082458	CG6791-RB	CG6791-RB	7415808	7415858	840	2271	50	4252	16.8	0.534102	0.369881	0.341457	0.400659	31.4547	29.0375	34.0721	1.02011e-222
chr2L	+	15039496	15043335	CG3497	FBtr0080700	Su(H)-RA	CG3497-RA	15039557	15039607	757	1160	50	3596	15.14	0.322581	0.652586	0.594843	0.71592	46.934	42.7811	51.489	2.41735e-222
chr3L	+	12738450	12739870	CG32109	FBtr0075918	CG32109-RA	CG32109-RA	12738537	12738587	665	278	50	1220	13.3	0.227869	2.39209	2.07471	2.75842	58.3669	50.623	67.3055	2.58436e-222
chr2R	-	3562867	3563857	CG1406	FBtr0088941	U2A-RA	CG1406-RA	3563762	3563812	946	901	50	790	18.92	1.14051	1.04994	0.957384	1.15146	16.5891	15.1267	18.193	5.24604e-222
chrX	-	15748865	15751836	CG9045	FBtr0074169	Myb-RA	CG9045-RA	15751755	15751805	782	1168	50	2771	15.64	0.421508	0.669521	0.610913	0.733736	37.1048	33.8568	40.6637	6.943e-222
chr2L	+	1173015	1177500	CG4887	FBtr0077966	CG4887-RA	CG4887-RA	1173066	1173116	950	4266	50	4264	19	1.00047	0.222691	0.207437	0.23906	18.9911	17.6902	20.387	1.81769e-221
chr3R	-	53106	54924	CG18143	FBtr0078986	DhpD-RA	CG18143-RA	54859	54909	797	857	50	1618	15.94	0.529666	0.929988	0.84349	1.02535	30.0944	27.2953	33.1804	2.02093e-221
chr3R	+	6711263	6715160	CG4674	FBtr0082325	CG4674-RA	CG4674-RA	6711292	6711342	735	1041	50	3682	14.7	0.282727	0.706052	0.641703	0.776839	51.9937	47.255	57.2064	5.04592e-221
chr2R	+	16475076	16490342	CG13425	FBtr0301760	bl-RE	CG13425-RE	16475104	16475154	804	4668	50	14656	16.08	0.318504	0.172237	0.1597	0.18575	50.486	46.8113	54.4469	7.33714e-221
chr2R	-	15178610	15179696	CG15119	FBtr0086560	mip40-RA	CG15119-RA	15179607	15179657	778	465	50	886	15.56	0.524831	1.67312	1.4891	1.87997	29.6477	26.3869	33.3131	1.01026e-220
chr2R	-	20397285	20402814	CG4589	FBtr0072349	CG4589-RC	CG4589-RC	20402731	20402781	873	3499	50	5323	17.46	0.657336	0.2495	0.231503	0.268887	26.5618	24.6458	28.6257	1.06698e-220
chr3R	+	2176645	2179667	CG10295	FBtr0114607	Pak-RD	CG10295-RD	2176652	2176702	824	1583	50	2820	16.48	0.561348	0.520531	0.478064	0.566756	29.3579	26.9628	31.965	1.53456e-220
chr2L	+	9921701	9922752	CG4592	FBtr0079879	CG4592-RA	CG4592-RA	9921725	9921775	651	192	50	851	13.02	0.225617	3.39062	2.87774	3.99612	57.7084	48.9791	68.014	2.77085e-220
chr3R	+	3356478	3358873	CG2512	FBtr0081538	alphaTub84D-RA	CG2512-RA	3356499	3356549	828	1202	50	1916	16.56	0.627349	0.688852	0.629868	0.753347	26.3968	24.1365	28.8683	1.34165e-219
chr2R	+	18558270	18560717	CG12190	FBtr0071868	RYBP-RA	CG12190-RA	18558293	18558343	837	1432	50	2247	16.74	0.637294	0.584497	0.53622	0.637108	26.2673	24.0977	28.6316	1.49225e-219
chr2R	-	13558814	13560136	CG6459	FBtr0086892	CG6459-RA	CG6459-RA	13560033	13560083	1132	2399	50	1122	22.64	2.13815	0.471863	0.439383	0.506736	10.5886	9.85976	11.3712	1.67574e-219
chr2L	+	15009974	15011772	CG3688	FBtr0080696	l(2)35Bd-RA	CG3688-RA	15010074	15010124	843	1123	50	1598	16.86	0.702753	0.750668	0.68583	0.821624	23.9913	21.9191	26.2591	2.24545e-219
chr2R	-	14035969	14038914	CG5742	FBtr0086780	CG5742-RA	CG5742-RA	14038791	14038841	874	2084	50	2745	17.48	0.759199	0.419386	0.387223	0.454207	23.0243	21.2586	24.936	2.92487e-219
chr3R	+	8257083	8258279	CG5266	FBtr0082590	Pros25-RA	CG5266-RA	8257069	8257119	1038	1611	50	996	20.76	1.61747	0.64432	0.595504	0.697129	12.8349	11.8624	13.8868	3.21883e-219
chrX	+	2156909	2158858	CG3071	FBtr0070398	CG3071-RA	CG3071-RA	2156918	2156968	994	2373	50	1749	19.88	1.35678	0.418879	0.388706	0.451384	14.6524	13.5969	15.7894	1.05427e-218
chr3L	+	21825907	21829787	CG7421	FBtr0089580	Nopp140-RA	CG7421-RA	21825922	21825972	1055	5821	50	3576	21.1	1.6278	0.18124	0.16964	0.193629	12.9623	12.1327	13.8483	1.41595e-218
chr2L	-	20385293	20399394	CG10947	FBtr0081370	CG10947-RC	CG10947-RC	20399324	20399374	404	14	50	13881	8.08	0.00100857	28.8571	16.5761	51.2027	8011.32	4601.86	14214.9	2.12735e-218
chr3L	+	19995838	19997706	CG7668	FBtr0074904	CG7668-RA	CG7668-RA	19995865	19995915	890	1493	50	1667	17.8	0.895621	0.596115	0.548151	0.648264	19.8745	18.2753	21.6131	1.09486e-217
chr2L	+	20865217	20867311	CG9338	FBtr0081428	CG9338-RA	CG9338-RA	20865242	20865292	693	519	50	1893	13.86	0.274168	1.33526	1.18975	1.49861	50.5529	45.0438	56.7374	1.30392e-217
chr2L	-	1119178	1128939	CG4710	FBtr0077987	Pino-RB	CG4710-RB	1128869	1128919	817	4154	50	9545	16.34	0.435202	0.196678	0.182331	0.212146	37.5458	34.807	40.4987	2.16958e-217
chr2L	+	16680125	16682252	CG17161	FBtr0080884	grp-RB	CG17161-RB	16680081	16680131	1091	3690	50	1927	21.82	1.91489	0.295664	0.27619	0.316504	11.3949	10.6444	12.1981	2.67864e-217
chr3R	+	20895628	20896603	CG11839	FBtr0084766	CG11839-RA	CG11839-RA	20895652	20895702	846	612	50	775	16.92	0.789677	1.38235	1.24412	1.53598	21.4265	19.2839	23.8077	4.48876e-217
chr3L	+	4626748	4629467	CG7471	FBtr0073317	Rpd3-RA	CG7471-RA	4626740	4626790	876	2043	50	2518	17.52	0.811358	0.428781	0.39583	0.464464	21.5934	19.934	23.3904	1.89767e-216
chr2R	+	11998012	12004347	CG8421	FBtr0087219	Asph-RB	CG8421-RB	11998035	11998085	450	49	50	6135	9	0.00798696	9.18367	6.77806	12.4774	1126.84	831.668	1530.98	4.75496e-216
chr3L	+	13107373	13111188	CG11280	FBtr0075890	trn-RA	CG11280-RA	13107391	13107441	391	2	50	3615	7.82	0.00055325	195.5	48.2464	1132.84	14134.6	3488.22	81904.5	4.86584e-216
chr3R	-	572310	574755	CG9765	FBtr0089955	tacc-RA	CG9765-RA	574693	574743	739	837	50	2242	14.78	0.373327	0.882915	0.798758	0.975931	39.5899	35.8163	43.7607	5.26179e-216
chr3L	-	19163893	19228059	CG9739	FBtr0299586	fz2-RD	CG9739-RD	19227986	19228036	675	2039	50	62559	13.5	0.0325932	0.331045	0.303153	0.361486	414.196	379.299	452.285	6.27822e-216
chr3L	+	4003481	4006626	CG14985	FBtr0289977	CG14985-RB	CG14985-RB	4003498	4003548	773	1279	50	2945	15.46	0.434295	0.604378	0.552188	0.661486	35.5979	32.5239	38.9615	7.82704e-216
chr2L	+	10009398	10010207	CG4758	FBtr0079931	Trp1-RA	CG4758-RA	10009420	10009470	944	736	50	609	18.88	1.20854	1.28261	1.16341	1.41404	15.6222	14.1703	17.223	7.85394e-216
chr3R	-	15844304	15846892	CG4433	FBtr0083842	CG4433-RA	CG4433-RA	15846804	15846854	777	1126	50	2388	15.54	0.471524	0.690053	0.629103	0.756895	32.9569	30.046	36.1493	1.95339e-215
chr2L	-	10968312	10970225	CG33129	FBtr0080169	CG33129-RE	CG33129-RE	10970131	10970181	879	1509	50	1713	17.58	0.880911	0.582505	0.535547	0.633567	19.9566	18.3479	21.706	2.47458e-215
chr3R	-	7472862	7476418	CG42317	FBtr0300547	Csk-RI	CG42317-RI	7476347	7476397	733	1086	50	3339	14.66	0.325247	0.674954	0.613902	0.742062	45.0734	40.9964	49.5549	3.69661e-215
chr3R	+	21714340	21718999	CG17367	FBtr0084937	Lnk-RA	CG17367-RA	21714363	21714413	775	1781	50	4452	15.5	0.400045	0.435149	0.399586	0.473862	38.7456	35.5791	42.1927	4.77097e-215
chr2R	+	18303371	18306209	CG5821	FBtr0071828	qkr58E-2-RA	CG5821-RA	18303362	18303412	779	1263	50	2638	15.58	0.478772	0.616785	0.563525	0.675065	32.5416	29.7316	35.6164	5.43217e-215
chr3R	-	6228683	6233016	CG6325	FBtr0082260	CG6325-RA	CG6325-RA	6232934	6232984	749	1422	50	4133	14.98	0.34406	0.526723	0.481633	0.576018	43.5389	39.8118	47.6137	5.89819e-215
chr2L	-	566366	568116	CG2863	FBtr0078075	Nle-RA	CG2863-RA	568013	568063	858	1263	50	1550	17.16	0.814839	0.679335	0.622313	0.741569	21.0594	19.2917	22.9886	2.64867e-214
chr2L	+	5542562	5546642	CG6944	FBtr0079100	Lam-RA	CG6944-RA	5542572	5542622	896	3387	50	3871	17.92	0.874968	0.264541	0.245589	0.284946	20.4808	19.0135	22.0605	3.59123e-214
chr3R	-	17055552	17062896	CG3331	FBtr0084106	e-RA	CG3331-RA	17062835	17062885	392	9	50	7144	7.84	0.0012598	43.5556	21.8838	89.9754	6223.22	3126.76	12855.7	7.64277e-214
chr2L	+	8515119	8516756	CG13089	FBtr0079682	CG13089-RA	CG13089-RA	8515139	8515189	799	889	50	1437	15.98	0.61865	0.898763	0.815922	0.990008	25.8304	23.4496	28.4528	9.24562e-214
chr3R	+	16934184	16936554	CG5760	FBtr0084009	rtet-RA	CG5760-RA	16934218	16934268	662	492	50	2170	13.24	0.226728	1.34553	1.19534	1.51463	58.3959	51.8778	65.735	9.48199e-214
chr2R	-	8821739	8824055	CG13322	FBtr0087805	CG13322-RA	CG13322-RA	8823962	8824012	819	1357	50	2116	16.38	0.641304	0.603537	0.552868	0.658836	25.5417	23.3974	27.8819	1.32971e-213
chr2L	+	20758153	20767523	CG1768	FBtr0081410	dia-RA	CG1768-RA	20758190	20758240	785	3436	50	9163	15.7	0.374986	0.228463	0.211254	0.247066	41.8682	38.7143	45.2772	1.84174e-213
chr2L	-	15274230	15275090	CG15261	FBtr0080746	UK114-RA	CG15261-RA	15274990	15275040	606	114	50	660	12.12	0.172727	5.31579	4.3322	6.52744	70.1684	57.185	86.1623	3.12942e-213
chr2R	+	10763340	10765159	CG10242	FBtr0087452	Cyp6a23-RA	CG10242-RA	10763358	10763408	688	472	50	1535	13.76	0.307492	1.45763	1.2943	1.64163	44.7492	39.735	50.3981	3.87022e-213
chr2L	-	8316889	8319907	CG7795	FBtr0301169	CG7795-RC	CG7795-RC	8319836	8319886	778	1358	50	2818	15.56	0.481902	0.572901	0.524053	0.626288	32.2887	29.5356	35.2976	1.43757e-212
chrX	-	10643110	10651699	CG11556	FBtr0301558	Rph-RB	CG11556-RB	10651624	10651674	500	153	50	8354	10	0.0183146	3.26797	2.71631	3.93332	546.013	453.842	657.179	1.57531e-212
chr2R	-	11450201	11453307	CG8195	FBtr0087353	CG8195-RA	CG8195-RA	11453215	11453265	653	552	50	2906	13.06	0.189952	1.18297	1.05454	1.32707	68.7543	61.2898	77.1291	1.88153e-212
chrX	+	18551847	18555263	CG6551	FBtr0074602	fu-RA	CG6551-RA	18551832	18551882	722	1038	50	3216	14.44	0.322761	0.695568	0.631817	0.765737	44.739	40.6385	49.2522	2.79362e-212
chr3L	+	18865848	18871352	CG6850	FBtr0075064	Ugt-RA	CG6850-RA	18865888	18865938	856	3666	50	5304	17.12	0.691176	0.233497	0.216599	0.251705	24.7694	22.9768	26.7008	2.91683e-212
chr3L	+	1502723	1516967	CG1009	FBtr0072697	Psa-RD	CG1009-RD	1502784	1502834	861	4590	50	6531	17.22	0.702802	0.187582	0.174292	0.201878	24.5019	22.766	26.3693	1.26575e-211
chr2R	-	19310363	19313507	CG9815	FBtr0113111	CG9815-RB	CG9815-RB	19313436	19313486	467	64	50	2937	9.34	0.0217909	7.29688	5.57869	9.56151	428.618	327.692	561.643	1.6371e-211
chrX	-	10357851	10367619	CG17255	FBtr0071460	CG17255-RA	CG17255-RA	10367547	10367597	917	8824	50	9446	18.34	0.934152	0.103921	0.0970303	0.111298	19.6328	18.331	21.0263	2.07491e-211
chr3L	-	11705329	11708382	CG14132	FBtr0113334	CG14132-RB	CG14132-RB	11708319	11708369	395	6	50	2837	7.9	0.00211491	65.8333	28.4727	163.022	3735.38	1615.54	9249.88	3.86616e-211
chr3L	+	21328342	21331332	CG7338	FBtr0078342	CG7338-RA	CG7338-RA	21328348	21328398	851	2120	50	2790	17.02	0.759857	0.401415	0.370422	0.434989	22.399	20.6695	24.2724	5.18857e-211
chrX	+	11348876	11350656	CG1745	FBtr0073500	HP5-RA	CG1745-RA	11348867	11348917	721	627	50	1580	14.42	0.396835	1.14992	1.03172	1.28167	36.3375	32.6025	40.5008	6.54837e-211
chr2L	-	1170752	1172641	CG5118	FBtr0077979	CG5118-RA	CG5118-RA	1172574	1172624	1185	4510	50	1689	23.7	2.67022	0.262749	0.246334	0.280253	8.87568	8.32116	9.46695	1.10155e-210
chr3R	+	16927943	16930835	CG5745	FBtr0084008	CG5745-RA	CG5745-RA	16927968	16928018	780	1404	50	2691	15.6	0.521739	0.555556	0.508497	0.606954	29.9	27.3673	32.6662	3.65718e-210
chrX	+	2482538	2486006	CG9659	FBtr0070439	egh-RC	CG9659-RC	2482610	2482660	764	1458	50	3236	15.28	0.450556	0.524005	0.479614	0.57249	33.9136	31.0406	37.0516	3.98754e-210
chr2L	+	19538429	19539910	CG13082	FBtr0081251	CG13082-RA	CG13082-RA	19538449	19538499	526	94	50	1281	10.52	0.0733802	5.59574	4.4691	7.01329	143.363	114.498	179.68	5.39833e-210
chr3R	-	21875451	21877968	CG6095	FBtr0084978	exo84-RB	CG6095-RB	21877898	21877948	777	1222	50	2317	15.54	0.527406	0.635843	0.580557	0.696379	29.465	26.903	32.2702	1.03339e-209
chr2L	-	3146484	3159631	CG12399	FBtr0077616	Mad-RA	CG12399-RA	3159559	3159609	834	7368	50	12917	16.68	0.570411	0.113192	0.1053	0.121672	29.2421	27.2031	31.4327	3.09114e-209
chr2L	-	6332876	6338421	CG9493	FBtr0079284	Pez-RA	CG9493-RA	6338354	6338404	717	1487	50	5335	14.34	0.278725	0.482179	0.44062	0.527641	51.4485	47.0141	56.2993	1.28197e-208
chr3R	-	11053327	11055077	CG6563	FBtr0083134	Art3-RA	CG6563-RA	11055003	11055053	881	1544	50	1550	17.62	0.996129	0.570596	0.524816	0.620356	17.6885	16.2693	19.231	4.21776e-208
chrX	+	7955705	7964270	CG1560	FBtr0071105	mys-RA	CG1560-RA	7955735	7955785	928	8898	50	8343	18.56	1.06652	0.104293	0.0974165	0.111651	17.4023	16.2549	18.6302	8.25253e-208
chrX	-	11794470	11799363	CG1559	FBtr0073596	Upf1-RA	CG1559-RA	11799312	11799362	777	2230	50	4693	15.54	0.475176	0.34843	0.320835	0.378386	32.7037	30.1136	35.5153	2.8704e-207
chrX	+	11263708	11266910	CG1725	FBtr0073483	dlg1-RC	CG1725-RC	11263725	11263775	479	89	50	2957	9.58	0.0300981	5.38202	4.26812	6.79382	318.293	252.417	401.786	3.1114e-207
chr3R	-	7256462	7257290	CG6764	FBtr0082403	CG6764-RA	CG6764-RA	7257223	7257273	1155	1601	50	628	23.1	2.54936	0.721424	0.668362	0.778692	9.06109	8.39462	9.78037	5.67045e-206
chr3L	+	17647719	17648750	CG7484	FBtr0075184	CG7484-RB	CG7484-RB	17647737	17647787	835	728	50	831	16.7	0.876053	1.14698	1.03718	1.26841	19.0628	17.2379	21.081	8.87043e-206
chr3R	+	14061916	14065326	CG31240	FBtr0083564	repo-RA	CG31240-RA	14061928	14061978	374	4	36	3169	10.3889	0.00126223	93.5	33.782	293.532	8230.6	2973.75	25839	5.98475e-205
chr3L	+	1329954	1331633	CG9160	FBtr0072677	mtacp1-RB	CG9160-RB	1329998	1330048	1006	2489	50	1479	20.12	1.68289	0.404178	0.37538	0.435177	11.9556	11.1037	12.8725	9.34251e-205
chr3R	+	21299233	21301479	CG5127	FBtr0084835	Vps33B-RA	CG5127-RA	21299239	21299289	658	545	50	2046	13.16	0.266373	1.20734	1.07605	1.35468	49.4043	44.0318	55.4334	9.45864e-205
chr2R	-	13604148	13606851	CG6424	FBtr0086886	CG6424-RA	CG6424-RA	13606787	13606837	1335	9884	50	2503	26.7	3.94886	0.135067	0.12751	0.143069	6.76144	6.38314	7.16204	1.60222e-204
chr3R	-	1284285	1290454	CG2087	FBtr0078770	PEK-RA	CG2087-RA	1290379	1290429	820	3820	50	5969	16.4	0.639973	0.21466	0.198915	0.231642	25.6261	23.7465	27.6534	2.14646e-204
chr2L	-	19502334	19508710	CG10188	FBtr0081283	CG10188-RA	CG10188-RA	19508681	19508731	761	2545	50	6004	15.22	0.423884	0.299018	0.275524	0.324502	35.906	33.0849	38.9662	4.33117e-204
chr2RHet	+	2901803	2903663	CG10837	FBtr0113679	eIF-4B-RE	CG10837-RE	2901823	2901873	885	1758	50	1660	17.7	1.05904	0.503413	0.463956	0.546213	16.7133	15.4033	18.1343	4.62415e-204
chr3L	+	11702120	11703670	CG42631	FBtr0302272	mtTFB1-RA	CG42631-RA	11702139	11702189	786	918	50	1350	15.72	0.68	0.856209	0.777527	0.942845	23.1176	20.9932	25.4568	7.94654e-204
chr3R	+	15705489	15711758	CG4720	FBtr0083819	Pk92B-RB	CG4720-RB	15705501	15705551	706	1635	50	6069	14.12	0.269402	0.431804	0.394928	0.472107	52.4124	47.9364	57.3043	8.00609e-204
chr3R	-	17267314	17272067	CG6545	FBtr0084091	lbe-RA	CG6545-RA	17271998	17272048	374	5	50	4547	7.48	0.00109963	74.8	29.9453	204.468	6802.31	2723.23	18594.4	1.15078e-203
chrX	-	17545181	17546569	CG32555	FBtr0074481	RhoGAPp190-RB	CG32555-RB	17546499	17546549	649	344	50	1188	12.98	0.289562	1.88663	1.65201	2.15476	44.8263	39.2517	51.1972	1.70037e-203
chr2R	+	20050014	20061150	CG3328	FBtr0072257	CG3328-RA	CG3328-RA	20050037	20050087	427	58	50	10930	8.54	0.0053065	7.36207	5.55204	9.78269	1609.35	1213.68	2138.5	2.02174e-203
chr2R	-	8521668	8523583	CG33672	FBtr0091651	CG33672-RA	CG33672-RA	8523511	8523561	806	1257	50	1715	16.12	0.732945	0.641209	0.586348	0.701189	21.9935	20.1117	24.0508	3.04132e-203
chr2R	-	2608606	2628174	CG9432	FBtr0086137	l(2)01289-RB	CG9432-RB	2628099	2628149	424	60	50	19352	8.48	0.00310045	7.06667	5.35129	9.35046	2735.08	2071.16	3619	3.10838e-203
chr3L	+	20341457	20346229	CG5605	FBtr0078177	eRF1-RA	CG5605-RA	20341487	20341537	850	3669	50	4547	17	0.806906	0.231671	0.21486	0.249789	21.0681	19.5393	22.7158	4.15314e-203
chr3R	+	18273850	18285012	CG34376	FBtr0112608	CG34376-RA	CG34376-RA	18273866	18273916	722	2470	50	8398	14.44	0.294118	0.292308	0.268807	0.31785	49.096	45.1489	53.386	7.58935e-203
chr3R	-	4385880	4387464	CG31453	FBtr0081898	pch2-RA	CG31453-RA	4387377	4387427	835	1209	50	1384	16.7	0.873555	0.690653	0.631725	0.755067	19.1173	17.4861	20.9003	8.09612e-203
chr4	-	331558	334533	CG2177	FBtr0089132	CG2177-RA	CG2177-RA	334451	334501	860	2548	50	2765	17.2	0.921519	0.33752	0.312172	0.364914	18.6648	17.2631	20.1797	3.11326e-202
chrX	+	1834342	1835574	CG3587	FBtr0070321	CG3587-RA	CG3587-RA	1834364	1834414	677	385	50	1032	13.54	0.373062	1.75844	1.54867	1.99676	36.2942	31.9646	41.2132	5.66206e-202
chrX	+	19577855	19581273	CG14224	FBtr0074750	Ubqn-RA	CG14224-RA	19577876	19577926	813	2247	50	3178	16.26	0.707048	0.361816	0.333648	0.392349	22.997	21.2067	24.9377	6.1214e-202
chr2L	-	11100959	11106609	CG6192	FBtr0080230	Reps-RA	CG6192-RA	11106560	11106610	736	2093	50	5449	14.72	0.384107	0.351648	0.323024	0.382795	38.3226	35.2032	41.717	1.29123e-201
[truncated: 7,447 more rows]

## Sheet: BEAF_PauseIndex
chr	strand	start	end	Gene	FB	name	CG_number	BEAF_pausing_region_start	BEAF_pausing_region_end	BEAF_pr_counts	BEAF_gb_counts	BEAF_pr_map	BEAF_gb_map	BEAF_pr_density	BEAF_gb_density	BEAF_pause_index	BEAF_pause_index_CI_low	BEAF_pause_index_CI_high	BEAF_pause_index_scaled	BEAF_pause_index_CI_low_scaled	BEAF_pause_index_CI_high_scaled	Bf_pVal_Alt	Pause Index is Pr counts/GB counts; PI scaled is Pr density/GB density
chr2L	+	7307161	7308940	CG4889	FBtr0079432	wg-RA	CG4889-RA	7307182	7307232	766	4	50	1569	15.32	0.00254939	191.5	69.4157	599.456	6009.27	2178.26	18810.9	0
chr3L	+	11129138	11143735	CG32082	FBtr0076216	CG32082-RA	CG32082-RA	11129157	11129207	8222	28	50	14384	164.44	0.00194661	293.643	200.112	433.836	84475.2	57568.1	124806	0
chr3R	+	5700403	5754489	CG34360	FBtr0114582	CG34360-RD	CG34360-RD	5700422	5700472	58126	547	50	53624	1162.52	0.0102007	106.263	97.5988	115.706	113965	104673	124092	0
chr2L	+	11210681	11234685	CG4807	FBtr0300473	ab-RD	CG4807-RD	11210699	11210749	11053	30	50	20159	221.06	0.00148817	368.433	254.461	536.74	148545	102593	216403	0
chr2R	+	17759547	17769888	CG34368	FBtr0112593	Fili-RC	CG34368-RC	17759554	17759604	8463	33	50	10132	169.26	0.00325701	256.455	180.217	366.888	51967.9	36519.2	74346.2	0
chr2L	-	7258348	7277168	CG4698	FBtr0089291	Wnt4-RA	CG4698-RA	7277096	7277146	3414	13	50	18590	68.28	0.000699301	262.615	149.08	472.734	97640.4	55427.8	175762	0
chrX	-	6944504	6960101	CG12541	FBtr0300760	CG12541-RD	CG12541-RD	6960026	6960076	7206	44	50	15369	144.12	0.00286291	163.773	120.717	222.95	50340.5	37106	68530.5	0
chr3L	+	14267447	14322303	CG17697	FBtr0075742	fz-RB	CG17697-RB	14267468	14267518	26605	543	50	49367	532.1	0.0109993	48.9963	44.966	53.3921	48376	44396.7	52716.1	0
chr2L	-	6397399	6411325	CG42368	FBtr0299967	CG42368-RA	CG42368-RA	6411245	6411295	13982	56	50	13722	279.64	0.00408104	249.679	190.702	327.678	68521.8	52336.2	89927.9	0
chr2R	+	18270641	18281527	CG13506	FBtr0071822	CG13506-RA	CG13506-RA	18270660	18270710	4267	14	50	10670	85.34	0.00131209	304.786	176.684	536.042	65041.3	37704.3	114391	0
chrX	-	14498045	14547862	CG18657	FBtr0073942	NetA-RA	CG18657-RA	14547785	14547835	11946	152	50	43089	238.92	0.00352758	78.5921	66.7792	92.5436	67729.1	57549	79752.2	0
chr3L	+	18132504	18138520	CG13695	FBtr0075126	gk-RB	CG13695-RB	18132524	18132574	6931	13	50	5814	138.62	0.00223598	533.154	302.836	959.183	61995.1	35213.8	111534	0
chr2R	+	6306229	6307278	CG11765	FBtr0088259	Prx2540-2-RA	CG11765-RA	6306259	6306309	4378	0	12	232	364.833	0	NA	913.94	48165.5	NA	17669.5	931200	0
chr3L	+	13470643	13473379	CG32130	FBtr0075806	stv-RA	CG32130-RA	13470667	13470717	1310	5	50	2507	26.2	0.00199442	262	105.414	712.944	13136.7	5285.44	35747	0
chr3R	-	19485916	19495377	CG31145	FBtr0290056	CG31145-RC	CG31145-RC	19495300	19495350	31505	151	50	9255	630.1	0.0163155	208.642	177.301	245.655	38619.7	32818.5	45470.8	0
chr2R	-	15199898	15212995	CG9811	FBtr0301531	Rgk1-RB	CG9811-RB	15212928	15212978	2469	30	50	12860	49.38	0.00233281	82.3	56.7372	120.112	21167.6	14592.8	30892.8	0
chr2R	-	9155302	9183429	CG32843	FBtr0087755	Dh31-R1-RA	CG32843-RA	9183352	9183402	3733	75	50	27862	74.66	0.00269184	49.7733	39.3838	62.9999	27735.7	21946.2	35106	0
chr2R	+	21114141	21117057	CG3340	FBtr0072449	Kr-RA	CG3340-RA	21114161	21114211	4854	8	50	2716	97.08	0.00294551	606.75	294.897	1305.71	32958.7	16018.8	70926.1	0
chr2L	-	5859762	5879495	CG8965	FBtr0079158	CG8965-RA	CG8965-RA	5879422	5879472	5607	30	50	19519	112.14	0.00153696	186.9	129.018	272.416	72962	50365.9	106346	0
chr2L	-	9579788	9581739	CG12245	FBtr0079855	gcm-RA	CG12245-RA	9581668	9581718	3801	8	50	1751	76.02	0.00456882	475.125	230.881	1022.63	16638.9	8085.46	35812.6	0
chr3R	+	17959561	18037267	CG31163	FBtr0301028	SKIP-RE	CG31163-RE	17959582	17959632	5841	266	50	77150	116.82	0.00344783	21.9586	19.3851	24.8794	33882.2	29911.2	38388.9	0
chrX	+	664061	671680	CG16785	FBtr0070138	fz3-RA	CG16785-RA	664082	664132	1882	17	50	7369	37.64	0.00230696	110.706	67.4353	184.379	16315.8	9938.62	27173.8	0
chr2R	+	20702344	20722125	CG3629	FBtr0072378	Dll-RB	CG3629-RB	20702367	20702417	2195	8	50	19539	43.9	0.000409438	274.375	133.247	590.893	107220	52070.2	230909	0
chr2R	+	20181625	20182773	CG3394	FBtr0072268	CG3394-RA	CG3394-RA	20181649	20181699	56657	36	50	946	1133.14	0.038055	1573.81	1123.65	2214.62	29776.4	21259.4	41900.6	0
chr3L	-	1140449	1177274	CG9102	FBtr0072639	bab2-RA	CG9102-RA	1177203	1177253	32680	1261	50	27412	653.6	0.0460018	25.9159	24.4888	27.4268	14208.2	13425.7	15036.5	0
chr2R	+	10195648	10219739	CG34379	FBtr0112614	Shroom-RD	CG34379-RD	10195668	10195718	11853	221	50	23784	237.06	0.00929196	53.6335	46.8547	61.4114	25512.4	22287.9	29212.2	0
chr2R	+	8361929	8374698	CG12370	FBtr0113075	CG12370-RB	CG12370-RB	8361964	8362014	6109	65	50	10850	122.18	0.00599078	93.9846	73.1502	120.983	20394.7	15873.6	26253.4	0
chr3R	+	14809750	14848160	CG31043	FBtr0112924	gukh-RD	CG31043-RD	14809773	14809823	15246	631	50	38165	304.92	0.0165335	24.1616	22.2952	26.186	18442.6	17017.9	19987.8	0
chr3R	-	3335065	3341390	CG1121	FBtr0081553	alpha-Est8-RA	CG1121-RA	3341312	3341362	6389	35	50	6118	127.78	0.00572082	182.543	129.585	258.397	22335.9	15856	31617.4	0
chr2R	+	18131469	18158275	CG5799	FBtr0071775	dve-RA	CG5799-RA	18131491	18131541	1124	29	50	26467	22.48	0.0010957	38.7586	26.4764	57.102	20516.5	14015	30226.4	0
chr2R	-	11111061	11129094	CG33466	FBtr0087398	Fs-RA	CG33466-RA	11129022	11129072	6161	88	50	15308	123.22	0.00574863	70.0114	56.456	86.9261	21434.7	17284.6	26613.3	0
chrX	+	4979763	5025781	CG6775	FBtr0110993	rg-RC	CG6775-RC	4979796	4979846	1449	37	50	37823	28.98	0.000978241	39.1622	27.971	55.074	29624.6	21158.9	41661.3	0
chrX	+	4511602	4520256	CG12212	FBtr0070680	peb-RA	CG12212-RA	4511625	4511675	7051	81	50	8396	141.02	0.00964745	87.0494	69.5695	109.07	14617.3	11682.1	18315.1	0
chr2R	+	19520135	19542343	CG5403	FBtr0072073	retn-RB	CG5403-RB	19520153	19520203	1267	16	50	21832	25.34	0.000732869	79.1875	47.4492	134.254	34576.4	20718.2	58620.7	0
chr3L	-	21467135	21469579	CG5069	FBtr0078395	croc-RA	CG5069-RA	21469505	21469555	356	2	50	2240	7.12	0.000892857	178	43.9077	1031.81	7974.4	1967.06	46225	8.82458e-192
chr2L	+	10544884	10567140	CG31721	FBtr0080096	Trim9-RA	CG31721-RA	10544903	10544953	1737	54	50	22029	34.74	0.00245131	32.1667	24.3519	42.5953	14172	10729	18766.6	0
chrX	+	15569511	15571770	CG12708	FBtr0074052	CG12708-RA	CG12708-RA	15569531	15569581	1037	1	50	1469	20.74	0.000680735	1037	159.439	19883.2	30467.1	4684.32	584168	0
chr3L	-	15715428	15721522	CG17943	FBtr0075579	comm-RA	CG17943-RA	15721453	15721503	4736	26	50	5883	94.72	0.00441951	182.154	122.264	273.454	21432.2	14385.5	32174.6	0
chr3R	+	25382110	25391007	CG1897	FBtr0085441	Dr-RA	CG1897-RA	25382131	25382181	701	6	50	8604	14.02	0.00069735	116.833	50.6877	288.482	20104.7	8722.34	49642	0
chr3L	+	7941291	7944667	CG8254	FBtr0076751	exex-RA	CG8254-RA	7941308	7941358	1073	6	50	3160	21.46	0.00189873	178.833	77.6946	441.001	11302.3	4910.3	27871.3	0
chr2R	+	12274029	12306753	CG33960	FBtr0290009	CG33960-RB	CG33960-RB	12274049	12274099	1560	64	50	32259	31.2	0.00198394	24.375	18.8602	31.5628	15726.3	12168.2	20363.7	0
chr2R	-	12581410	12618889	CG30463	FBtr0113379	CG30463-RC	CG30463-RC	12618817	12618867	4277	140	50	37214	85.54	0.00376203	30.55	25.7345	36.288	22737.8	19153.7	27008.5	0
chr3R	-	22523418	22539850	CG6438	FBtr0085048	amon-RA	CG6438-RA	22539781	22539831	7273	75	50	16225	145.46	0.0046225	96.9733	76.8205	122.601	31467.8	24928.2	39784.1	0
chrX	-	6373054	6418356	CG42340	FBtr0299863	CG42340-RC	CG42340-RC	6418280	6418330	5748	328	50	44365	114.96	0.00739322	17.5244	15.656	19.6189	15549.4	13891.6	17407.9	0
chr3R	-	7648424	7695180	CG6959	FBtr0082517	CG6959-RA	CG6959-RA	7695112	7695162	2683	89	50	41520	53.66	0.00214355	30.1461	24.2897	37.4584	25033.3	20170.1	31105.4	0
chrX	+	18794444	18803330	CG7378	FBtr0074649	CG7378-RA	CG7378-RA	18794468	18794518	1511	11	50	8618	30.22	0.0012764	137.364	74.1088	261.776	23676	12773.4	45119.6	0
chr2R	+	12439765	12441946	CG4905	FBtr0087095	Syn2-RC	CG4905-RC	12439788	12439838	2573	8	50	1975	51.46	0.00405063	321.625	156.227	692.51	12704.2	6170.96	27354.1	0
chr2R	-	15254746	15260727	CG9416	FBtr0086555	CG9416-RA	CG9416-RA	15260653	15260703	2265	24	50	5780	45.3	0.00415225	94.375	62.2346	144.345	10909.8	7194.32	16686.3	0
chrX	+	17805497	17818199	CG6847	FBtr0074505	CG6847-RA	CG6847-RA	17805526	17805576	14897	232	50	12468	297.94	0.0186076	64.2112	56.2915	73.2656	16011.7	14036.8	18269.5	0
chr2L	+	14490863	14494019	CG4491	FBtr0080643	noc-RA	CG4491-RA	14490884	14490934	2912	20	50	2953	58.24	0.00677277	145.6	92.2903	232.312	8599.14	5450.66	13720.3	0
chr3L	-	20922594	20942609	CG10580	FBtr0078267	fng-RA	CG10580-RA	20942538	20942588	33393	682	50	19737	667.86	0.0345544	48.9633	45.3566	52.8598	19327.8	17904.1	20865.9	0
chr2L	+	8825647	8829670	CG18024	FBtr0079733	SoxN-RA	CG18024-RA	8825664	8825714	1236	11	50	3761	24.72	0.00292475	112.364	60.5882	214.244	8451.99	4557.45	16115.4	0
chrX	+	9178594	9197670	CG1689	FBtr0112814	lz-RB	CG1689-RB	9178611	9178661	1319	43	50	18309	26.38	0.00234857	30.6744	22.4344	42.0886	11232.4	8215.02	15412	0
chr3L	-	21129545	21165026	CG10564	FBtr0301701	Ac78C-RB	CG10564-RB	21164952	21165002	6125	285	50	30202	122.5	0.00943646	21.4912	19.0527	24.2467	12981.6	11508.6	14646	0
chr3R	-	15128453	15151935	CG3619	FBtr0083739	Dl-RA	CG3619-RA	15151866	15151916	1328	43	50	22705	26.56	0.00189386	30.8837	22.5882	42.3743	14024.3	10257.3	19242.2	0
chr2R	-	17923323	17927063	CG34370	FBtr0299544	CG34370-RG	CG34370-RG	17926985	17927035	3350	36	50	3536	67	0.010181	93.0556	66.3209	131.175	6580.89	4690.21	9276.72	0
chr2R	+	7323751	7329728	CG7777	FBtr0088136	CG7777-RB	CG7777-RB	7323770	7323820	839	4	50	5767	16.78	0.000693602	209.75	76.0516	656.426	24192.6	8771.79	75712.2	0
chrX	+	5860314	5880729	CG14447	FBtr0070865	Grip-RA	CG14447-RA	5860338	5860388	4596	159	50	19632	91.92	0.00809902	28.9057	24.6085	33.9698	11349.5	9662.27	13337.9	0
chr2L	-	13778275	13780163	CG9008	FBtr0080577	CG9008-RB	CG9008-RB	13780094	13780144	13033	79	50	1688	260.66	0.0468009	164.975	131.552	207.184	5569.55	4441.19	6994.53	0
chr3L	+	14798222	14874834	CG17839	FBtr0075695	CG17839-RB	CG17839-RB	14798238	14798288	1389	135	50	68582	27.78	0.00196845	10.2889	8.59204	12.3283	14112.7	11785.2	16910	0
chr2L	+	20852581	20857113	CG9335	FBtr0081426	CG9335-RA	CG9335-RA	20852602	20852652	929	5	50	4332	18.58	0.0011542	185.8	74.6939	505.969	16097.7	6471.48	43837.1	0
chrX	+	5882830	5886677	CG5966	FBtr0070866	CG5966-RA	CG5966-RA	5882849	5882899	46945	302	50	3647	938.9	0.0828078	155.447	138.608	174.365	11338.3	10110	12718.2	0
chrX	+	17473896	17480829	CG12991	FBtr0074448	CG12991-RA	CG12991-RA	17473919	17473969	3325	61	50	6733	66.5	0.00905985	54.5082	42.0338	70.8324	7340.07	5660.27	9538.29	0
chr3L	+	19932345	19944085	CG7978	FBtr0074897	Ac76E-RA	CG7978-RA	19932366	19932416	64316	865	50	11488	1286.32	0.075296	74.3538	69.4907	79.5602	17083.5	15966.2	18279.8	0
chr2L	+	8529143	8535637	CG17834	FBtr0079687	CG17834-RC	CG17834-RC	8529164	8529214	9282	118	50	6294	185.64	0.018748	78.661	65.3605	94.7414	9901.85	8227.58	11926.1	0
chr3L	-	17884920	17888954	CG5492	FBtr0075154	Tsp74F-RA	CG5492-RA	17888886	17888936	4659	31	50	3834	93.18	0.00808555	150.29	104.359	217.704	11524.3	8002.24	16693.5	0
chr3L	+	14607558	14615305	CG13478	FBtr0075676	shd-RB	CG13478-RB	14607577	14607627	2206	36	50	7542	44.12	0.00477327	61.2778	43.6302	86.4631	9243.14	6581.18	13042.1	0
chr2L	+	2242379	2244415	CG4267	FBtr0077751	CG4267-RA	CG4267-RA	2242403	2242453	21122	87	50	1836	422.44	0.0473856	242.782	195.748	301.487	8914.94	7187.87	11070.6	0
chr3L	+	20723692	20732488	CG13252	FBtr0078245	CG13252-RA	CG13252-RA	20723710	20723760	16758	313	50	8567	335.16	0.0365355	53.5399	47.8052	59.9733	9173.53	8190.94	10275.8	0
chrX	-	8651268	8699831	CG11354	FBtr0071279	Lim1-RA	CG11354-RA	8699760	8699810	617	39	50	47813	12.34	0.000815678	15.8205	11.3298	22.1796	15128.5	10834.3	21209.5	0
chr2L	-	10463340	10474347	CG31719	FBtr0080040	RluA-1-RB	CG31719-RB	10474279	10474329	1141	24	50	10762	22.82	0.00223007	47.5417	31.2797	72.8761	10232.9	6732.64	15685.9	0
chr3R	-	19047886	19052430	CG13826	FBtr0084391	CG13826-RA	CG13826-RA	19052357	19052407	19688	243	50	4330	393.76	0.0561201	81.0206	71.2596	92.1426	7016.38	6171.08	7979.55	0
chrX	-	5970100	5971515	CG4666	FBtr0070887	CG4666-RA	CG4666-RA	5971440	5971490	1266	5	50	1215	25.32	0.00411523	253.2	101.866	689.042	6152.76	2475.34	16743.7	0
chr2L	-	14617569	14689338	CG3479	FBtr0114465	osp-RC	CG3479-RC	14689246	14689296	11368	1542	50	61965	227.36	0.024885	7.37224	6.98789	7.77786	9136.42	8660.09	9639.1	0
chr2R	-	7714668	7727046	CG8991	FBtr0088064	Sobp-RA	CG8991-RA	7726976	7727026	2883	79	50	12106	57.66	0.00652569	36.4937	29.0287	45.9429	8835.85	7028.43	11123.7	0
chrX	-	16104631	16110778	CG9908	FBtr0074250	disco-RA	CG9908-RA	16110705	16110755	499	8	50	5896	9.98	0.00135685	62.375	30.1421	134.958	7355.26	3554.36	15914.3	6.13978e-274
chr2L	-	8004548	8007269	CG7219	FBtr0079549	Spn28D-RA	CG7219-RA	8007208	8007258	9083	49	50	2521	181.66	0.0194367	185.367	138.892	248.119	9346.22	7002.94	12510.2	0
chr2R	-	15484521	15519006	CG9218	FBtr0086492	sm-RA	CG9218-RA	15518934	15518984	9687	795	50	25122	193.74	0.0316456	12.1849	11.3276	13.1076	6122.18	5691.46	6585.79	0
chr3L	+	14625712	14664716	CG32146	FBtr0075680	dlp-RB	CG32146-RB	14625723	14625773	11152	939	50	38765	223.04	0.0242229	11.8765	11.1052	12.7017	9207.82	8609.84	9847.66	0
chr3L	+	17872201	17876753	CG7408	FBtr0300282	CG7408-RD	CG7408-RD	17872234	17872284	14961	142	50	4352	299.22	0.0326287	105.359	89.0364	124.747	9170.46	7749.73	10858	0
chr2R	-	18451012	18480469	CG12489	FBtr0071837	dnr1-RA	CG12489-RA	18480403	18480453	10261	540	50	23076	205.22	0.0234009	19.0019	17.4108	20.7398	8769.73	8035.45	9571.85	0
chr3R	+	22741488	22771035	CG5518	FBtr0085066	sda-RA	CG5518-RA	22741509	22741559	29228	2043	50	29314	584.56	0.0696937	14.3064	13.6755	14.9666	8387.56	8017.65	8774.64	0
chr3L	-	9490888	9498424	CG3424	FBtr0076427	path-RA	CG3424-RA	9498354	9498404	33388	634	50	6905	667.76	0.0918175	52.6625	48.6462	57.0138	7272.69	6718.05	7873.6	0
chr2R	-	3946206	3953056	CG12769	FBtr0088827	CG12769-RB	CG12769-RB	3952973	3953023	3213	43	50	6614	64.26	0.00650136	74.7209	54.8156	102.217	9884.08	7251	13521.2	0
chr3L	-	15690691	15692949	CG7554	FBtr0075580	comm2-RA	CG7554-RA	15692879	15692929	10600	61	50	2044	212	0.0298434	173.77	134.226	225.438	7103.74	5487.17	9215.91	0
chr2R	-	18881186	18886406	CG9896	FBtr0071988	CG9896-RA	CG9896-RA	18886334	18886384	1530	17	50	5019	30.6	0.00338713	90	54.7926	149.973	9034.2	5500.08	15054.3	0
chr2L	+	18845185	18855118	CG17321	FBtr0081110	CG17321-RA	CG17321-RA	18845209	18845259	602	7	50	9700	12.04	0.000721649	86	39.6113	197.183	16684	7684.59	38253.5	0
chr3L	-	12060611	12074927	CG5661	FBtr0076052	Sema-5c-RA	CG5661-RA	12074846	12074896	9845	495	50	14108	196.9	0.0350865	19.8889	18.154	21.7914	5611.85	5122.35	6148.67	0
chr3L	+	16759174	16766472	CG9704	FBtr0075322	Nrt-RB	CG9704-RB	16759196	16759246	34296	993	50	7096	685.92	0.139938	34.5378	32.4101	36.8063	4901.6	4599.64	5223.55	0
chr2R	+	4956611	4965059	CG8084	FBtr0300501	ana-RB	CG8084-RB	4956631	4956681	893	21	50	8221	17.86	0.00255443	42.5238	27.1509	67.2972	6991.76	4464.16	11065	0
chrX	+	9980566	10018230	CG34104	FBtr0110783	CG34104-RB	CG34104-RB	9980589	9980639	3420	308	50	28991	68.4	0.010624	11.1039	9.86586	12.4995	6438.26	5720.42	7247.45	0
chr3L	+	4384444	4403186	CG7447	FBtr0073291	CG7447-RA	CG7447-RA	4384475	4384525	4060	106	50	18516	81.2	0.00572478	38.3019	31.4554	46.6808	14184	11648.5	17286.8	0
chr2L	-	4904068	4906759	CG2837	FBtr0077402	CG2837-RC	CG2837-RC	4906690	4906740	14114	53	50	2483	282.28	0.0213451	266.302	201.852	352.245	13224.6	10024	17492.5	0
chr3R	+	22287252	22291147	CG5455	FBtr0085015	CG5455-RA	CG5455-RA	22287270	22287320	22311	197	50	3686	446.22	0.0534455	113.254	98.21	130.649	8349.07	7240.04	9631.44	0
chr3R	-	26342774	26352758	CG2239	FBtr0085682	jdp-RB	CG2239-RB	26352683	26352733	11302	412	50	9783	226.04	0.0421139	27.432	24.8348	30.3044	5367.35	4859.18	5929.36	0
chrX	-	12670605	12678991	CG32647	FBtr0073703	CG32647-RA	CG32647-RA	12678919	12678969	3000	29	50	8061	60	0.00359757	103.448	70.8907	151.934	16677.9	11429	24494.8	0
chr2R	-	5068954	5073843	CG8024	FBtr0089933	ltd-RD	CG8024-RD	5073771	5073821	28200	317	50	4686	564	0.0676483	88.959	79.5213	99.5342	8337.24	7452.73	9328.34	0
chr3L	-	7136086	7150169	CG42278	FBtr0299641	corn-RC	CG42278-RC	7150104	7150154	2458	74	50	13845	49.16	0.00534489	33.2162	26.2094	42.1617	9197.57	7257.37	11674.6	0
chr3L	-	605165	606569	CG3200	FBtr0072561	Reg-2-RA	CG3200-RA	606502	606552	49562	123	50	1204	991.24	0.102159	402.943	336.424	482.968	9702.87	8101.08	11629.9	0
chr3R	-	8875120	8877168	CG7966	FBtr0082715	CG7966-RA	CG7966-RA	8877097	8877147	3751	13	50	1848	75.02	0.00703463	288.538	163.813	519.346	10664.4	6054.52	19195	0
chr2R	+	2927725	2930267	CG12143	FBtr0089030	Tsp42Ej-RA	CG12143-RA	2927749	2927799	2447	18	50	2342	48.94	0.00768574	135.944	84.0269	222.87	6367.64	3935.82	10439.2	0
chrX	+	11516063	11570286	CG1817	FBtr0073525	Ptp10D-RD	CG1817-RD	11516085	11516135	23270	2377	50	42776	465.4	0.0555685	9.78965	9.38298	10.214	8375.24	8027.32	8738.31	0
chr3R	-	7800878	7802912	CG10005	FBtr0082507	CG10005-RA	CG10005-RA	7802843	7802893	2409	14	50	1832	48.18	0.00764192	172.071	99.6755	302.848	6304.7	3652.11	11096.3	0
chr3R	+	12328494	12397082	CG42342	FBtr0299895	CG42342-RC	CG42342-RC	12328513	12328563	651	102	50	68110	13.02	0.00149758	6.38235	5.155	7.90889	8694.04	7022.14	10773.5	4.56474432079175e-314
chr3R	-	17498018	17545378	CG31176	FBtr0084114	CG31176-RA	CG31176-RA	17545309	17545359	1941	114	50	47069	38.82	0.00242198	17.0263	14.04	20.6642	16028.2	13217	19452.9	0
chrX	-	152366	158028	CG13377	FBtr0070106	CG13377-RA	CG13377-RA	157959	158009	1723	37	50	5452	34.46	0.0067865	46.5676	33.2834	65.4432	5077.73	3629.23	7135.92	0
chr2L	+	4333926	4338574	CG2969	FBtr0077427	Atet-RB	CG2969-RB	4333951	4334001	16760	285	50	4448	335.2	0.0640737	58.807	52.2252	66.2319	5231.47	4645.95	5891.99	0
chr2R	+	20919908	20927520	CG3441	FBtr0290092	Nplp1-RC	CG3441-RC	20919925	20919975	662	18	50	7412	13.24	0.00242849	36.7778	22.6179	60.5907	5451.94	3352.88	8981.97	0
chrX	-	16581697	16589202	CG9699	FBtr0074367	Sep4-RB	CG9699-RB	16589131	16589181	5539	106	50	7235	110.78	0.014651	52.2547	42.9436	63.6424	7561.26	6213.94	9209.05	0
chr3L	-	4072032	4073949	CG14993	FBtr0073278	Faa-RA	CG14993-RA	4073885	4073935	933	6	50	1717	18.66	0.00349447	155.5	67.5307	383.601	5339.87	2319	13172.9	0
chr2L	-	12063523	12066773	CG14946	FBtr0302029	CG14946-RC	CG14946-RC	12066691	12066741	1127	12	50	3050	22.54	0.00393443	93.9167	51.9712	173.893	5728.92	3170.24	10607.5	0
chr2R	-	17447751	17458957	CG10440	FBtr0071692	CG10440-RA	CG10440-RA	17458879	17458929	2611	70	50	10933	52.22	0.00640263	37.3	29.244	47.6557	8156.02	6394.48	10420.4	0
chr3L	-	18082209	18099246	CG13698	FBtr0075137	CG13698-RB	CG13698-RB	18099181	18099231	737	61	50	16820	14.74	0.00362663	12.082	9.23914	15.8314	4064.37	3108.05	5325.67	0
chr3L	+	9540322	9576481	CG32048	FBtr0076376	CG32048-RA	CG32048-RA	9540329	9540379	713	92	50	30664	14.26	0.00300026	7.75	6.20516	9.68963	4752.92	3805.5	5942.46	0
chr3L	-	17022910	17025192	CG14059	FBtr0290221	CG14059-RB	CG14059-RB	17025114	17025164	4617	42	50	2082	92.34	0.0201729	109.929	80.3988	150.859	4577.43	3347.8	6281.78	0
chr3L	+	1885660	1889340	CG12026	FBtr0072836	CG12026-RB	CG12026-RB	1885679	1885729	1270	12	50	3474	25.4	0.00345423	105.833	58.5879	195.886	7353.3	4070.69	13610.1	0
chr3R	+	791171	794226	CG1124	FBtr0078841	CG1124-RA	CG1124-RA	791197	791247	1277	25	50	2855	25.54	0.00875657	51.08	33.9089	77.5656	2916.67	1936.2	4428.99	0
chr3L	+	21375603	21399646	CG6014	FBtr0078346	rgn-RA	CG6014-RA	21375622	21375672	25421	2729	50	23787	508.42	0.114727	9.31513	8.95276	9.69223	4431.58	4259.19	4610.98	0
chr2R	-	6046535	6079899	CG33135	FBtr0299833	KCNQ-RD	CG33135-RD	6079831	6079881	4593	319	50	23632	91.86	0.0134986	14.3981	12.8338	16.1558	6805.13	6065.77	7635.89	0
chrX	-	14683284	14720079	CG9533	FBtr0073992	rut-RA	CG9533-RA	14720028	14720078	41950	5671	50	31009	839	0.182882	7.39728	7.19427	7.60605	4587.65	4461.74	4717.12	0
chr2L	-	7544573	7576604	CG34374	FBtr0112603	Rapgap1-RD	CG34374-RD	7576526	7576576	3822	503	50	29447	76.44	0.0170815	7.59841	6.9166	8.3481	4475.01	4073.46	4916.53	0
chr3L	+	13221794	13241652	CG11282	FBtr0075833	caps-RB	CG11282-RB	13221820	13221870	17110	1557	50	19582	342.2	0.0795118	10.9891	10.43	11.5783	4303.76	4084.79	4534.54	0
chr3L	+	14183975	14196384	CG33991	FBtr0100039	nuf-RC	CG33991-RC	14183994	14184044	5434	399	50	12207	108.68	0.0326862	13.619	12.2873	15.0969	3324.95	2999.83	3685.76	0
chr3L	-	17569876	17612407	CG32180	FBtr0075202	Eip74EF-RA	CG32180-RA	17612336	17612386	8176	1305	50	41992	163.52	0.0310773	6.26513	5.90706	6.64504	5261.71	4960.99	5580.77	0
chr3R	+	9086082	9087949	CG11686	FBtr0082735	CG11686-RA	CG11686-RA	9086103	9086153	19952	104	50	1667	399.04	0.0623875	191.846	157.58	233.783	6396.15	5253.73	7794.32	0
chr3L	+	7972149	8043433	CG7892	FBtr0076757	nmo-RC	CG7892-RC	7972171	7972221	16326	3840	50	64405	326.52	0.0596227	4.25156	4.10406	4.40438	5476.44	5286.44	5673.28	0
chr2R	+	14424274	14426924	CG17725	FBtr0086701	Pepck-RA	CG17725-RA	14424293	14424343	31545	321	50	2445	630.9	0.131288	98.271	87.9129	109.868	4805.45	4298.94	5372.56	0
chr2R	-	18242359	18260610	CG11206	FBtr0113107	CG11206-RD	CG11206-RD	18260544	18260594	2463	48	50	17681	49.26	0.00271478	51.3125	38.2493	69.0438	18145.1	13525.7	24415.3	0
chr2L	-	7226817	7240496	CG42253	FBtr0299537	Ndae1-RA	CG42253-RA	7240421	7240471	1399	58	50	12897	27.98	0.00449717	24.1207	18.4177	31.6601	6221.69	4750.65	8166.39	0
chr3L	+	6488759	6523625	CG8339	FBtr0301562	sfl-RB	CG8339-RB	6488784	6488834	17750	2212	50	34605	355	0.0639214	8.02441	7.67562	8.38913	5553.7	5312.29	5806.12	0
chr2R	-	16494386	16505718	CG30147	FBtr0086255	Hil-RB	CG30147-RB	16505638	16505688	28097	1296	50	11090	561.94	0.116862	21.6798	20.4976	22.9306	4808.58	4546.37	5086	0
chrX	-	5967180	5968887	CG4690	FBtr0070888	Tsp5D-RA	CG4690-RA	5968816	5968866	1301	12	50	1506	26.02	0.00796813	108.417	60.0223	200.653	3265.51	1807.87	6043.68	0
chr2L	-	14407908	14409547	CG4220	FBtr0080637	elB-RC	CG4220-RC	14409473	14409523	4752	18	50	1439	95.04	0.0125087	264	163.327	432.422	7597.92	4700.54	12445.1	0
chr2R	-	17242520	17266967	CG15671	FBtr0071610	cv-2-RA	CG15671-RA	17266895	17266945	18721	2174	50	24191	374.42	0.0898681	8.61132	8.23521	9.00468	4166.33	3984.36	4356.64	0
chrX	+	6892708	6898182	CG4590	FBtr0071005	inx2-RA	CG4590-RA	6892728	6892778	16262	556	50	5240	325.24	0.106107	29.2482	26.8541	31.858	3065.21	2814.31	3338.72	0
chr2R	+	13153037	13252891	CG33197	FBtr0290298	mbl-RE	CG33197-RE	13153054	13153104	50731	21592	50	98598	1014.62	0.21899	2.34953	2.31233	2.38732	4633.17	4559.82	4707.71	0
chr3R	-	15804884	15834230	CG4451	FBtr0083846	Hs6st-RA	CG4451-RA	15834160	15834210	16884	2621	50	29009	337.68	0.0903513	6.44182	6.1808	6.7139	3737.41	3585.98	3895.27	0
chr3L	+	18619061	18660277	CG6896	FBtr0075049	MYPT-75D-RA	CG6896-RA	18619088	18619138	3860	700	50	40251	77.2	0.0173909	5.51429	5.08364	5.9817	4439.11	4092.43	4815.39	0
chrX	-	16722325	16729548	CG13004	FBtr0112996	CG13004-RB	CG13004-RB	16729470	16729520	32284	731	50	6964	645.68	0.104968	44.1642	41.0154	47.557	6151.18	5712.62	6623.74	0
chr3L	-	6685900	6696619	CG10121	FBtr0076959	SP1173-RD	CG10121-RD	6696546	6696596	1452	62	50	10498	29.04	0.00590589	23.4194	18.0412	30.462	4917.13	3787.93	6395.79	0
chr3L	+	7087922	7116397	CG33556	FBtr0113469	form3-RB	CG33556-RB	7087946	7087996	2340	95	50	28210	46.8	0.0033676	24.6316	19.9715	30.4111	13897.1	11267.9	17158	0
chr2L	-	1359983	1361728	CG33126	FBtr0077942	NLaz-RA	CG33126-RA	1361660	1361710	2983	42	50	1545	59.66	0.0271845	71.0238	51.9031	97.5463	2194.64	1603.81	3014.18	0
chrX	+	2579613	2586813	CG2647	FBtr0070477	per-RA	CG2647-RA	2579631	2579681	4739	112	50	6994	94.78	0.0160137	42.3125	34.9468	51.2734	5918.67	4888.35	7172.12	0
chr3R	-	21226490	21298778	CG10772	FBtr0089987	Fur1-RF	CG10772-RF	21298705	21298755	22444	7132	50	71894	448.88	0.0992016	3.14694	3.06393	3.23221	4524.93	4405.57	4647.53	0
chr3R	-	7810584	7819035	CG3359	FBtr0082490	mfas-RC	CG3359-RC	7818961	7819011	7921	687	50	8232	158.42	0.0834548	11.5298	10.6573	12.4745	1898.27	1754.61	2053.81	0
chr2R	-	3615162	3623124	CG18812	FBtr0088935	CG18812-RC	CG18812-RC	3623047	3623097	59951	1870	50	7738	1199.02	0.241665	32.0594	30.6091	33.5787	4961.51	4737.07	5196.64	0
chr2L	+	10457660	10462475	CG6206	FBtr0080031	CG6206-RB	CG6206-RB	10457692	10457742	3825	103	50	4615	76.5	0.0223185	37.1359	30.4071	45.3966	3427.65	2806.58	4190.1	0
chr2R	-	8553452	8557722	CG8776	FBtr0087867	CG8776-RA	CG8776-RA	8557651	8557701	1804	65	50	4066	36.08	0.0159862	27.7538	21.5316	35.8415	2256.94	1750.95	2914.63	0
chr3R	-	5354203	5358729	CG9379	FBtr0301093	by-RC	CG9379-RC	5358657	5358707	65748	1381	50	4326	1314.96	0.319233	47.609	45.1222	50.2337	4119.13	3903.98	4346.22	0
chr3R	-	3693387	3712454	CG17816	FBtr0300826	CG17816-RF	CG17816-RF	3712381	3712431	8766	982	50	18865	175.32	0.0520541	8.92668	8.35241	9.54072	3368.04	3151.36	3599.71	0
chr3L	-	11170048	11190634	CG6207	FBtr0076190	GlcAT-P-RB	CG6207-RB	11190563	11190613	6181	688	50	20335	123.62	0.0338333	8.98401	8.29716	9.72822	3653.8	3374.45	3956.47	0
chr3R	+	485305	516180	CG31531	FBtr0078864	CG31531-RC	CG31531-RC	485328	485378	17115	2794	50	28953	342.3	0.0965012	6.12563	5.88429	6.3769	3547.11	3407.36	3692.6	0
chrX	-	15498603	15520564	CG9224	FBtr0074063	sog-RA	CG9224-RA	15520489	15520539	7517	919	50	21414	150.34	0.0429158	8.17954	7.63363	8.76478	3503.13	3269.33	3753.78	0
chr3R	-	15619795	15662576	CG4608	FBtr0083795	bnl-RA	CG4608-RA	15662503	15662553	39009	6760	50	42429	780.18	0.159325	5.77056	5.62299	5.92202	4896.78	4771.55	5025.31	0
chr3L	-	17409008	17414613	CG3897	FBtr0075232	blot-RD	CG3897-RD	17414537	17414587	16153	374	50	5405	323.06	0.0691952	43.1898	38.9328	47.9189	4668.82	4208.63	5180.03	0
chr3L	-	7490369	7491762	CG8539	FBtr0076831	CG8539-RA	CG8539-RA	7491690	7491740	6955	31	50	1193	139.1	0.0259849	224.355	155.853	324.857	5353.11	3718.66	7751.08	0
chr2R	-	8564218	8567094	CG8772	FBtr0087875	nemy-RD	CG8772-RD	8567023	8567073	18473	583	50	2676	369.46	0.217862	31.6861	29.1544	34.44	1695.84	1560.35	1843.23	0
chr3L	-	12381082	12384539	CG4357	FBtr0075987	Ncc69-RA	CG4357-RA	12384463	12384513	17030	353	50	3257	340.6	0.108382	48.2436	43.3604	53.6847	3142.59	2824.5	3497.02	0
chr3R	+	25702784	25720555	CG31038	FBtr0085499	CG31038-RF	CG31038-RF	25702808	25702858	13472	553	50	8074	269.44	0.0684915	24.3617	22.356	26.5493	3933.92	3610.04	4287.18	0
chr3R	+	11629974	11649840	CG4606	FBtr0083179	alpha-Man-IIb-RA	CG4606-RA	11630002	11630052	9926	1006	50	19468	198.52	0.0516745	9.8668	9.24242	10.5337	3841.74	3598.63	4101.39	0
chr2R	-	5297141	5300965	CG8804	FBtr0088552	wun-RB	CG8804-RB	5300894	5300944	2879	61	50	3614	57.58	0.0168788	47.1967	36.382	61.3541	3411.38	2629.69	4434.67	0
chr2R	+	6154362	6156374	CG12910	FBtr0088337	CG12910-RA	CG12910-RA	6154386	6154436	2161	25	50	1812	43.22	0.0137969	86.44	57.4802	131.041	3132.59	2083.08	4748.92	0
chr3L	+	3612194	3615245	CG10359	FBtr0273204	CG10359-RE	CG10359-RE	3612216	3612266	4428	80	50	2851	88.56	0.0280603	55.35	44.1393	69.5044	3156.06	2516.82	3963.14	0
chr3L	-	16655657	16661031	CG12232	FBtr0075354	Galpha73B-RA	CG12232-RA	16660959	16661009	6038	119	50	5173	120.76	0.0230041	50.7395	42.1661	61.1026	5249.51	4362.5	6321.68	0
chrX	-	14828067	14844778	CG9009	FBtr0073972	CG9009-RA	CG9009-RA	14844700	14844750	5035	218	50	7310	100.7	0.0298222	23.0963	20.1247	26.5148	3376.68	2942.23	3876.46	0
chr2R	+	19601425	19607309	CG11299	FBtr0113113	CG11299-RB	CG11299-RB	19601457	19601507	52763	1803	50	5684	1055.26	0.317206	29.264	27.9144	30.6793	3326.73	3173.31	3487.62	0
chr3L	-	19259572	19262009	CG9629	FBtr0075017	CG9629-RA	CG9629-RA	19261936	19261986	725	25	50	2237	14.5	0.0111757	29	19.1907	44.1733	1297.46	858.59	1976.31	0
chr2L	-	1380086	1420449	CG5481	FBtr0077941	lea-RA	CG5481-RA	1420375	1420425	44432	11143	50	40089	888.64	0.277957	3.98744	3.90527	4.07133	3197.05	3131.17	3264.31	0
chr2L	+	14334160	14338090	CG33090	FBtr0080624	CG33090-RB	CG33090-RB	14334189	14334239	4291	144	50	3714	85.82	0.0387722	29.7986	25.1611	35.3109	2213.44	1868.96	2622.9	0
chr3L	+	8820607	8829412	CG4974	FBtr0076583	dally-RA	CG4974-RA	8820626	8820676	45095	2186	50	8572	901.9	0.255016	20.629	19.7577	21.539	3536.64	3387.26	3692.64	0
chr2R	-	9341138	9370731	CG5912	FBtr0087702	arr-RA	CG5912-RA	9370654	9370704	23877	4024	50	29269	477.54	0.137483	5.93365	5.73793	6.13607	3473.44	3358.87	3591.93	0
chr3L	-	599091	604001	CG13893	FBtr0072562	CG13893-RA	CG13893-RA	603930	603980	157649	4489	50	4703	3152.98	0.954497	35.119	34.0886	36.1806	3303.29	3206.37	3403.15	0
chr3R	-	545519	557593	CG9761	FBtr0078891	Nep2-RA	CG9761-RA	557523	557573	1120	67	50	11870	22.4	0.00564448	16.7164	12.9809	21.5651	3968.48	3081.66	5119.56	0
chr2L	-	18472965	18484438	CG10283	FBtr0300676	CG10283-RD	CG10283-RD	18484362	18484412	943	74	50	11262	18.86	0.00657077	12.7432	9.99816	16.2665	2870.29	2251.99	3663.87	0
chr3L	-	12825794	12836200	CG10960	FBtr0075941	CG10960-RC	CG10960-RC	12836129	12836179	9445	485	50	10201	188.9	0.0475444	19.4742	17.7579	21.3584	3973.13	3622.97	4357.53	0
chrX	+	18726747	18736934	CG7103	FBtr0301667	Pvf1-RB	CG7103-RB	18726764	18726814	692	72	50	9961	13.84	0.00722819	9.61111	7.49256	12.3478	1914.73	1492.67	2459.92	0
chr2R	+	2102078	2108395	CG8276	FBtr0085992	bin3-RB	CG8276-RB	2102101	2102151	29205	1462	50	6098	584.1	0.239751	19.9761	18.9473	21.061	2436.28	2310.82	2568.6	0
chr3R	+	22624768	22629964	CG5490	FBtr0085059	Tl-RB	CG5490-RB	22624784	22624834	21528	906	50	4963	430.56	0.182551	23.7616	22.2214	25.4095	2358.58	2205.69	2522.15	0
chrX	-	15990849	15998973	CG42353	FBtr0299953	CG42353-RB	CG42353-RB	15998899	15998949	8032	563	48	7864	167.333	0.0715921	14.2664	13.0864	15.554	2337.32	2143.98	2548.26	0
chr3L	-	9196165	9201971	CG4484	FBtr0076503	CG4484-RA	CG4484-RA	9201904	9201954	7528	297	50	5605	150.56	0.0529884	25.3468	22.536	28.5137	2841.38	2526.28	3196.38	0
chr3R	+	9638830	9640370	CG42387	FBtr0299996	tal-AA-RA	CG42387-RA	9638851	9638901	1253	11	50	1336	25.06	0.00823353	113.909	61.424	217.182	3043.65	1641.25	5803.11	0
chr2R	-	6731678	6762247	CG30015	FBtr0113356	CG30015-RC	CG30015-RC	6762178	6762228	46422	8728	50	30320	928.44	0.287863	5.31874	5.19815	5.44214	3225.29	3152.16	3300.11	0
chr2L	+	15035476	15037842	CG4182	FBtr0080699	yellow-c-RA	CG4182-RA	15035500	15035550	2084	40	50	2166	41.68	0.0184672	52.1	37.7424	72.2037	2256.97	1635	3127.87	0
chr2R	-	19699708	19705849	CG4797	FBtr0072239	CG4797-RB	CG4797-RB	19705779	19705829	2911	95	50	5941	58.22	0.0159906	30.6421	24.8655	37.8009	3640.89	2954.52	4491.5	0
chr2L	-	11434311	11445613	CG6464	FBtr0089913	salm-RA	CG6464-RA	11445545	11445595	889	67	50	11052	17.78	0.00606225	13.2687	10.2839	17.1498	2932.9	2273.15	3790.79	0
chr2R	-	17281122	17368673	CG10497	FBtr0071705	Sdc-RC	CG10497-RC	17368608	17368658	14758	9152	50	87063	295.16	0.105119	1.61254	1.5709	1.65529	2807.86	2735.34	2882.3	0
chrX	-	21126761	21152176	CG32521	FBtr0077234	CG32521-RA	CG32521-RA	21152098	21152148	10107	2167	50	25024	202.14	0.0865969	4.66405	4.45138	4.88692	2334.26	2227.83	2445.81	0
chr2L	-	19761579	19764133	CG31692	FBtr0081321	fbp-RA	CG31692-RA	19764060	19764110	7432	111	50	2208	148.64	0.0502717	66.955	55.2975	81.1387	2956.73	2441.94	3583.08	0
chr2L	+	8543338	8667428	CG18405	FBtr0079691	Sema-1a-RA	CG18405-RA	8543381	8543431	3340	2415	50	116538	66.8	0.0207229	1.38302	1.31202	1.45787	3223.49	3058.01	3397.95	0
chr3R	-	14870604	14919988	CG6027	FBtr0083716	cdi-RA	CG6027-RA	14919912	14919962	25757	7767	50	48976	515.14	0.158588	3.31621	3.23286	3.40171	3248.29	3166.65	3332.04	0
chr3R	-	909343	912431	CG2530	FBtr0078844	corto-RA	CG2530-RA	912357	912407	29007	847	50	2800	580.14	0.3025	34.2468	31.9667	36.6908	1917.82	1790.14	2054.69	0
chrX	+	13656787	13661547	CG11111	FBtr0301535	rdgB-RH	CG11111-RH	13656798	13656848	1587	58	50	4543	31.74	0.0127669	27.3621	20.9065	35.8911	2486.12	1899.56	3261.07	0
chr3L	-	5806791	5838619	CG10491	FBtr0077082	vn-RA	CG10491-RA	5838549	5838599	4097	1094	50	31387	81.94	0.0348552	3.74497	3.50138	4.0056	2350.87	2197.96	2514.47	0
chrX	-	2344733	2364074	CG32796	FBtr0114528	boi-RD	CG32796-RD	2363997	2364047	4309	593	50	19066	86.18	0.0311025	7.26644	6.66267	7.92543	2770.84	2540.61	3022.13	0
chr2L	+	4031383	4085740	CG12676	FBtr0077465	ed-RA	CG12676-RA	4031402	4031452	1620	682	50	51284	32.4	0.0132985	2.37537	2.16993	2.60035	2436.37	2225.65	2667.13	0
chr3L	+	21872710	21916813	CG7437	FBtr0111017	mub-RD	CG7437-RD	21872731	21872781	11679	3488	50	43522	233.58	0.0801434	3.34834	3.22349	3.47804	2914.53	2805.85	3027.42	0
chr2R	+	3510749	3516156	CG30492	FBtr0088915	CG30492-RC	CG30492-RC	3510771	3510821	25314	974	50	5183	506.28	0.187922	25.9897	24.3662	27.7223	2694.1	2525.8	2873.7	0
chr3R	+	6090035	6110162	CG11870	FBtr0090030	CG11870-RB	CG11870-RB	6090055	6090105	15262	1608	50	19780	305.24	0.0812942	9.49129	9.0129	9.99523	3754.76	3565.5	3954.11	0
chr3L	+	16979736	16987501	CG3799	FBtr0075272	Exn-RC	CG3799-RC	16979758	16979808	17231	691	50	7560	344.62	0.0914021	24.9363	23.0941	26.9269	3770.37	3491.83	4071.35	0
chr3R	+	22707456	22736719	CG5507	FBtr0085065	T48-RA	CG5507-RA	22707473	22707523	9828	2014	50	28983	196.56	0.069489	4.87984	4.65007	5.12101	2828.65	2695.46	2968.45	0
chr3R	-	3371449	3374799	CG1031	FBtr0081544	alpha-Est1-RA	CG1031-RA	3374727	3374777	954	31	50	3150	19.08	0.00984127	30.7742	21.2648	44.7932	1938.77	1339.68	2821.97	0
chr2R	+	7599768	7613850	CG13194	FBtr0113070	pyr-RB	CG13194-RB	7599796	7599846	13384	2314	50	13676	267.68	0.169202	5.78392	5.53289	6.0464	1582.02	1513.36	1653.81	0
chr3R	-	11674308	11679301	CG31150	FBtr0083189	CG31150-RA	CG31150-RA	11679226	11679276	15123	631	50	4774	302.46	0.132174	23.9667	22.115	25.9751	2288.34	2111.54	2480.1	0
chr2L	+	4892117	4903889	CG3036	FBtr0077391	CG3036-RA	CG3036-RA	4892144	4892194	2825	269	50	11562	56.5	0.0232659	10.5019	9.25018	11.9254	2428.45	2139.01	2757.64	0
chr3R	+	6702106	6703988	CG4649	FBtr0082324	Sodh-2-RA	CG4649-RA	6702131	6702181	6495	89	50	1676	129.9	0.0531026	72.9775	58.9242	90.4897	2446.21	1975.14	3033.21	0
chr3L	+	15228720	15235932	CG6890	FBtr0075607	Tollo-RA	CG6890-RA	15228738	15228788	29976	2070	50	7004	599.52	0.295545	14.4812	13.8468	15.1447	2028.52	1939.67	2121.47	0
chr2R	+	10107405	10118131	CG8468	FBtr0087533	CG8468-RA	CG8468-RA	10107432	10107482	11523	1354	50	10504	230.46	0.128903	8.51034	8.0412	9.00701	1787.85	1689.3	1892.19	0
chr3L	+	7862144	7887914	CG32365	FBtr0076746	CG32365-RA	CG32365-RA	7862179	7862229	2340	365	50	22938	46.8	0.0159125	6.41096	5.73304	7.16997	2941.09	2630.09	3289.3	0
chrX	+	16985858	16992520	CG16700	FBtr0074383	CG16700-RA	CG16700-RA	16985877	16985927	5221	295	50	6440	104.42	0.0458075	17.6983	15.7139	19.9371	2279.54	2023.95	2567.89	0
chr2R	+	8324853	8328628	CG8529	FBtr0087929	Dyb-RA	CG8529-RA	8324877	8324927	9848	335	50	3574	196.96	0.0937325	29.397	26.3269	32.8303	2101.3	1881.85	2346.71	0
chr2R	+	12756910	12759359	CG6426	FBtr0087042	CG6426-RA	CG6426-RA	12756925	12756975	5887	111	50	2249	117.74	0.0493553	53.036	43.7855	64.2954	2385.56	1969.47	2892.01	0
chr3R	-	11267965	11301927	CG14869	FBtr0083160	CG14869-RB	CG14869-RB	11301853	11301903	32011	7770	50	33629	640.22	0.231051	4.11982	4.01864	4.22355	2770.91	2702.86	2840.68	0
chr2R	+	8416561	8433044	CG8581	FBtr0087821	fra-RB	CG8581-RB	8416580	8416630	9332	1700	50	16230	186.64	0.104744	5.48941	5.21115	5.7826	1781.86	1691.54	1877.03	0
chr2R	+	17062820	17065991	CG9441	FBtr0071578	Pu-RB	CG9441-RB	17062839	17062889	1278	22	50	2942	25.56	0.00747791	58.0909	37.5354	90.7822	3418.07	2208.58	5341.63	0
chr3R	-	20361926	20369632	CG5789	FBtr0089906	CG5789-RA	CG5789-RA	20369558	20369608	33679	2183	50	7498	673.58	0.291144	15.4279	14.7708	16.1143	2313.56	2215.03	2416.5	0
chr3R	-	21545987	21566189	CG31092	FBtr0113388	LpR2-RG	CG31092-RG	21566122	21566172	14194	1984	50	10536	283.88	0.188307	7.15423	6.82402	7.5005	1507.54	1437.96	1580.51	0
chr3L	-	18996832	19038546	CG11614	FBtr0075039	nkd-RA	CG11614-RA	19038471	19038521	22732	12093	50	41138	454.64	0.293962	1.87977	1.83864	1.92182	1546.6	1512.76	1581.19	0
chr2R	+	9727562	9729248	CG6357	FBtr0087638	CG6357-RA	CG6357-RA	9727583	9727633	5001	71	50	1486	100.02	0.0477793	70.4366	55.4056	89.6946	2093.38	1646.66	2665.72	0
chr3L	-	1966723	1970075	CG1927	FBtr0072853	CG1927-RA	CG1927-RA	1970000	1970050	78131	2447	50	3150	1562.62	0.776825	31.9293	30.6638	33.2473	2011.55	1931.82	2094.58	0
chr2L	-	13022671	13060138	CG9932	FBtr0089956	CG9932-RA	CG9932-RA	13060063	13060113	47304	14791	50	37013	946.08	0.399616	3.19816	3.13951	3.25791	2367.47	2324.06	2411.7	0
chr2L	-	11151506	11155716	CG6287	FBtr0080222	CG6287-RA	CG6287-RA	11155645	11155695	21373	940	50	4007	427.46	0.234589	22.7372	21.2883	24.2856	1822.16	1706.05	1946.24	0
chr3R	-	22296825	22360955	CG6490	FBtr0302209	CG6490-RB	CG6490-RB	22360878	22360928	35579	15505	50	54766	711.58	0.283114	2.29468	2.2517	2.33848	2513.41	2466.33	2561.38	0
chr3L	-	7334983	7338281	CG8596	FBtr0076881	CG8596-RA	CG8596-RA	7338208	7338258	5180	200	50	3092	103.6	0.0646831	25.9	22.4366	29.9083	1601.66	1387.48	1849.53	0
chr2R	-	6363133	6366067	CG12891	FBtr0301281	CPTI-RC	CG12891-RC	6366003	6366053	8664	174	50	2732	173.28	0.0636896	49.7931	42.7441	58.0295	2720.7	2335.54	3170.73	0
chr2R	-	14441624	14499280	CG30115	FBtr0300421	CG30115-RE	CG30115-RE	14499205	14499255	16957	7976	50	42094	339.14	0.189481	2.126	2.06998	2.18354	1789.84	1742.68	1838.28	0
chr2R	+	4487955	4498743	CG8643	FBtr0088692	rgr-RA	CG8643-RA	4487957	4488007	44159	4872	50	10586	883.18	0.46023	9.06383	8.7986	9.33709	1918.99	1862.84	1976.85	0
chr2R	+	11905244	11912139	CG8399	FBtr0087207	CG8399-RA	CG8399-RA	11905273	11905323	3473	229	50	6684	69.46	0.0342609	15.1659	13.24	17.3768	2027.38	1769.92	2322.94	0
chr3R	-	20085358	20096952	CG5695	FBtr0301367	jar-RG	CG5695-RG	20096880	20096930	24245	3413	50	11347	484.9	0.300784	7.10372	6.85257	7.36412	1612.12	1555.12	1671.21	0
chr2R	+	19570906	19572177	CG5431	FBtr0114542	CG5431-RB	CG5431-RB	19570930	19570980	1949	28	50	1071	38.98	0.0261438	69.6071	47.3315	103.062	1490.98	1013.84	2207.59	0
chr3L	+	2466861	2475484	CG33232	FBtr0100539	CG33232-RD	CG33232-RD	2466881	2466931	15231	1548	50	8420	304.62	0.183848	9.83915	9.33472	10.371	1656.91	1571.97	1746.47	0
chr3R	-	5851023	5868617	CG33208	FBtr0082208	Mical-RE	CG33208-RE	5868540	5868590	17000	2648	50	17348	340	0.15264	6.41994	6.16106	6.68974	2227.46	2137.64	2321.07	0
chr3L	+	1463819	1468483	CG1004	FBtr0072694	rho-RA	CG1004-RA	1463836	1463886	60984	5719	50	4450	1219.68	1.28517	10.6634	10.3773	10.9574	949.043	923.578	975.212	0
chr2R	+	11136289	11140010	CG8095	FBtr0087369	scb-RB	CG8095-RB	11136308	11136358	1198	36	50	3519	23.96	0.0102302	33.2778	23.6373	47.0661	2342.09	1663.59	3312.51	0
chr2L	-	9940769	9947388	CG5853	FBtr0079894	CG5853-RA	CG5853-RA	9947314	9947364	9001	582	50	6419	180.02	0.0906683	15.4656	14.2099	16.8335	1985.48	1824.26	2161.09	0
chr2R	-	5911989	5913539	CG15862	FBtr0112901	Pka-R2-RD	CG15862-RD	5913470	5913520	15394	267	50	1350	307.88	0.197778	57.6554	50.9978	65.1969	1556.7	1376.94	1760.32	0
chr3L	-	20528585	20533514	CG4786	FBtr0078213	Rcd2-RA	CG4786-RA	20533437	20533487	12621	559	50	4683	252.42	0.119368	22.5778	20.7259	24.5971	2114.64	1941.18	2303.76	0
chr2L	-	19972023	20017296	CG13966	FBtr0302173	CG13966-RB	CG13966-RB	20017225	20017275	630	209	50	40072	12.6	0.00521561	3.01435	2.57032	3.53599	2415.82	2059.96	2833.88	1.37732e-271
chrX	+	13677749	13685026	CG33174	FBtr0073826	inaE-RA	CG33174-RA	13677792	13677842	6466	438	50	6981	129.32	0.0627417	14.7626	13.3858	16.2826	2061.15	1868.93	2273.38	0
chr2L	-	20969115	21051979	CG42238	FBtr0290305	CG42238-RA	CG42238-RA	21051898	21051948	25411	15824	50	66421	508.22	0.238238	1.60585	1.57421	1.63813	2133.25	2091.22	2176.12	0
chr2L	+	9521215	9528365	CG3811	FBtr0301909	Oatp30B-RE	CG3811-RE	9521237	9521287	2262	229	50	6925	45.24	0.0330686	9.87773	8.60378	11.3434	1368.07	1191.62	1571.06	0
chr2L	+	9125739	9151051	CG32982	FBtr0079771	CG32982-RA	CG32982-RA	9125764	9125814	28500	8698	50	24026	570	0.362024	3.27662	3.19865	3.35649	1574.48	1537.01	1612.86	0
chr3R	+	9540931	9543623	CG34383	FBtr0112621	CG34383-RC	CG34383-RC	9540958	9541008	18411	570	49	2492	375.735	0.228732	32.3	29.6917	35.1399	1642.69	1510.04	1787.12	0
chr3L	+	20224773	20226355	CG13813	FBtr0074827	CG13813-RA	CG13813-RA	20224789	20224839	1076	5	50	1382	21.52	0.00361795	215.2	86.5464	585.825	5948.13	2392.14	16192.2	0
chr3R	+	11491908	11499383	CG33207	FBtr0083161	pxb-RA	CG33207-RA	11491929	11491979	18245	1907	50	7271	364.9	0.262275	9.56738	9.12402	10.0324	1391.29	1326.82	1458.91	0
chrX	+	580873	643529	CG5227	FBtr0302260	sdk-RF	CG5227-RF	580895	580945	7386	5778	50	61668	147.72	0.0936953	1.2783	1.23485	1.32327	1576.6	1523.02	1632.07	0
chr2R	+	5866824	5868284	CG2328	FBtr0088390	eve-RA	CG2328-RA	5866840	5866890	866	5	50	1252	17.32	0.00399361	173.2	69.6143	471.744	4336.93	1743.14	11812.5	0
chr3L	-	582824	589268	CG17181	FBtr0072563	CG17181-RA	CG17181-RA	589196	589246	48023	3380	50	6242	960.46	0.541493	14.208	13.7189	14.7146	1773.73	1712.66	1836.97	0
chr2L	+	7811440	7814205	CG7123	FBtr0079490	LanB1-RA	CG7123-RA	7811468	7811518	23231	719	50	2565	464.62	0.280312	32.3102	29.9788	34.8246	1657.51	1537.91	1786.5	0
chr2L	-	8985932	8989178	CG9552	FBtr0079782	rost-RA	CG9552-RA	8989100	8989150	48472	1850	50	3046	969.44	0.607354	26.2011	25.0056	27.454	1596.17	1523.34	1672.5	0
chr3L	-	19784323	19786659	CG42637	FBtr0302278	CG42637-RB	CG42637-RB	19786589	19786639	40123	830	50	2122	802.46	0.39114	48.341	45.1038	51.8126	2051.59	1914.21	2198.92	0
chr3R	-	7174313	7178874	CG6715	FBtr0301426	KP78a-RB	CG6715-RB	7178793	7178843	34528	1736	50	4347	690.56	0.399356	19.8894	18.9478	20.8781	1729.18	1647.32	1815.14	0
chrX	+	18824368	18920905	CG42506	FBtr0300640	CG42506-RA	CG42506-RA	18824391	18824441	1817	2230	50	86604	36.34	0.0257494	0.814798	0.765483	0.867287	1411.3	1325.88	1502.21	0
chr2R	-	20809028	20815795	CG15860	FBtr0072417	pain-RA	CG15860-RA	20815719	20815769	12321	1002	50	6567	246.42	0.152581	12.2964	11.5237	13.1213	1615.01	1513.53	1723.35	0
chrX	+	16535003	16543730	CG4521	FBtr0074314	mthl1-RA	CG4521-RA	16535021	16535071	14419	1527	50	8431	288.38	0.181117	9.4427	8.95443	9.95775	1592.23	1509.9	1679.08	0
chr2R	+	13680377	13685633	CG5036	FBtr0301142	CG5036-RB	CG5036-RB	13680395	13680445	1169	61	50	5040	23.38	0.0121032	19.1639	14.7128	25.0129	1931.72	1483.05	2521.3	0
chr2R	+	20145538	20152746	CG3376	FBtr0072266	CG3376-RA	CG3376-RA	20145570	20145620	15011	1278	50	6979	300.22	0.183121	11.7457	11.0892	12.4414	1639.46	1547.83	1736.56	0
chr3L	-	14534633	14544071	CG9238	FBtr0075724	CG9238-RB	CG9238-RB	14543990	14544040	37741	3917	50	9237	754.82	0.424055	9.63518	9.32205	9.95887	1780	1722.15	1839.8	0
chr2R	+	17948463	17954245	CG42257	FBtr0299553	CG42257-RD	CG42257-RD	17948475	17948525	5062	297	50	5552	101.24	0.0534942	17.0438	15.1371	19.1943	1892.54	1680.82	2131.33	0
chr2L	-	8008321	8009496	CG12560	FBtr0300761	CG12560-RB	CG12560-RB	8009419	8009469	7827	118	50	975	156.54	0.121026	66.3305	55.1027	79.9078	1293.44	1074.5	1558.2	0
chr2R	+	15066260	15114705	CG7097	FBtr0086504	hppy-RA	CG7097-RA	15066267	15066317	16105	10601	50	48143	322.1	0.220198	1.5192	1.48229	1.55702	1462.77	1427.24	1499.19	0
chr3R	-	17146482	17175319	CG16791	FBtr0084095	CG16791-RA	CG16791-RA	17175249	17175299	13057	5187	50	28484	261.14	0.182102	2.51725	2.43724	2.5999	1434.03	1388.45	1481.11	0
chr3R	-	12023724	12028802	CG6126	FBtr0083278	CG6126-RA	CG6126-RA	12028723	12028773	10645	884	50	4876	212.9	0.181296	12.0419	11.2369	12.9049	1174.32	1095.82	1258.49	0
chr2R	-	9813158	9829615	CG18076	FBtr0087617	shot-RG	CG18076-RG	9829541	9829591	19123	3784	50	16187	382.46	0.233768	5.05365	4.8797	5.23382	1636.07	1579.75	1694.4	0
chr2R	+	15051653	15057578	CG10737	FBtr0100282	CG10737-RE	CG10737-RE	15051679	15051729	14190	1217	50	5725	283.8	0.212576	11.6598	10.9921	12.3683	1335.05	1258.6	1416.17	0
chr2R	+	8201624	8204736	CG30046	FBtr0087895	CG30046-RB	CG30046-RB	8201650	8201700	10617	356	50	2912	212.34	0.122253	29.823	26.7985	33.1937	1736.89	1560.74	1933.2	0
chr3L	+	16858399	16870261	CG32171	FBtr0089458	Lmpt-RG	CG32171-RG	16858420	16858470	8313	1898	50	11652	166.26	0.16289	4.37987	4.16554	4.60528	1020.69	970.738	1073.21	0
chr2R	-	11359970	11370336	CG8180	FBtr0087359	CG8180-RA	CG8180-RA	11370263	11370313	30378	3959	50	10128	607.56	0.390897	7.67315	7.42216	7.93265	1554.27	1503.43	1606.84	0
chr3R	-	19719889	19748752	CG13598	FBtr0112888	sba-RC	CG13598-RC	19748687	19748737	15915	7866	50	28388	318.3	0.277089	2.02326	1.96916	2.07886	1148.73	1118.01	1180.29	0
chr2L	-	5785043	5800169	CG9171	FBtr0301236	CG9171-RE	CG9171-RE	5800100	5800150	7470	1532	50	14919	149.4	0.102688	4.87598	4.61343	5.15354	1454.89	1376.56	1537.71	0
chr3R	+	5970422	5977269	CG3953	FBtr0082181	Invadolysin-RA	CG3953-RA	5970442	5970492	3972	336	50	6644	79.44	0.0505719	11.8214	10.5601	13.2355	1570.83	1403.22	1758.73	0
chrX	-	19205061	19216095	CG8062	FBtr0074682	out-RA	CG8062-RA	19216026	19216076	12404	1257	50	9969	248.08	0.126091	9.86794	9.30783	10.462	1967.47	1855.8	2085.91	0
chr3R	-	5200764	5220265	CG8874	FBtr0082052	Fps85D-RA	CG8874-RA	5220190	5220240	27959	6173	50	19243	559.18	0.320792	4.52924	4.40568	4.65627	1743.12	1695.57	1792.01	0
chrX	-	18518082	18528936	CG6531	FBtr0074617	wgn-RA	CG6531-RA	18528861	18528911	15577	2984	50	10590	311.54	0.281775	5.22017	5.0187	5.42977	1105.63	1062.96	1150.02	0
chr2R	-	16938107	16944698	CG3722	FBtr0071546	shg-RA	CG3722-RA	16944622	16944672	5381	769	50	6388	107.62	0.120382	6.9974	6.48359	7.55224	893.988	828.344	964.875	0
chr2L	-	17367509	17384112	CG6860	FBtr0080969	CG6860-RB	CG6860-RB	17384038	17384088	39077	10419	50	16388	781.54	0.63577	3.75055	3.67015	3.83272	1229.28	1202.93	1256.21	0
chr3L	+	9756652	9763231	CG8177	FBtr0076324	CG8177-RH	CG8177-RH	9756670	9756720	43867	3695	50	6367	877.34	0.580336	11.872	11.4784	12.2792	1511.78	1461.66	1563.63	0
chr3L	+	10509103	10552032	CG32062	FBtr0076289	CG32062-RB	CG32062-RB	10509134	10509184	10232	5029	50	42622	204.64	0.117991	2.0346	1.96678	2.10476	1734.37	1676.57	1794.18	0
chrX	-	2407928	2439458	CG33950	FBtr0070451	trol-RF	CG33950-RF	2439386	2439436	11319	2878	50	31067	226.38	0.0926385	3.93294	3.77446	4.09809	2443.69	2345.23	2546.31	0
chrX	-	4035557	4100123	CG3665	FBtr0070667	Fas2-RC	CG3665-RC	4100043	4100093	3147	1094	50	56742	62.94	0.0192803	2.8766	2.68378	3.08333	3264.48	3045.66	3499.09	0
chrX	-	6665477	6673707	CG3135	FBtr0070978	shf-RA	CG3135-RA	6673635	6673685	2560	334	50	8002	51.2	0.0417396	7.66467	6.82806	8.60509	1226.65	1092.76	1377.16	0
chr2R	-	7888983	7907350	CG8967	FBtr0088028	otk-RA	CG8967-RA	7907278	7907328	1726	423	50	18149	34.52	0.0233071	4.08038	3.66373	4.54485	1481.1	1329.86	1649.69	0
chr2R	-	8832043	8833849	CG3879	FBtr0087801	Mdr49-RA	CG3879-RA	8833773	8833823	857	26	50	1606	17.14	0.0161893	32.9615	22.01	49.7346	1058.72	706.96	1597.47	0
chr2R	+	14642501	14644588	CG15077	FBtr0086609	Cyp12b2-RA	CG15077-RA	14642525	14642575	5729	97	50	1887	114.58	0.0514043	59.0619	48.1112	72.5804	2228.99	1815.71	2739.18	0
chr2L	-	16264061	16287728	CG7664	FBtr0080854	crp-RA	CG7664-RA	16287654	16287704	42196	16811	50	21914	843.92	0.767135	2.51002	2.46545	2.5554	1100.09	1080.56	1119.98	0
chr3L	+	22129192	22158392	CG12673	FBtr0301492	olf413-RB	CG12673-RB	22129212	22129262	12813	6554	50	28965	256.26	0.226273	1.95499	1.89744	2.01428	1132.53	1099.19	1166.88	0
chr2R	+	5301849	5305353	CG8805	FBtr0088506	wun2-RA	CG8805-RA	5301868	5301918	14167	1024	50	3304	283.34	0.309927	13.835	12.9783	14.7486	914.214	857.604	974.589	0
chr3L	-	2189158	2192180	CG5707	FBtr0072912	CG5707-RA	CG5707-RA	2192107	2192157	12225	794	50	2820	244.5	0.28156	15.3967	14.3212	16.5537	868.375	807.716	933.63	0
chr3R	-	2214884	2231613	CG1021	FBtr0300261	CG1021-RH	CG1021-RH	2231533	2231583	11159	3199	50	16480	223.18	0.194114	3.48828	3.35316	3.62885	1149.74	1105.2	1196.07	0
chr2R	-	3471838	3474581	CG1363	FBtr0088952	blow-RA	CG1363-RA	3474508	3474558	31259	1030	50	2508	625.18	0.410686	30.3485	28.5085	32.3083	1522.28	1429.99	1620.58	0
chr2R	-	10092962	10099916	CG8404	FBtr0087576	Sox15-RA	CG8404-RA	10099832	10099882	674	56	50	6710	13.48	0.00834575	12.0357	9.09393	15.9657	1615.19	1220.41	2142.59	0
chr3R	+	17867918	17905043	CG10293	FBtr0084177	how-RA	CG10293-RA	17867950	17868000	12224	7177	50	36708	244.48	0.195516	1.70322	1.65411	1.75378	1250.43	1214.38	1287.56	0
chr2L	-	15044963	15057840	CG7595	FBtr0080723	ck-RA	CG7595-RA	15057761	15057811	13313	2436	50	12677	266.26	0.192159	5.46511	5.23285	5.70771	1385.62	1326.74	1447.13	0
chr3L	-	12204731	12259894	CG42318	FBtr0301054	app-RJ	CG42318-RJ	12259812	12259862	7096	6274	50	54776	141.92	0.114539	1.13102	1.09308	1.17027	1239.05	1197.5	1282.05	0
chr3L	+	12686743	12702491	CG10601	FBtr0075912	mirr-RB	CG10601-RB	12686763	12686813	1332	380	50	15514	26.64	0.024494	3.50526	3.12272	3.9351	1087.61	968.916	1220.98	0
chr3L	+	9608019	9617080	CG3322	FBtr0076382	LanB2-RA	CG3322-RA	9608046	9608096	39093	5691	50	8859	781.86	0.642398	6.86927	6.68022	7.06368	1217.1	1183.6	1251.54	0
chr3R	-	10937311	10957646	CG6934	FBtr0083039	CG6934-RA	CG6934-RA	10957571	10957621	35292	12078	50	20056	705.84	0.602214	2.92201	2.8621	2.98317	1172.08	1148.04	1196.61	0
chr2L	+	8163150	8180072	CG8486	FBtr0300331	CG8486-RD	CG8486-RD	8163102	8163152	21258	7686	50	16716	425.16	0.459799	2.76581	2.69436	2.83916	924.665	900.777	949.187	0
chr2L	+	19190349	19208615	CG17348	FBtr0081195	drl-RA	CG17348-RA	19190371	19190421	4729	525	50	18044	94.58	0.0290955	9.00762	8.22286	9.86803	3250.67	2967.47	3561.17	0
chr2R	-	11801620	11809652	CG8355	FBtr0087302	sli-RA	CG8355-RA	11809584	11809634	66485	8963	50	7826	1329.7	1.14528	7.41772	7.25547	7.5836	1161.02	1135.63	1186.99	0
chr2L	-	11526862	11528201	CG31705	FBtr0080243	CG31705-RB	CG31705-RB	11528123	11528173	20350	572	50	1139	407	0.502195	35.5769	32.7127	38.6947	810.442	745.196	881.464	0
chr3R	+	10624712	10626887	CG14856	FBtr0082992	CG14856-RA	CG14856-RA	10624733	10624783	2640	59	50	1975	52.8	0.0298734	44.7458	34.3338	58.4431	1767.46	1356.19	2308.5	0
chr2R	+	20899611	20917609	CG3533	FBtr0072397	uzip-RA	CG3533-RA	20899615	20899665	12409	3080	50	17798	248.18	0.173053	4.0289	3.87226	4.19189	1434.13	1378.37	1492.14	0
chr2L	-	3294926	3303129	CG9663	FBtr0077604	CG9663-RA	CG9663-RA	3303058	3303108	11821	1398	50	8001	236.42	0.174728	8.45565	7.99661	8.9412	1353.07	1279.62	1430.77	0
chr3L	+	22721247	22722716	CG11367	FBtr0078528	CG11367-RA	CG11367-RA	22721245	22721295	14499	348	50	1269	289.98	0.274232	41.6638	37.4111	46.4069	1057.43	949.494	1177.81	0
chr2R	+	4332223	4334676	CG2060	FBtr0088745	Cyp4e2-RA	CG2060-RA	4332241	4332291	23283	1055	50	2212	465.66	0.476944	22.0692	20.739	23.4853	976.341	917.494	1038.99	0
chr3L	+	11063664	11066448	CG33048	FBtr0076206	Mocs1-RB	CG33048-RB	11063694	11063744	17459	863	50	2584	349.18	0.333978	20.2306	18.8832	21.6749	1045.52	975.884	1120.16	0
chr2R	+	2933306	2936050	CG12840	FBtr0089032	Tsp42El-RA	CG12840-RA	2933308	2933358	3340	116	50	2426	66.8	0.0478153	28.7931	23.8365	34.8077	1397.04	1156.55	1688.87	0
chr2R	-	16720069	16723530	CG11312	FBtr0071562	insc-RA	CG11312-RA	16723459	16723509	4669	210	50	3259	93.38	0.0644369	22.2333	19.3195	25.5948	1449.17	1259.25	1668.27	0
chr2L	+	2130817	2137054	CG7254	FBtr0100485	GlyP-RB	CG7254-RB	2130852	2130902	5045	689	50	6030	100.9	0.114262	7.32221	6.75666	7.93549	883.058	814.853	957.02	0
chr3R	-	4571534	4573388	CG9801	FBtr0081944	CG9801-RA	CG9801-RA	4573312	4573362	2240	80	50	1654	44.8	0.0483676	28	22.2839	35.2307	926.24	737.152	1165.43	0
chr2R	+	7110379	7114251	CG7737	FBtr0088105	CG7737-RA	CG7737-RA	7110404	7110454	8506	609	50	3657	170.12	0.16653	13.9672	12.8542	15.1775	1021.56	940.154	1110.08	0
chrX	+	5811195	5835703	CG3726	FBtr0070858	CG3726-RA	CG3726-RA	5811215	5811265	14208	4719	50	18514	284.16	0.254888	3.01081	2.91287	3.11204	1114.84	1078.58	1152.33	0
chrX	+	13457859	13470091	CG32632	FBtr0113443	Tango13-RC	CG32632-RC	13457890	13457940	6226	1185	50	11921	124.52	0.0994044	5.25401	4.93519	5.59354	1252.66	1176.65	1333.61	0
chrX	+	19247220	19364074	CG12199	FBtr0074708	kek5-RA	CG12199-RA	19247244	19247294	3558	7661	50	105707	71.16	0.0724739	0.46443	0.446234	0.483367	981.871	943.401	1021.91	0
chr3L	+	3515764	3543432	CG10579	FBtr0073131	Eip63E-RD	CG10579-RD	3515798	3515848	8328	5000	50	27404	166.56	0.182455	1.6656	1.60795	1.72531	912.882	881.288	945.61	0
chr3R	+	22362071	22407239	CG42614	FBtr0302097	scrib-RI	CG42614-RI	22362097	22362147	17159	9998	50	37636	343.18	0.26565	1.71624	1.67431	1.75923	1291.85	1260.29	1324.21	0
chr2R	+	18015314	18017693	CG6698	FBtr0071762	NtR-RA	CG6698-RA	18015333	18015383	13619	546	50	2179	272.38	0.250574	24.9432	22.8779	27.1971	1087.03	997.018	1185.25	0
chr2R	-	3337065	3339056	CG30502	FBtr0300959	CG30502-RB	CG30502-RB	3338980	3339030	2131	66	50	1791	42.62	0.0368509	32.2879	25.1145	41.5868	1156.55	899.6	1489.64	0
chr2L	+	8370532	8371914	CG17292	FBtr0079648	CG17292-RB	CG17292-RB	8370547	8370597	8241	458	50	1182	164.82	0.387479	17.9934	16.3601	19.7918	425.365	386.753	467.878	0
chr3R	-	10906169	10921350	CG6966	FBtr0113236	CG6966-RB	CG6966-RB	10921280	10921330	7862	2994	50	14961	157.24	0.20012	2.62592	2.51712	2.73943	785.727	753.172	819.694	0
chr2R	-	14647584	14648577	CG42351	FBtr0299943	CG42351-RC	CG42351-RC	14648505	14648555	825	6	50	793	16.5	0.0075662	137.5	59.69	339.322	2180.75	946.683	5381.64	0
chr2R	-	6627901	6670371	CG33144	FBtr0088254	CG33144-RA	CG33144-RA	6670331	6670381	5575	4176	50	42195	111.5	0.0989691	1.33501	1.28226	1.38994	1126.61	1082.1	1172.97	0
chr2R	-	2044781	2056587	CG1765	FBtr0086008	EcR-RA	CG1765-RA	2056513	2056563	1570	289	50	10238	31.4	0.0282282	5.43253	4.78302	6.17134	1112.36	979.371	1263.64	0
chr3R	+	7394952	7401659	CG14709	FBtr0302027	CG14709-RB	CG14709-RB	7394972	7395022	39665	4780	50	6502	793.3	0.735158	8.29812	8.05188	8.55191	1079.09	1047.07	1112.09	0
chr2L	-	7786157	7790557	CG7149	FBtr0079496	CG7149-RA	CG7149-RA	7790486	7790536	3326	354	50	4197	66.52	0.084346	9.39548	8.40827	10.5001	788.657	705.791	881.375	0
chr2L	-	8200465	8205128	CG8451	FBtr0079637	CG8451-RA	CG8451-RA	8205050	8205100	16121	1609	50	4463	322.42	0.36052	10.0193	9.51566	10.5497	894.32	849.368	941.664	0
chr3R	+	24949138	24953972	CG11880	FBtr0085372	CG11880-RB	CG11880-RB	24949156	24949206	38130	4268	50	4633	762.6	0.921217	8.93393	8.65462	9.22228	827.818	801.937	854.536	0
chr3L	-	11195408	11199111	CG6199	FBtr0076187	CG6199-RA	CG6199-RA	11199044	11199094	15410	1179	50	3499	308.2	0.336953	13.0704	12.3134	13.8742	914.666	861.693	970.919	0
chr3R	-	5525599	5531139	CG31352	FBtr0082092	CG31352-RA	CG31352-RA	5531058	5531108	15730	2178	50	5298	314.6	0.411099	7.22222	6.90399	7.55519	765.267	731.547	800.548	0
chr3R	+	5417033	5448516	CG8312	FBtr0082075	CG8312-RA	CG8312-RA	5417056	5417106	6205	4350	50	31152	124.1	0.139638	1.42644	1.37194	1.4831	888.727	854.776	924.028	0
chr3R	-	8817171	8818946	CG18550	FBtr0082723	yellow-f-RA	CG18550-RA	8818846	8818896	46769	1245	50	1575	935.38	0.790476	37.5655	35.4956	39.7569	1183.31	1118.11	1252.34	0
chrX	+	11387203	11449079	CG32666	FBtr0073508	CG32666-RA	CG32666-RA	11387220	11387270	6534	6840	50	54209	130.68	0.126178	0.955263	0.923281	0.988353	1035.68	1001	1071.55	0
chr2L	-	13547929	13549323	CG9239	FBtr0080513	B4-RA	CG9239-RA	13549247	13549297	31921	726	50	1183	638.42	0.613694	43.9683	40.8229	47.3585	1040.29	965.87	1120.5	0
chrX	-	9390370	9394176	CG42611	FBtr0302153	CG42611-RA	CG42611-RA	9394096	9394146	10407	1162	50	3602	208.14	0.322599	8.95611	8.42545	9.52042	645.198	606.969	685.851	0
chr3R	-	18354642	18356293	CG33099	FBtr0084288	CG33099-RA	CG33099-RA	18356213	18356263	26301	1028	50	1451	526.02	0.708477	25.5846	24.0275	27.2435	742.466	697.278	790.606	0
chr2R	+	11736097	11741092	CG8253	FBtr0087287	tun-RA	CG8253-RA	11736122	11736172	20351	1647	50	4788	407.02	0.343985	12.3564	11.7476	12.997	1183.25	1124.95	1244.59	0
chr2R	+	6505169	6524889	CG11883	FBtr0088283	CG11883-RB	CG11883-RB	6505189	6505239	6958	983	50	4743	139.16	0.207253	7.07833	6.61739	7.5716	671.451	627.726	718.242	0
chr2L	+	2492955	2498234	CG9884	FBtr0077778	oaf-RB	CG9884-RB	2492974	2493024	16102	2027	50	4799	322.04	0.42238	7.94376	7.58313	8.32162	762.442	727.829	798.709	0
chr2R	-	1662279	1670360	CG11163	FBtr0086054	CG11163-RB	CG11163-RB	1670285	1670335	12825	1951	50	7611	256.5	0.25634	6.57355	6.26601	6.89626	1000.63	953.812	1049.75	0
chr2R	-	2529922	2532600	CG3174	FBtr0086148	Fmo-2-RA	CG3174-RA	2532531	2532581	29238	1691	50	2478	584.76	0.682405	17.2904	16.4582	18.1648	856.91	815.671	900.247	0
chr3L	-	5568396	5570446	CG10596	FBtr0077131	Msr-110-RA	CG10596-RA	5570355	5570405	1174	63	50	1850	23.48	0.0340541	18.6349	14.3658	24.22	689.492	531.533	896.14	0
chr3R	-	22811344	22814232	CG31075	FBtr0085080	CG31075-RA	CG31075-RA	22814162	22814212	9667	458	50	2687	193.34	0.17045	21.107	19.1982	23.2078	1134.29	1031.71	1247.19	0
chr2L	-	10491682	10506776	CG7438	FBtr0080036	Myo31DF-RB	CG7438-RB	10506703	10506753	34317	11018	50	14834	686.34	0.742753	3.11463	3.04832	3.18239	924.049	904.375	944.151	0
chr3R	-	21842231	21843189	CG6104	FBtr0084981	m2-RA	CG6104-RA	21843114	21843164	9899	216	50	735	197.98	0.293878	45.8287	39.9647	52.5694	673.682	587.481	772.771	0
chrX	-	10222910	10223841	CG2227	FBtr0071472	Gip-RA	CG2227-RA	10223772	10223822	18919	295	50	731	378.38	0.403557	64.1322	57.0761	72.0746	937.613	834.453	1053.73	0
chrX	-	13130706	13151210	CG1771	FBtr0073732	mew-RB	CG1771-RB	13151140	13151190	5191	2306	50	19519	103.82	0.118141	2.25108	2.14268	2.36499	878.778	836.459	923.244	0
chr2R	+	4537155	4552728	CG2411	FBtr0089427	ptc-RA	CG2411-RA	4537173	4537223	24016	10518	50	15332	480.32	0.686016	2.28332	2.23144	2.33641	700.158	684.249	716.438	0
chr3R	-	24346387	24366043	CG33103	FBtr0301837	Ppn-RE	CG33103-RE	24365973	24366023	45748	10487	50	19424	914.96	0.539899	4.36235	4.27051	4.45617	1694.69	1659.01	1731.13	0
chr2R	+	17081078	17086941	CG15658	FBtr0071583	CG15658-RA	CG15658-RA	17081099	17081149	715	47	50	5648	14.3	0.00832153	15.2128	11.2258	20.678	1718.43	1268.07	2335.78	0
chr2R	+	3970483	3974654	CG8714	FBtr0088777	sut1-RA	CG8714-RA	3970507	3970557	9959	915	50	3968	199.18	0.230595	10.8842	10.1659	11.6536	863.766	806.763	924.829	0
chr2L	+	12027448	12034123	CG5304	FBtr0080292	l(2)01810-RA	CG5304-RA	12027465	12027515	11906	1537	50	6474	238.12	0.237411	7.74626	7.3429	8.1719	1002.99	950.759	1058.1	0
chr2R	+	11399317	11403102	CG8182	FBtr0087332	GalNAc-T1-RB	CG8182-RB	11399335	11399385	10953	768	50	3580	219.06	0.214525	14.2617	13.2468	15.355	1021.14	948.474	1099.42	0
chr2L	-	10745115	10756316	CG17124	FBtr0080117	CG17124-RA	CG17124-RA	10756244	10756294	16921	3379	50	10956	338.42	0.308415	5.00769	4.82529	5.19701	1097.29	1057.32	1138.77	0
chr3R	-	19764641	19768821	CG5320	FBtr0089498	Gdh-RA	CG5320-RA	19768750	19768800	42749	3603	50	3957	854.98	0.910538	11.8648	11.4665	12.277	938.983	907.461	971.605	0
chr3L	-	18878116	18883582	CG3961	FBtr0075078	CG3961-RC	CG3961-RC	18883503	18883553	9891	1364	50	5266	197.82	0.25902	7.25147	6.84962	7.67703	763.724	721.402	808.544	0
chr2L	-	9684656	9699293	CG4379	FBtr0079851	Pka-C1-RB	CG4379-RB	9699215	9699265	10058	4094	50	14421	201.16	0.283892	2.45677	2.3687	2.54811	708.58	683.181	734.926	0
chr3R	+	22977389	22983325	CG5889	FBtr0085110	Mdh-RA	CG5889-RA	22977414	22977464	15044	1995	50	5736	300.88	0.347803	7.54085	7.19482	7.90361	865.087	825.389	906.702	0
chrX	+	9479925	9482437	CG3001	FBtr0071362	Hex-A-RB	CG3001-RB	9479946	9479996	30997	1981	50	2306	619.94	0.859063	15.6471	14.9485	16.3787	721.646	689.423	755.384	0
chr2R	+	5762789	5763750	CG12744	FBtr0088378	CG12744-RB	CG12744-RB	5762808	5762858	22261	556	50	761	445.22	0.730618	40.0378	36.7747	43.5936	609.375	559.711	663.494	0
chr3R	-	11357859	11363010	CG18522	FBtr0083154	CG18522-RA	CG18522-RA	11362933	11362983	10783	1131	50	4946	215.66	0.22867	9.53404	8.96333	10.1413	943.107	886.653	1003.18	0
chr2R	-	5498644	5571356	CG1794	FBtr0088501	Mmp2-RB	CG1794-RB	5571287	5571337	11142	19896	50	72327	222.84	0.275084	0.560012	0.547136	0.573191	810.08	791.454	829.144	0
chr3R	+	22055979	22059070	CG12290	FBtr0084990	CG12290-RA	CG12290-RA	22056003	22056053	37069	3097	50	2884	741.38	1.07386	11.9693	11.5365	12.4185	690.391	665.426	716.296	0
chr3L	-	14769596	14779441	CG5295	FBtr0300190	bmm-RB	CG5295-RB	14779367	14779417	9685	2395	50	9638	193.7	0.248496	4.04384	3.86598	4.22992	779.491	745.205	815.359	0
chr2L	-	7185461	7188103	CG4496	FBtr0079419	CG4496-RA	CG4496-RA	7188027	7188077	7767	516	50	2441	155.34	0.211389	15.0523	13.7559	16.4723	734.855	671.562	804.177	0
chr3L	-	19640376	19642942	CG8782	FBtr0074961	Oat-RA	CG8782-RA	19642868	19642918	3961	236	50	2366	79.22	0.0997464	16.7839	14.6886	19.1831	794.214	695.066	907.747	0
chrX	-	13734073	13739895	CG32626	FBtr0301044	CG32626-RE	CG32626-RE	13739820	13739870	1880	294	50	5362	37.6	0.0548303	6.39456	5.64475	7.24526	685.752	605.343	776.981	0
chr2L	-	7205250	7220029	CG13784	FBtr0110799	CG13784-RC	CG13784-RC	7219956	7220006	8564	3674	50	14574	171.28	0.252093	2.33097	2.24216	2.42331	679.432	653.546	706.346	0
chr3L	-	18160842	18178737	CG5123	FBtr0075133	W-RA	CG5123-RA	18178669	18178719	7181	2356	50	17666	143.62	0.133364	3.04796	2.90858	3.19405	1076.91	1027.66	1128.52	0
chr3L	+	7341447	7346722	CG8593	FBtr0076846	qm-RA	CG8593-RA	7341468	7341518	6685	1048	50	5065	133.7	0.20691	6.37882	5.97354	6.81177	646.174	605.119	690.033	0
chr3R	-	5987186	5996207	CG6264	FBtr0082183	Best1-RA	CG6264-RA	5996135	5996185	11581	2848	50	8816	231.62	0.323049	4.06636	3.9022	4.23745	716.981	688.037	747.147	0
chr3L	+	4240310	4242603	CG14997	FBtr0073226	CG14997-RA	CG14997-RA	4240329	4240379	20325	883	50	2093	406.5	0.421882	23.0181	21.5063	24.6371	963.539	900.254	1031.31	0
chr2L	-	82456	87382	CG11450	FBtr0290323	net-RB	CG11450-RB	87311	87361	9457	1161	50	4726	189.14	0.245662	8.14556	7.66037	8.66169	769.919	724.058	818.703	0
chr2R	-	6687924	6696438	CG12340	FBtr0088253	CG12340-RA	CG12340-RA	6696357	6696407	6261	1806	50	8283	125.22	0.218037	3.46678	3.28882	3.6544	574.306	544.826	605.388	0
chr3R	-	3312305	3317323	CG1131	FBtr0289953	alpha-Est10-RB	CG1131-RB	3317250	3317300	31304	2364	50	4814	626.08	0.491068	13.242	12.697	13.8104	1274.94	1222.47	1329.67	0
chr2R	-	2645106	2646404	CG9436	FBtr0086134	CG9436-RA	CG9436-RA	2646336	2646386	39063	1223	50	1098	781.26	1.11384	31.9403	30.161	33.8253	701.409	662.336	742.804	0
chr2R	+	15999016	16004437	CG8896	FBtr0086309	18w-RA	CG8896-RA	15999036	15999086	16991	3788	50	5197	339.82	0.728882	4.48548	4.32958	4.64701	466.221	450.017	483.01	0
chr3L	-	12789334	12798170	CG10967	FBtr0300561	Atg1-RB	CG10967-RB	12798090	12798140	4522	1143	50	8611	90.44	0.132737	3.95626	3.70575	4.22379	681.346	638.204	727.421	0
chr2R	+	8340700	8353154	CG12369	FBtr0087933	Lac-RA	CG12369-RA	8340736	8340786	10101	3245	50	12236	202.02	0.265201	3.11279	2.99149	3.23902	761.762	732.077	792.653	0
chr2L	+	20797717	20809965	CG9328	FBtr0081415	CG9328-RB	CG9328-RB	20797750	20797800	11200	3114	50	12016	224	0.259154	3.59666	3.45596	3.74311	864.349	830.535	899.544	0
chr3L	-	17756154	17757253	CG32178	FBtr0110847	Msi-RC	CG32178-RC	17757176	17757226	17764	390	50	899	355.28	0.433815	45.5487	41.151	50.4229	818.966	739.895	906.603	0
chr3L	-	16347845	16352525	CG4893	FBtr0075425	CG4893-RA	CG4893-RA	16352451	16352501	546	81	50	4480	10.92	0.0180804	6.74074	5.30613	8.57398	603.97	475.43	768.229	2.60381e-251
chrX	+	10280000	10302119	CG2096	FBtr0071447	flw-RB	CG2096-RB	10280030	10280080	6493	3756	50	20294	129.86	0.185079	1.7287	1.66028	1.79995	701.645	673.873	730.563	0
chr2R	+	7061308	7070579	CG7734	FBtr0088101	shn-RD	CG7734-RD	7061328	7061378	24337	6210	50	9021	486.74	0.688394	3.919	3.81093	4.03015	707.066	687.568	727.119	0
chr3R	+	7026138	7028604	CG31299	FBtr0113220	nocturnin-RE	CG31299-RE	7026158	7026208	5609	373	50	2263	112.18	0.164825	15.0375	13.5235	16.7233	680.599	612.075	756.895	0
chr3R	+	27136880	27196498	CG34347	FBtr0290046	CG34347-RB	CG34347-RB	27136904	27136954	24640	35531	50	54150	492.8	0.656159	0.693479	0.682279	0.704863	751.038	738.908	763.367	0
chr2L	-	3646287	3656951	CG10033	FBtr0089304	for-RA	CG10033-RA	3656869	3656919	3686	718	50	5363	73.72	0.13388	5.1337	4.7355	5.56565	550.641	507.93	596.971	0
[truncated: 9,060 more rows]

## Sheet: Pbro_PauseIndex
chr	strand	start	end	Gene	FB	name	CG_number	PBro_pausing_region_start	PBro_pausing_region_end	PBro_pr_counts	PBro_gb_counts	PBro_pr_map	PBro_gb_map	PBro_pr_density	PBro_gb_density	PBro_pause_index	PBro_pause_index_CI_low	PBro_pause_index_CI_high	PBro_pause_index_scaled	PBro_pause_index_CI_low_scaled	PBro_pause_index_CI_high_scaled	Pb_pVal_Alt	Pause Index is Pr counts/GB counts; PI scaled is Pr density/GB density
[truncated: 9,446 more rows]
