# Supplementary material for: The Drosophila BEAF insulator protein interacts with the polybromo subunit of the PBAP chromatin remodeling complex
Source: G3 (Bethesda). 2022 Aug 27;12(11):jkac223. doi: 10.1093/g3journal/jkac223 (PMC9635645; doi:10.1093/g3journal/jkac223)
Supplement: jkac223_TableS6 [file jkac223_tables6.xlsx]

## Sheet: SSRP_eGFP_pr_DEGs
beaf s2	chr	strand	start	end	FB	CG_number	name	baseMean	log2FoldChange	lfcSE	stat	pvalue	padj
beaf peak	chr2L	+	16827191	16831705	FBtr0080919	CG31739-RA	CG31739-RA	847.842	2.55002	0.285272	8.9389	3.93047e-19	1.7357e-15
beaf peak	chr3R	+	3859027	3862381	FBtr0081788	CG2708-RA	Tom34-RA	844.719	2.16255	0.28197	7.66944	1.72748e-14	1.52571e-11
beaf peak	chrX	+	16504747	16508889	FBtr0074285	CG18582-RA	mbt-RA	406.075	2.26877	0.310454	7.30789	2.71364e-13	1.99724e-10
beaf peak	chr2R	-	19863124	19864760	FBtr0072204	CG3825-RA	CG3825-RA	382.279	1.91498	0.297596	6.43483	1.23615e-10	6.06539e-08
beaf peak	chr3R	+	21714340	21718999	FBtr0084937	CG17367-RA	Lnk-RA	602.81	1.74902	0.285732	6.12118	9.28865e-10	3.41822e-07
beaf peak	chr2R	+	12843000	12844826	FBtr0087052	CG6657-RB	veg-RB	305.597	1.99372	0.337353	5.90989	3.4234e-09	9.44859e-07
beaf peak	chrX	+	15239235	15244054	FBtr0074011	CG6227-RA	CG6227-RA	247.655	1.84676	0.319612	5.77812	7.55412e-09	1.96229e-06
beaf peak	chr3R	+	12473349	12475700	FBtr0302371	CG8977-RD	Cctgamma-RD	252.745	1.91849	0.332862	5.76361	8.23353e-09	2.01996e-06
beaf peak	chrX	-	1587648	1589896	FBtr0070279	CG3771-RA	a6-RA	389.029	1.81141	0.317595	5.70351	1.17363e-08	2.59137e-06
beaf peak	chr3L	+	16567778	16569581	FBtr0075393	CG4143-RA	mbf1-RA	2869.41	1.47997	0.265287	5.57876	2.42243e-08	5.09402e-06
beaf peak	chr2R	-	16446661	16449834	FBtr0086259	CG13431-RA	Mgat1-RA	489.853	1.67125	0.301721	5.53905	3.04119e-08	6.1045e-06
beaf peak	chr2R	+	19732557	19734547	FBtr0072126	CG5554-RA	CG5554-RA	1005.26	1.58821	0.288652	5.50217	3.75141e-08	6.90259e-06
beaf peak	chr2L	+	8308484	8309963	FBtr0079599	CG7818-RA	CG7818-RA	371.744	1.71957	0.325049	5.29021	1.22178e-07	2.07515e-05
beaf peak	chrX	+	6548660	6553742	FBtr0070950	CG32742-RA	l(1)G0148-RA	1153.9	-1.44223	0.281472	-5.12388	2.99313e-07	4.7206e-05
beaf peak	chr3R	+	19818734	19821266	FBtr0084503	CG5915-RA	Rab7-RA	1049.18	1.41598	0.286095	4.94935	7.44625e-07	8.8872e-05
beaf peak	chrX	-	817200	821565	FBtr0100527	CG3711-RB	CG3711-RB	220.557	1.58539	0.323152	4.90602	9.29439e-07	0.000108011
beaf peak	chr2L	+	15009974	15011772	FBtr0080696	CG3688-RA	l(2)35Bd-RA	2551.47	1.38347	0.288003	4.80366	1.55788e-06	0.000162756
beaf peak	chr3L	+	3193167	3197061	FBtr0073040	CG1242-RA	Hsp83-RA	265.749	-1.47241	0.314124	-4.68734	2.76773e-06	0.000249435
beaf peak	chrX	-	20050508	20053799	FBtr0070028	CG9575-RA	Rab35-RA	1022.4	1.29713	0.280078	4.6313	3.63374e-06	0.000297159
beaf peak	chr3L	-	582824	589268	FBtr0072563	CG17181-RA	CG17181-RA	27830.2	-1.44056	0.314946	-4.57399	4.78532e-06	0.000370736
beaf peak	chr3R	-	24346387	24366043	FBtr0301837	CG33103-RE	Ppn-RE	33827.8	-1.7609	0.393658	-4.47318	7.70659e-06	0.000540195
beaf peak	chr3RHet	+	1935250	2026815	FBtr0113885	CG40411-RB	Parp-RB	106.864	1.63261	0.372997	4.37702	1.20314e-05	0.000792995
beaf peak	chr3R	+	17346651	17353419	FBtr0301212	CG7956-RE	CG7956-RE	1316.97	1.19649	0.274458	4.35947	1.30379e-05	0.000846695
beaf peak	chrX	+	11589259	11598427	FBtr0090002	CG1830-RB	PhKgamma-RB	2578.9	1.14079	0.264305	4.31619	1.58745e-05	0.00101597
beaf peak	chr2R	+	13345182	13347975	FBtr0086921	CG14478-RA	CG14478-RA	3672.69	-1.138	0.264373	-4.30452	1.67348e-05	0.00105573
beaf peak	chr2L	-	541235	542574	FBtr0078081	CG3018-RA	lwr-RA	1195.34	1.27425	0.297026	4.29003	1.78648e-05	0.00111114
beaf peak	chr2R	-	19622427	19634315	FBtr0114586	CG4051-RB	egl-RB	2757.2	-1.12862	0.266896	-4.22867	2.35076e-05	0.00142205
beaf peak	chrX	+	17744494	17745922	FBtr0074465	CG6506-RA	CG6506-RA	150.601	1.51643	0.360487	4.20661	2.59231e-05	0.00154698
beaf peak	chrX	-	16250713	16252962	FBtr0074234	CG9998-RA	U2af50-RA	239.19	1.31696	0.314501	4.18745	2.82106e-05	0.00163918
beaf peak	chrX	+	6568453	6571205	FBtr0070952	CG4039-RA	Mcm6-RA	153.994	1.42865	0.341898	4.17859	2.93317e-05	0.00168219
beaf peak	chr3R	-	254077	255051	FBtr0078946	CG9809-RB	Spargel-RB	3352.8	-1.45187	0.356779	-4.06938	4.71393e-05	0.00244903
beaf peak	chr2L	-	19502334	19508710	FBtr0081283	CG10188-RA	CG10188-RA	348.684	1.27517	0.315074	4.04721	5.1831e-05	0.00263087
beaf peak	chrX	-	21258110	21258967	FBtr0077221	CG1666-RA	Hlc-RA	491.703	-1.38648	0.345983	-4.00736	6.14024e-05	0.00304666
beaf peak	chr3R	-	5587688	5588580	FBtr0082163	CG9474-RA	Snap24-RA	747.33	1.33544	0.335537	3.98001	6.89134e-05	0.00336083
beaf peak	chr3L	+	22281819	22285910	FBtr0078500	CG11471-RD	Aats-ile-RD	3034.34	-1.03361	0.264223	-3.91188	9.15812e-05	0.0041693
beaf peak	chr3L	+	14183975	14196384	FBtr0100039	CG33991-RC	nuf-RC	1910.58	-1.09655	0.280523	-3.90896	9.26937e-05	0.00417689
beaf peak	chr2L	+	17384725	17386076	FBtr0080975	CG5020-RB	CLIP-190-RB	4427.34	-1.0072	0.263186	-3.82695	0.000129742	0.00561705
beaf peak	chr3R	+	10483247	10484950	FBtr0082966	CG3505-RA	CG3505-RA	696.452	-1.21278	0.322128	-3.76491	0.000166612	0.00681258
beaf peak	chrX	+	9495101	9498315	FBtr0071363	CG3002-RB	Gga-RB	131.898	1.3688	0.370232	3.69715	0.000218037	0.00830045
beaf peak	chr3L	-	1871574	1876306	FBtr0072864	CG1828-RA	dre4-RA	1837.73	-1.12586	0.304891	-3.69266	0.000221917	0.00837593
beaf peak	chr3L	-	2555775	2586540	FBtr0072956	CG16973-RA	msn-RA	7803.29	-1.31687	0.360247	-3.65547	0.000256709	0.00944689
beaf peak	chrX	+	6738387	6741880	FBtr0070994	CG4557-RA	CG4557-RA	229.151	1.19538	0.330989	3.61154	0.000304381	0.010278
beaf peak	chrX	-	4005189	4007725	FBtr0070669	CG6133-RA	CG6133-RA	250.191	-1.12659	0.314193	-3.58566	0.000336225	0.0112482
beaf peak	chr2L	+	15113489	15118070	FBtr0080705	CG3647-RB	stc-RB	296.5	1.08949	0.304893	3.57336	0.000352433	0.0117018
beaf peak	chr2R	+	8521107	8523546	FBtr0087840	CG12372-RA	spt4-RA	219.591	-1.18717	0.332677	-3.56852	0.000359002	0.011831
beaf peak	chrX	+	664061	671680	FBtr0070138	CG16785-RA	fz3-RA	4070.36	-0.94214	0.265739	-3.54536	0.000392082	0.0126152
beaf peak	chr3R	+	19505787	19508049	FBtr0089622	CG10161-RB	eIF-3p66-RB	543.296	1.0657	0.301885	3.53016	0.00041531	0.0130072
beaf peak	chr2R	+	12012493	12025743	FBtr0089589	CG8428-RE	spin-RE	38236.1	0.991594	0.282379	3.51157	0.000445468	0.0137566
beaf peak	chr3R	+	6694434	6696232	FBtr0082288	CG4591-RA	Tsp86D-RA	524.451	1.05809	0.303421	3.48721	0.000488093	0.0145636
beaf peak	chrX	+	10984419	10986127	FBtr0073428	CG2076-RA	CG2076-RA	196.168	1.134	0.325734	3.48137	0.000498864	0.0147851
beaf peak	chrX	+	19546375	19553444	FBtr0074746	CG14215-RA	CG14215-RA	291.092	1.08249	0.311491	3.47518	0.000510503	0.0149917
beaf peak	chrX	-	1130906	1133914	FBtr0070245	CG11403-RA	CG11403-RA	213.83	1.38231	0.400892	3.44809	0.000564574	0.0159818
beaf peak	chrX	+	6418563	6420375	FBtr0070912	CG3918-RA	CG3918-RA	966.022	1.21212	0.355455	3.41006	0.000649493	0.0172781
beaf peak	chr2L	+	8370532	8371914	FBtr0079648	CG17292-RB	CG17292-RB	7344.41	-1.05356	0.310267	-3.39567	0.000684604	0.0181031
beaf peak	chr2L	-	2979697	2987713	FBtr0077674	CG3733-RA	Chd1-RA	470.72	-0.98459	0.290673	-3.38727	0.000705913	0.0182873
beaf peak	chr2R	+	17860660	17863710	FBtr0071726	CG9304-RA	CG9304-RA	338.403	-1.3422	0.398032	-3.37208	0.000746027	0.0189337
beaf peak	chr2R	+	15066260	15114705	FBtr0086504	CG7097-RA	hppy-RA	10686.7	-0.915248	0.272049	-3.36428	0.000767434	0.0193657
beaf peak	chr3L	-	317850	319880	FBtr0072515	CG7004-RB	fwd-RB	1281.39	-0.941116	0.281139	-3.3475	0.000815425	0.0202299
beaf peak	chr2L	+	16680125	16682252	FBtr0080884	CG17161-RB	grp-RB	1518.13	0.921985	0.278181	3.31433	0.000918615	0.0221873
beaf peak	chr2L	-	11508399	11516963	FBtr0080247	CG6509-RA	CG6509-RA	512.418	0.950385	0.286664	3.31533	0.000915352	0.0221873
beaf peak	chr2R	-	2529922	2532600	FBtr0086148	CG3174-RA	Fmo-2-RA	23305.8	-1.28809	0.38916	-3.30992	0.000933233	0.0222765
beaf peak	chr3L	+	12270796	12274576	FBtr0076007	CG10426-RA	CG10426-RA	1221.27	-0.958298	0.289452	-3.31073	0.000930537	0.0222765
beaf peak	chr2L	-	4829431	4830691	FBtr0077415	CG2976-RA	CG2976-RA	467.789	0.975067	0.294854	3.30695	0.000943182	0.022393
beaf peak	chr3R	-	23768511	23773746	FBtr0085266	CG4963-RA	mfrn-RA	1470.52	0.921406	0.282667	3.25969	0.00111534	0.0253711
beaf peak	chr3L	-	12136542	12139187	FBtr0076022	CG5642-RA	CG5642-RA	320.913	1.20235	0.371189	3.23918	0.00119875	0.0264685
beaf peak	chr2R	+	9855911	9857407	FBtr0087594	CG13348-RA	Aats-phe-RA	505.068	0.921835	0.286882	3.21329	0.00131222	0.0285455
beaf peak	chr2L	-	7226817	7240496	FBtr0299537	CG42253-RA	Ndae1-RA	4410.52	-0.872412	0.273792	-3.1864	0.00144055	0.0304376
beaf peak	chr3L	-	14396610	14403007	FBtr0075728	CG3836-RA	stwl-RA	1395.16	-0.952585	0.300277	-3.17235	0.0015121	0.0314974
beaf peak	chr3R	-	7791012	7793175	FBtr0082510	CG12213-RB	CG12213-RB	415.782	0.912932	0.29237	3.12253	0.00179305	0.0353487
beaf peak	chr3L	-	21717426	21721720	FBtr0078459	CG11247-RA	CG11247-RA	174.413	1.03646	0.332715	3.11515	0.00183851	0.0360838
beaf peak	chr2L	+	1884855	1911594	FBtr0113012	CG7337-RE	CG7337-RE	155.385	1.10576	0.357208	3.09556	0.00196438	0.0378809
beaf peak	chr3R	+	1474787	1478354	FBtr0078711	CG1250-RA	sec23-RA	333.756	0.92288	0.298389	3.09287	0.00198228	0.0380598
beaf peak	chr2L	-	2870799	2874475	FBtr0077685	CG31694-RA	CG31694-RA	1018.76	0.8758	0.284776	3.0754	0.00210218	0.0398422
beaf peak	chr2R	+	20062392	20063707	FBtr0300229	CG3333-RE	Nop60B-RE	2296.64	-0.965832	0.315546	-3.06082	0.0022073	0.0413026
beaf peak	chr2L	-	2974854	2976859	FBtr0077676	CG9641-RA	CG9641-RA	1450.51	-1.05426	0.344828	-3.05736	0.00223299	0.0414322
beaf peak	chr3R	+	14920733	14921792	FBtr0083727	CG6030-RB	ATPsyn-d-RB	3331.34	-0.814453	0.266655	-3.05433	0.00225564	0.0416774
beaf peak	chr2R	-	20809028	20815795	FBtr0072417	CG15860-RA	pain-RA	2385.8	-0.840139	0.275222	-3.05258	0.00226882	0.0417463
beaf peak	chr2R	+	1496152	1499094	FBtr0086071	CG17508-RA	CG17508-RA	1297	-0.88279	0.294732	-2.99522	0.00274243	0.048833
beaf peak	chr2R	-	15015277	15016763	FBtr0086593	CG15117-RA	CG15117-RA	179.712	-1.20554	0.403255	-2.98953	0.00279408	0.0495528
beaf peak	chr3L	-	5594196	5597031	FBtr0077127	CG10590-RA	CG10590-RA	686.387	0.892228	0.300599	2.96816	0.00299586	0.0524989
beaf peak	chr3R	-	10728048	10729743	FBtr0083005	CG7007-RA	VhaPPA1-1-RA	1589.17	-0.995972	0.336038	-2.96386	0.00303804	0.0528354
beaf peak	chr2L	+	9918621	9919967	FBtr0079877	CG4598-RA	CG4598-RA	489.904	-0.875848	0.295519	-2.96377	0.00303899	0.0528354
beaf peak	chr3R	+	4490071	4493076	FBtr0081880	CG8032-RA	CG8032-RA	1011.84	-0.929291	0.314455	-2.95524	0.00312422	0.0536832
beaf peak	chrX	+	6189460	6193006	FBtr0070899	CG3815-RA	CG3815-RA	845.635	-0.889181	0.301068	-2.95343	0.00314268	0.053791
beaf peak	chr3L	+	1463819	1468483	FBtr0072694	CG1004-RA	rho-RA	56097.4	-0.861936	0.292293	-2.94887	0.00318938	0.0539628
beaf peak	chr3L	-	17029966	17035669	FBtr0091474	CG33522-RA	scaf6-RA	894.035	-0.816805	0.278328	-2.93469	0.00333882	0.0550915
beaf peak	chr3L	+	14755145	14760812	FBtr0075690	CG9384-RA	CG9384-RA	175.765	-0.980355	0.334798	-2.9282	0.00340927	0.0558724
beaf peak	chr3R	+	14100422	14105126	FBtr0083573	CG8053-RB	eIF-1A-RB	364.08	-0.958269	0.327325	-2.92758	0.00341611	0.0558724
beaf peak	chr3L	-	16606318	16608566	FBtr0075358	CG4083-RA	Mo25-RA	191.326	0.948922	0.324662	2.9228	0.00346898	0.0563199
beaf peak	chr2R	-	10243273	10244726	FBtr0087561	CG8617-RA	CG8617-RA	341.148	0.885576	0.30396	2.91346	0.00357443	0.0576083
beaf peak	chr3R	-	17091751	17094778	FBtr0084104	CG3320-RA	Rab1-RA	1454.36	-0.780713	0.269582	-2.89602	0.00377934	0.0596056
beaf peak	chrX	-	13612767	13615975	FBtr0073843	CG9941-RA	CG9941-RA	130.511	1.07047	0.370719	2.88756	0.00388244	0.0610138
beaf peak	chr3R	-	19781371	19784106	FBtr0084511	CG5394-RA	Aats-glupro-RA	1455.51	-0.88334	0.307014	-2.8772	0.00401223	0.0623874
beaf peak	chr2R	+	2629410	2633649	FBtr0086125	CG3268-RA	phtf-RA	1843.19	-1.10922	0.387563	-2.86203	0.00420939	0.0645439
beaf peak	chr3L	+	2466861	2475484	FBtr0100539	CG33232-RD	CG33232-RD	8880.11	0.770729	0.269555	2.85927	0.00424623	0.0647692
beaf peak	chrX	+	16695005	16696030	FBtr0074333	CG4789-RA	CG4789-RA	111.483	-1.38342	0.484181	-2.85724	0.00427341	0.0648501
beaf peak	chrX	+	15213536	15216721	FBtr0074005	CG6146-RA	Top1-RA	2136.98	-0.858173	0.300799	-2.85298	0.00433113	0.065118
beaf peak	chrX	+	1771373	1773114	FBtr0070312	CG14805-RA	CG14805-RA	337.843	0.870341	0.305398	2.84985	0.00437392	0.065118
beaf peak	chr2L	+	13203739	13209116	FBtr0080441	CG5547-RD	Pect-RD	698.718	0.816938	0.287446	2.84206	0.00448231	0.0664224
beaf peak	chr2R	-	9813158	9829615	FBtr0087617	CG18076-RG	shot-RG	2768.08	-0.798036	0.280968	-2.84031	0.00450699	0.0665648
beaf peak	chr2L	-	5055974	5058151	FBtr0079028	CG31918-RA	CG31918-RA	1762.98	0.789464	0.279055	2.82907	0.00466841	0.0680386
beaf peak	chrX	+	2621823	2624092	FBtr0070487	CG2711-RA	dwg-RA	532.601	0.952767	0.337609	2.8221	0.00477099	0.0690776
beaf peak	chr2L	+	2992972	2998614	FBtr0077645	CG3558-RB	CG3558-RB	125.571	1.01152	0.358395	2.82235	0.00476726	0.0690776
beaf peak	chrX	-	5586978	5589154	FBtr0070846	CG3149-RA	CG3149-RA	299.491	0.857422	0.304154	2.81904	0.00481675	0.0691421
beaf peak	chr2L	-	6466217	6467685	FBtr0079270	CG9531-RA	CG9531-RA	214.434	-0.936168	0.332785	-2.81314	0.00490608	0.069888
beaf peak	chrX	+	8795778	8797511	FBtr0071255	CG10648-RA	Rbm13-RA	477.127	0.847547	0.303631	2.79137	0.00524848	0.0731144
beaf peak	chr3R	+	11234145	11235056	FBtr0083099	CG5166-RB	Atx2-RB	253.973	0.908385	0.325784	2.78831	0.00529844	0.0735784
beaf peak	chr2L	+	19542518	19545548	FBtr0081253	CG10360-RA	ref(2)P-RA	1678.32	0.744812	0.267556	2.78376	0.00537325	0.0739888
beaf peak	chr3R	-	5580455	5581920	FBtr0301536	CG9475-RC	Rpt3R-RC	592.466	-0.821576	0.295751	-2.77793	0.00547063	0.0747935
beaf peak	chr2R	+	7712857	7714302	FBtr0088031	CG13192-RA	CG13192-RA	132.853	1.0765	0.388066	2.77401	0.00553703	0.0752355
beaf peak	chr2L	+	16601913	16605795	FBtr0300004	CG42389-RF	CG42389-RF	13950.1	0.790132	0.2858	2.76463	0.00569868	0.0771944
beaf peak	chr3L	-	11994409	11995965	FBtr0076058	CG5684-RA	Pop2-RA	288.255	0.901215	0.326698	2.75856	0.00580572	0.0774564
beaf peak	chrX	-	9498185	9499989	FBtr0071368	CG3004-RA	CG3004-RA	82.5236	-1.16321	0.424261	-2.74172	0.00611177	0.0800738
beaf peak	chrX	-	12483792	12486140	FBtr0073660	CG1848-RC	LIMK1-RC	154.352	0.929058	0.338874	2.7416	0.00611407	0.0800738
beaf peak	chr3R	+	16447653	16452973	FBtr0083916	CG5460-RD	H-RD	127.933	1.12629	0.41147	2.73722	0.00619607	0.080476
beaf peak	chr2R	+	18370821	18379538	FBtr0071833	CG4554-RA	CG4554-RA	1004.7	0.758746	0.277352	2.73568	0.00622511	0.0805456
beaf peak	chr2L	+	15039496	15043335	FBtr0080700	CG3497-RA	Su(H)-RA	495.22	0.916651	0.33539	2.73309	0.00627439	0.0805456
beaf peak	chr3R	-	16380281	16383376	FBtr0089482	CG4241-RC	att-ORFA-RC	3135.41	-0.739335	0.27071	-2.7311	0.00631232	0.0807978
beaf peak	chr2R	-	13433895	13434953	FBtr0086947	CG6510-RA	RpL18A-RA	2617.67	-0.752501	0.278688	-2.70016	0.00693058	0.0866843
beaf peak	chrX	+	21216375	21217885	FBtr0077193	CG17051-RA	dod-RA	655.664	0.805713	0.298196	2.70195	0.00689333	0.0866843
beaf peak	chrX	+	19374325	19378676	FBtr0074711	CG12202-RA	Nat1-RA	440.706	0.825419	0.305792	2.69928	0.00694888	0.0866843
beaf peak	chr2R	+	1032256	1034521	FBtr0086079	CG3136-RA	Atf6-RA	283.612	0.840753	0.311086	2.70264	0.00687909	0.0866843
beaf peak	chr3R	+	5503708	5505383	FBtr0082082	CG16817-RA	CG16817-RA	1081.2	0.747057	0.278063	2.68665	0.00721735	0.0887279
beaf peak	chrX	-	14128439	14131912	FBtr0073923	CG1839-RA	Fbxl4-RA	115.764	0.998701	0.371481	2.68843	0.00717886	0.0887279
beaf peak	chrX	-	17527724	17530070	FBtr0074484	CG8289-RA	CG8289-RA	373.981	0.885185	0.330472	2.67855	0.00739427	0.0894605
beaf peak	chr3R	-	634084	637783	FBtr0078876	CG2525-RA	Hus1-like-RA	849.556	-0.753409	0.281695	-2.67455	0.0074829	0.0899598
beaf peak	chr3R	+	21073607	21074828	FBtr0084812	CG11875-RA	CG11875-RA	81.9738	1.07268	0.401162	2.67394	0.00749665	0.0899598
beaf peak	chr2L	-	842857	851071	FBtr0078035	CG3365-RB	drongo-RB	10116.6	-0.698809	0.261461	-2.67271	0.0075242	0.0900457
beaf peak	chr2R	-	14724326	14733402	FBtr0086628	CG15099-RA	CG15099-RA	491.248	0.776215	0.291361	2.6641	0.00771946	0.0916375
beaf peak	chr2L	-	234115	250824	FBtr0078144	CG3696-RA	kis-RA	4467.16	-0.937827	0.352411	-2.66117	0.00778698	0.0921911
beaf peak	chr2L	-	19030838	19033493	FBtr0081180	CG10653-RA	hk-RA	892.211	0.743586	0.280409	2.65179	0.00800668	0.0936108
beaf peak	chr3L	-	12739716	12743157	FBtr0075951	CG5433-RA	Klc-RA	158.864	0.981956	0.370301	2.65178	0.00800696	0.0936108
beaf peak	chr3L	-	2527122	2554299	FBtr0072961	CG16757-RA	Spn-RA	3002.62	-0.861272	0.325555	-2.64555	0.00815589	0.0942569
beaf peak	chr3R	+	12822226	12825172	FBtr0083370	CG3534-RA	CG3534-RA	1356.97	-0.790336	0.298671	-2.64618	0.00814066	0.0942569
beaf peak	chr3L	-	19784323	19786659	FBtr0302278	CG42637-RB	CG42637-RB	12694.6	-0.909648	0.344298	-2.64203	0.00824099	0.0943374
beaf peak	chr3R	-	12171855	12174946	FBtr0083326	CG14879-RB	CG14879-RB	1762.71	-0.788938	0.298806	-2.64031	0.00828312	0.0945125
beaf peak	chr3L	-	21833346	21834416	FBtr0078445	CG7145-RA	CG7145-RA	554.461	-0.761181	0.288482	-2.63858	0.00832549	0.0945125
beaf peak	chr3L	+	14975948	14977592	FBtr0075624	CG5114-RA	CG5114-RA	136.173	1.03342	0.392638	2.632	0.00848845	0.0958695
beaf peak	chr2R	+	14308958	14310292	FBtr0086686	CG5174-RA	CG5174-RA	442.545	0.773041	0.294155	2.628	0.00858879	0.0965092
beaf peak	chr3L	-	20384785	20386607	FBtr0100010	CG33969-RA	CG33969-RA	287.173	-0.817373	0.31231	-2.61719	0.00886578	0.0983701
beaf peak	chr3L	+	1298678	1300389	FBtr0089942	CG9148-RA	scf-RA	44895.6	-1.08199	0.414648	-2.60942	0.00906965	0.0992671
beaf peak	chrX	+	11002522	11003675	FBtr0073434	CG12101-RA	Hsp60-RA	4448.6	-0.839746	0.32191	-2.60864	0.00909032	0.0992671
beaf peak	chr3L	+	1502723	1516967	FBtr0072697	CG1009-RD	Psa-RD	467.084	-0.789301	0.302632	-2.60812	0.00910398	0.0992671
beaf peak	chrX	+	15628304	15629814	FBtr0074084	CG8198-RA	l(1)G0136-RA	367.318	0.820227	0.313988	2.61228	0.00899395	0.0992671
beaf peak	chrX	+	8614569	8615534	FBtr0071251	CG1789-RA	CG1789-RA	229.528	0.899481	0.345092	2.60649	0.00914744	0.0993096
beaf peak	chrX	+	2518902	2527386	FBtr0070443	CG10260-RB	CG10260-RB	2178.6	0.704225	0.270495	2.60347	0.00922858	0.0993374
beaf peak	chr3R	+	7238297	7241864	FBtr0082386	CG5252-RA	Ranbp9-RA	974.923	-0.797978	0.307788	-2.59262	0.00952468	0.101108
beaf peak	chr2L	+	9495474	9520696	FBtr0089854	CG33298-RA	CG33298-RA	4644.88	-0.77523	0.299239	-2.59067	0.00957881	0.101357
beaf peak	chr2R	+	19757798	19764965	FBtr0072129	CG5575-RA	ken-RA	7549.06	0.741639	0.286333	2.59013	0.00959403	0.101357
beaf peak	chr2R	-	14441624	14499280	FBtr0300421	CG30115-RE	CG30115-RE	14312.8	0.717042	0.277344	2.58539	0.00972685	0.101583
beaf peak	chr2L	-	18444507	18448954	FBtr0081088	CG12750-RA	ncm-RA	180.107	-0.892394	0.345842	-2.58035	0.00987004	0.102556
beaf peak	chr3R	+	25625399	25627307	FBtr0085482	CG7788-RA	Ice-RA	682.324	-0.827847	0.321069	-2.57841	0.00992569	0.102568
beaf peak	chr2L	+	21658752	21663218	FBtr0085900	CG1512-RB	cul-2-RB	620.759	0.844476	0.327586	2.57788	0.00994088	0.102568
beaf peak	chr4	-	588914	591401	FBtr0089105	CG1970-RA	CG1970-RA	419.187	0.748214	0.290551	2.57515	0.0100195	0.102898
beaf peak	chr3R	-	3735310	3737501	FBtr0081764	CG2867-RA	Prat-RA	1092.81	-0.700492	0.272336	-2.57216	0.0101066	0.103312
beaf peak	chr2L	+	1177697	1182454	FBtr0077968	CG4896-RD	CG4896-RD	1297.13	-0.719449	0.280397	-2.56583	0.010293	0.103671
beaf peak	chr2R	+	2129518	2133011	FBtr0085996	CG12110-RC	Pld-RC	3847.62	-0.712177	0.277552	-2.56592	0.0102903	0.103671
beaf peak	chr3L	-	15571865	15573633	FBtr0075595	CG7764-RA	mrn-RA	687.83	-1.18603	0.462636	-2.56364	0.0103582	0.103959
beaf peak	chr2L	+	6717691	6719389	FBtr0079299	CG11188-RA	CG11188-RA	788.771	0.729008	0.284898	2.55884	0.0105023	0.104928
beaf peak	chr2R	+	3328223	3330219	FBtr0088971	CG11123-RA	CG11123-RA	233.331	0.823845	0.322484	2.55469	0.0106284	0.105709
beaf peak	chr3L	-	20419295	20420783	FBtr0078231	CG5274-RB	CG5274-RB	86.7515	0.989311	0.3891	2.54256	0.0110043	0.108471
beaf peak	chr3R	+	16890965	16896261	FBtr0089517	CG5730-RA	AnnIX-RA	10695.7	0.811782	0.320152	2.53561	0.011225	0.110155
beaf peak	chr2R	-	3615162	3623124	FBtr0088935	CG18812-RC	CG18812-RC	105292	-0.789168	0.311572	-2.53286	0.0113138	0.110779
beaf peak	chr3L	-	16647256	16654706	FBtr0075356	CG3971-RB	Baldspot-RB	16306.3	-0.803145	0.318553	-2.52123	0.0116945	0.113252
beaf peak	chr2L	-	22959601	22961067	FBtr0111240	CG17540-RB	Spf45-RB	596.522	0.787478	0.312822	2.51733	0.0118248	0.114013
beaf peak	chrX	+	6484902	6490667	FBtr0070945	CG10695-RA	Pat1-RA	673.144	0.722006	0.287011	2.51561	0.0118828	0.114267
beaf peak	chr2R	-	14062783	14067660	FBtr0086772	CG5726-RA	CG5726-RA	97.9133	0.956945	0.380493	2.51501	0.0119028	0.114267
beaf peak	chr3L	+	5558382	5559867	FBtr0077084	CG4867-RA	bc10-RA	376.786	0.869413	0.345998	2.51277	0.0119787	0.114747
beaf peak	chr3R	-	7833832	7836176	FBtr0082557	CG3571-RB	KLHL18-RB	718.811	0.710971	0.283128	2.51113	0.0120346	0.115032
beaf peak	chr3R	+	6239024	6239968	FBtr0082248	CG4043-RA	Rrp46-RA	82.7976	-1.01935	0.406536	-2.5074	0.0121622	0.115366
beaf peak	chr3R	+	1082784	1084717	FBtr0078780	CG31543-RC	Hph-RC	550.714	-0.831868	0.332478	-2.50202	0.0123485	0.11652
beaf peak	chr3R	-	3742321	3745921	FBtr0300685	CG10445-RC	CG10445-RC	197.294	0.870752	0.349087	2.49437	0.0126181	0.118305
beaf peak	chr2R	-	19247786	19253878	FBtr0072037	CG3496-RA	vir-RA	178.153	0.912825	0.366783	2.48873	0.01282	0.119437
beaf peak	chr3R	-	15467099	15468439	FBtr0083805	CG16718-RA	CG16718-RA	441.195	-0.731768	0.295715	-2.47457	0.0133395	0.122648
beaf peak	chr2R	+	10506268	10507189	FBtr0087498	CG10130-RA	Sec61beta-RA	1628.32	0.696042	0.281858	2.46948	0.013531	0.123456
beaf peak	chr3R	-	5571889	5573242	FBtr0082167	CG12948-RA	CG12948-RA	602.922	0.971254	0.394134	2.46427	0.0137293	0.123984
beaf peak	chr3L	+	9353458	9355142	FBtr0112761	CG34455-RC	CG34455-RC	114.991	-1.24936	0.507881	-2.45995	0.0138955	0.124974
beaf peak	chr3R	+	17122345	17124246	FBtr0084057	CR31400-RA	Hsromega-RA	11811.2	-0.713587	0.290407	-2.45719	0.0140027	0.125683
beaf peak	chr3R	-	20625691	20630977	FBtr0084740	CG11375-RA	polybromo-RA	366.588	0.749512	0.305214	2.45569	0.0140614	0.125699
beaf peak	chrX	-	16779581	16780483	FBtr0074347	CG9099-RA	CG9099-RA	388.52	0.838983	0.341623	2.45587	0.0140542	0.125699
beaf peak	chr2L	-	13778275	13780163	FBtr0080577	CG9008-RB	CG9008-RB	3732.97	-0.856373	0.349036	-2.45354	0.0141458	0.126198
beaf peak	chr3R	-	20892434	20895351	FBtr0084786	CG7748-RA	OstStt3-RA	1252.24	0.672947	0.274389	2.45253	0.0141856	0.126297
beaf peak	chr3R	-	777039	778393	FBtr0078849	CG2013-RA	UbcD6-RA	666.042	0.750396	0.306789	2.44596	0.0144466	0.128057
beaf peak	chr3L	+	7972149	8043433	FBtr0076757	CG7892-RC	nmo-RC	8466.65	-0.674089	0.275868	-2.44352	0.0145447	0.128459
beaf peak	chr2L	-	7825626	7827243	FBtr0079565	CG7111-RA	Rack1-RA	1396.67	-0.655744	0.269203	-2.43587	0.0148559	0.129908
beaf peak	chr2R	-	5074166	5079591	FBtr0088611	CG8026-RB	CG8026-RB	20584	-0.630093	0.260536	-2.41845	0.0155867	0.133652
beaf peak	chr3R	+	2171856	2173240	FBtr0081712	CG18048-RA	CG18048-RA	356.85	-0.771195	0.319765	-2.41175	0.015876	0.135084
beaf peak	chr2R	+	11935166	11946972	FBtr0087210	CG8405-RA	CG8405-RA	560.712	-1.06453	0.442103	-2.40787	0.0160458	0.135743
beaf peak	chr3L	+	14044340	14045569	FBtr0075774	CG6833-RA	CG6833-RA	352.833	0.73569	0.305451	2.40854	0.0160166	0.135743
beaf peak	chr2L	+	19133838	19158395	FBtr0081158	CG10719-RA	brat-RA	545.439	-0.692773	0.288504	-2.40126	0.0163386	0.13717
beaf peak	chr2L	-	16354939	16356655	FBtr0080837	CG5809-RA	CaBP1-RA	1221.27	0.661942	0.27661	2.39305	0.0167089	0.13922
beaf peak	chr2R	-	2645106	2646404	FBtr0086134	CG9436-RA	CG9436-RA	39348.4	-0.626495	0.262185	-2.38952	0.0168704	0.139775
beaf peak	chr2R	-	8516472	8519791	FBtr0087886	CG8811-RA	muskelin-RA	863.722	-0.658848	0.277695	-2.37256	0.0176652	0.144078
beaf peak	chrX	-	10203312	10219969	FBtr0299632	CG42275-RH	alpha-Man-I-RH	330.526	-0.936538	0.395226	-2.36962	0.0178061	0.14481
beaf peak	chrX	+	20906515	20908747	FBtr0113007	CG1740-RB	Ntf-2-RB	817.606	-0.675287	0.285201	-2.36776	0.017896	0.145274
beaf peak	chr3R	-	16908758	16923529	FBtr0084036	CG3421-RA	RhoGAP93B-RA	6174.71	-0.701501	0.296862	-2.36306	0.0181249	0.14658
beaf peak	chrX	+	1371207	1372515	FBtr0070258	CG14781-RA	mei-38-RA	148.842	0.937281	0.397084	2.36041	0.0182548	0.147045
beaf peak	chr3L	-	7848796	7860466	FBtr0076775	CG17888-RF	Pdp1-RF	283.619	0.725831	0.307921	2.3572	0.0184134	0.147754
beaf peak	chr2L	-	18704570	18705689	FBtr0081127	CG10373-RA	CG10373-RA	2936.12	-0.768011	0.326281	-2.35383	0.0185809	0.148378
beaf peak	chr3R	-	538861	539879	FBtr0078892	CG9769-RA	CG9769-RA	329.861	0.719248	0.30567	2.35302	0.0186214	0.148433
beaf peak	chr2R	-	9468091	9480774	FBtr0087678	CG6191-RA	CG6191-RA	2344.36	-0.628924	0.267608	-2.35017	0.0187649	0.148771
beaf peak	chrX	+	19389649	19390608	FBtr0074713	CG3400-RF	Pfrx-RF	312.019	0.713778	0.303688	2.35037	0.0187549	0.148771
beaf peak	chr3L	+	20425711	20428247	FBtr0078193	CG18803-RB	Psn-RB	567.866	0.712657	0.304102	2.34348	0.0191048	0.150387
beaf peak	chr3L	-	17836906	17839589	FBtr0075160	CG5546-RA	MED19-RA	3101.54	0.623755	0.267198	2.33443	0.0195731	0.153525
beaf peak	chr3L	+	16773215	16775521	FBtr0075325	CG9705-RA	CG9705-RA	2070.64	-0.637414	0.273365	-2.33173	0.0197147	0.154362
beaf peak	chr3R	-	21226490	21298778	FBtr0089987	CG10772-RF	Fur1-RF	10526	-0.840268	0.361159	-2.32658	0.0199874	0.15485
beaf peak	chr3R	-	8174709	8176341	FBtr0082615	CG10038-RA	CG10038-RA	384.53	0.927722	0.398405	2.32859	0.0198807	0.15485
beaf peak	chr3R	+	2483605	2485165	FBtr0081687	CG2358-RA	Spase18-21-RA	1166.71	-0.792585	0.342994	-2.31079	0.0208447	0.159532
beaf peak	chr2R	+	7926561	7930138	FBtr0087977	CG8344-RA	RpIII128-RA	238.943	0.740482	0.320946	2.30718	0.0210446	0.159679
beaf peak	chrX	-	16211706	16214364	FBtr0074238	CG9916-RA	Cyp1-RA	783.037	-0.697373	0.303942	-2.29443	0.021766	0.162089
beaf peak	chr3R	-	20449516	20451258	FBtr0084670	CG13626-RA	Syx18-RA	614.982	0.715124	0.312268	2.2901	0.0220156	0.162775
beaf peak	chr2L	+	21221314	21234035	FBtr0081477	CG8677-RA	CG8677-RA	526.441	0.658644	0.287746	2.28898	0.0220806	0.162784
beaf peak	chr3R	-	23758704	23763573	FBtr0085267	CG4976-RA	Mes-4-RA	1266.16	-0.617391	0.270464	-2.28271	0.0224474	0.164391
beaf peak	chr2L	+	10009398	10010207	FBtr0079931	CG4758-RA	Trp1-RA	362.713	-0.985186	0.433286	-2.27376	0.0229807	0.166912
beaf peak	chr3R	-	2889908	2892848	FBtr0081645	CG1105-RA	CG1105-RA	1152.34	-0.655636	0.288639	-2.27148	0.0231182	0.167087
beaf peak	chr3L	+	9374986	9375867	FBtr0076453	CG4463-RA	Hsp23-RA	1116.27	1.07419	0.472836	2.27181	0.0230979	0.167087
beaf peak	chr2L	-	18706261	18708589	FBtr0081126	CG10372-RA	Faf-RA	575.014	-0.675672	0.298281	-2.26522	0.0234993	0.169124
beaf peak	chrX	-	15635368	15640210	FBtr0074201	CG8944-RB	CG8944-RB	228.259	0.726445	0.320731	2.26496	0.0235149	0.169124
beaf peak	chr3R	+	14052139	14054440	FBtr0083563	CG7998-RA	CG7998-RA	116.879	-0.851598	0.377149	-2.25799	0.0239463	0.169323
beaf peak	chr3L	+	13506459	13509376	FBtr0075813	CG10743-RB	CG10743-RB	188.31	-0.745195	0.329846	-2.25922	0.0238694	0.169323
beaf peak	chr3L	+	1756309	1759208	FBtr0072774	CG8001-RA	CG8001-RA	301.623	-0.716653	0.317333	-2.25837	0.0239229	0.169323
beaf peak	chr3L	+	9707435	9710816	FBtr0076398	CG16707-RA	vsg-RA	4108.09	0.59963	0.265442	2.25898	0.0238844	0.169323
beaf peak	chr2R	-	15337145	15339102	FBtr0086536	CG9277-RB	betaTub56D-RB	9075.54	0.604014	0.26739	2.25893	0.0238878	0.169323
beaf peak	chr3R	-	10906169	10921350	FBtr0113236	CG6966-RB	CG6966-RB	8200.76	0.655798	0.290551	2.25709	0.0240027	0.169323
beaf peak	chr2L	-	2189916	2192373	FBtr0077849	CG10874-RB	CG10874-RB	76.8657	-0.978066	0.435078	-2.24803	0.0245745	0.172024
beaf peak	chrX	+	15344303	15346683	FBtr0074030	CG11654-RA	Ahcy13-RA	354.34	-0.818607	0.365462	-2.23992	0.0250959	0.173867
beaf peak	chr3R	-	4473306	4476513	FBtr0081892	CG9738-RA	Mkk4-RA	250.807	0.814123	0.364969	2.23066	0.0257034	0.176252
beaf peak	chr3R	-	20085358	20096952	FBtr0301367	CG5695-RG	jar-RG	10796.7	0.610634	0.274117	2.22764	0.0259045	0.177355
beaf peak	chr2R	+	8767825	8770675	FBtr0087784	CG3821-RA	Aats-asp-RA	816.875	0.65657	0.295064	2.22517	0.0260695	0.177659
beaf peak	chrX	+	16780924	16782762	FBtr0074342	CG4880-RA	CG4880-RA	104.246	0.830017	0.372934	2.22564	0.0260382	0.177659
beaf peak	chrX	-	8452910	8454190	FBtr0071233	CG12112-RA	CG12112-RA	240.722	-0.697297	0.31421	-2.2192	0.0264728	0.178595
beaf peak	chr2L	+	3163650	3168999	FBtr0077576	CG3488-RA	Hydr2-RA	4391.79	-0.609294	0.274455	-2.22001	0.0264179	0.178595
beaf peak	chr2R	+	3970483	3974654	FBtr0088777	CG8714-RA	sut1-RA	5050.6	0.645778	0.291128	2.2182	0.0265414	0.178595
beaf peak	chr2R	-	7870646	7872893	FBtr0088046	CG8975-RA	RnrS-RA	384.653	0.670107	0.301964	2.21916	0.0264759	0.178595
beaf peak	chr2L	+	15499179	15505018	FBtr0080738	CG4162-RA	lace-RA	1080.53	0.664353	0.300027	2.21431	0.0268075	0.179366
beaf peak	chr2L	+	5520262	5521384	FBtr0079095	CG11024-RA	cl-RA	2390.97	0.667431	0.301906	2.21072	0.027055	0.180749
beaf peak	chr2L	+	8825647	8829670	FBtr0079733	CG18024-RA	SoxN-RA	713.862	0.703053	0.31909	2.20331	0.027573	0.183102
beaf peak	chr3L	+	13029926	13034076	FBtr0075883	CG11274-RA	SRm160-RA	143.323	0.805523	0.365595	2.20332	0.0275723	0.183102
beaf peak	chr3R	+	20865124	20866172	FBtr0084758	CG11785-RA	bai-RA	373.197	0.660102	0.29979	2.20188	0.0276736	0.183218
beaf peak	chr3L	-	19606780	19611561	FBtr0074966	CG8793-RA	l(3)76BDm-RA	1172.63	0.606139	0.275883	2.19708	0.0280145	0.184645
beaf peak	chr3L	-	20423698	20425422	FBtr0290266	CG5231-RC	Las-RC	166.283	-0.777629	0.354035	-2.19648	0.0280579	0.184655
beaf peak	chrX	-	691121	695398	FBtr0070146	CG7413-RA	Rbf-RA	1376.03	0.648894	0.295632	2.19493	0.0281683	0.185106
beaf peak	chr2L	-	8994669	8997375	FBtr0079781	CG9556-RB	alien-RB	272.414	0.682776	0.312547	2.18455	0.0289218	0.188094
beaf peak	chrX	+	16285725	16293601	FBtr0074271	CG4252-RA	mei-41-RA	96.807	-0.831253	0.380856	-2.18259	0.0290658	0.188479
beaf peak	chr3L	+	15547230	15554146	FBtr0075559	CG7439-RB	AGO2-RB	563.824	0.635968	0.291831	2.17924	0.0293141	0.189344
beaf peak	chr2L	+	16491565	16496621	FBtr0080866	CG4599-RA	Tpr2-RA	1844.88	-0.591163	0.271492	-2.17746	0.0294464	0.189833
beaf peak	chr2R	+	5856601	5858410	FBtr0088387	CG12131-RA	Adam-RA	2972	-0.595758	0.274189	-2.1728	0.0297952	0.191665
beaf peak	chr2R	-	5728579	5730003	FBtr0089394	CG1599-RA	CG1599-RA	321.06	0.657227	0.302865	2.17003	0.0300046	0.192029
beaf peak	chr2R	-	12840156	12842770	FBtr0112691	CG34415-RC	CG34415-RC	151.67	-0.96044	0.443168	-2.16722	0.0302184	0.192638
beaf peak	chr2R	-	14522613	14526743	FBtr0300924	CG30122-RD	CG30122-RD	431.687	-0.661358	0.305187	-2.16706	0.0302305	0.192638
beaf peak	chr2R	-	3855634	3859507	FBtr0088874	CG8726-RB	CG8726-RB	1615.56	-0.642877	0.296843	-2.16572	0.0303329	0.193011
beaf peak	chr3L	-	16224181	16225111	FBtr0075483	CG13072-RA	PDCD-5-RA	117.882	-0.890455	0.411663	-2.16307	0.030536	0.193468
beaf peak	chr2L	+	7412418	7422389	FBtr0079443	CG5229-RA	chm-RA	226.416	0.717082	0.331498	2.16315	0.0305293	0.193468
beaf peak	chr2L	+	1143203	1147395	FBtr0077958	CG4726-RA	CG4726-RA	4572.45	-0.67351	0.311835	-2.15983	0.0307859	0.194387
beaf peak	chr2R	+	10299340	10301365	FBtr0087487	CG10105-RA	Sin1-RA	307.982	-0.741159	0.343576	-2.15719	0.0309907	0.194673
beaf peak	chr2R	+	15177619	15178467	FBtr0086515	CG11001-RA	FK506-bp2-RA	3048.86	-0.841132	0.390847	-2.15207	0.0313915	0.195374
beaf peak	chr3R	+	22977389	22983325	FBtr0085110	CG5889-RA	Mdh-RA	4827.02	-0.805891	0.374604	-2.15131	0.0314515	0.195374
beaf peak	chr3L	+	21027637	21041176	FBtr0078289	CG32434-RB	siz-RB	6208.09	-0.656717	0.305352	-2.15069	0.0315006	0.195374
beaf peak	chr3R	-	9860738	9861740	FBtr0082870	CG9922-RA	CG9922-RA	404.213	-0.634545	0.294941	-2.15143	0.0314422	0.195374
beaf peak	chr2L	+	2977131	2978501	FBtr0077642	CG3165-RA	CG3165-RA	148.655	0.746764	0.346525	2.15501	0.0311614	0.195374
beaf peak	chr2L	+	19736078	19737088	FBtr0081289	CG10447-RA	Nf-YB-RA	110.614	0.788985	0.366438	2.15312	0.0313093	0.195374
beaf peak	chr3R	-	644020	647139	FBtr0078875	CG14657-RB	CG14657-RB	154.616	0.802501	0.373027	2.15132	0.0314508	0.195374
beaf peak	chrX	+	8482894	8484743	FBtr0071218	CG12081-RA	CG12081-RA	172.721	0.764093	0.356177	2.14526	0.0319319	0.197772
beaf peak	chr3L	-	8169234	8171525	FBtr0076728	CG7436-RA	Nmt-RA	185.686	0.721185	0.336507	2.14315	0.0321012	0.198108
beaf peak	chr2L	+	1974126	1975422	FBtr0077813	CG10908-RA	CG10908-RA	282.268	0.654454	0.306916	2.13236	0.0329775	0.200867
beaf peak	chr3R	+	11924952	11930239	FBtr0083227	CG4006-RA	Akt1-RA	234.607	-0.779686	0.36679	-2.1257	0.0335282	0.203101
beaf peak	chr2L	+	12428036	12430031	FBtr0080367	CG6388-RA	CG6388-RA	342.797	-0.641673	0.302154	-2.12366	0.0336984	0.203824
beaf peak	chr2L	-	19129864	19131866	FBtr0081162	CG10687-RA	Aats-asn-RA	592.585	0.612317	0.288496	2.12245	0.0338001	0.203909
beaf peak	chr2R	+	19956549	19960987	FBtr0072179	CG3209-RB	CG3209-RB	496.49	0.608433	0.287128	2.11903	0.0340878	0.205364
beaf peak	chrX	-	13166918	13179378	FBtr0301298	CG1770-RD	HDAC4-RD	95.9249	0.883195	0.417178	2.11707	0.0342541	0.205673
beaf peak	chr2R	+	10850799	10851629	FBtr0087409	CG12424-RC	CG12424-RC	298.826	-0.858043	0.405685	-2.11505	0.034426	0.205718
beaf peak	chr3L	-	17640539	17647376	FBtr0075210	CG32177-RA	CG32177-RA	2173.53	-0.883905	0.42014	-2.10383	0.035393	0.209793
beaf peak	chr2L	-	18916525	18943935	FBtr0081193	CG18397-RA	ssp3-RA	335.473	-0.816777	0.389941	-2.09461	0.0362053	0.213461
beaf peak	chrX	+	8292973	8297975	FBtr0071174	CG10555-RA	CG10555-RA	110.824	-0.798146	0.382084	-2.08893	0.0367143	0.215599
beaf peak	chrX	+	13180073	13181774	FBtr0073755	CG15743-RA	CG15743-RA	212.009	-0.724521	0.347543	-2.08469	0.0370973	0.21727
beaf peak	chr2R	+	10040729	10044611	FBtr0087518	CG8241-RA	pea-RA	105.995	0.767212	0.368227	2.08353	0.0372031	0.217601
beaf peak	chrX	-	14724654	14726064	FBtr0114621	CG14408-RD	CG14408-RD	133.19	-0.812305	0.391365	-2.07557	0.037934	0.218002
beaf peak	chr2L	-	10731400	10732419	FBtr0080122	CG6750-RA	CG6750-RA	331.436	-0.751338	0.36124	-2.07989	0.0375358	0.218002
beaf peak	chr2R	+	17070827	17079903	FBtr0071582	CG9450-RA	tud-RA	2562.67	-0.567707	0.273244	-2.07765	0.0377412	0.218002
beaf peak	chr2R	-	13330144	13332442	FBtr0086958	CG6542-RA	EDTP-RA	1780.49	-0.562396	0.271001	-2.07526	0.0379628	0.218002
beaf peak	chr3L	+	3303750	3307906	FBtr0073057	CG17723-RD	ZnT63C-RD	2301.19	0.548945	0.264951	2.07187	0.0382775	0.218991
beaf peak	chrX	-	365085	370542	FBtr0070098	CG3923-RA	Exp6-RA	482.747	0.635345	0.306663	2.0718	0.0382838	0.218991
beaf peak	chr3R	+	2194709	2196837	FBtr0081717	CG10286-RA	CG10286-RA	1161.92	0.571343	0.276205	2.06855	0.0385886	0.220164
beaf peak	chrX	+	11253272	11254969	FBtr0073456	CG11750-RA	CG11750-RA	1091.61	-0.644983	0.312117	-2.06648	0.0387834	0.220706
beaf peak	chr3R	-	21071674	21073190	FBtr0084868	CG10423-RA	RpS27-RA	719.9	-0.579472	0.281107	-2.06139	0.0392655	0.222589
beaf peak	chr3R	-	18978760	18983575	FBtr0084403	CG4620-RB	unk-RB	986.261	-0.589187	0.286276	-2.05811	0.0395795	0.223767
beaf peak	chr2L	-	16251923	16257585	FBtr0080856	CG4993-RB	PRL-1-RB	442.288	-0.59589	0.290306	-2.05263	0.0401085	0.22563
beaf peak	chr2R	-	9740452	9741826	FBtr0087643	CG6543-RA	CG6543-RA	8368.29	0.620066	0.302658	2.04874	0.0404879	0.22705
beaf peak	chr3R	+	11760855	11776515	FBtr0083209	CG8884-RF	Sap47-RF	933.422	0.63509	0.310034	2.04846	0.0405153	0.22705
beaf peak	chr3R	-	18542463	18546233	FBtr0084328	CG31151-RA	wge-RA	292.308	0.644393	0.315047	2.04539	0.0408164	0.227932
beaf peak	chrX	+	4260471	4265169	FBtr0070652	CG3626-RA	CG3626-RA	169.878	0.686096	0.335454	2.04528	0.0408275	0.227932
beaf peak	chr2R	+	1648379	1660077	FBtr0086044	CG7897-RA	gp210-RA	2123.16	-0.741994	0.362991	-2.04411	0.0409426	0.228279
beaf peak	chr2R	+	19601425	19607309	FBtr0113113	CG11299-RB	CG11299-RB	72094.8	-0.714371	0.349654	-2.04308	0.0410446	0.228279
beaf peak	chr3L	+	15573915	15576473	FBtr0075564	CG12301-RA	CG12301-RA	150.186	0.764687	0.374191	2.04358	0.0409953	0.228279
beaf peak	chrX	+	9250739	9252627	FBtr0071358	CG17252-RA	BCL7-like-RA	92.7129	0.848276	0.415647	2.04086	0.0412652	0.228641
beaf peak	chr2L	-	18683720	18688765	FBtr0081130	CG10385-RA	msl-1-RA	1217.02	-0.810106	0.397791	-2.03651	0.041699	0.229033
beaf peak	chr2R	-	3453375	3454240	FBtr0088953	CG30498-RA	boca-RA	455.21	-0.628418	0.3083	-2.03833	0.0415166	0.229033
beaf peak	chr3R	-	24658022	24670487	FBtr0085351	CG1451-RA	Apc-RA	3137.49	-0.53749	0.263618	-2.0389	0.0414604	0.229033
beaf peak	chr2R	-	11816105	11819436	FBtr0087298	CG8291-RA	bdg-RA	17093.6	0.570139	0.279629	2.03891	0.0414589	0.229033
beaf peak	chrX	-	1136773	1168755	FBtr0070244	CG11405-RA	A3-3-RA	290.651	0.643629	0.315966	2.03702	0.0416478	0.229033
beaf peak	chr3R	+	20411375	20438313	FBtr0111012	CG34100-RA	mld-RA	812.204	-0.601941	0.296188	-2.0323	0.0421236	0.230093
beaf peak	chrX	-	1356013	1358247	FBtr0070297	CG14788-RA	ns3-RA	104.826	0.76324	0.375575	2.03219	0.042134	0.230093
beaf peak	chr3R	-	8249335	8251577	FBtr0082595	CG5650-RA	Pp1-87B-RA	235.307	0.691724	0.341326	2.02658	0.0427055	0.232537
beaf peak	chr2L	-	5785043	5800169	FBtr0301236	CG9171-RE	CG9171-RE	3637.91	-0.572801	0.282952	-2.02437	0.0429319	0.232908
beaf peak	chr2R	-	8210012	8213607	FBtr0087965	CG8841-RA	CG8841-RA	268.418	-0.652351	0.32341	-2.0171	0.0436852	0.235261
beaf peak	chr4	+	1219505	1222771	FBtr0100347	CG17469-RA	Mitf-RA	1359.38	-0.727109	0.361074	-2.01374	0.0440369	0.235873
beaf peak	chrX	-	16574124	16577999	FBtr0100417	CG9703-RB	Axs-RB	127.049	-0.715356	0.355683	-2.01122	0.0443024	0.235873
beaf peak	chr2L	+	14334160	14338090	FBtr0080624	CG33090-RB	CG33090-RB	8415.12	-0.617029	0.306689	-2.0119	0.0442302	0.235873
beaf peak	chrX	-	11340195	11348351	FBtr0300733	CG11727-RD	CG11727-RD	1125.55	-0.562924	0.279567	-2.01356	0.0440558	0.235873
beaf peak	chr2R	-	4798407	4801549	FBtr0088681	CG8251-RC	Pgi-RC	415.245	0.606177	0.301132	2.01299	0.0441155	0.235873
beaf peak	chr3L	-	6162651	6166974	FBtr0077019	CG10289-RA	CG10289-RA	152.942	0.679882	0.338094	2.01093	0.044333	0.235873
beaf peak	chrX	-	14732295	14733137	FBtr0073988	CG32590-RA	CG32590-RA	76.106	-0.991797	0.493973	-2.0078	0.044665	0.236817
beaf peak	chrX	-	15032358	15033395	FBtr0074027	CG9091-RA	RpL37a-RA	1022.95	-0.572118	0.284892	-2.00819	0.0446232	0.236817
beaf peak	chrX	+	7218277	7222848	FBtr0071049	CG2079-RA	Dok-RA	315.679	-0.722847	0.360497	-2.00514	0.0449477	0.2374
beaf peak	chrX	+	2598707	2600099	FBtr0070479	CG2677-RA	eIF2B-beta-RA	1718.33	0.536864	0.268346	2.00064	0.0454313	0.239409
beaf peak	chr3L	-	4261298	4262392	FBtr0073243	CG11586-RA	CG11586-RA	216.83	0.672891	0.337752	1.99226	0.046342	0.243048
beaf peak	chr3L	-	1496853	1502558	FBtr0072709	CG12085-RA	pUf68-RA	376.113	-0.626488	0.314823	-1.98997	0.0465946	0.243793
beaf peak	chr3L	+	13037596	13040001	FBtr0075886	CG11278-RA	Syx13-RA	1186.26	0.550396	0.277925	1.98038	0.0476613	0.247909
beaf peak	chr2R	-	13416692	13423072	FBtr0086949	CG33130-RB	ssp4-RB	854.784	0.610893	0.308748	1.97861	0.0478598	0.248354
beaf peak	chr3R	-	10721425	10724058	FBtr0083008	CG7262-RA	CG7262-RA	116.914	0.723261	0.365489	1.97889	0.0478288	0.248354
beaf peak	chr2L	-	274740	277202	FBtr0300804	CG17078-RB	CG17078-RB	1688.82	0.56821	0.287338	1.9775	0.0479853	0.248713
beaf peak	chr3L	+	12464832	12467379	FBtr0075956	CG10616-RA	CG10616-RA	344.167	0.621804	0.314838	1.975	0.0482683	0.249886
beaf peak	chrX	-	5767868	5770896	FBtr0070829	CG3025-RA	mof-RA	245.849	0.687226	0.349356	1.96712	0.0491692	0.253067
beaf peak	chrX	+	10220549	10222979	FBtr0071441	CG2909-RA	CG2909-RA	132.377	0.71383	0.364064	1.96073	0.0499105	0.25569
beaf peak	chrX	-	16547253	16549037	FBtr0074376	CG9723-RA	CG9723-RA	749.746	0.746389	0.381588	1.95601	0.0504643	0.257036
beaf peak	chrX	-	10768507	10771823	FBtr0073406	CG1637-RB	CG1637-RB	192.11	0.665061	0.340432	1.95358	0.0507509	0.257948
beaf peak	chr2L	+	5071006	5072055	FBtr0079017	CG5827-RB	RpL37A-RB	1008.52	-0.566444	0.290532	-1.94968	0.0512141	0.258709
beaf peak	chr3R	+	23013	30295	FBtr0078964	CG12582-RA	CG12582-RA	6579.76	-0.514975	0.264186	-1.94928	0.0512614	0.258709
beaf peak	chr2L	-	16887122	16887962	FBtr0080959	CG6115-RA	CG6115-RA	1366.28	0.64368	0.33006	1.95019	0.0511533	0.258709
beaf peak	chr2L	-	7802415	7810699	FBtr0079492	CG7134-RA	cdc14-RA	582.605	-0.859935	0.441549	-1.94754	0.05147	0.259154
beaf peak	chr3L	+	19440320	19443337	FBtr0074998	CG9594-RA	Chd3-RA	303.647	0.61584	0.316369	1.94659	0.0515843	0.259154
beaf peak	chrX	+	1407120	1411653	FBtr0070260	CG32810-RB	CG32810-RB	195.029	0.657674	0.337814	1.94685	0.0515523	0.259154
beaf peak	chr3L	-	1859114	1862214	FBtr0072867	CG1956-RA	R-RA	1515	-0.792884	0.407467	-1.94588	0.0516689	0.259284
beaf peak	chr3L	+	8191332	8192591	FBtr0076695	CG8005-RA	CG8005-RA	285.096	-0.939516	0.48495	-1.93735	0.0527032	0.261232
beaf peak	chr3R	+	15006383	15026820	FBtr0083735	CG31475-RA	CG31475-RA	490.978	-0.637767	0.329176	-1.93747	0.0526885	0.261232
beaf peak	chr3L	+	5353347	5355898	FBtr0077144	CG4769-RA	CG4769-RA	2622.48	0.574585	0.296589	1.93731	0.0527079	0.261232
beaf peak	chr3L	-	4405214	4406056	FBtr0073335	CG15019-RA	CG15019-RA	370.63	0.632932	0.326402	1.93912	0.052487	0.261232
beaf peak	chr3R	+	25823644	25825477	FBtr0085548	CG11504-RA	CG11504-RA	83.4022	-0.775225	0.400957	-1.93344	0.0531821	0.262473
beaf peak	chr2R	+	6197629	6198648	FBtr0088348	CG12909-RA	CG12909-RA	989.134	-0.638119	0.330192	-1.93257	0.0532889	0.262638
beaf peak	chr2R	-	18297009	18299027	FBtr0290254	CG3584-RB	qkr58E-3-RB	726.518	-0.553523	0.287234	-1.92708	0.0539697	0.264517
beaf peak	chr3R	+	4650139	4653001	FBtr0081922	CG8379-RB	CG8379-RB	417.351	0.640193	0.332392	1.92602	0.0541018	0.264527
beaf peak	chrX	-	1129236	1130637	FBtr0070246	CG3638-RA	CG3638-RA	690.783	-0.579774	0.301459	-1.92323	0.0544514	0.265113
beaf peak	chr3L	+	17028775	17029965	FBtr0075278	CG7842-RA	beg-RA	121.99	-0.690492	0.359271	-1.92193	0.054615	0.265324
beaf peak	chr3L	-	19052869	19055884	FBtr0075037	CG3797-RA	CG3797-RA	611.406	-0.574392	0.298828	-1.92215	0.054587	0.265324
beaf peak	chr2L	+	1704904	1706962	FBtr0077881	CG17158-RA	cpb-RA	133.466	0.752596	0.392018	1.9198	0.0548831	0.266042
beaf peak	chr3L	+	14046865	14063469	FBtr0114573	CG32138-RC	CG32138-RC	103.513	0.787216	0.410684	1.91684	0.0552579	0.266979
beaf peak	chr3L	+	22059013	22060067	FBtr0078480	CG14561-RA	CG14561-RA	97.8993	-0.828366	0.432542	-1.91511	0.0554782	0.267641
beaf peak	chr3R	-	1053010	1057918	FBtr0078827	CG10229-RA	katanin-60-RA	517.822	0.5493	0.286869	1.91482	0.0555161	0.267641
beaf peak	chr3L	-	10653231	10654105	FBtr0076277	CG32066-RC	CG32066-RC	1313.37	-0.528612	0.27655	-1.91145	0.0559462	0.269059
beaf peak	chrX	-	2336346	2337989	FBtr0070459	CG7925-RB	tko-RB	102.562	0.712404	0.372773	1.91109	0.055993	0.269059
beaf peak	chr3R	-	20769676	20770678	FBtr0301613	CG6238-RD	ssh-RD	232.324	0.602988	0.315678	1.91014	0.0561153	0.269353
beaf peak	chr3R	-	7067930	7069696	FBtr0082361	CG17734-RB	CG17734-RB	5205.65	-0.518311	0.271884	-1.90637	0.0566028	0.270114
beaf peak	chrX	+	8023910	8025816	FBtr0071152	CG2116-RA	CG2116-RA	2302.71	0.508861	0.267035	1.9056	0.056702	0.270114
beaf peak	chrX	-	19096672	19102204	FBtr0074693	CG12359-RA	Ulp1-RA	404.705	0.584379	0.306626	1.90584	0.0566712	0.270114
beaf peak	chr3L	+	3162155	3163852	FBtr0073029	CG11495-RA	rasp-RA	402.759	-0.565922	0.297355	-1.90318	0.0570167	0.271029
beaf peak	chr2L	+	17473529	17474773	FBtr0080982	CG5094-RA	Sgt-RA	312.658	0.67619	0.355963	1.89961	0.0574845	0.272665
beaf peak	chr3R	+	27046426	27050481	FBtr0085758	CG12054-RA	CG12054-RA	268.144	-0.595849	0.313997	-1.89763	0.057745	0.272809
beaf peak	chr3R	+	2893129	2897346	FBtr0081634	CG1965-RA	CG1965-RA	279.536	-0.610252	0.322151	-1.89431	0.0581843	0.274218
beaf peak	chr3L	-	21273588	21274578	FBtr0078412	CG7758-RA	ppl-RA	77.9966	-0.93253	0.492995	-1.89156	0.0585495	0.274766
beaf peak	chr2R	-	6731678	6762247	FBtr0113356	CG30015-RC	CG30015-RC	14849.8	-0.635435	0.335691	-1.89292	0.0583689	0.274766
beaf peak	chr2L	+	20656410	20659220	FBtr0081388	CG2614-RA	CG2614-RA	77.0137	0.766978	0.405414	1.89184	0.0585125	0.274766
beaf peak	chr3R	-	10524252	10549977	FBtr0100008	CG33967-RA	CG33967-RA	4457.2	0.564654	0.298601	1.891	0.0586249	0.274828
beaf peak	chrX	-	13621236	13630237	FBtr0073842	CG10986-RB	g-RB	535.697	-0.58351	0.308699	-1.89022	0.0587287	0.275022
beaf peak	chr3R	+	4627294	4631164	FBtr0081918	CG8351-RA	Tcp-1eta-RA	1016.15	-0.514588	0.272902	-1.88561	0.059347	0.277036
beaf peak	chr2R	-	10140103	10143573	FBtr0087568	CG8542-RA	Hsc70-5-RA	4620.51	-0.496646	0.263693	-1.88342	0.0596428	0.277587
beaf peak	chr2R	+	10532792	10533676	FBtr0087433	CG10139-RA	CG10139-RA	195.571	0.645331	0.342888	1.88205	0.0598294	0.27782
beaf peak	chr2R	-	5706190	5707555	FBtr0088493	CG1648-RA	CG1648-RA	1806.38	-0.719362	0.383087	-1.8778	0.0604085	0.280214
beaf peak	chr2L	-	18449514	18454570	FBtr0081087	CG10302-RA	bsf-RA	306.075	-0.60933	0.324722	-1.87646	0.0605915	0.280474
beaf peak	chr2R	+	1901298	1903008	FBtr0085971	CG7865-RB	PNGase-RB	78.8051	-0.762459	0.407367	-1.87168	0.0612511	0.280877
beaf peak	chr2L	-	355559	357855	FBtr0078094	CG11907-RA	Ent1-RA	972.42	-0.687888	0.367168	-1.8735	0.0609999	0.280877
beaf peak	chr2R	+	18741912	18743219	FBtr0071897	CG3661-RA	RpL23-RA	597.363	-0.647032	0.345466	-1.87292	0.0610787	0.280877
beaf peak	chr2L	+	21344624	21358273	FBtr0273404	CG8666-RB	Tsp39D-RB	1932.46	-0.647014	0.345337	-1.87357	0.0609898	0.280877
beaf peak	chrX	-	7825762	7827335	FBtr0071131	CG10778-RA	CG10778-RA	320.491	-0.614804	0.32842	-1.872	0.0612062	0.280877
beaf peak	chr2L	-	818595	819434	FBtr0078039	CG3876-RA	CG3876-RA	297.219	0.608112	0.324368	1.87476	0.060826	0.280877
beaf peak	chr3R	+	12905981	12907962	FBtr0083397	CG5175-RA	kuk-RA	266.73	-0.587384	0.313956	-1.87091	0.0613574	0.281073
beaf peak	chr3R	+	12295823	12297128	FBtr0083292	CG14884-RA	CSN5-RA	410.376	-0.580604	0.310774	-1.86825	0.061727	0.281362
beaf peak	chr2L	-	7384486	7388192	FBtr0114587	CG5149-RB	CG5149-RB	533.741	0.543922	0.291289	1.86729	0.0618607	0.281626
beaf peak	chr2R	-	8087405	8088309	FBtr0088006	CG8857-RB	RpS11-RB	1684.57	0.499021	0.267685	1.86421	0.0622921	0.282071
beaf peak	chr2R	+	19830076	19834459	FBtr0301411	CG2835-RD	G-salpha60A-RD	376.683	0.602156	0.32307	1.86386	0.0623419	0.282071
beaf peak	chr2L	+	10728993	10730303	FBtr0080110	CG6443-RA	CG6443-RA	161.989	0.628962	0.337432	1.86397	0.0623261	0.282071
beaf peak	chr2L	+	6498653	6526996	FBtr0079287	CG31637-RA	CG31637-RA	5816.06	-0.491182	0.263934	-1.861	0.062744	0.283021
beaf peak	chrX	-	4830345	4832105	FBtr0112948	CG4068-RC	CG4068-RC	2278.5	-0.508848	0.273681	-1.85927	0.0629887	0.283835
beaf peak	chr2L	+	13833350	13834306	FBtr0080544	CG7885-RA	RpII33-RA	179.424	0.641762	0.345447	1.85777	0.0632017	0.284376
beaf peak	chr4	-	198058	199985	FBtr0089153	CG2219-RA	CG2219-RA	236.238	-0.746028	0.401845	-1.85651	0.0633812	0.284732
beaf peak	chr3L	+	654365	657975	FBtr0072557	CG12189-RA	Rev1-RA	216.79	-0.593709	0.320196	-1.8542	0.0637099	0.285611
beaf peak	chrX	-	2076851	2078647	FBtr0070425	CG3460-RA	Nmd3-RA	373.784	0.555881	0.300047	1.85265	0.0639329	0.285757
beaf peak	chr3R	-	22698303	22701421	FBtr0100336	CG6354-RE	Rb97D-RE	1748.79	0.521154	0.281441	1.85174	0.0640637	0.285809
beaf peak	chr2R	-	13353379	13356681	FBtr0086954	CG6522-RA	CG6522-RA	1325.93	0.49753	0.269228	1.84799	0.0646041	0.287593
beaf peak	chr2R	-	5938367	5939639	FBtr0088433	CG12918-RA	CG12918-RA	1065.87	-0.592152	0.320672	-1.8466	0.0648056	0.288199
beaf peak	chr3R	+	23109505	23113170	FBtr0085163	CG3368-RA	CG3368-RA	690.893	-0.514364	0.278905	-1.84423	0.0651495	0.288791
beaf peak	chr2R	-	7874219	7876261	FBtr0088045	CG8972-RA	rho-7-RA	230.676	0.582405	0.316191	1.84194	0.0654841	0.289757
beaf peak	chr2L	-	3871480	3872424	FBtr0077514	CG31957-RA	CG31957-RA	77.8483	0.778227	0.423704	1.83672	0.0662509	0.292564
beaf peak	chr3R	+	8806829	8810345	FBtr0082693	CG12358-RA	Paip2-RA	3218.67	-0.493308	0.268859	-1.83482	0.0665321	0.292927
beaf peak	chr2R	+	14328501	14333037	FBtr0086692	CG5186-RB	slim-RB	920.724	0.507781	0.278231	1.82503	0.0679963	0.297593
beaf peak	chr2L	-	8363692	8364593	FBtr0100541	CG13389-RB	RpS13-RB	374.346	-0.701668	0.384605	-1.82439	0.0680935	0.297724
beaf peak	chr2L	+	5949451	5955238	FBtr0273412	CG9044-RB	CG9044-RB	155.086	0.616412	0.338776	1.81953	0.0688309	0.299761
beaf peak	chr3L	-	3190621	3192442	FBtr0073109	CG14965-RA	CG14965-RA	236.652	0.581228	0.319646	1.81835	0.0690107	0.300248
beaf peak	chr3L	-	20799968	20802312	FBtr0078272	CG3634-RA	CG3634-RA	202.982	0.691712	0.380602	1.81742	0.0691532	0.300572
beaf peak	chr3R	+	25054929	25060884	FBtr0300832	CG15817-RC	CG15817-RC	768.321	0.504511	0.278196	1.81351	0.0697535	0.302377
beaf peak	chr2R	-	10736094	10740115	FBtr0087461	CG10212-RA	SMC2-RA	102.646	-0.865564	0.477677	-1.81203	0.0699819	0.302518
beaf peak	chr2R	+	10146537	10148655	FBtr0087539	CG8536-RA	beta4GalNAcTA-RA	767.378	0.502106	0.277218	1.81123	0.0701049	0.302623
beaf peak	chr3L	+	851343	852673	FBtr0072587	CG13890-RA	CG13890-RA	1044.56	0.595037	0.329293	1.80702	0.0707599	0.304854
beaf peak	chr3R	-	11157306	11158843	FBtr0083120	CG6226-RA	FK506-bp1-RA	340.445	0.653646	0.362422	1.80355	0.0713018	0.306591
beaf peak	chr2R	-	12072619	12073518	FBtr0087247	CG8441-RA	CG8441-RA	456.293	0.55881	0.31037	1.80047	0.071787	0.308377
beaf peak	chr2L	-	19742814	19756898	FBtr0081324	CG10631-RA	CG10631-RA	4715.61	-0.501756	0.278758	-1.79997	0.071865	0.308412
beaf peak	chrX	+	14733414	14738723	FBtr0073951	CG32593-RE	Flo-2-RE	1118.76	-0.523766	0.292114	-1.79302	0.0729701	0.312244
beaf peak	chrX	+	1974658	1987129	FBtr0070377	CG3981-RA	Unc-76-RA	22083.2	-0.474434	0.264741	-1.79207	0.0731222	0.31229
beaf peak	chr3R	-	1365225	1373463	FBtr0078761	CG2519-RA	CG2519-RA	1123.14	0.502982	0.280966	1.79019	0.0734233	0.313273
beaf peak	chr3R	-	4246469	4303336	FBtr0301971	CG31369-RB	PQBP-1-RB	1618.38	-0.488102	0.272801	-1.78922	0.0735791	0.313332
beaf peak	chr3R	-	24944048	24948601	FBtr0085415	CG14513-RA	yemalpha-RA	346.837	-0.5389	0.301402	-1.78798	0.0737797	0.313883
beaf peak	chr3R	+	15673037	15678769	FBtr0083813	CG4662-RA	CG4662-RA	86.0013	-0.844236	0.472429	-1.78701	0.0739357	0.314245
beaf peak	chr3L	-	262042	264370	FBtr0072519	CG7008-RA	Tudor-SN-RA	1399.36	0.496973	0.27854	1.7842	0.0743904	0.315267
beaf peak	chrX	-	3859459	3862608	FBtr0070625	CG6428-RA	CG6428-RA	725.026	-0.499693	0.280228	-1.78317	0.0745593	0.315679
beaf peak	chr3L	+	2767035	2768399	FBtr0072969	CG1240-RA	CG1240-RA	378.288	-0.56841	0.318936	-1.78221	0.0747152	0.316037
beaf peak	chr2R	-	17506889	17511947	FBtr0071686	CG9856-RA	PTP-ER-RA	216.817	-0.595684	0.335398	-1.77605	0.0757249	0.319085
beaf peak	chr3L	+	21619407	21621416	FBtr0078422	CG11306-RA	CG11306-RA	367.414	0.563142	0.317944	1.7712	0.0765278	0.321242
beaf peak	chr3R	-	14752813	14754324	FBtr0083723	CG14290-RB	CG14290-RB	504.262	-0.523173	0.2964	-1.76509	0.0775482	0.3246
beaf peak	chr3R	+	27619735	27625533	FBtr0085845	CG1966-RA	Acf1-RA	230.195	-0.587898	0.333224	-1.76427	0.0776858	0.324868
beaf peak	chr2L	+	19045354	19048633	FBtr0081145	CG10473-RA	hkl-RA	302.594	0.543795	0.308526	1.76256	0.0779754	0.325462
beaf peak	chr3L	-	8275621	8282948	FBtr0076717	CG7207-RA	CG7207-RA	450.789	0.540061	0.306538	1.76181	0.0781021	0.325684
beaf peak	chr3R	+	17044833	17048572	FBtr0084050	CG5871-RA	CG5871-RA	419.541	-0.538444	0.306186	-1.75855	0.0786535	0.326881
beaf peak	chr2L	+	5011102	5012127	FBtr0079000	CG3887-RA	CG3887-RA	91.4579	-0.695845	0.397165	-1.75203	0.0797685	0.330014
beaf peak	chr3L	+	13221794	13241652	FBtr0075833	CG11282-RB	caps-RB	3973.96	0.618473	0.352967	1.75221	0.079737	0.330014
beaf peak	chr2R	-	17577720	17578640	FBtr0071677	CG9878-RB	Tim10-RB	2785.38	-0.501296	0.286537	-1.7495	0.0802054	0.33047
beaf peak	chr3R	-	27632588	27635807	FBtr0085852	CG11576-RA	CG11576-RA	173.188	0.580699	0.332107	1.74853	0.0803725	0.33047
beaf peak	chr3R	+	2176645	2179667	FBtr0114607	CG10295-RD	Pak-RD	276.318	0.567607	0.324882	1.74712	0.0806171	0.33069
beaf peak	chr2L	-	8512169	8514834	FBtr0079697	CG13097-RA	CG13097-RA	133.539	-0.711321	0.408073	-1.74312	0.0813121	0.331574
beaf peak	chr3R	-	18314807	18317140	FBtr0084291	CG5374-RA	T-cp1-RA	381.12	-0.607807	0.348453	-1.7443	0.0811061	0.331574
beaf peak	chrX	-	13513373	13518430	FBtr0073848	CG2691-RA	CG2691-RA	507.675	-0.548645	0.314746	-1.74314	0.0813098	0.331574
beaf peak	chrX	+	11749066	11757861	FBtr0273257	CG1886-RB	ATP7-RB	1493.34	-0.489565	0.2808	-1.74346	0.0812525	0.331574
beaf peak	chr3L	-	1883892	1884882	FBtr0089420	CG18315-RA	Aprt-RA	1255.57	-0.535363	0.307486	-1.7411	0.0816667	0.331819
beaf peak	chr3L	-	15514802	15517242	FBtr0075600	CG7945-RA	CG7945-RA	126.692	-0.691442	0.397312	-1.7403	0.0818068	0.332039
beaf peak	chr2L	-	7194908	7204254	FBtr0079417	CG4502-RA	CG4502-RA	2632.52	-0.526129	0.303046	-1.73613	0.0825405	0.333548
beaf peak	chr2R	+	2636762	2639499	FBtr0300285	CG3265-RF	Eb1-RF	6458.02	0.478451	0.275641	1.73578	0.0826032	0.333548
beaf peak	chr3L	+	6543824	6555755	FBtr0076971	CG18769-RC	CG18769-RC	6337.8	0.483477	0.278614	1.7353	0.0826884	0.333548
beaf peak	chrX	-	18529675	18541596	FBtr0074616	CG6606-RA	Rip11-RA	884.64	0.679811	0.391876	1.73476	0.0827828	0.333548
beaf peak	chr2R	+	2544870	2548129	FBtr0086110	CG3273-RA	sced-RA	245.458	-0.590091	0.341058	-1.73018	0.0835983	0.335304
beaf peak	chr2L	+	5279054	5283018	FBtr0079069	CG14030-RA	Bub1-RA	124.49	0.62856	0.363614	1.72865	0.0838722	0.336098
beaf peak	chr2R	+	4795086	4797704	FBtr0088650	CG30349-RA	CG30349-RA	908.918	0.488796	0.283082	1.72669	0.0842227	0.336428
beaf peak	chr3R	+	16418861	16437346	FBtr0300617	CG5206-RB	bon-RB	743.284	0.591874	0.342918	1.72599	0.0843485	0.336428
beaf peak	chr3R	-	20361926	20369632	FBtr0089906	CG5789-RA	CG5789-RA	10269.3	-0.479096	0.278701	-1.71904	0.0856079	0.339663
beaf peak	chr3R	-	17042988	17044489	FBtr0084108	CG3353-RA	CG3353-RA	106.76	-0.701166	0.40853	-1.71631	0.0861048	0.340129
beaf peak	chr2L	-	8306684	8308188	FBtr0079613	CG7830-RA	CG7830-RA	135.065	-0.640044	0.372667	-1.71747	0.0858933	0.340129
beaf peak	chr3L	+	20377609	20379193	FBtr0078186	CG5725-RB	fbl-RB	490.321	0.5397	0.314459	1.71628	0.0861107	0.340129
beaf peak	chr3R	+	19884017	19888538	FBtr0084541	CG6057-RA	SMC1-RA	280.501	0.551646	0.321312	1.71686	0.0860055	0.340129
beaf peak	chr3R	+	475090	480360	FBtr0078860	CG1059-RA	Karybeta3-RA	195.373	-0.556241	0.325959	-1.70647	0.0879197	0.342074
beaf peak	chr3L	+	8109292	8114372	FBtr0076685	CG7935-RA	msk-RA	649.983	-0.499003	0.292374	-1.70673	0.0878726	0.342074
beaf peak	chr3R	-	11872069	11875125	FBtr0083236	CG4201-RA	ird5-RA	2244.45	-0.491694	0.287772	-1.70862	0.0875207	0.342074
beaf peak	chr3L	-	605165	606569	FBtr0072561	CG3200-RA	Reg-2-RA	76629.3	-0.456064	0.267251	-1.7065	0.087915	0.342074
beaf peak	chr2L	-	8209626	8211067	FBtr0079636	CG8409-RB	Su(var)205-RB	110.703	-0.623835	0.365842	-1.7052	0.088157	0.342092
beaf peak	chr2R	+	17579110	17580269	FBtr0071672	CG30290-RA	Ppcdc-RA	520.111	0.542929	0.318351	1.70544	0.088112	0.342092
beaf peak	chr2R	+	8824400	8825698	FBtr0087791	CG13320-RB	Sans-RB	626.222	-0.491231	0.289074	-1.69932	0.0892581	0.345152
beaf peak	chrX	-	6565230	6567940	FBtr0070991	CG3198-RA	CG3198-RA	121.225	0.614224	0.36141	1.69952	0.0892213	0.345152
beaf peak	chr2R	+	10058002	10060426	FBtr0087525	CG8331-RA	CG8331-RA	401.928	-0.509216	0.300177	-1.69639	0.0898121	0.34578
beaf peak	chr2R	-	3451937	3453104	FBtr0088954	CG30499-RA	CG30499-RA	2291.86	-0.474043	0.279397	-1.69667	0.0897597	0.34578
beaf peak	chr3R	-	18574928	18576302	FBtr0084320	CG31152-RA	rumi-RA	85.32	-0.672788	0.39704	-1.69451	0.0901684	0.346257
beaf peak	chr3R	+	20115917	20119092	FBtr0299530	CG6364-RB	CG6364-RB	759.424	0.482506	0.284921	1.69347	0.0903658	0.346257
beaf peak	chr2R	-	5055261	5064760	FBtr0088618	CG8014-RA	Rme-8-RA	645.093	0.570009	0.336716	1.69285	0.0904847	0.346257
beaf peak	chr3R	+	8239748	8246629	FBtr0301631	CG6525-RA	pps-RA	168.168	0.604522	0.356695	1.69478	0.0901165	0.346257
beaf peak	chr2L	-	10393847	10396261	FBtr0080050	CG5362-RA	CG5362-RA	1505.05	-0.505009	0.298562	-1.69147	0.0907464	0.346958
beaf peak	chr3L	-	3236942	3239576	FBtr0073093	CG17746-RA	CG17746-RA	252.512	0.531851	0.315221	1.68723	0.0915593	0.348946
beaf peak	chrX	-	14134299	14136848	FBtr0073922	CG1810-RA	mRNA-capping-enzyme-RA	451.711	0.510317	0.303111	1.6836	0.0922592	0.350893
beaf peak	chr3R	+	6090035	6110162	FBtr0090030	CG11870-RB	CG11870-RB	11563.7	-0.483511	0.287734	-1.68041	0.0928775	0.351153
beaf peak	chr3R	+	16774510	16783318	FBtr0300191	CG5670-RI	Atpalpha-RI	2531.27	-0.466181	0.277352	-1.68083	0.0927961	0.351153
beaf peak	chr2L	+	8043595	8054328	FBtr0079541	CG7466-RA	CG7466-RA	179.809	0.558192	0.332107	1.68076	0.0928102	0.351153
beaf peak	chr3L	+	10654580	10656077	FBtr0076260	CG8003-RA	CG8003-RA	205.057	0.582986	0.346907	1.68053	0.0928551	0.351153
beaf peak	chr3L	+	5892633	5894036	FBtr0077030	CG32409-RA	CG32409-RA	506.607	0.499916	0.297841	1.67847	0.0932561	0.352164
beaf peak	chr2L	+	5724699	5728661	FBtr0079135	CG11030-RA	CG11030-RA	3710.48	0.489361	0.29227	1.67435	0.0940622	0.353213
beaf peak	chrX	-	16282853	16285466	FBtr0074305	CG9984-RA	TH1-RA	118.56	0.630973	0.376818	1.67448	0.0940372	0.353213
beaf peak	chr2R	+	5735568	5738323	FBtr0088373	CG1671-RA	CG1671-RA	231.795	-0.628486	0.37554	-1.67355	0.0942185	0.353499
beaf peak	chr2R	-	3425737	3427197	FBtr0088955	CG1598-RA	CG1598-RA	190.923	0.54932	0.328388	1.67277	0.0943719	0.353774
beaf peak	chr2R	+	7921466	7923765	FBtr0087975	CG8321-RA	CG8321-RA	313.131	-0.520423	0.311539	-1.67049	0.0948228	0.354862
beaf peak	chr3L	+	20295521	20299208	FBtr0074837	CG6597-RA	CG6597-RA	127.84	-0.64788	0.3895	-1.66337	0.0962393	0.358511
beaf peak	chr2R	-	16494386	16505718	FBtr0086255	CG30147-RB	Hil-RB	12400	-0.43329	0.260483	-1.66341	0.0962304	0.358511
beaf peak	chr2L	-	8941910	8943253	FBtr0079791	CG9515-RA	CG9515-RA	483.715	0.481617	0.289724	1.66233	0.0964472	0.358511
beaf peak	chr3R	-	14870604	14919988	FBtr0083716	CG6027-RA	cdi-RA	5559.98	0.527617	0.31726	1.66304	0.0963039	0.358511
beaf peak	chr2R	-	2754712	2760220	FBtr0086207	CG9446-RA	coro-RA	3432.45	0.482791	0.291636	1.65546	0.0978313	0.36274
beaf peak	chrX	-	16696383	16697325	FBtr0074352	CG9125-RA	CG9125-RA	124.938	-0.725171	0.439048	-1.65169	0.0985982	0.364665
beaf peak	chr3L	+	2981024	2983551	FBtr0072978	CG2107-RA	CG2107-RA	169.921	-0.54985	0.333214	-1.65014	0.0989138	0.36471
beaf peak	chr3R	+	24942113	24944112	FBtr0085370	CG11877-RA	CG11877-RA	498.032	0.570163	0.345352	1.65096	0.0987465	0.36471
beaf peak	chrX	-	6193084	6195316	FBtr0070925	CG12219-RA	CG12219-RA	190.054	0.636203	0.386739	1.64504	0.0999608	0.366938
beaf peak	chr3R	+	8282310	8283929	FBtr0082634	CG5333-RA	trus-RA	305.57	0.528241	0.321306	1.64404	0.100167	0.36739
beaf peak	chr3R	+	2950341	2952225	FBtr0081563	CG10098-RA	CG10098-RA	804.42	0.467197	0.284684	1.64111	0.100775	0.368472
beaf peak	chrX	-	1956346	1959198	FBtr0070339	CG4281-RA	CG4281-RA	746.914	0.457952	0.279429	1.63889	0.101237	0.369778
beaf peak	chr2R	-	20878469	20898957	FBtr0072399	CG15792-RA	zip-RA	18954.1	0.560855	0.342301	1.63849	0.10132	0.369778
beaf peak	chr3L	-	20779439	20781213	FBtr0078276	CG11396-RA	CG11396-RA	268.084	0.512724	0.313026	1.63796	0.10143	0.369873
beaf peak	chr3L	+	21438922	21441235	FBtr0078352	CG5081-RB	Syx7-RB	322.363	0.514777	0.314523	1.63669	0.101695	0.370532
beaf peak	chr3L	-	9418054	9419777	FBtr0076480	CG3967-RB	CG3967-RB	4170.1	0.473465	0.28947	1.63562	0.101918	0.370734
beaf peak	chr3L	-	6175274	6178000	FBtr0077017	CG10270-RA	D19B-RA	150.535	-0.908486	0.556064	-1.63378	0.102305	0.371807
beaf peak	chrX	+	16493328	16504492	FBtr0299587	CG4453-RC	Nup153-RC	268.374	-0.529683	0.326937	-1.62014	0.105203	0.377601
beaf peak	chr3L	+	19829691	19838044	FBtr0074884	CG8491-RA	kto-RA	613.557	-0.467751	0.288418	-1.62178	0.10485	0.377601
beaf peak	chr2R	+	15192678	15194689	FBtr0300283	CG7461-RB	CG7461-RB	927.334	-0.449085	0.276834	-1.62222	0.104757	0.377601
beaf peak	chr3L	+	5145781	5147877	FBtr0077169	CG4659-RA	Srp54k-RA	2112.89	-0.518586	0.321129	-1.61488	0.106336	0.37906
beaf peak	chrX	+	15472251	15473896	FBtr0074046	CG7872-RA	CG7872-RA	10842.6	-0.428744	0.265326	-1.61591	0.106113	0.37906
beaf peak	chr3R	+	24949138	24953972	FBtr0085372	CG11880-RB	CG11880-RB	23610.5	0.450512	0.279377	1.61256	0.10684	0.37957
beaf peak	chr2L	+	6071073	6072063	FBtr0079192	CG9159-RA	Kr-h2-RA	568.009	-0.471813	0.292875	-1.61097	0.107186	0.380492
beaf peak	chr2R	-	5734141	5735301	FBtr0089998	CG1519-RA	Prosalpha7-RA	1618.06	-0.438614	0.272548	-1.60931	0.107549	0.381168
beaf peak	chrX	-	10251203	10260292	FBtr0071470	CG2221-RA	l(1)G0289-RA	1915.18	0.446936	0.27831	1.60589	0.108298	0.383207
beaf peak	chr3R	-	25560991	25562432	FBtr0085544	CG7601-RA	CG7601-RA	299.21	-0.522276	0.32624	-1.6009	0.1094	0.384745
beaf peak	chrX	+	19492086	19493111	FBtr0074732	CG14206-RC	RpS10b-RC	1091.7	-0.435182	0.271664	-1.60191	0.109175	0.384745
beaf peak	chr2R	-	17546261	17547505	FBtr0071683	CG9862-RA	Rae1-RA	385.736	0.493645	0.308478	1.60026	0.109541	0.384833
beaf peak	chr2L	-	281970	283191	FBtr0078137	CG11601-RA	CG11601-RA	641.548	-0.551577	0.345423	-1.59681	0.110307	0.386294
beaf peak	chrX	-	8000108	8010133	FBtr0071107	CG2259-RA	Gclc-RA	6441.35	-0.441451	0.276777	-1.59497	0.110718	0.386901
beaf peak	chrX	-	9966179	9976473	FBtr0071489	CG32685-RC	CG32685-RC	817.088	0.476561	0.29881	1.59486	0.110744	0.386901
beaf peak	chrX	+	10280000	10302119	FBtr0071447	CG2096-RB	flw-RB	2288.35	-0.441257	0.277059	-1.59265	0.111239	0.387651
beaf peak	chrX	-	19742653	19746055	FBtr0074804	CG11940-RA	jog-RA	1379.35	-0.435129	0.27354	-1.59073	0.11167	0.387683
beaf peak	chr3R	+	24974105	24975977	FBtr0100482	CG1721-RB	Pglym78-RB	2441.5	0.463151	0.29097	1.59175	0.111441	0.387683
beaf peak	chr2R	+	6317237	6324088	FBtr0100460	CG42236-RD	RanBPM-RD	170.364	0.534599	0.336022	1.59096	0.111617	0.387683
beaf peak	chrX	+	1784286	1785313	FBtr0070314	CG3109-RA	mRpL16-RA	102.052	-0.613365	0.3857	-1.59027	0.111775	0.387744
beaf peak	chrX	-	20899674	20902995	FBtr0077267	CG1529-RA	CG1529-RA	1445.99	-0.458175	0.288455	-1.58837	0.112202	0.38839
beaf peak	chr3R	-	18345804	18354326	FBtr0084289	CG5346-RA	CG5346-RA	3979.11	0.451748	0.284569	1.58748	0.112404	0.38839
beaf peak	chr2L	+	19430628	19432444	FBtr0081205	CG9987-RA	CG9987-RA	338.958	0.486336	0.306218	1.5882	0.112241	0.38839
beaf peak	chr2R	+	19786104	19791187	FBtr0072134	CG5591-RA	CG5591-RA	104.766	0.591507	0.372957	1.58599	0.112741	0.388956
beaf peak	chr3R	+	25562692	25563792	FBtr0085473	CG7598-RA	CG7598-RA	108.388	-0.585174	0.369644	-1.58308	0.113404	0.390375
beaf peak	chr2R	-	13981233	13982185	FBtr0086787	CG5757-RA	CG5757-RA	165.468	-0.537028	0.339365	-1.58245	0.113547	0.390375
beaf peak	chr3R	+	7070029	7072586	FBtr0082358	CG5214-RA	CG5214-RA	408.421	-0.461326	0.291583	-1.58214	0.113617	0.390375
beaf peak	chr3R	-	24633699	24637055	FBtr0085356	CG1454-RA	wdn-RA	180.662	0.560676	0.354302	1.58248	0.11354	0.390375
beaf peak	chrX	-	3991948	3994999	FBtr0070671	CG6379-RA	CG6379-RA	406.934	-0.573859	0.364595	-1.57396	0.115496	0.392141
beaf peak	chr2L	-	3375885	3376710	FBtr0077594	CG9662-RA	CG9662-RA	148.645	-0.573429	0.363346	-1.57819	0.114522	0.392141
beaf peak	chr3R	-	12476939	12478011	FBtr0083354	CG14907-RA	CG14907-RA	898.319	-0.458962	0.291315	-1.57549	0.115144	0.392141
beaf peak	chrX	-	19413148	19415834	FBtr0074780	CG12233-RA	l(1)G0156-RA	790.241	-0.44123	0.280156	-1.57494	0.115269	0.392141
beaf peak	chr2L	-	7205250	7220029	FBtr0110799	CG13784-RC	CG13784-RC	9426.37	-0.439535	0.279347	-1.57344	0.115618	0.392141
beaf peak	chr2L	+	10363012	10364105	FBtr0080001	CG5052-RA	pim-RA	83.1884	-0.642813	0.409472	-1.56986	0.116448	0.39358
beaf peak	chr3L	+	328091	332156	FBtr0072542	CG1228-RD	Ptpmeg-RD	180.441	-0.544135	0.34699	-1.56816	0.116844	0.39358
beaf peak	chrX	+	19577855	19581273	FBtr0074750	CG14224-RA	Ubqn-RA	605.693	-0.495734	0.316005	-1.56875	0.116705	0.39358
beaf peak	chr3R	-	3371449	3374799	FBtr0081544	CG1031-RA	alpha-Est1-RA	474.071	0.479917	0.305889	1.56893	0.116665	0.39358
beaf peak	chr2R	-	11751809	11756602	FBtr0087306	CG30085-RA	CG30085-RA	2076.55	0.444332	0.283926	1.56495	0.117594	0.395412
beaf peak	chr3R	+	5566644	5568167	FBtr0113210	CG8383-RB	Pnn-RB	168.248	0.527455	0.337482	1.56292	0.118073	0.395906
beaf peak	chr3L	-	5783274	5787246	FBtr0077116	CG10542-RA	Bre1-RA	393.394	-0.586619	0.375915	-1.56051	0.118639	0.395947
beaf peak	chr2L	-	10491682	10506776	FBtr0080036	CG7438-RB	Myo31DF-RB	35807	0.431065	0.276049	1.56155	0.118394	0.395947
beaf peak	chr2L	+	12056352	12057416	FBtr0080296	CG5317-RA	CG5317-RA	442.217	0.510877	0.327202	1.56135	0.118442	0.395947
beaf peak	chrX	-	4574433	4580848	FBtr0070685	CG2984-RA	Pp2C1-RA	100.97	0.605993	0.389288	1.55667	0.119549	0.398151
beaf peak	chr3L	+	4626748	4629467	FBtr0073317	CG7471-RA	Rpd3-RA	567.855	0.499397	0.322153	1.55019	0.121097	0.399973
beaf peak	chr3L	-	3055904	3070825	FBtr0073004	CG32486-RD	CG32486-RD	13892.8	0.4389	0.28397	1.54559	0.122204	0.402426
beaf peak	chr2R	-	11968674	11986041	FBtr0087256	CG18250-RA	Dg-RA	3799.72	-0.545329	0.353063	-1.54457	0.122452	0.402619
beaf peak	chr2R	+	13553273	13556749	FBtr0086836	CG4954-RA	eIF3-S8-RA	365.206	-0.523842	0.339145	-1.5446	0.122444	0.402619
beaf peak	chrX	+	19499240	19505226	FBtr0074733	CG14207-RA	CG14207-RA	965.253	0.473287	0.30649	1.54422	0.122536	0.402619
beaf peak	chr3R	+	20144724	20154341	FBtr0084604	CG31132-RA	BRWD3-RA	1328.18	-0.488828	0.3173	-1.54059	0.123418	0.404913
beaf peak	chr2L	-	566366	568116	FBtr0078075	CG2863-RA	Nle-RA	1010.44	0.418501	0.272699	1.53466	0.124867	0.408004
beaf peak	chr3L	+	16122719	16124086	FBtr0075453	CG5474-RA	SsRbeta-RA	1960.09	-0.452248	0.294854	-1.5338	0.125078	0.408237
beaf peak	chr3R	-	15003802	15006021	FBtr0083746	CG5555-RA	CG5555-RA	76.8584	-0.651481	0.425256	-1.53197	0.125529	0.409104
beaf peak	chr3R	-	20697503	20702379	FBtr0084725	CG3744-RA	CG3744-RA	193.647	0.598587	0.391275	1.52984	0.126057	0.410116
beaf peak	chr2R	+	12459658	12461659	FBtr0100547	CG4927-RC	CG4927-RC	180.113	-0.518573	0.339211	-1.52876	0.126324	0.410482
beaf peak	chr2L	-	16264061	16287728	FBtr0080854	CG7664-RA	crp-RA	17188.5	-0.568375	0.372073	-1.52759	0.126614	0.410823
beaf peak	chr2R	-	5191183	5196186	FBtr0088598	CG2078-RA	Myd88-RA	460.117	-0.452669	0.296626	-1.52606	0.126994	0.41155
beaf peak	chr3R	+	1058289	1062011	FBtr0078778	CG12005-RB	Mms19-RB	586.687	0.619561	0.40602	1.52594	0.127025	0.41155
beaf peak	chr2R	+	11905244	11912139	FBtr0087207	CG8399-RA	CG8399-RA	15630.2	-0.408227	0.268054	-1.52293	0.127777	0.412474
beaf peak	chrX	+	10741456	10742567	FBtr0073379	CG17333-RA	CG17333-RA	330.148	-0.631173	0.415192	-1.5202	0.128462	0.414078
beaf peak	chr3R	-	13987487	13990062	FBtr0083623	CG7218-RA	CG7218-RA	292.753	0.724821	0.477119	1.51916	0.128722	0.414521
beaf peak	chrX	+	14726719	14729920	FBtr0300433	CG14411-RD	CG14411-RD	627.649	-0.518754	0.34216	-1.51612	0.12949	0.415119
beaf peak	chr3R	+	12465972	12468541	FBtr0083335	CG10328-RA	nonA-l-RA	328.879	-0.465389	0.306826	-1.51679	0.12932	0.415119
beaf peak	chr2R	-	14017808	14022136	FBtr0110964	CG5748-RB	Hsf-RB	2513.66	0.42846	0.282638	1.51593	0.129537	0.415119
beaf peak	chr2R	+	17512556	17518766	FBtr0071658	CG10080-RA	CG10080-RA	170.535	0.586981	0.387616	1.51434	0.129941	0.416112
beaf peak	chr3R	+	145416	152096	FBtr0100617	CG9795-RD	CG9795-RD	1367.12	-0.418546	0.27656	-1.5134	0.130178	0.416405
beaf peak	chr2R	-	17049218	17056163	FBtr0071629	CG4266-RA	CG4266-RA	330.792	-0.586349	0.390005	-1.50344	0.132725	0.422842
beaf peak	chr2R	+	5053237	5054371	FBtr0301527	CG2412-RB	Rad51C-RB	116.087	-0.544644	0.362555	-1.50224	0.133035	0.423259
beaf peak	chr3R	+	15687364	15688322	FBtr0083815	CG11447-RA	CG11447-RA	380.922	0.518399	0.34521	1.50169	0.133176	0.423403
beaf peak	chrX	-	12802017	12803599	FBtr0073693	CG4400-RA	CG4400-RA	127.767	0.552977	0.368331	1.5013	0.133277	0.423417
beaf peak	chrX	+	8411368	8419007	FBtr0071209	CG1634-RC	Nrg-RC	236.418	-0.473059	0.315368	-1.50002	0.133609	0.423547
beaf peak	chr2L	-	21309136	21310033	FBtr0081524	CG18362-RB	Mio-RB	692.414	-0.428557	0.285827	-1.49936	0.133781	0.423547
beaf peak	chr3R	+	20344040	20347065	FBtr0084642	CG6593-RA	Pp1alpha-96A-RA	810.062	0.416799	0.277789	1.50042	0.133506	0.423547
beaf peak	chr3R	+	27602745	27614032	FBtr0085844	CG1945-RC	faf-RC	146.386	0.549299	0.366372	1.49929	0.133797	0.423547
beaf peak	chr3R	-	20543657	20545084	FBtr0084745	CG13630-RA	CG13630-RA	189.251	-0.517776	0.34601	-1.49642	0.134545	0.425
beaf peak	chr2L	+	10056969	10060097	FBtr0079937	CG4799-RA	Pen-RA	3250.85	0.411582	0.275633	1.49322	0.135379	0.427025
beaf peak	chr2R	-	3376341	3377313	FBtr0300080	CG42396-RA	wech-RA	4269.43	-0.418984	0.282196	-1.48473	0.137616	0.432606
beaf peak	chrX	+	653658	655972	FBtr0070137	CG5273-RB	CG5273-RB	360.461	0.444655	0.299578	1.48427	0.137736	0.432606
beaf peak	chr3L	-	18452569	18454125	FBtr0273401	CG32196-RB	CG32196-RB	80.2905	-0.651387	0.439057	-1.4836	0.137914	0.432619
beaf peak	chr3L	-	652981	654075	FBtr0072558	CG17183-RA	MED30-RA	2033.69	-0.405699	0.273539	-1.48315	0.138035	0.432619
beaf peak	chr3L	-	3809146	3810127	FBtr0073184	CG32262-RA	CG32262-RA	343.998	-0.454248	0.30663	-1.48142	0.138495	0.43263
beaf peak	chr3R	-	17634521	17648390	FBtr0084161	CG6703-RB	Caki-RB	870.868	-0.40863	0.275794	-1.48165	0.138434	0.43263
beaf peak	chr2L	+	9912907	9915044	FBtr0079875	CG4602-RA	Srp54-RA	298.036	0.608691	0.410841	1.48157	0.138454	0.43263
beaf peak	chr3R	+	20480884	20485101	FBtr0089916	CG6695-RA	CG6695-RA	928.492	-0.497216	0.336324	-1.47839	0.139304	0.434133
beaf peak	chr3R	-	26282676	26284961	FBtr0085691	CG2224-RA	CG2224-RA	192.338	-0.480587	0.325534	-1.4763	0.139862	0.435566
beaf peak	chr3R	-	17146482	17175319	FBtr0084095	CG16791-RA	CG16791-RA	9971.04	-0.488429	0.33149	-1.47343	0.140634	0.437246
beaf peak	chr2R	+	4802070	4805739	FBtr0088651	CG11770-RA	lin-RA	290.521	0.46795	0.318687	1.46837	0.142004	0.439755
beaf peak	chr3L	+	3337103	3350085	FBtr0073072	CG12008-RC	kst-RC	81.3139	0.588649	0.401061	1.46773	0.142178	0.439984
beaf peak	chrX	+	1906345	1916691	FBtr0070326	CG4399-RB	east-RB	4093.76	-0.460784	0.314123	-1.46689	0.142405	0.440071
beaf peak	chr2L	+	19051967	19053681	FBtr0302289	CG42641-RA	Rpn3-RA	281.115	0.482222	0.329009	1.46568	0.142735	0.440475
beaf peak	chr3L	-	16573513	16574320	FBtr0075395	CG16725-RA	Smn-RA	920.392	0.427297	0.291952	1.46359	0.143307	0.441372
beaf peak	chr2R	+	9746540	9747942	FBtr0087585	CG13343-RA	CG13343-RA	134.965	-0.517767	0.353959	-1.46279	0.143526	0.441679
beaf peak	chr2R	+	18073483	18077392	FBtr0071772	CG5625-RA	Vps35-RA	153.614	-0.498856	0.341554	-1.46055	0.14414	0.443261
beaf peak	chrX	-	2141610	2143997	FBtr0070418	CG3193-RA	crn-RA	282.226	0.452572	0.309986	1.45997	0.144298	0.443437
beaf peak	chr3R	-	23423483	23433134	FBtr0301390	CG5634-RB	dsd-RB	412.105	0.464605	0.318525	1.45861	0.144672	0.443968
beaf peak	chr3R	+	15055197	15056554	FBtr0083737	CG3773-RA	CG3773-RA	659.719	0.432355	0.296761	1.45691	0.145141	0.444791
beaf peak	chr2L	+	1173015	1177500	FBtr0077966	CG4887-RA	CG4887-RA	148.498	-0.553296	0.381212	-1.45141	0.146665	0.448182
beaf peak	chr4	-	355296	379287	FBtr0300559	CG42314-RN	PMCA-RN	123.415	0.541775	0.373357	1.45109	0.146755	0.448182
beaf peak	chr2L	+	11106946	11110852	FBtr0080197	CG4713-RA	l(2)gd1-RA	450.296	0.417399	0.288113	1.44873	0.147412	0.449256
beaf peak	chr3R	+	7257587	7259265	FBtr0082390	CG5276-RA	CG5276-RA	962.922	0.509242	0.351891	1.44716	0.147853	0.449978
beaf peak	chr2R	-	12656779	12660139	FBtr0113087	CG8566-RB	unc-104-RB	332.729	-0.439202	0.303891	-1.44526	0.148384	0.450552
beaf peak	chr3L	+	9857758	9863784	FBtr0076339	CG8108-RA	CG8108-RA	1314.31	-0.400563	0.277506	-1.44344	0.148898	0.450982
beaf peak	chrX	+	8608973	8611098	FBtr0071250	CG1785-RA	CG1785-RA	94.3857	-0.708187	0.491215	-1.4417	0.149386	0.451178
beaf peak	chr2R	-	3838138	3843350	FBtr0088880	CG14764-RA	CG14764-RA	1932.84	-0.41396	0.287219	-1.44127	0.149509	0.451178
beaf peak	chr3R	+	20451422	20455641	FBtr0084656	CG6668-RA	atl-RA	1906.86	0.387956	0.269424	1.43995	0.149882	0.451178
beaf peak	chr3R	+	25417596	25418666	FBtr0085443	CG1906-RB	alph-RB	211.615	0.462638	0.3209	1.44169	0.149389	0.451178
beaf peak	chr2L	-	20678921	20681812	FBtr0081399	CG1962-RA	CG1962-RA	413.293	-0.490106	0.341172	-1.43654	0.15085	0.45187
beaf peak	chr3R	-	4842492	4845741	FBtr0082005	CG11987-RA	tgo-RA	1006.7	0.403208	0.280542	1.43725	0.150648	0.45187
beaf peak	chrX	-	2588755	2592187	FBtr0070503	CG2658-RB	CG2658-RB	223.903	0.505573	0.351621	1.43784	0.15048	0.45187
beaf peak	chr3R	+	5412729	5415303	FBtr0082074	CG8286-RA	P58IPK-RA	4248.96	0.527427	0.367225	1.43625	0.15093	0.45187
beaf peak	chr3R	-	11028791	11032165	FBtr0083141	CG18525-RA	Spn5-RA	4737.59	0.410254	0.286494	1.43198	0.15215	0.453982
beaf peak	chr3R	-	1505776	1511148	FBtr0078727	CG2108-RA	Rab23-RA	4910.12	-0.497184	0.347339	-1.43141	0.152314	0.45406
beaf peak	chr3L	-	15083917	15087810	FBtr0075657	CG6945-RA	CG6945-RA	252.865	0.481698	0.336867	1.42993	0.152736	0.454503
beaf peak	chr3L	-	5888785	5890480	FBtr0077081	CG10489-RA	Pole2-RA	81.7634	-0.591771	0.414588	-1.42737	0.153473	0.454552
beaf peak	chr3L	-	15134738	15135680	FBtr0075648	CG6988-RA	Pdi-RA	9481.07	0.398792	0.279319	1.42773	0.15337	0.454552
beaf peak	chrX	-	11254932	11262086	FBtr0073457	CG1594-RA	hop-RA	465.954	0.427062	0.299468	1.42607	0.153849	0.455036
beaf peak	chr2R	-	14035969	14038914	FBtr0086780	CG5742-RA	CG5742-RA	1092.66	0.423545	0.297956	1.4215	0.155171	0.456825
beaf peak	chr2R	-	16879755	16881844	FBtr0273414	CG3221-RB	dgt3-RB	93.6245	0.551571	0.38819	1.42088	0.155352	0.457052
beaf peak	chr3L	-	14621260	14625177	FBtr0100362	CG4879-RC	RecQ5-RC	436.675	-0.41927	0.296546	-1.41385	0.157407	0.461293
beaf peak	chr3R	-	19485916	19495377	FBtr0290056	CG31145-RC	CG31145-RC	21844.4	-1.67627	1.18597	-1.41342	0.157533	0.461315
beaf peak	chr3L	+	15502692	15503937	FBtr0091756	CG33755-RA	gdl-ORF39-RA	1058.24	-0.40898	0.290029	-1.41014	0.158499	0.462919
beaf peak	chr3R	-	26878333	26879627	FBtr0085745	CG1715-RA	l(3)03670-RA	536.464	-0.541665	0.384254	-1.40965	0.158642	0.463029
beaf peak	chrX	+	8167505	8169453	FBtr0071171	CG1636-RA	CG1636-RA	246.235	-0.453385	0.322509	-1.40581	0.159781	0.464301
beaf peak	chr2L	-	12051748	12055951	FBtr0089655	CG12317-RA	JhI-21-RA	10680.8	0.373103	0.265855	1.40341	0.160496	0.465712
beaf peak	chrX	+	13705722	13706911	FBtr0073827	CG11095-RA	CG11095-RA	190.868	0.485676	0.34643	1.40194	0.160932	0.465712
beaf peak	chrX	+	6718610	6726567	FBtr0070972	CG32743-RA	Smg1-RA	113.027	0.526409	0.375145	1.40322	0.160553	0.465712
beaf peak	chr3L	+	6048239	6049942	FBtr0077043	CG6586-RA	tan-RA	232.005	0.607316	0.432941	1.40277	0.160686	0.465712
beaf peak	chr2L	-	1156445	1158179	FBtr0100022	CG33979-RA	capt-RA	33468.9	0.370897	0.264957	1.39984	0.161561	0.46631
beaf peak	chr3R	+	12977615	12978829	FBtr0083410	CG5292-RA	CG5292-RA	182.302	0.477712	0.34162	1.39837	0.162002	0.467276
beaf peak	chrX	-	6583329	6589031	FBtr0070988	CG14442-RA	CG14442-RA	80.1848	-0.590764	0.422947	-1.39678	0.162479	0.468327
beaf peak	chr3R	-	20140382	20144068	FBtr0084633	CG5720-RA	CG5720-RA	116.989	0.522031	0.37401	1.39577	0.162785	0.468616
beaf peak	chr3R	-	24154174	24162185	FBtr0301180	CG42551-RD	larp-RD	355.63	-0.421575	0.302377	-1.3942	0.163257	0.469057
beaf peak	chrX	-	15894167	15899803	FBtr0074143	CG9209-RD	vap-RD	411.056	-0.472783	0.339768	-1.39149	0.164078	0.470439
beaf peak	chr2L	+	22249904	22258260	FBtr0085955	CG3278-RA	Tif-IA-RA	81.713	-0.622963	0.448955	-1.38759	0.165263	0.471094
beaf peak	chr3L	+	841676	843411	FBtr0072585	CG13888-RA	Gr61a-RA	165.699	-0.507738	0.366177	-1.38659	0.165566	0.471094
beaf peak	chr3R	-	7045983	7047216	FBtr0082367	CG6693-RA	CG6693-RA	337.868	-0.472184	0.340035	-1.38863	0.164944	0.471094
beaf peak	chr3R	-	7585950	7590156	FBtr0082534	CG17342-RA	Lk6-RA	5145.88	-0.424104	0.305448	-1.38847	0.164995	0.471094
beaf peak	chr3R	-	11151039	11153919	FBtr0083121	CG6236-RB	CG6236-RB	929.264	0.390704	0.281305	1.38889	0.164865	0.471094
beaf peak	chr3R	+	216098	217833	FBtr0078919	CG14646-RA	CG14646-RA	1245.33	-0.407985	0.295044	-1.3828	0.166727	0.472876
beaf peak	chr3R	-	26033841	26034664	FBtr0089423	CG1883-RC	RpS7-RC	1668.29	-0.397352	0.287307	-1.38302	0.166658	0.472876
beaf peak	chrX	+	15754169	15756919	FBtr0074108	CG10545-RC	Gbeta13F-RC	511.991	-0.398968	0.288932	-1.38084	0.167329	0.474278
beaf peak	chr3L	+	6488759	6523625	FBtr0301562	CG8339-RB	sfl-RB	12911.5	0.386704	0.280133	1.38043	0.167454	0.474328
beaf peak	chr2R	+	19950720	19952928	FBtr0100585	CG3204-RB	Rap2l-RB	469.3	0.410486	0.297794	1.37842	0.168073	0.475167
beaf peak	chr3R	-	23777773	23779834	FBtr0113298	CG4951-RB	CG4951-RB	160.072	-0.506063	0.368603	-1.37292	0.169776	0.478756
beaf peak	chr2R	+	14068130	14070024	FBtr0086750	CG5140-RA	nopo-RA	1617.2	-0.429078	0.312693	-1.3722	0.170001	0.479083
beaf peak	chrX	+	16342712	16347106	FBtr0074280	CG4429-RB	Rbp2-RB	189.8	-0.477865	0.348401	-1.3716	0.170189	0.479309
beaf peak	chr2R	-	7257791	7258636	FBtr0088153	CG9035-RA	Tapdelta-RA	2270.91	-0.433139	0.316189	-1.36988	0.170726	0.480512
beaf peak	chr3R	-	6708256	6710697	FBtr0082332	CG14696-RA	CG14696-RA	32997.2	0.370513	0.270732	1.36856	0.171137	0.481056
beaf peak	chr3R	+	10712182	10714868	FBtr0082999	CG33332-RA	CG33332-RA	466.253	-0.423551	0.309766	-1.36733	0.171523	0.481529
beaf peak	chr2L	-	10358162	10362664	FBtr0080054	CG5366-RA	CG5366-RA	1119.45	0.370096	0.270959	1.36587	0.171978	0.481974
beaf peak	chr3R	-	13509462	13510573	FBtr0083484	CG31251-RA	CG31251-RA	138.953	-0.494746	0.363212	-1.36214	0.173153	0.484259
beaf peak	chr2L	-	1103483	1108318	FBtr0077989	CG4644-RA	CG4644-RA	196.058	-0.46089	0.339228	-1.35865	0.174259	0.486132
beaf peak	chr2L	-	15058919	15060692	FBtr0080722	CG3710-RA	TfIIS-RA	1214.74	-0.382508	0.281695	-1.35788	0.174501	0.486389
beaf peak	chr2L	-	10227760	10231671	FBtr0079953	CG5694-RA	CG5694-RA	263.279	0.418932	0.308651	1.3573	0.174686	0.486389
beaf peak	chr2R	+	3562032	3562867	FBtr0088924	CG12107-RA	CG12107-RA	190.876	-0.443157	0.326589	-1.35692	0.174805	0.486415
beaf peak	chrX	+	8571155	8574751	FBtr0071221	CG12772-RA	CG12772-RA	191.484	-0.447559	0.330902	-1.35254	0.176202	0.488491
beaf peak	chrX	-	6733455	6737865	FBtr0300880	CG14435-RB	CG14435-RB	114.902	0.512703	0.379078	1.3525	0.176215	0.488491
beaf peak	chr2R	-	10875170	10879728	FBtr0087424	CG7639-RB	CG7639-RB	597.302	-0.395628	0.292625	-1.352	0.176376	0.488571
beaf peak	chr3R	+	7793450	7797200	FBtr0082484	CG18347-RA	CG18347-RA	2380.37	-0.557472	0.412569	-1.35122	0.176624	0.488703
beaf peak	chr3R	-	1022035	1043163	FBtr0299709	CG42312-RC	cno-RC	6081.94	-0.4275	0.316542	-1.35053	0.176845	0.488703
beaf peak	chrX	+	10662679	10665736	FBtr0071497	CG1826-RA	CG1826-RA	410.952	-0.40549	0.300193	-1.35076	0.176771	0.488703
beaf peak	chr3R	-	11971397	11972445	FBtr0083281	CG5903-RA	CG5903-RA	666.898	-0.378241	0.280848	-1.34678	0.17805	0.4905
beaf peak	chr3R	+	24166060	24167120	FBtr0085286	CG1866-RA	Moca-cyp-RA	1247.06	-0.377105	0.279987	-1.34687	0.178023	0.4905
beaf peak	chrX	-	4429668	4434638	FBtr0070702	CG11427-RA	rb-RA	85.2063	0.569728	0.422792	1.34754	0.177808	0.4905
beaf peak	chr3R	+	18413455	18424105	FBtr0302187	CG31158-RG	CG31158-RG	2560.4	0.37809	0.281338	1.3439	0.17898	0.491222
beaf peak	chr2R	+	20899611	20917609	FBtr0072397	CG3533-RA	uzip-RA	4540.88	-0.602488	0.449068	-1.34164	0.179712	0.492619
beaf peak	chrX	-	15687752	15690051	FBtr0074189	CG8974-RE	CG8974-RE	145.895	-0.546189	0.407609	-1.33998	0.180251	0.493487
beaf peak	chr3L	-	17549081	17550835	FBtr0075205	CG6292-RB	CycT-RB	206.651	-0.46858	0.349816	-1.33951	0.180406	0.493602
beaf peak	chr2L	-	10260148	10261038	FBtr0301521	CG5671-RH	Pten-RH	95.0274	0.523209	0.390932	1.33836	0.180779	0.494315
beaf peak	chr3R	-	14576294	14584596	FBtr0273382	CG14299-RC	CG14299-RC	188.956	-0.576954	0.432354	-1.33445	0.182058	0.496358
beaf peak	chrX	-	8449276	8452811	FBtr0071234	CG12113-RA	l(1)G0095-RA	442.753	0.436997	0.327497	1.33435	0.182088	0.496358
beaf peak	chrX	-	1562033	1563312	FBtr0070283	CG3740-RA	CG3740-RA	191.956	0.446686	0.334677	1.33468	0.181982	0.496358
beaf peak	chr2R	-	17573705	17575136	FBtr0071679	CG9874-RA	Tbp-RA	779.904	-0.369084	0.27711	-1.33191	0.182891	0.497626
beaf peak	chr3R	-	5387302	5389388	FBtr0082113	CG9393-RA	CG9393-RA	1549.2	0.359066	0.269574	1.33197	0.182869	0.497626
beaf peak	chrX	+	7788092	7790819	FBtr0071089	CG1422-RA	p115-RA	582.36	0.414568	0.311366	1.33145	0.183042	0.497729
beaf peak	chr2L	+	4847788	4849499	FBtr0077386	CG11927-RA	CG11927-RA	227.227	0.461537	0.347015	1.33002	0.183512	0.498393
beaf peak	chr2R	-	2557659	2560834	FBtr0302190	CG3194-RB	CG3194-RB	696.457	-0.372963	0.281792	-1.32354	0.185656	0.502412
beaf peak	chrX	+	13457859	13470091	FBtr0113443	CG32632-RC	Tango13-RC	4671.21	-0.36327	0.274498	-1.3234	0.185703	0.502412
beaf peak	chr3L	-	11085106	11086260	FBtr0076236	CG6297-RB	JIL-1-RB	997.729	-0.362853	0.27452	-1.32178	0.186243	0.502412
beaf peak	chr3R	-	1187938	1194025	FBtr0078803	CG16708-RA	CG16708-RA	7154.11	0.354855	0.268278	1.32271	0.18593	0.502412
beaf peak	chrX	+	13677749	13685026	FBtr0073826	CG33174-RA	inaE-RA	7354.54	0.374572	0.283097	1.32312	0.185794	0.502412
beaf peak	chr3R	+	8265323	8267008	FBtr0082626	CG5887-RA	desat1-RA	301.291	-0.413021	0.312593	-1.32128	0.186409	0.502554
beaf peak	chrX	-	9576998	9579657	FBtr0071401	CG15321-RA	CG15321-RA	2675.96	-0.591108	0.448791	-1.31711	0.187801	0.503847
beaf peak	chrX	+	16678016	16679125	FBtr0074330	CG4742-RA	mRpL22-RA	396.708	-0.45036	0.341884	-1.31729	0.187741	0.503847
beaf peak	chrX	-	21495823	21501167	FBtr0077373	CG17686-RD	DIP1-RD	2470.57	-0.367286	0.27863	-1.31819	0.187441	0.503847
beaf peak	chr2L	+	2874940	2877163	FBtr0077629	CG8814-RA	CG8814-RA	1321.87	0.422267	0.320566	1.31726	0.187752	0.503847
beaf peak	chr2L	-	2968293	2969620	FBtr0077679	CG3181-RA	Ts-RA	119.771	0.474485	0.359987	1.31806	0.187482	0.503847
beaf peak	chr2R	+	18558270	18560717	FBtr0071868	CG12190-RA	RYBP-RA	309.248	-0.417911	0.317423	-1.31658	0.187981	0.503953
beaf peak	chr2R	-	5763730	5769849	FBtr0088451	CG1472-RA	sec24-RA	834.712	-0.37322	0.283535	-1.31631	0.188069	0.503953
beaf peak	chr3L	+	22721247	22722716	FBtr0078528	CG11367-RA	CG11367-RA	11563	-0.408339	0.310772	-1.31395	0.188862	0.50577
beaf peak	chr2L	+	16352982	16354549	FBtr0080836	CG4455-RA	CG4455-RA	2208.52	-0.353351	0.269352	-1.31186	0.189568	0.507354
beaf peak	chr2L	+	20350444	20353332	FBtr0112885	CG10043-RD	rtGEF-RD	1307.17	-0.44143	0.336769	-1.31078	0.189932	0.507444
beaf peak	chr3L	-	2263581	2265788	FBtr0072903	CG5714-RA	ecd-RA	250.487	-0.420604	0.320747	-1.31133	0.189748	0.507444
beaf peak	chr2R	-	6194535	6197294	FBtr0088360	CG3298-RB	JhI-1-RB	2050.61	-0.383767	0.293038	-1.30962	0.190326	0.507842
beaf peak	chr2R	-	9077739	9085836	FBtr0087770	CG33182-RA	Kdm4B-RA	971.829	-0.385269	0.294319	-1.30902	0.190528	0.508076
beaf peak	chr2L	+	9521215	9528365	FBtr0301909	CG3811-RE	Oatp30B-RE	719.037	-0.413113	0.316301	-1.30608	0.191527	0.509158
beaf peak	chr3R	+	25878380	25880420	FBtr0085561	CG7946-RA	CG7946-RA	1369.82	-0.375456	0.287533	-1.30578	0.191626	0.509158
beaf peak	chr3L	-	3468013	3471303	FBtr0073143	CG14971-RA	CG14971-RA	348.245	-0.470081	0.360112	-1.30537	0.191765	0.509222
beaf peak	chr4	-	53434	64400	FBtr0089179	CG17245-RA	plexB-RA	209.525	-0.571689	0.439063	-1.30207	0.192893	0.511602
beaf peak	chr2L	+	102382	104142	FBtr0078104	CG11377-RA	CG11377-RA	87.2186	-0.505914	0.389848	-1.29772	0.194383	0.514053
beaf peak	chrX	+	13616280	13621145	FBtr0073817	CG11156-RA	mus101-RA	119.836	-0.490886	0.378041	-1.2985	0.194116	0.514053
beaf peak	chr2R	-	3709615	3711006	FBtr0088898	CG1548-RA	cathD-RA	1742.95	-0.395092	0.304322	-1.29827	0.194194	0.514053
beaf peak	chr3R	-	4571534	4573388	FBtr0081944	CG9801-RA	CG9801-RA	997.824	0.40158	0.309543	1.29733	0.194516	0.514053
beaf peak	chr2R	-	4517699	4519318	FBtr0088727	CG8635-RA	CG8635-RA	560.583	-0.45909	0.354578	-1.29475	0.195406	0.514252
beaf peak	chr3R	-	25829403	25830434	FBtr0085606	CG7911-RA	CG7911-RA	642.54	0.402113	0.310408	1.29543	0.19517	0.514252
beaf peak	chrX	+	15626217	15627696	FBtr0074083	CG8191-RA	CG8191-RA	352.655	0.406957	0.314565	1.29371	0.195765	0.514582
beaf peak	chr2R	-	3554746	3556532	FBtr0088944	CG12042-RA	CG12042-RA	648.401	0.382294	0.29573	1.29271	0.19611	0.515183
beaf peak	chr3R	+	11044967	11048093	FBtr0083051	CG12241-RA	CG12241-RA	112.285	-0.478906	0.372537	-1.28553	0.198608	0.518206
beaf peak	chr2L	+	5542562	5546642	FBtr0079100	CG6944-RA	Lam-RA	804.506	-0.396377	0.308602	-1.28443	0.198992	0.518206
beaf peak	chr4	-	914329	925442	FBtr0089245	CG2999-RA	unc-13-RA	898.344	0.365238	0.285599	1.27885	0.200949	0.521614
beaf peak	chr2R	-	9707129	9712054	FBtr0087647	CG6315-RA	fl(2)d-RA	614.359	0.377792	0.295379	1.27901	0.200894	0.521614
beaf peak	chrX	-	15735796	15738158	FBtr0074178	CG9020-RA	Aats-arg-RA	964.566	0.381381	0.298281	1.2786	0.201039	0.521614
beaf peak	chr3L	-	13002499	13004765	FBtr0075899	CG11261-RA	CG11261-RA	503.054	-0.367917	0.288061	-1.27722	0.201526	0.52257
beaf peak	chr3R	-	19764641	19768821	FBtr0089498	CG5320-RA	Gdh-RA	39703.7	-0.334477	0.262376	-1.2748	0.202381	0.52448
beaf peak	chrX	+	7180866	7182082	FBtr0071047	CG2059-RA	CG2059-RA	309.314	-0.431886	0.338985	-1.27406	0.202643	0.524559
beaf peak	chrX	+	7622850	7625762	FBtr0071071	CG12155-RA	CG12155-RA	162.575	-0.591081	0.464457	-1.27263	0.20315	0.524626
beaf peak	chrX	-	1367917	1370988	FBtr0070294	CG14791-RC	Rab27-RC	580.325	0.366216	0.287703	1.27289	0.203056	0.524626
beaf peak	chr2R	-	18300422	18302977	FBtr0071843	CG3613-RA	qkr58E-1-RA	922.699	0.367917	0.28888	1.2736	0.202805	0.524626
beaf peak	chrX	+	14980169	14982665	FBtr0073964	CG5599-RA	CG5599-RA	441.035	-0.372852	0.293165	-1.27182	0.203438	0.525064
beaf peak	chr2R	+	7858193	7865236	FBtr0088042	CG8290-RA	CG8290-RA	478.508	-0.444632	0.350094	-1.27004	0.204072	0.525616
beaf peak	chr3R	-	10089080	10112604	FBtr0082949	CG8651-RC	trx-RC	1023.72	-0.346289	0.272602	-1.27031	0.203974	0.525616
beaf peak	chrX	+	15477194	15479058	FBtr0074047	CG8097-RA	CG8097-RA	319.115	-0.382919	0.301779	-1.26887	0.204486	0.525616
beaf peak	chrX	+	4979763	5025781	FBtr0110993	CG6775-RC	rg-RC	552.254	0.358769	0.283007	1.2677	0.204904	0.525772
beaf peak	chr3R	-	221886	223594	FBtr0078950	CG9855-RA	CG9855-RA	156.975	0.441653	0.349532	1.26356	0.206389	0.528049
beaf peak	chrX	-	16442247	16447973	FBtr0112868	CG9901-RB	Arp14D-RB	167.727	-0.503699	0.399232	-1.26167	0.207068	0.528899
beaf peak	chr2L	+	305941	310099	FBtr0078049	CG4574-RC	Plc21C-RC	1344.49	-0.440124	0.349086	-1.26079	0.207385	0.529066
beaf peak	chr3R	+	5970422	5977269	FBtr0082181	CG3953-RA	Invadolysin-RA	2484.02	0.333873	0.265164	1.25912	0.207988	0.529992
beaf peak	chr2L	-	17367509	17384112	FBtr0080969	CG6860-RB	CG6860-RB	23165.3	-0.450102	0.358124	-1.25683	0.208814	0.53087
beaf peak	chr3R	-	3800128	3803458	FBtr0081824	CG2791-RA	CD98hc-RA	1906.48	0.33486	0.266391	1.25703	0.208744	0.53087
beaf peak	chr2R	+	3454679	3468180	FBtr0088910	CG2093-RA	Vps13-RA	80.6139	0.516065	0.411478	1.25417	0.209779	0.532405
beaf peak	chr2R	-	4994647	4997228	FBtr0088630	CG8073-RA	Pmm45A-RA	206.817	0.438258	0.350105	1.25179	0.210646	0.53332
beaf peak	chr2R	-	10123286	10127185	FBtr0087569	CG8485-RA	CG8485-RA	390.663	0.410305	0.328171	1.25028	0.211198	0.533553
beaf peak	chrX	+	11506078	11509187	FBtr0073520	CG1703-RA	CG1703-RA	254.121	0.394106	0.315601	1.24875	0.211758	0.534661
beaf peak	chr3R	-	17096800	17099537	FBtr0084102	CG3308-RA	CG3308-RA	302.991	-0.386403	0.310119	-1.24598	0.212771	0.534728
beaf peak	chr3L	+	21532986	21533798	FBtr0078369	CG7625-RA	VhaM9.7-2-RA	3028.05	-0.335822	0.269536	-1.24592	0.212793	0.534728
beaf peak	chr2R	+	5019994	5022958	FBtr0300180	CG8058-RB	Hydr1-RB	268.123	0.390415	0.313132	1.2468	0.212469	0.534728
beaf peak	chr3L	+	13009159	13010007	FBtr0075875	CG11267-RA	CG11267-RA	749.144	-0.404378	0.324817	-1.24494	0.213154	0.535126
beaf peak	chr3R	-	13511411	13512780	FBtr0083483	CG31249-RA	CG31249-RA	784.912	0.352219	0.285078	1.23552	0.216638	0.542024
beaf peak	chr2R	+	16884183	16894148	FBtr0071524	CG10543-RA	CG10543-RA	136.372	0.442291	0.358474	1.23382	0.217272	0.542067
beaf peak	chr2R	-	18532448	18533843	FBtr0071933	CG2852-RA	CG2852-RA	5891.96	0.328247	0.266348	1.2324	0.2178	0.54278
beaf peak	chr2R	+	8033240	8038412	FBtr0087984	CG12367-RA	Pimet-RA	837.126	-0.354588	0.28796	-1.23138	0.218182	0.543118
beaf peak	chr2L	-	10410537	10413432	FBtr0080047	CG5355-RA	CG5355-RA	1238.98	0.345925	0.281244	1.22998	0.218704	0.54411
beaf peak	chr2R	+	3713026	3714824	FBtr0088839	CG11205-RB	phr-RB	109.28	0.456759	0.371694	1.22886	0.219125	0.544544
beaf peak	chr3R	+	4343612	4347103	FBtr0081869	CG11737-RA	CG11737-RA	307.745	0.384463	0.31316	1.22769	0.219563	0.545145
beaf peak	chr3R	-	25627448	25628649	FBtr0085536	CG7834-RB	CG7834-RB	176.336	-0.40594	0.331134	-1.22591	0.220233	0.545457
beaf peak	chr2R	-	6136940	6139914	FBtr0088363	CG12210-RB	Syb-RB	222.158	0.405375	0.330602	1.22617	0.220134	0.545457
beaf peak	chr2R	+	8500281	8503144	FBtr0087831	CG17759-RC	Galpha49B-RC	328.532	-0.568156	0.464565	-1.22299	0.221335	0.547265
beaf peak	chr2L	+	4394235	4395150	FBtr0077432	CG3054-RA	l(2)k05819-RA	403.462	-0.404789	0.331903	-1.2196	0.222617	0.549002
beaf peak	chr2L	-	18964000	18968737	FBtr0081189	CG10637-RC	Nak-RC	475.12	-0.452449	0.372342	-1.21514	0.224312	0.551537
beaf peak	chr3L	+	5576775	5583468	FBtr0077085	CG5146-RA	CG5146-RA	477.562	-0.416118	0.343228	-1.21237	0.225372	0.552656
beaf peak	chr2R	-	9978629	10028400	FBtr0087601	CG30483-RA	Prosap-RA	2021.83	-0.356608	0.294114	-1.21248	0.225328	0.552656
beaf peak	chr2L	+	6323767	6331552	FBtr0300038	CG9491-RB	Gef26-RB	366.258	-0.357481	0.295082	-1.21146	0.225719	0.55315
beaf peak	chrX	-	20897315	20899342	FBtr0077268	CG1532-RA	CG1532-RA	2134.33	0.336523	0.277872	1.21107	0.225868	0.553207
beaf peak	chrX	-	8582656	8584053	FBtr0071225	CG12108-RA	Ppt1-RA	112.518	-0.449005	0.37107	-1.21003	0.226268	0.55388
beaf peak	chr3L	-	839980	841319	FBtr0300712	CG13902-RB	CG13902-RB	674.688	-0.363524	0.300948	-1.20793	0.227074	0.55493
beaf peak	chr2L	-	9896265	9897517	FBtr0079905	CG5920-RA	sop-RA	1136.09	0.363108	0.300556	1.20812	0.227001	0.55493
beaf peak	chr2L	-	17481988	17484240	FBtr0080998	CG6453-RA	CG6453-RA	381.668	-0.364875	0.30269	-1.20544	0.228033	0.556658
beaf peak	chrX	-	16339517	16341004	FBtr0074300	CG9946-RA	eIF-2alpha-RA	376.699	-0.369842	0.307441	-1.20297	0.228988	0.557757
beaf peak	chr2L	+	13780717	13782611	FBtr0080534	CG7393-RA	p38b-RA	1345.36	-0.327143	0.271841	-1.20344	0.228807	0.557757
beaf peak	chr3R	-	18513289	18516039	FBtr0084334	CG4917-RA	wfs1-RA	212.568	0.428547	0.356094	1.20347	0.228796	0.557757
beaf peak	chrX	+	5584075	5587117	FBtr0070804	CG12410-RA	cv-RA	943.122	-0.340573	0.283304	-1.20215	0.229306	0.557916
beaf peak	chr2L	+	5986368	5988858	FBtr0079179	CG9078-RA	ifc-RA	2609.28	-0.322292	0.268204	-1.20167	0.229491	0.558058
beaf peak	chr2L	-	9762361	9763207	FBtr0079924	CG4079-RA	Taf11-RA	164.95	0.435343	0.362747	1.20013	0.230089	0.558281
beaf peak	chr3R	+	17308040	17312976	FBtr0084109	CG7922-RA	CG7922-RA	141.691	0.439157	0.366896	1.19695	0.231326	0.560667
beaf peak	chrX	+	13307331	13315057	FBtr0073779	CG1716-RA	Set2-RA	211.796	0.408554	0.341702	1.19564	0.231835	0.561286
beaf peak	chr3R	+	20873470	20875177	FBtr0084761	CG11790-RB	CG11790-RB	1692.36	-0.336059	0.281585	-1.19346	0.232691	0.561817
beaf peak	chr2L	-	18138668	18152410	FBtr0081040	CG15154-RA	Socs36E-RA	18694.2	-0.332898	0.278902	-1.1936	0.232633	0.561817
beaf peak	chrX	-	14683284	14720079	FBtr0073992	CG9533-RA	rut-RA	37599.4	-0.310524	0.261325	-1.18827	0.234728	0.565126
beaf peak	chrX	-	16526418	16531410	FBtr0074286	CG9774-RA	rok-RA	227.913	-0.411973	0.347282	-1.18628	0.235513	0.566114
beaf peak	chr3R	-	17179618	17203119	FBtr0114361	CG32491-RAC	mod(mdg4)-RAC	20019.5	0.323301	0.272652	1.18576	0.235715	0.566114
beaf peak	chr2L	-	542776	544635	FBtr0078080	CG11840-RA	Spp-RA	2011.35	0.326251	0.275185	1.18557	0.235793	0.566114
beaf peak	chr3L	+	21021013	21023241	FBtr0078287	CG10585-RA	CG10585-RA	655.221	-0.355403	0.300146	-1.1841	0.236372	0.566986
beaf peak	chrX	+	11019279	11020840	FBtr0073436	CG16916-RA	Rpt3-RA	373.051	-0.397391	0.33599	-1.18274	0.23691	0.567659
beaf peak	chrX	+	16335569	16339400	FBtr0074278	CG4420-RA	CG4420-RA	268.676	0.362083	0.307151	1.17884	0.238461	0.570137
beaf peak	chr3R	+	21317200	21318985	FBtr0084878	CG5112-RA	CG5112-RA	1646.44	-0.318697	0.270622	-1.17765	0.238937	0.570658
beaf peak	chr3R	+	3952357	3954568	FBtr0081794	CG7891-RA	Gie-RA	485.758	0.35753	0.303804	1.17684	0.239258	0.571116
beaf peak	chr3L	-	18661419	18666231	FBtr0075098	CG18811-RA	CG18811-RA	826.899	0.335936	0.285642	1.17607	0.239566	0.571363
beaf peak	chr3R	+	21075260	21084457	FBtr0084813	CG11856-RA	Nup358-RA	204.088	0.394316	0.335321	1.17594	0.239621	0.571363
beaf peak	chr2L	+	13784085	13790562	FBtr0080535	CG31731-RA	CG31731-RA	93.2793	-0.517039	0.440292	-1.17431	0.240272	0.572037
beaf peak	chr3R	+	2970478	2976505	FBtr0081568	CG2656-RA	CG2656-RA	227.399	-0.381149	0.324661	-1.17399	0.240398	0.572037
beaf peak	chr2R	+	20631298	20644501	FBtr0072369	CG30421-RA	CG30421-RA	2796.94	0.399958	0.340699	1.17393	0.240421	0.572037
beaf peak	chr3R	-	27882314	27894156	FBtr0085876	CG1483-RB	Map205-RB	6651.8	0.316219	0.269599	1.17293	0.240826	0.572691
beaf peak	chr3R	-	20938587	20948625	FBtr0084802	CG31108-RA	CG31108-RA	2215.74	0.336689	0.287486	1.17115	0.241538	0.574076
beaf peak	chr2R	+	16945315	16947388	FBtr0071532	CG10540-RA	cpa-RA	519.469	-0.358988	0.30672	-1.17041	0.241837	0.574476
beaf peak	chr2R	+	11998012	12004347	FBtr0087219	CG8421-RB	Asph-RB	382.509	-0.343687	0.294438	-1.16726	0.243104	0.575532
beaf peak	chr2R	+	5920818	5922203	FBtr0088395	CG12129-RA	CG12129-RA	342.692	-0.354636	0.304726	-1.16379	0.24451	0.576663
beaf peak	chr2L	+	3713388	3714304	FBtr0077537	CG2818-RA	CG2818-RA	391.03	-0.342316	0.294187	-1.1636	0.244585	0.576663
beaf peak	chr3R	+	11798975	11809173	FBtr0301715	CG4261-RB	Hel89B-RB	7787.29	0.327892	0.281591	1.16442	0.244252	0.576663
beaf peak	chr3R	+	1615242	1617291	FBtr0078629	CG1100-RA	Rpn5-RA	110.718	0.425185	0.365706	1.16264	0.244976	0.577275
beaf peak	chr2R	+	14013855	14015715	FBtr0086733	CG10913-RA	Spn6-RA	11878.9	0.469477	0.404638	1.16024	0.245952	0.578649
beaf peak	chr3R	+	5160915	5162987	FBtr0082017	CG8121-RA	CG8121-RA	94.0121	-0.485838	0.419118	-1.15919	0.246378	0.579138
beaf peak	chr3L	-	12130593	12131568	FBtr0076023	CG9762-RA	l(3)neo18-RA	409.153	-0.410958	0.355386	-1.15637	0.24753	0.580973
beaf peak	chr2R	-	10386198	10390976	FBtr0089258	CG10110-RA	Cpsf160-RA	256.663	-0.363602	0.314426	-1.1564	0.247517	0.580973
beaf peak	chr3L	-	19089493	19090767	FBtr0075033	CG10424-RA	CG10424-RA	1041.06	0.347712	0.300736	1.1562	0.247598	0.580973
beaf peak	chr3L	-	17330272	17332341	FBtr0075245	CG6479-RA	CG6479-RA	192.525	-0.412452	0.356885	-1.1557	0.247804	0.581149
beaf peak	chr2R	-	1645560	1647909	FBtr0086057	CG7791-RA	CG7791-RA	490.69	-0.391846	0.339388	-1.15457	0.248268	0.58162
beaf peak	chr3L	+	17647719	17648750	FBtr0075184	CG7484-RB	CG7484-RB	331.773	-0.374423	0.324276	-1.15464	0.248237	0.58162
beaf peak	chr3R	+	18182419	18186440	FBtr0084207	CG7073-RB	sar1-RB	570.213	0.330375	0.286552	1.15293	0.248939	0.582104
beaf peak	chr3L	+	17017459	17020219	FBtr0075275	CG7729-RA	Fit2-RA	367.084	-0.390875	0.339369	-1.15177	0.249415	0.582453
beaf peak	chr2R	+	13480303	13482622	FBtr0086833	CG4943-RA	lack-RA	639.496	0.347367	0.301544	1.15196	0.249336	0.582453
beaf peak	chr3L	-	17504955	17507015	FBtr0075209	CG6322-RA	U4-U6-60K-RA	117.5	-0.424294	0.369421	-1.14854	0.250747	0.583982
beaf peak	chr3L	+	19908159	19911265	FBtr0074893	CG7762-RA	Rpn1-RA	1730.54	0.317147	0.276199	1.14825	0.250864	0.583982
beaf peak	chrX	-	18390113	18393858	FBtr0074624	CG6394-RA	GalNAc-T2-RA	645.336	0.358225	0.311734	1.14914	0.250499	0.583982
beaf peak	chr2R	+	8416561	8433044	FBtr0087821	CG8581-RB	fra-RB	2618.28	0.489153	0.425895	1.14853	0.25075	0.583982
beaf peak	chr3R	-	10937311	10957646	FBtr0083039	CG6934-RA	CG6934-RA	45354.6	0.298047	0.259781	1.1473	0.251257	0.58459
beaf peak	chr3R	-	14486843	14489270	FBtr0083690	CG7698-RA	Cpsf73-RA	116.714	0.446516	0.389439	1.14656	0.251563	0.584993
beaf peak	chr3R	-	4816382	4818661	FBtr0082012	CG11971-RA	E(var)3-9-RA	218.704	0.400024	0.349468	1.14466	0.252348	0.585139
beaf peak	chr2L	-	5009931	5010825	FBtr0079037	CG31917-RA	CG31917-RA	266.862	-0.355568	0.311013	-1.14326	0.252932	0.585403
beaf peak	chr4	+	230949	233794	FBtr0089112	CG1587-RC	Crk-RC	428.274	-0.373732	0.327672	-1.14057	0.254049	0.587065
beaf peak	chr3L	-	21536950	21548076	FBtr0078381	CG7177-RA	CG7177-RA	128.926	0.413873	0.362783	1.14083	0.253942	0.587065
beaf peak	chr3R	-	20741562	20743580	FBtr0089439	CG31120-RA	CG31120-RA	113.873	0.444489	0.390271	1.13892	0.254735	0.587726
beaf peak	chrX	+	2592779	2594951	FBtr0070478	CG2662-RA	CG2662-RA	242.469	0.3694	0.324698	1.13767	0.255257	0.58801
beaf peak	chr3L	-	20987228	21020536	FBtr0112830	CG9936-RE	skd-RE	4472.89	0.307722	0.271004	1.13549	0.256169	0.589125
beaf peak	chr2R	+	13401737	13404950	FBtr0086939	CG4853-RB	CG4853-RB	172.223	0.42445	0.374011	1.13486	0.256435	0.589186
beaf peak	chr2R	-	14856910	14858626	FBtr0086601	CG18608-RA	prod-RA	211.508	-0.371224	0.328411	-1.13036	0.258322	0.591063
beaf peak	chr3L	+	15559117	15568853	FBtr0075562	CG6498-RA	CG6498-RA	94.9704	-0.444889	0.395232	-1.12564	0.260318	0.592515
beaf peak	chr2L	-	1167169	1169951	FBtr0077980	CG5105-RA	Plap-RA	422.314	-0.331495	0.294481	-1.12569	0.260297	0.592515
beaf peak	chr3L	+	7929518	7930358	FBtr0076750	CG8268-RA	Srp9-RA	99.5509	0.422286	0.374961	1.12621	0.260075	0.592515
beaf peak	chr3L	-	12894475	12895823	FBtr0113169	CG12520-RB	CG12520-RB	150.87	-0.395386	0.353288	-1.11916	0.263072	0.596062
beaf peak	chr3R	+	4138936	4140589	FBtr0081834	CG7483-RA	eIF4AIII-RA	227.355	-0.369089	0.329665	-1.11959	0.26289	0.596062
beaf peak	chrX	-	1775340	1783935	FBtr0070362	CG3848-RC	trr-RC	287.373	0.344172	0.307414	1.11957	0.262896	0.596062
beaf peak	chr2R	+	16162167	16163648	FBtr0086277	CG11788-RA	CG11788-RA	167.674	-0.375584	0.336522	-1.11607	0.26439	0.596905
beaf peak	chr2R	+	2536145	2540336	FBtr0086108	CG33134-RA	debcl-RA	3579.54	-0.303918	0.273208	-1.1124	0.265964	0.597214
beaf peak	chr3R	-	5336273	5338777	FBtr0082122	CG9375-RA	Ras85D-RA	519.854	0.335608	0.301813	1.11197	0.26615	0.597214
beaf peak	chr2R	+	19411381	19415788	FBtr0072058	CG5360-RA	CG5360-RA	726.029	0.375687	0.338066	1.11128	0.266447	0.597284
beaf peak	chrX	+	15640701	15643006	FBtr0074086	CG8231-RA	Tcp-1zeta-RA	394.946	-0.35279	0.318471	-1.10776	0.267966	0.599062
beaf peak	chr3R	+	20019634	20022609	FBtr0084555	CG6204-RA	CG6204-RA	142.813	0.445763	0.402593	1.10723	0.268194	0.599062
beaf peak	chr3R	-	21884142	21884984	FBtr0084972	CG6090-RA	RpL34a-RA	295.253	-0.362307	0.328088	-1.1043	0.269464	0.600933
beaf peak	chr2L	-	15044963	15057840	FBtr0080723	CG7595-RA	ck-RA	2844.42	-0.350824	0.317764	-1.10404	0.269576	0.600933
beaf peak	chr2L	-	6966776	6967590	FBtr0079356	CG4494-RA	smt3-RA	386.566	0.338659	0.307402	1.10168	0.2706	0.602182
beaf peak	chr3R	-	15804884	15834230	FBtr0083846	CG4451-RA	Hs6st-RA	5604.03	0.380435	0.34639	1.09829	0.272079	0.604168
beaf peak	chr3R	+	1480867	1482060	FBtr0078712	CG1245-RA	MED27-RA	117.639	0.427852	0.389388	1.09878	0.271863	0.604168
beaf peak	chr2R	-	4513686	4515126	FBtr0088728	CG8734-RA	beta3GalTII-RA	77.153	-0.447717	0.408294	-1.09655	0.272836	0.604453
beaf peak	chr2L	+	19041860	19043614	FBtr0081143	CG10449-RA	Catsup-RA	376.522	0.353425	0.322188	1.09695	0.272662	0.604453
beaf peak	chr3R	-	3312305	3317323	FBtr0289953	CG1131-RB	alpha-Est10-RB	22992.5	-0.453169	0.413705	-1.09539	0.273345	0.604756
beaf peak	chr2L	-	21137131	21142345	FBtr0081503	CG1099-RA	Dap160-RA	116.681	-0.396536	0.362858	-1.09281	0.274476	0.6056
beaf peak	chr3R	-	26426168	26427241	FBtr0085673	CG2246-RA	CG2246-RA	773.483	-0.340973	0.312151	-1.09233	0.274687	0.6056
beaf peak	chr3R	+	16656892	16658186	FBtr0083965	CG31223-RA	CG31223-RA	425.868	-0.321091	0.293909	-1.09248	0.27462	0.6056
beaf peak	chr2R	+	9878708	9893629	FBtr0087596	CG8118-RA	mam-RA	3376.35	-0.319817	0.292585	-1.09307	0.274362	0.6056
beaf peak	chr3R	+	25830646	25834782	FBtr0085552	CG7917-RA	Nlp-RA	257.475	0.344489	0.315074	1.09336	0.274236	0.6056
beaf peak	chr3R	-	1415317	1417157	FBtr0078751	CG2925-RA	noi-RA	566.691	-1.04706	0.962663	-1.08767	0.276742	0.609218
beaf peak	chr2R	-	3398116	3400224	FBtr0088980	CG1605-RA	az2-RA	232.676	-0.490876	0.451842	-1.08639	0.277307	0.609854
beaf peak	chr3L	+	21872710	21916813	FBtr0111017	CG7437-RD	mub-RD	18525.1	0.314457	0.2894	1.08658	0.277221	0.609854
beaf peak	chr3R	-	19592241	19593124	FBtr0084463	CG10214-RA	CG10214-RA	123.013	0.39324	0.362325	1.08532	0.277778	0.610283
beaf peak	chrX	-	7793653	7795319	FBtr0071136	CG10944-RA	RpS6-RA	1911.92	0.289375	0.266939	1.08405	0.278343	0.610308
beaf peak	chr3R	+	3839536	3842332	FBtr0081786	CG2702-RA	Pbp95-RA	281.844	0.392607	0.361917	1.0848	0.278011	0.610308
beaf peak	chr2L	+	20682403	20683629	FBtr0081391	CG2617-RA	CG2617-RA	145.839	0.40997	0.378146	1.08416	0.278294	0.610308
beaf peak	chr3L	+	9720051	9722750	FBtr0089410	CG18177-RB	CG18177-RB	133.052	-0.378636	0.349403	-1.08367	0.278513	0.610379
beaf peak	chrX	+	15633324	15634275	FBtr0074085	CG8206-RA	CG8206-RA	3105.43	0.303012	0.279809	1.08292	0.278842	0.610495
beaf peak	chr3R	-	5630494	5635080	FBtr0082155	CG9461-RA	CG9461-RA	399.579	0.321861	0.29721	1.08294	0.278835	0.610495
beaf peak	chr3R	+	12012725	12023315	FBtr0083255	CG6072-RA	sra-RA	3348.87	0.297019	0.275615	1.07766	0.281187	0.61319
beaf peak	chr2R	-	19258874	19264560	FBtr0072036	CG3493-RA	CG3493-RA	145.701	-0.379566	0.352825	-1.07579	0.28202	0.614069
beaf peak	chr3L	+	8820607	8829412	FBtr0076583	CG4974-RA	dally-RA	14442.6	-0.494449	0.461213	-1.07206	0.283692	0.614877
beaf peak	chrX	+	17054057	17080761	FBtr0074388	CG5055-RA	baz-RA	1135.44	-0.463134	0.432075	-1.07188	0.283773	0.614877
beaf peak	chr3L	-	20832194	20834667	FBtr0078269	CG18332-RA	CSN3-RA	607.785	0.303909	0.283346	1.07257	0.283463	0.614877
beaf peak	chrX	+	4216680	4223186	FBtr0301475	CG3620-RE	norpA-RE	1846.95	0.331805	0.309512	1.07203	0.283708	0.614877
beaf peak	chr3L	+	19903409	19905604	FBtr0074892	CG7757-RB	CG7757-RB	260.887	0.337467	0.31453	1.07293	0.283304	0.614877
beaf peak	chr2R	+	20857349	20858383	FBtr0072395	CG3776-RA	Jhebp29-RA	765.905	0.361081	0.337155	1.07096	0.284186	0.614877
beaf peak	chr2L	+	10858556	10862015	FBtr0080143	CG6521-RA	Stam-RA	601.503	0.305979	0.28579	1.07064	0.28433	0.614888
beaf peak	chr2R	-	5022880	5025406	FBtr0088624	CG8057-RA	alc-RA	100.069	0.418385	0.391444	1.06883	0.285148	0.616355
beaf peak	chr3L	+	16045069	16066177	FBtr0301575	CG32156-RK	Mbs-RK	3966.09	-0.317954	0.297932	-1.0672	0.28588	0.616793
beaf peak	chr2R	+	5876669	5877610	FBtr0088391	CG2331-RA	TER94-RA	1278.25	-0.289624	0.271599	-1.06637	0.286258	0.616793
beaf peak	chr2R	+	10250599	10252978	FBtr0087548	CG8151-RB	Tfb1-RB	1468.05	-0.288223	0.269937	-1.06774	0.285636	0.616793
beaf peak	chr2R	+	7779630	7780478	FBtr0088035	CG8280-RA	Ef1alpha48D-RA	8849.01	0.283623	0.265907	1.06662	0.286142	0.616793
beaf peak	chr3L	-	20338831	20341020	FBtr0078242	CG5585-RA	CG5585-RA	1233.76	0.307457	0.288652	1.06515	0.286808	0.6172
beaf peak	chrX	+	16182859	16187553	FBtr0074217	CG3606-RB	caz-RB	2133.89	0.317905	0.298893	1.06361	0.287506	0.617922
beaf peak	chr2R	-	6429321	6430792	FBtr0089357	CG12052-RR	lola-RR	6166.93	-0.283704	0.266874	-1.06306	0.287753	0.618054
beaf peak	chrX	-	9544942	9552920	FBtr0071404	CG32697-RC	l(1)G0232-RC	788.083	0.309901	0.29169	1.06243	0.288041	0.618371
beaf peak	chr3R	+	6711263	6715160	FBtr0082325	CG4674-RA	CG4674-RA	192.571	0.365919	0.344986	1.06068	0.288836	0.618574
beaf peak	chr2R	+	5940048	5941922	FBtr0113062	CG2264-RF	CG2264-RF	2326.98	-0.355554	0.336644	-1.05617	0.290889	0.620426
beaf peak	chr3R	-	12825101	12828077	FBtr0083374	CG16941-RA	CG16941-RA	204.635	-0.345411	0.327215	-1.05561	0.291147	0.620426
beaf peak	chr2R	+	17963525	17965177	FBtr0071755	CG6437-RA	GlcT-1-RA	7678.06	0.279258	0.264499	1.0558	0.291059	0.620426
beaf peak	chr2R	+	16475076	16490342	FBtr0301760	CG13425-RE	bl-RE	431.591	0.346195	0.327428	1.05732	0.290367	0.620426
beaf peak	chr3R	+	25628916	25630107	FBtr0085483	CG7789-RA	CG7789-RA	166.119	0.422581	0.400091	1.05621	0.290871	0.620426
beaf peak	chr2R	+	17031100	17033255	FBtr0300236	CG9415-RC	Xbp1-RC	975.373	-0.303098	0.288081	-1.05213	0.292742	0.621513
beaf peak	chr3L	+	12111380	12112892	FBtr0075992	CG17153-RA	CG17153-RA	1472.52	-0.282904	0.268675	-1.05296	0.292358	0.621513
beaf peak	chr3R	+	4573554	4576487	FBtr0081915	CG8223-RA	CG8223-RA	521.232	0.31063	0.296004	1.04941	0.293989	0.623561
beaf peak	chr2R	+	2912517	2915587	FBtr0089023	CG12845-RA	Tsp42Ef-RA	4724.37	0.288423	0.275096	1.04844	0.294435	0.624207
beaf peak	chr2R	-	16130256	16132890	FBtr0086322	CG11208-RA	CG11208-RA	533.801	-0.298986	0.285294	-1.04799	0.294642	0.624347
beaf peak	chr2R	-	8567550	8573668	FBtr0087874	CG8771-RA	CG8771-RA	172.676	0.359224	0.343196	1.0467	0.295236	0.625306
beaf peak	chr3R	+	732352	735803	FBtr0100159	CG1119-RB	Gnf1-RB	726.563	-0.330126	0.315845	-1.04522	0.295923	0.625655
beaf peak	chr2L	-	413070	414748	FBtr0089488	CG4260-RA	alpha-Adaptin-RA	336.995	-0.325816	0.311705	-1.04527	0.295898	0.625655
beaf peak	chr3R	-	11267965	11301927	FBtr0083160	CG14869-RB	CG14869-RB	11547.8	0.37431	0.357865	1.04595	0.295583	0.625655
beaf peak	chr3R	+	1495403	1505652	FBtr0078716	CG1347-RB	CG1347-RB	1204.61	-0.311242	0.298847	-1.04148	0.297654	0.627825
beaf peak	chrX	+	5931944	5933611	FBtr0070867	CG5941-RA	CG5941-RA	1749.85	-0.277922	0.267541	-1.0388	0.298898	0.629139
beaf peak	chr2R	+	10823170	10827807	FBtr0087407	CG10255-RA	Lap1-RA	90.6177	-0.408382	0.393306	-1.03833	0.299116	0.629297
beaf peak	chr3L	-	17414887	17418291	FBtr0075231	CG3885-RA	sec3-RA	151.857	-0.35766	0.345916	-1.03395	0.30116	0.631271
beaf peak	chr3L	-	9380609	9392324	FBtr0076494	CG4080-RA	CG4080-RA	2400.81	-0.276121	0.267636	-1.0317	0.302211	0.631271
beaf peak	chr3R	-	18884329	18886999	FBtr0084356	CG33193-RA	sav-RA	214.816	0.328951	0.318111	1.03407	0.301101	0.631271
beaf peak	chrX	-	4525085	4530033	FBtr0300755	CG12179-RD	CG12179-RD	232.122	0.338758	0.328297	1.03186	0.302137	0.631271
beaf peak	chrX	+	13182396	13188469	FBtr0073756	CG15744-RA	CG15744-RA	171.72	0.356951	0.345603	1.03283	0.301681	0.631271
beaf peak	chrX	-	11758682	11762913	FBtr0073601	CG2025-RA	CG2025-RA	143.73	0.358523	0.346545	1.03456	0.300873	0.631271
beaf peak	chr3L	+	3376757	3377687	FBtr0300749	CG12012-RB	CG12012-RB	92.3562	0.394667	0.382666	1.03136	0.302372	0.631271
beaf peak	chrX	-	1107553	1109184	FBtr0070250	CG11398-RA	CG11398-RA	110.641	-0.587361	0.569823	-1.03078	0.302645	0.631308
beaf peak	chr2R	-	16553242	16554742	FBtr0086245	CG9025-RA	Fem-1-RA	5403.01	-0.411783	0.399963	-1.02955	0.30322	0.631405
beaf peak	chr2R	-	13748998	13753442	FBtr0086825	CG5785-RB	thr-RB	148.203	-0.364154	0.354256	-1.02794	0.303978	0.631405
beaf peak	chr2L	+	6557818	6559308	FBtr0079288	CG11015-RA	CG11015-RA	324.729	-0.312399	0.303864	-1.02809	0.303908	0.631405
beaf peak	chr3R	+	27221384	27227735	FBtr0085787	CG1609-RA	Gcn2-RA	124.393	0.363785	0.353851	1.02807	0.303916	0.631405
beaf peak	chr2L	-	6397399	6411325	FBtr0299967	CG42368-RA	CG42368-RA	14531.4	-1.0049	0.979698	-1.02573	0.305019	0.632207
beaf peak	chr3R	+	11851805	11859957	FBtr0083220	CG3978-RB	pnr-RB	487.055	-0.380665	0.371163	-1.0256	0.30508	0.632207
beaf peak	chr3L	+	10657851	10682480	FBtr0076263	CG32067-RA	simj-RA	9878.07	0.272136	0.265712	1.02418	0.30575	0.633002
beaf peak	chr3R	-	14065142	14067869	FBtr0083606	CG7156-RA	CG7156-RA	79.2262	-0.432877	0.42304	-1.02325	0.306188	0.63341
beaf peak	chr3R	+	4541992	4544770	FBtr0300544	CG8116-RC	CG8116-RC	435.464	-0.301062	0.294248	-1.02316	0.306234	0.63341
beaf peak	chr3R	-	20694075	20696533	FBtr0084728	CG5814-RA	CycB3-RA	1080.6	0.279955	0.274056	1.02152	0.307007	0.634415
beaf peak	chr2R	+	11822368	11823443	FBtr0087290	CG8297-RA	CG8297-RA	263.069	-0.324079	0.31773	-1.01998	0.307738	0.634743
beaf peak	chr3R	+	11629974	11649840	FBtr0083179	CG4606-RA	alpha-Man-IIb-RA	6722.02	0.270857	0.265438	1.02041	0.307533	0.634743
beaf peak	chr2L	+	10388108	10392786	FBtr0080008	CG5102-RA	da-RA	106.871	-0.386722	0.380138	-1.01732	0.309002	0.634806
beaf peak	chrX	+	19746324	19753414	FBtr0074799	CG11943-RA	CG11943-RA	489.576	-0.303474	0.297844	-1.0189	0.30825	0.634806
beaf peak	chr2L	+	16743406	16745565	FBtr0080893	CG17912-RA	CG17912-RA	392.71	0.298919	0.293705	1.01775	0.308796	0.634806
beaf peak	chr2RHet	+	3199424	3234607	FBtr0113784	CG40080-RA	Haspin-RA	311.909	0.307951	0.302589	1.01772	0.308812	0.634806
beaf peak	chrX	-	5628578	5632020	FBtr0070843	CG32758-RA	CG32758-RA	5924.29	0.331152	0.325339	1.01787	0.308742	0.634806
beaf peak	chr3R	-	4093657	4095575	FBtr0081866	CG9630-RA	CG9630-RA	157.484	0.36416	0.358294	1.01637	0.309451	0.635303
beaf peak	chr3R	-	24643059	24645323	FBtr0085355	CG1523-RA	CG1523-RA	195.866	-0.354389	0.34926	-1.01469	0.310255	0.636656
beaf peak	chr2R	+	6005201	6008956	FBtr0088423	CG11866-RA	CG11866-RA	433.198	-0.350026	0.345487	-1.01314	0.310993	0.637233
beaf peak	chr2R	-	11255577	11258953	FBtr0087388	CG8169-RA	Pms2-RA	205.216	0.337946	0.33389	1.01215	0.311467	0.637233
beaf peak	chr2L	-	15252388	15256298	FBtr0080713	CG3975-RA	CG3975-RA	81.4022	0.39783	0.393237	1.01168	0.31169	0.637233
beaf peak	chr3L	+	19838397	19840261	FBtr0074887	CG8363-RA	Papss-RA	107.324	0.412548	0.407775	1.01171	0.311679	0.637233
beaf peak	chr3R	-	23373496	23384862	FBtr0085211	CG5658-RA	Klp98A-RA	2012.49	0.440543	0.437472	1.00702	0.313924	0.641211
beaf peak	chr3L	-	7346678	7349806	FBtr0076878	CG8591-RA	CTCF-RA	89.7281	-0.41537	0.4131	-1.00549	0.314659	0.641396
beaf peak	chr3L	+	12131989	12136482	FBtr0075997	CG6811-RA	RhoGAP68F-RA	109.121	-0.378111	0.376304	-1.0048	0.314992	0.641396
beaf peak	chr3R	-	20014770	20019181	FBtr0084573	CG5524-RA	CG5524-RA	166.381	-0.345045	0.343167	-1.00547	0.314668	0.641396
beaf peak	chrX	-	2042480	2043631	FBtr0070431	CG3717-RA	bcn92-RA	740.077	-0.278831	0.27772	-1.004	0.315379	0.641396
beaf peak	chr3R	+	19864010	19867573	FBtr0084534	CG5977-RB	spas-RB	2299.98	0.274227	0.272924	1.00477	0.315006	0.641396
beaf peak	chr3L	+	15494044	15496869	FBtr0075548	CG7272-RA	CG7272-RA	2914.18	0.293607	0.292333	1.00436	0.315205	0.641396
beaf peak	chr2R	+	16511077	16515820	FBtr0086227	CG16742-RA	CG16742-RA	648.584	0.304941	0.303783	1.00381	0.315469	0.641396
beaf peak	chr2L	-	18857835	18859240	FBtr0089317	CG10602-RA	CG10602-RA	125.255	-0.364065	0.363041	-1.00282	0.315948	0.642073
beaf peak	chr2R	-	3847638	3849416	FBtr0088877	CG2916-RA	Sep5-RA	296.648	-0.304044	0.30547	-0.995334	0.319574	0.645186
beaf peak	chrX	+	20988208	20991362	FBtr0077252	CG15445-RD	CG15445-RD	399.142	-0.30052	0.301189	-0.997779	0.318387	0.645186
beaf peak	chr3R	+	16937153	16941868	FBtr0084011	CG5771-RB	Rab11-RB	1808.22	-0.282409	0.283255	-0.997014	0.318758	0.645186
beaf peak	chr3R	-	21699256	21707118	FBtr0084912	CG6120-RA	Tsp96F-RA	816.765	-0.279982	0.280839	-0.996951	0.318788	0.645186
beaf peak	chr3R	+	5330386	5331588	FBtr0082061	CG8149-RA	CG8149-RA	719.768	-0.277599	0.27904	-0.994834	0.319817	0.645186
beaf peak	chr3R	+	22362071	22407239	FBtr0302097	CG42614-RI	scrib-RI	13080.6	0.27718	0.278489	0.995297	0.319592	0.645186
beaf peak	chr2L	-	6096695	6098935	FBtr0079212	CG9175-RB	CG9175-RB	517.092	0.292024	0.293438	0.995179	0.319649	0.645186
beaf peak	chrX	+	529931	537793	FBtr0070120	CG6222-RA	su(s)-RA	370.993	0.29366	0.29427	0.997928	0.318314	0.645186
beaf peak	chrX	-	15741454	15743275	FBtr0074177	CG9032-RB	sun-RB	102.422	0.401932	0.403496	0.996125	0.31919	0.645186
beaf peak	chr2R	-	20446490	20448557	FBtr0072343	CG4634-RA	Nurf-38-RA	2203.12	0.26416	0.265654	0.994377	0.320039	0.64534
beaf peak	chr2R	-	16903099	16904945	FBtr0071547	CG3295-RA	CG3295-RA	92.1362	0.381197	0.384372	0.991738	0.321325	0.646751
beaf peak	chr2R	+	6445390	6456584	FBtr0088275	CG2368-RB	psq-RB	692.291	-0.341139	0.344306	-0.9908	0.321783	0.647378
beaf peak	chr2R	+	17990704	17993468	FBtr0071758	CG6613-RA	CG6613-RA	617.681	-0.291819	0.294638	-0.990429	0.321964	0.647447
beaf peak	chr3R	-	12820258	12821777	FBtr0083375	CG17556-RA	CG17556-RA	165.846	-0.367609	0.372835	-0.985985	0.324141	0.649155
beaf peak	chr2R	-	5958476	5963130	FBtr0088428	CG1371-RA	CG1371-RA	304.594	-0.30718	0.311096	-0.987412	0.323441	0.649155
beaf peak	chr3R	+	18207040	18212270	FBtr0084218	CG31169-RB	CG31169-RB	78.2953	0.408708	0.414532	0.98595	0.324158	0.649155
beaf peak	chr2R	+	7876638	7878946	FBtr0088044	CG8298-RB	CG8298-RB	182.932	0.344349	0.349526	0.985188	0.324532	0.649357
beaf peak	chrX	+	6241137	6243273	FBtr0070905	CG3847-RA	CG3847-RA	259.811	-0.314053	0.319078	-0.984251	0.324992	0.649501
beaf peak	chr2L	-	12107287	12109115	FBtr0080361	CG6601-RA	Rab6-RA	437.384	0.311521	0.316774	0.983418	0.325402	0.649753
beaf peak	chr2L	-	1170752	1172641	FBtr0077979	CG5118-RA	CG5118-RA	404.088	0.370845	0.377376	0.982692	0.325759	0.649753
beaf peak	chr3R	+	133632	135559	FBtr0300936	CG1102-RC	MP1-RC	21646	-0.271876	0.27722	-0.980723	0.326729	0.6511
beaf peak	chr2L	-	6069790	6070607	FBtr0079213	CG9154-RA	CG9154-RA	145.039	0.347425	0.355131	0.978302	0.327925	0.652522
beaf peak	chr3L	-	12126869	12129803	FBtr0076024	CG5645-RA	CG5645-RA	157.21	-0.330578	0.338862	-0.975555	0.329285	0.653662
beaf peak	chr3R	+	19759720	19761686	FBtr0084495	CG5854-RB	CG5854-RB	3557.4	-0.280926	0.28781	-0.976079	0.329025	0.653662
beaf peak	chr3L	+	648517	651313	FBtr0072556	CG12030-RA	CG12030-RA	970.266	-0.269448	0.275913	-0.976568	0.328783	0.653662
beaf peak	chrX	+	4434952	4436471	FBtr0070675	CG3564-RA	CHOp24-RA	592.186	0.316326	0.324294	0.975429	0.329347	0.653662
beaf peak	chrX	-	12976841	12984439	FBtr0073748	CG4353-RC	hep-RC	408.201	0.310167	0.318244	0.974621	0.329748	0.65387
beaf peak	chr2L	-	10281943	10292346	FBtr0080074	CG5604-RA	CG5604-RA	141.539	-0.391235	0.401671	-0.974018	0.330048	0.653876
beaf peak	chr3L	+	19592190	19594482	FBtr0074941	CG32211-RA	Taf6-RA	123.879	0.38118	0.391258	0.97424	0.329937	0.653876
beaf peak	chr2R	+	2698527	2702327	FBtr0086158	CG3287-RC	CG3287-RC	5383.73	-0.256477	0.263525	-0.973255	0.330426	0.654333
beaf peak	chr2L	-	1711299	1715861	FBtr0077911	CG17657-RA	frtz-RA	178.327	-0.320942	0.330463	-0.971192	0.331453	0.655778
beaf peak	chr3L	+	3806724	3809090	FBtr0073148	CG1120-RA	CG1120-RA	407.044	-0.301101	0.310636	-0.969302	0.332394	0.656758
beaf peak	chr3R	+	21084626	21086488	FBtr0273256	CG11857-RB	CG11857-RB	503.814	0.30164	0.31114	0.969468	0.332312	0.656758
beaf peak	chr3R	-	1449012	1449827	FBtr0113194	CG2911-RB	CG2911-RB	1531.11	-0.265316	0.274012	-0.968267	0.332911	0.656772
beaf peak	chr2L	+	523468	540541	FBtr0078063	CG2762-RA	ush-RA	4410.52	0.266409	0.275153	0.96822	0.332935	0.656772
beaf peak	chr3L	+	4108187	4114161	FBtr0073211	CG14992-RA	Ack-RA	136.462	0.341424	0.352676	0.968095	0.332997	0.656772
beaf peak	chr3R	-	27420509	27421920	FBtr0085804	CG11522-RA	RpL6-RA	405.523	0.327368	0.338452	0.967253	0.333418	0.657016
beaf peak	chr2L	+	8083438	8088156	FBtr0079567	CG31605-RA	Bsg-RA	511.237	-0.283022	0.292896	-0.966287	0.3339	0.657673
beaf peak	chr3R	+	8275019	8278062	FBtr0082632	CG18549-RA	CG18549-RA	2806.29	-0.33781	0.350125	-0.964828	0.334631	0.657913
beaf peak	chr3R	+	18273850	18285012	FBtr0112608	CG34376-RA	CG34376-RA	1405.25	0.270108	0.280006	0.96465	0.33472	0.657913
beaf peak	chr2R	-	12457616	12458731	FBtr0087124	CG8332-RB	RpS15-RB	1078.59	0.266444	0.276556	0.963435	0.335329	0.658131
beaf peak	chrX	-	8496394	8500329	FBtr0071228	CG12109-RB	Caf1-180-RB	492.93	0.289369	0.300639	0.962513	0.335792	0.65817
beaf peak	chr2L	-	11095353	11100884	FBtr0080231	CG6181-RA	Ge-1-RA	246.536	0.298844	0.310639	0.962029	0.336035	0.658354
beaf peak	chr3R	-	11102162	11103799	FBtr0083125	CG6363-RA	MRG15-RA	140.163	0.332829	0.346441	0.96071	0.336698	0.658948
beaf peak	chr3L	+	3148658	3154817	FBtr0073025	CG11494-RB	BtbVII-RB	306.414	0.295694	0.308236	0.95931	0.337402	0.659278
beaf peak	chr2L	-	10968312	10970225	FBtr0080169	CG33129-RE	CG33129-RE	577.703	-0.340449	0.355168	-0.958556	0.337783	0.659438
beaf peak	chr3R	-	6133984	6137331	FBtr0082240	CG6293-RA	CG6293-RA	34980	-1.26317	1.31978	-0.957111	0.338511	0.659473
beaf peak	chr2L	+	9888102	9890120	FBtr0079872	CG4535-RA	FKBP59-RA	2960.42	-0.28858	0.301534	-0.957039	0.338547	0.659473
beaf peak	chr2L	+	6338846	6343550	FBtr0079250	CG11567-RA	Cpr-RA	1073.66	0.27894	0.291208	0.957873	0.338127	0.659473
beaf peak	chr2L	+	19526673	19530149	FBtr0081248	CG10137-RA	CG10137-RA	308.861	0.289464	0.30341	0.954034	0.340067	0.661373
beaf peak	chrX	-	14126315	14128030	FBtr0299614	CG42271-RB	CG42271-RB	147.196	0.329467	0.345437	0.95377	0.3402	0.661373
beaf peak	chr2R	-	1227207	1228446	FBtr0086094	CG10465-RA	CG10465-RA	99.0033	0.362927	0.380474	0.953881	0.340144	0.661373
beaf peak	chr2R	+	9373125	9374135	FBtr0087667	CG13329-RA	cid-RA	93.304	-0.365954	0.3842	-0.952511	0.340838	0.661651
beaf peak	chrX	+	21260023	21261877	FBtr0077211	CG1424-RA	mst-RA	453.185	-0.304495	0.319533	-0.952936	0.340622	0.661651
beaf peak	chr3R	+	3636268	3637634	FBtr0081747	CG31472-RA	CG31472-RA	224.182	0.301201	0.316785	0.950806	0.341703	0.662195
beaf peak	chr2R	+	18205170	18210137	FBtr0071815	CG5820-RC	Gp150-RC	2272.88	0.293904	0.309258	0.95035	0.341934	0.662273
beaf peak	chrX	-	19570090	19577544	FBtr0074756	CG14226-RA	dome-RA	848.067	0.27251	0.287156	0.948998	0.342622	0.66268
beaf peak	chr2R	+	20085349	20089710	FBtr0072262	CG3356-RA	CG3356-RA	162.147	0.322822	0.340258	0.948755	0.342745	0.66268
beaf peak	chr2R	-	11819675	11822189	FBtr0087297	CG8293-RB	Iap2-RB	335.204	-0.288435	0.304277	-0.947934	0.343163	0.662908
beaf peak	chr2L	+	10341647	10342527	FBtr0079996	CG31715-RA	CG31715-RA	939.125	-0.279196	0.295939	-0.943425	0.345464	0.666407
beaf peak	chr3L	+	7969521	7970949	FBtr0076753	CG8209-RA	CG8209-RA	175.944	0.310205	0.329003	0.942864	0.34575	0.666449
beaf peak	chr3L	-	23311774	23331192	FBtr0070038	CG17947-RA	alpha-Cat-RA	299.621	-0.28791	0.305535	-0.942314	0.346032	0.6667
beaf peak	chr3R	+	15229174	15232016	FBtr0083758	CG5316-RC	CG5316-RC	302.877	-0.299824	0.318416	-0.941613	0.346391	0.667101
beaf peak	chr3L	-	11825703	11826617	FBtr0076075	CG5940-RA	CycA-RA	1189.58	-0.258934	0.275311	-0.940516	0.346953	0.667638
beaf peak	chr2R	-	18948943	18950122	FBtr0071985	CG9893-RA	l(2)06496-RA	151.146	0.337468	0.358826	0.940478	0.346972	0.667638
beaf peak	chr3R	-	6585793	6586686	FBtr0082311	CG31390-RA	MED7-RA	198.405	0.327678	0.348825	0.939378	0.347537	0.668433
beaf peak	chr4	-	480508	487436	FBtr0089110	CG2009-RA	bip2-RA	1665.71	-0.256528	0.273295	-0.938649	0.347911	0.668571
beaf peak	chr3R	+	11034911	11037071	FBtr0083048	CG4203-RA	CG4203-RA	168.206	-0.352321	0.375577	-0.938079	0.348204	0.668842
beaf peak	chr3L	+	20341457	20346229	FBtr0078177	CG5605-RA	eRF1-RA	498.73	0.271834	0.289907	0.937659	0.34842	0.668965
beaf peak	chr2L	-	19575708	19577310	FBtr0081268	CG10334-RA	spi-RA	357.613	-0.298255	0.319903	-0.932328	0.351167	0.672941
beaf peak	chr3L	+	13405946	13409554	FBtr0075845	CG10724-RA	flr-RA	2393.36	0.248919	0.267693	0.929868	0.35244	0.674046
beaf peak	chr2R	-	18439768	18449507	FBtr0071838	CG4444-RA	px-RA	450.167	0.304443	0.32764	0.9292	0.352785	0.674124
beaf peak	chr3L	-	13992480	13994962	FBtr0075785	CG8783-RB	CG8783-RB	87.9753	0.423286	0.455496	0.929287	0.35274	0.674124
beaf peak	chr2R	-	17045672	17048008	FBtr0071632	CG30389-RA	CG30389-RA	362.756	-0.28512	0.307531	-0.927127	0.353861	0.674991
beaf peak	chr2L	-	9917221	9918168	FBtr0079900	CG5885-RA	CG5885-RA	1467.41	0.266484	0.287636	0.926462	0.354206	0.674991
beaf peak	chr3R	-	5090723	5092557	FBtr0081981	CG9735-RB	Aats-trp-RB	708.569	0.297988	0.321564	0.926682	0.354092	0.674991
beaf peak	chr3R	-	2204118	2205900	FBtr0290212	CG1024-RB	CG1024-RB	240.76	0.307462	0.332352	0.925111	0.354908	0.67555
beaf peak	chr3R	-	21303590	21308544	FBtr0084837	CG4548-RA	XNP-RA	898.639	0.267379	0.289593	0.923292	0.355855	0.676768
beaf peak	chr3L	-	4807556	4825674	FBtr0273370	CG7507-RC	Dhc64C-RC	165.469	-0.319104	0.346884	-0.919917	0.357616	0.678314
beaf peak	chr2R	+	19836870	19837879	FBtr0072145	CG2970-RA	CG2970-RA	386.608	0.2706	0.294104	0.920083	0.357529	0.678314
beaf peak	chr3R	+	18576663	18580549	FBtr0084311	CG7023-RB	CG7023-RB	186.559	0.32674	0.355376	0.919419	0.357876	0.678314
beaf peak	chrX	-	9470460	9473960	FBtr0110850	CG32699-RB	CG32699-RB	381.103	-0.279221	0.305413	-0.914241	0.36059	0.681761
beaf peak	chr3R	+	2208652	2209816	FBtr0113198	CG10277-RD	CG10277-RD	523.181	0.261432	0.285752	0.914888	0.36025	0.681761
beaf peak	chr2L	+	8529143	8535637	FBtr0079687	CG17834-RC	CG17834-RC	5877.88	-0.275091	0.302086	-0.910636	0.362487	0.683002
beaf peak	chr3L	-	20389388	20394709	FBtr0078235	CG5408-RA	trbl-RA	972.207	-0.268248	0.29452	-0.910798	0.362402	0.683002
beaf peak	chr3R	-	25567688	25570811	FBtr0085542	CG7609-RA	CG7609-RA	478.373	-0.265922	0.291785	-0.911365	0.362103	0.683002
beaf peak	chr3R	+	7247794	7255691	FBtr0082387	CG5270-RB	CG5270-RB	1107.35	0.259202	0.284667	0.910545	0.362535	0.683002
beaf peak	chrX	-	12353823	12357141	FBtr0073668	CG1900-RA	Rab40-RA	269.389	0.325288	0.357172	0.910732	0.362437	0.683002
beaf peak	chrX	-	13571932	13574429	FBtr0073846	CG12177-RA	CG12177-RA	340.062	0.285195	0.313564	0.909528	0.363072	0.683429
beaf peak	chr2L	-	5006841	5009715	FBtr0079038	CG33113-RF	Rtnl1-RF	4524.56	-0.272332	0.300592	-0.905985	0.364944	0.685649
beaf peak	chrX	+	6665270	6667072	FBtr0070963	CG14437-RA	COQ7-RA	150.928	0.31	0.342419	0.905321	0.365295	0.68586
beaf peak	chr2R	+	8232525	8238583	FBtr0087904	CG13162-RA	ana3-RA	283.53	-0.292275	0.323488	-0.903511	0.366255	0.686323
beaf peak	chr2R	-	8478366	8480385	FBtr0087888	CG8815-RA	Sin3A-RA	1242.84	-0.28138	0.311496	-0.903317	0.366358	0.686323
beaf peak	chr3L	-	8337518	8339293	FBtr0076677	CG7182-RA	CG7182-RA	204.458	0.296474	0.328183	0.90338	0.366324	0.686323
beaf peak	chr2R	-	14011528	14013284	FBtr0301614	CG5753-RC	stau-RC	568.142	0.257311	0.285142	0.902395	0.366847	0.686606
beaf peak	chr3L	+	4403467	4405169	FBtr0073293	CG7452-RA	Syx17-RA	131.327	0.324495	0.35966	0.902227	0.366936	0.686606
beaf peak	chr3R	+	25045902	25047835	FBtr0085392	CG11901-RB	Ef1gamma-RB	2285.35	-0.324985	0.360506	-0.901468	0.367339	0.686779
beaf peak	chr2R	+	12755736	12756681	FBtr0087041	CG6341-RA	Ef1beta-RA	4610.81	-0.314679	0.349574	-0.900177	0.368026	0.687189
beaf peak	chr2R	+	14039276	14041565	FBtr0086744	CG5124-RA	adp-RA	137.516	-0.327958	0.364978	-0.898568	0.368883	0.68732
beaf peak	chr2R	-	6008692	6010054	FBtr0088424	CG17753-RA	CCS-RA	125.55	-0.318208	0.354018	-0.898846	0.368735	0.68732
beaf peak	chr3L	-	7238856	7242439	FBtr0076890	CG8610-RA	Cdc27-RA	255.777	-0.286733	0.319198	-0.898291	0.36903	0.68732
beaf peak	chr3R	-	7430618	7445625	FBtr0082453	CG31363-RH	Jupiter-RH	7938.23	0.236576	0.263356	0.898312	0.369019	0.68732
beaf peak	chrX	+	17001620	17019220	FBtr0074386	CG5004-RA	CG5004-RA	2519.09	-0.243413	0.271166	-0.897654	0.36937	0.687374
beaf peak	chrX	+	1667775	1678034	FBtr0100557	CG12598-RC	Adar-RC	382.277	-0.293451	0.32759	-0.895788	0.370366	0.68757
beaf peak	chr3R	+	1219677	1222910	FBtr0078792	CG1172-RA	CG1172-RA	790.883	0.251328	0.280443	0.89618	0.370157	0.68757
beaf peak	chr2L	-	9908830	9912566	FBtr0079901	CG5899-RA	CG5899-RA	366.083	0.265953	0.297404	0.89425	0.371188	0.68757
beaf peak	chr2L	+	10431338	10432999	FBtr0080025	CG5193-RA	TfIIB-RA	273.451	0.275608	0.308103	0.894532	0.371037	0.68757
beaf peak	chr3R	-	19080792	19083794	FBtr0084387	CG4448-RA	wda-RA	917.6	0.287058	0.320819	0.894766	0.370912	0.68757
beaf peak	chr2L	-	1119178	1128939	FBtr0077987	CG4710-RB	Pino-RB	176.527	0.304069	0.339609	0.895349	0.370601	0.68757
beaf peak	chr2L	-	8375501	8376784	FBtr0079723	CG13390-RA	CG13390-RA	231.022	0.297837	0.334794	0.889611	0.373675	0.690727
beaf peak	chr2R	-	3802838	3803979	FBtr0088888	CG12159-RA	CG12159-RA	257.439	-0.284257	0.320227	-0.887674	0.374716	0.690821
beaf peak	chr3R	-	4486622	4489609	FBtr0081887	CG9770-RA	p-RA	987.407	0.293358	0.33008	0.888746	0.37414	0.690821
beaf peak	chr3R	-	25659764	25660787	FBtr0085528	CG31033-RC	CG31033-RC	133.188	0.323519	0.364486	0.887602	0.374755	0.690821
beaf peak	chr3R	+	5874925	5877308	FBtr0082174	CG3925-RA	CG3925-RA	97.4946	0.347335	0.391462	0.887277	0.37493	0.690821
beaf peak	chr3L	-	13853102	13860002	FBtr0075801	CG8745-RA	CG8745-RA	81.0574	0.354102	0.399326	0.88675	0.375214	0.690867
beaf peak	chrX	+	10262088	10269257	FBtr0071444	CG17841-RA	CG17841-RA	1214.5	0.252418	0.286434	0.881243	0.378186	0.693839
beaf peak	chr3R	-	2214884	2231613	FBtr0300261	CG1021-RH	CG1021-RH	17668.5	0.249318	0.283436	0.879628	0.379061	0.694703
beaf peak	chr3R	-	12267726	12268729	FBtr0083314	CG14894-RA	CG14894-RA	414.855	-0.256236	0.29206	-0.877341	0.380301	0.695936
beaf peak	chr2R	-	7504374	7506521	FBtr0088090	CG9006-RA	Egm-RA	570.874	0.259052	0.29535	0.8771	0.380432	0.695936
beaf peak	chr2L	+	8311502	8317017	FBtr0079600	CG7806-RA	CG7806-RA	687.521	-0.273167	0.311593	-0.87668	0.380661	0.696065
beaf peak	chr2R	-	19283087	19284182	FBtr0072028	CG3530-RB	CG3530-RB	176.384	-0.331823	0.378822	-0.875934	0.381066	0.696518
beaf peak	chr2R	+	13673655	13676072	FBtr0089549	CG5032-RA	aft-RA	368.458	-0.283505	0.324168	-0.874564	0.381811	0.696748
beaf peak	chrX	+	11516063	11570286	FBtr0073525	CG1817-RD	Ptp10D-RD	26558	-0.23691	0.271597	-0.872285	0.383053	0.696748
beaf peak	chr2R	+	17533683	17539354	FBtr0071661	CG10082-RA	CG10082-RA	12176.3	-0.236511	0.271452	-0.871279	0.383602	0.696748
beaf peak	chr3R	+	1417531	1420429	FBtr0078700	CG1088-RB	Vha26-RB	2479.72	0.243696	0.278626	0.874636	0.381772	0.696748
beaf peak	chr2L	+	17410645	17412407	FBtr0080979	CG15141-RA	CG15141-RA	527.438	0.248965	0.285427	0.872255	0.383069	0.696748
beaf peak	chr2R	+	2102078	2108395	FBtr0085992	CG8276-RB	bin3-RB	14957.6	0.267257	0.305701	0.87424	0.381988	0.696748
beaf peak	chrX	-	15366927	15369392	FBtr0074074	CG9203-RA	CG9203-RA	243.231	0.279712	0.320422	0.872948	0.382691	0.696748
beaf peak	chr3L	-	5760236	5761948	FBtr0077120	CG10575-RA	Ppat-Dpck-RA	200.317	0.298699	0.342737	0.871509	0.383476	0.696748
beaf peak	chr2R	+	10391466	10392425	FBtr0087493	CG8787-RA	Asx-RA	169.823	-0.291947	0.336454	-0.867718	0.385549	0.698106
beaf peak	chr2R	-	11097441	11101137	FBtr0087402	CG8092-RA	row-RA	591.787	-0.24873	0.286815	-0.867216	0.385824	0.698106
beaf peak	chr2R	+	8340700	8353154	FBtr0087933	CG12369-RA	Lac-RA	9771.43	0.236723	0.272351	0.869185	0.384746	0.698106
beaf peak	chr2L	-	5996935	5999481	FBtr0079231	CG9088-RA	lid-RA	1469.22	0.251005	0.288807	0.869112	0.384786	0.698106
beaf peak	chr3R	+	11051300	11053286	FBtr0083052	CG4236-RA	Caf1-RA	3363.2	0.260623	0.300087	0.86849	0.385126	0.698106
beaf peak	chr3L	-	15553833	15556128	FBtr0075596	CG7739-RA	CG7739-RA	274.952	0.280232	0.323157	0.86717	0.385849	0.698106
beaf peak	chr3L	+	8398587	8400455	FBtr0076610	CG13667-RA	CG13667-RA	215.963	0.299829	0.345987	0.866589	0.386167	0.698106
beaf peak	chr3L	+	22069196	22070587	FBtr0078481	CG7490-RA	RpLP0-RA	3554.65	0.283084	0.327063	0.865534	0.386746	0.698512
beaf peak	chr3R	+	14572094	14576090	FBtr0083674	CG7719-RA	gwl-RA	85.5391	-0.346604	0.40105	-0.864241	0.387455	0.698666
beaf peak	chr2R	-	13452950	13455938	FBtr0086906	CG6501-RA	ns2-RA	221.705	0.285425	0.330465	0.863708	0.387748	0.698666
beaf peak	chrX	-	3465754	3467628	FBtr0070587	CG2875-RB	CG2875-RB	86.5463	0.344916	0.399937	0.862425	0.388453	0.699596
beaf peak	chr3L	-	15953908	15960966	FBtr0075527	CG5931-RA	CG5931-RA	542.804	0.293101	0.341479	0.858326	0.390712	0.701679
beaf peak	chr2L	-	1750687	1752116	FBtr0077903	CG17712-RA	CG17712-RA	227.72	0.305571	0.356134	0.858021	0.390881	0.701679
beaf peak	chr2R	-	19731006	19732268	FBtr0072236	CG11173-RA	usnp-RA	90.8389	0.331749	0.386546	0.85824	0.39076	0.701679
beaf peak	chr3L	-	20352933	20354608	FBtr0078241	CG5553-RA	DNApol-alpha60-RA	155.943	0.333211	0.388334	0.858052	0.390864	0.701679
beaf peak	chr3R	-	1433065	1438830	FBtr0078742	CG2161-RB	Rga-RB	103.169	-0.321463	0.375984	-0.854992	0.392556	0.702825
beaf peak	chr2L	+	156152	157666	FBtr0078119	CG3436-RA	CG3436-RA	755.207	0.23631	0.276937	0.853299	0.393493	0.703788
beaf peak	chr2L	-	15766475	15768288	FBtr0080764	CG4148-RA	wek-RA	80.1102	-0.345768	0.405612	-0.852462	0.393958	0.704054
beaf peak	chrX	-	1972371	1974434	FBtr0070434	CG16903-RA	CG16903-RA	213.28	0.289099	0.339497	0.851551	0.394463	0.704457
beaf peak	chr2R	-	5575792	5580810	FBtr0088499	CG1782-RA	Uba1-RA	1115.61	0.234674	0.275834	0.85078	0.394891	0.704529
beaf peak	chr3L	-	10888547	10892209	FBtr0076250	CG6391-RA	Aps-RA	816.717	0.242171	0.284833	0.85022	0.395203	0.704568
beaf peak	chr3R	+	12869350	12873444	FBtr0083392	CG5208-RA	Patr-1-RA	582.304	0.246396	0.290969	0.846811	0.3971	0.707297
beaf peak	chr3R	-	13216137	13217055	FBtr0083452	CG31256-RA	Brf-RA	193.629	0.303895	0.359543	0.845224	0.397986	0.707934
beaf peak	chrX	+	16535003	16543730	FBtr0074314	CG4521-RA	mthl1-RA	5639.43	0.346216	0.409673	0.845104	0.398053	0.707934
beaf peak	chr3R	-	12272450	12279539	FBtr0083312	CG14895-RA	Pak3-RA	5552.09	0.237166	0.281243	0.843279	0.399072	0.708606
beaf peak	chrX	-	170560	173550	FBtr0100580	CG3114-RF	ewg-RF	287.749	-0.285494	0.339438	-0.841077	0.400305	0.709084
beaf peak	chr2L	-	6472219	6473822	FBtr0079268	CG9535-RA	mmy-RA	2818.23	0.230522	0.274	0.841322	0.400168	0.709084
beaf peak	chr3R	+	14807149	14808500	FBtr0083707	CG5452-RA	dnk-RA	1086.46	0.229698	0.273299	0.840464	0.400648	0.709408
beaf peak	chr3L	+	7375009	7378742	FBtr0076850	CG8571-RB	smid-RB	1160.18	0.228741	0.272622	0.839039	0.401447	0.709643
beaf peak	chr3L	+	541000	542147	FBtr0072550	CG17180-RA	CG17180-RA	335.179	0.252157	0.300618	0.838795	0.401584	0.709643
beaf peak	chr3R	+	8456379	8458756	FBtr0082643	CG18616-RA	CG18616-RA	502.31	0.260594	0.311429	0.836768	0.402723	0.70988
beaf peak	chr3R	-	4087842	4090164	FBtr0081867	CG9633-RA	RpA-70-RA	215.901	0.295377	0.353125	0.836466	0.402893	0.70988
beaf peak	chr2R	-	20683263	20684955	FBtr0072425	CG2917-RA	Orc4-RA	77.3946	0.334679	0.40099	0.834632	0.403925	0.710651
beaf peak	chrX	+	16316865	16331531	FBtr0074276	CG32575-RA	hang-RA	4631.04	0.220411	0.264546	0.833167	0.404751	0.710766
beaf peak	chr3R	-	27600771	27602335	FBtr0085857	CG2126-RA	CG2126-RA	191.719	0.273024	0.327316	0.834132	0.404207	0.710766
beaf peak	chr3R	+	14014808	14016987	FBtr0083558	CG7957-RA	MED17-RA	290.746	0.266988	0.321433	0.830618	0.40619	0.712365
beaf peak	chr3R	+	207055	212741	FBtr0078917	CG1084-RA	Cont-RA	187.925	0.2701	0.325819	0.828986	0.407112	0.713416
beaf peak	chr2R	-	20663057	20667326	FBtr0112777	CG12196-RA	egg-RA	2046.67	-0.234842	0.284128	-0.826538	0.408499	0.714429
beaf peak	chr3R	-	10708105	10711775	FBtr0113235	CG7292-RB	Rrp6-RB	172.917	0.286308	0.346693	0.825827	0.408902	0.714534
beaf peak	chr2R	+	12914728	12921184	FBtr0086971	CG9635-RD	RhoGEF2-RD	290.004	-0.275519	0.333891	-0.825176	0.409271	0.714647
beaf peak	chr3R	+	21808741	21820876	FBtr0301641	CG8318-RD	Nf1-RD	87.5778	0.322076	0.391287	0.82312	0.41044	0.716121
beaf peak	chr3R	-	14125918	14127446	FBtr0083594	CG18600-RA	CG18600-RA	79.9949	-0.366299	0.4466	-0.820196	0.412105	0.717416
beaf peak	chrX	+	21846584	21849017	FBtr0077344	CG14621-RA	CG14621-RA	102.589	-0.312684	0.381407	-0.819819	0.41232	0.717416
beaf peak	chrX	-	15236890	15238655	FBtr0074018	CG12608-RA	CG12608-RA	127.498	-0.311367	0.379357	-0.820775	0.411775	0.717416
beaf peak	chr3R	+	22707456	22736719	FBtr0085065	CG5507-RA	T48-RA	5786.69	-0.239725	0.29212	-0.820639	0.411852	0.717416
beaf peak	chr3R	+	3827313	3831432	FBtr0290324	CG2698-RB	CG2698-RB	214.971	0.281038	0.342404	0.82078	0.411772	0.717416
beaf peak	chr3L	+	8130946	8134935	FBtr0076689	CG7972-RA	mus301-RA	159.427	-0.294464	0.359557	-0.818964	0.412807	0.717982
beaf peak	chr3R	+	10114927	10116060	FBtr0082921	CG12207-RB	CG12207-RB	4680.23	-0.218088	0.266907	-0.817095	0.413874	0.719113
beaf peak	chr2R	+	17169805	17173174	FBtr0071590	CG10069-RB	CG10069-RB	266.883	0.255692	0.312976	0.816969	0.413946	0.719113
beaf peak	chr3R	+	16966463	16978851	FBtr0084018	CG17299-RA	SNF4Agamma-RA	127.08	-0.367651	0.45071	-0.815715	0.414663	0.720029
beaf peak	chr2L	-	8684815	8685899	FBtr0079750	CG9296-RA	PrBP-RA	124.662	0.309322	0.379959	0.814091	0.415593	0.720173
beaf peak	chrX	+	11377571	11379097	FBtr0073505	CG1749-RA	CG1749-RA	167.75	-0.304712	0.37756	-0.807055	0.419635	0.724719
beaf peak	chr3R	-	20183815	20185832	FBtr0084628	CG18528-RA	CG18528-RA	412.17	-0.243202	0.30125	-0.80731	0.419488	0.724719
beaf peak	chr3L	+	17035965	17037565	FBtr0075279	CG7853-RA	Papst2-RA	156.734	-0.282487	0.350398	-0.80619	0.420133	0.725296
beaf peak	chr2R	-	16149259	16150315	FBtr0086307	CG9193-RA	mus209-RA	912.146	-0.256167	0.317985	-0.805594	0.420477	0.725606
beaf peak	chr3R	+	23774457	23777882	FBtr0085254	CG5520-RA	Gp93-RA	4820.79	0.21986	0.273129	0.80497	0.420837	0.725944
beaf peak	chrX	-	5638790	5641281	FBtr0070841	CG3125-RA	CG3125-RA	25173.8	0.230531	0.286557	0.804487	0.421116	0.726141
beaf peak	chr3R	-	14226091	14228414	FBtr0083655	CG12333-RA	CG12333-RA	168.143	0.298798	0.372515	0.80211	0.422489	0.728225
beaf peak	chr3L	-	21126349	21129141	FBtr0078323	CG10565-RA	CG10565-RA	3521.15	0.212057	0.264541	0.801601	0.422784	0.728372
beaf peak	chr3R	-	15859603	15861758	FBtr0083839	CG10889-RA	CG10889-RA	1765.61	0.225073	0.280852	0.801393	0.422904	0.728372
beaf peak	chr3L	+	16576142	16577121	FBtr0075308	CG4157-RA	Rpn12-RA	100.487	-0.3029	0.380685	-0.795672	0.426223	0.729535
beaf peak	chr2L	-	13000765	13004098	FBtr0080429	CG12403-RA	Vha68-1-RA	101.072	-0.296727	0.372379	-0.796842	0.425543	0.729535
beaf peak	chrX	-	13188502	13190684	FBtr0073796	CG1764-RA	CG1764-RA	388.516	-0.277404	0.348397	-0.796228	0.4259	0.729535
beaf peak	chr2R	-	1962339	1963863	FBtr0086023	CG7845-RA	CG7845-RA	876.676	0.225847	0.283712	0.796043	0.426007	0.729535
beaf peak	chr2R	-	16213346	16214304	FBtr0086297	CG13867-RA	MED8-RA	551.905	0.229058	0.286543	0.799383	0.424068	0.729535
beaf peak	chr2R	-	11197436	11198635	FBtr0087392	CG8152-RA	CG8152-RA	228.244	0.273675	0.343738	0.796173	0.425931	0.729535
beaf peak	chr3L	-	9363299	9364142	FBtr0076498	CG4205-RA	Fdxh-RA	140.894	0.295573	0.371123	0.796427	0.425784	0.729535
beaf peak	chr3L	-	17420406	17421931	FBtr0075229	CG33052-RA	CG33052-RA	101.429	0.30221	0.379617	0.796092	0.425979	0.729535
beaf peak	chr2R	-	8058932	8061766	FBtr0088013	CG16747-RA	Oda-RA	4970.46	-0.2337	0.294162	-0.79446	0.426927	0.730175
beaf peak	chrX	+	2136215	2140079	FBtr0070396	CG3218-RA	fs(1)K10-RA	116.955	0.316926	0.398863	0.794573	0.426862	0.730175
beaf peak	chr3L	-	13955754	13957793	FBtr0075791	CG8474-RA	Meics-RA	303.253	-0.241525	0.304265	-0.793799	0.427312	0.73055
beaf peak	chr3R	-	10470391	10481422	FBtr0082975	CG7832-RA	l(3)L1231-RA	378.129	0.242944	0.306832	0.791784	0.428487	0.731713
beaf peak	chr3L	+	2589462	2595590	FBtr0072927	CG1044-RB	dos-RB	2259.98	-0.219853	0.278168	-0.790361	0.429317	0.732277
beaf peak	chr3L	-	9499918	9502649	FBtr0076426	CG3408-RA	CG3408-RA	1753.66	-0.211953	0.268733	-0.788711	0.430281	0.733265
beaf peak	chr3R	-	22951159	22976754	FBtr0113297	CG6051-RB	CG6051-RB	3559.16	0.221167	0.280485	0.788517	0.430394	0.733265
beaf peak	chr3L	+	20219480	20223351	FBtr0074825	CG17149-RA	Su(var)3-3-RA	156.863	-0.271134	0.34408	-0.787996	0.430699	0.7335
beaf peak	chr3R	-	19075165	19077061	FBtr0084388	CG4449-RA	CG4449-RA	77.2197	0.3269	0.415075	0.78757	0.430948	0.733642
beaf peak	chr2R	+	5333554	5341544	FBtr0300527	CG42332-RF	Camta-RF	92.2922	-0.31357	0.399985	-0.783954	0.433067	0.73428
beaf peak	chr2L	-	3146484	3159631	FBtr0077616	CG12399-RA	Mad-RA	196.745	-0.268969	0.34257	-0.78515	0.432366	0.73428
beaf peak	chr3L	-	20773444	20779279	FBtr0078277	CG11399-RB	CG11399-RB	1086.87	-0.230508	0.293543	-0.785263	0.4323	0.73428
beaf peak	chr2R	-	6626122	6627274	FBtr0088255	CG7614-RA	Mat1-RA	756.241	0.22574	0.287813	0.78433	0.432847	0.73428
beaf peak	chr3L	+	9444985	9445890	FBtr0076462	CG32038-RA	CG32038-RA	667.403	0.24056	0.306912	0.783809	0.433152	0.73428
beaf peak	chr3L	+	2587463	2588997	FBtr0072925	CG1263-RB	RpL8-RB	2373.57	-0.260387	0.33308	-0.781755	0.434358	0.734575
beaf peak	chr3R	-	25317246	25319235	FBtr0085433	CG2310-RA	CG2310-RA	6513.12	-0.232878	0.298068	-0.781293	0.43463	0.734575
beaf peak	chr2L	+	1147844	1149454	FBtr0077959	CG4749-RA	CG4749-RA	238.984	0.246012	0.314897	0.781247	0.434657	0.734575
beaf peak	chr3R	-	18547042	18550290	FBtr0084327	CG4900-RA	Irp-1A-RA	179.672	0.25691	0.328667	0.781671	0.434408	0.734575
beaf peak	chr3R	-	10446052	10451383	FBtr0082977	CG7904-RA	put-RA	646.016	0.218559	0.280541	0.779062	0.435943	0.735091
beaf peak	chr3R	+	13473697	13494939	FBtr0083476	CG14322-RA	CG14322-RA	159.804	0.265433	0.340626	0.779251	0.435832	0.735091
beaf peak	chr3R	+	4090683	4093653	FBtr0081827	CG7538-RA	Mcm2-RA	156.175	0.26667	0.341886	0.779996	0.435393	0.735091
beaf peak	chrX	+	11763218	11765196	FBtr0073568	CG1847-RB	CG1847-RB	315.287	0.269986	0.346731	0.778661	0.43618	0.735091
beaf peak	chrX	-	20062075	20064014	FBtr0070026	CG9581-RA	CG9581-RA	143.134	0.27203	0.349443	0.778467	0.436294	0.735091
beaf peak	chrX	+	7814449	7816006	FBtr0071093	CG1515-RA	Ykt6-RA	104.18	0.335197	0.43164	0.776567	0.437414	0.73655
beaf peak	chr3R	+	18188619	18190302	FBtr0084211	CG7071-RA	CG7071-RA	490.753	-0.248247	0.319967	-0.775853	0.437836	0.736565
beaf peak	chr3L	+	21328342	21331332	FBtr0078342	CG7338-RA	CG7338-RA	760.977	-0.214944	0.277554	-0.774421	0.438682	0.736585
beaf peak	chrX	-	833202	834784	FBtr0070188	CG3704-RA	CG3704-RA	1045.67	0.226956	0.292766	0.775213	0.438214	0.736585
beaf peak	chr3L	+	17507395	17508984	FBtr0075175	CG7564-RA	CG7564-RA	178.339	0.257058	0.331726	0.774911	0.438392	0.736585
beaf peak	chr2R	-	7183472	7184959	FBtr0299853	CG42336-RB	CG42336-RB	1422.71	-0.213642	0.276091	-0.773812	0.439042	0.73663
beaf peak	chr3L	-	20528585	20533514	FBtr0078213	CG4786-RA	Rcd2-RA	3924.14	-0.228477	0.295757	-0.772515	0.439809	0.737637
beaf peak	chrX	-	18518082	18528936	FBtr0074617	CG6531-RA	wgn-RA	15646	-0.302383	0.39191	-0.771561	0.440374	0.7377
beaf peak	chr3R	-	25841244	25847934	FBtr0100418	CG7921-RB	Mgat2-RB	4716.71	0.218998	0.284029	0.771042	0.440682	0.7377
beaf peak	chr2L	+	295124	297413	FBtr0078131	CG2720-RA	Hop-RA	313.659	0.254385	0.329721	0.771515	0.440402	0.7377
beaf peak	chr2R	+	9441597	9443111	FBtr0087675	CG6155-RA	Roe1-RA	1100.25	0.311308	0.403245	0.772007	0.44011	0.7377
beaf peak	chr2L	-	20650755	20656156	FBtr0081403	CG2478-RA	CG2478-RA	126.486	-0.274853	0.358379	-0.766934	0.443121	0.740379
beaf peak	chr2R	+	18379723	18381800	FBtr0071834	CG4610-RA	CG4610-RA	310.473	-0.237153	0.309119	-0.767191	0.442968	0.740379
beaf peak	chr3L	-	16377729	16378977	FBtr0075417	CG4729-RA	CG4729-RA	202.356	0.253756	0.331138	0.766315	0.443489	0.740714
beaf peak	chr3L	+	9127754	9129016	FBtr0076531	CG4665-RA	Dhpr-RA	267.55	-0.236078	0.30864	-0.764897	0.444333	0.741282
beaf peak	chr3R	-	12867617	12868854	FBtr0083428	CG3995-RA	CG3995-RA	1498.84	-0.211554	0.276897	-0.76402	0.444855	0.741392
beaf peak	chr2R	-	16473727	16474776	FBtr0086257	CG13434-RA	Nnf1a-RA	85.4879	-0.31321	0.410233	-0.763492	0.44517	0.74143
beaf peak	chr3L	+	1295892	1298497	FBtr0072663	CG9139-RA	CG9139-RA	1143.35	0.213051	0.279104	0.76334	0.445261	0.74143
beaf peak	chr3L	-	18896053	18898024	FBtr0075074	CG3889-RA	CSN1b-RA	97.2571	-0.306241	0.401661	-0.762436	0.4458	0.741967
beaf peak	chr2R	+	13627431	13631480	FBtr0086864	CG4996-RA	CG4996-RA	801.956	-0.219578	0.288071	-0.762235	0.44592	0.741967
beaf peak	chr3R	+	3948453	3950995	FBtr0113205	CG7878-RA	CG7878-RA	781.264	-0.224882	0.295271	-0.761612	0.446291	0.742027
beaf peak	chr3L	+	4283872	4286865	FBtr0073233	CG1316-RA	CG1316-RA	4197.38	0.203578	0.267229	0.761811	0.446173	0.742027
beaf peak	chr3R	-	10491559	10523007	FBtr0301498	CG7649-RC	Neu3-RC	4358.05	0.244388	0.321225	0.760801	0.446776	0.742274
beaf peak	chr2R	-	4485033	4487453	FBtr0088730	CG8735-RA	CG8735-RA	104.278	-0.301801	0.397572	-0.759111	0.447786	0.742929
beaf peak	chr2L	-	6332876	6338421	FBtr0079284	CG9493-RA	Pez-RA	370.902	0.295588	0.389436	0.759015	0.447844	0.742929
beaf peak	chr3L	-	12726459	12727708	FBtr0075952	CG10753-RA	snRNP69D-RA	128.809	-0.2823	0.373775	-0.755268	0.450088	0.746005
beaf peak	chr2R	+	13435298	13436239	FBtr0113090	CG4903-RB	MESR4-RB	344.546	-0.24731	0.327467	-0.755221	0.450116	0.746005
beaf peak	chr2L	-	4453167	4454408	FBtr0077454	CG15440-RA	CG15440-RA	103.801	-0.300506	0.399043	-0.753065	0.451411	0.747142
beaf peak	chr2L	+	10477101	10482983	FBtr0080032	CG6187-RA	RluA-2-RA	134.892	-0.265723	0.352977	-0.752805	0.451567	0.747142
beaf peak	chr3R	+	5582233	5585035	FBtr0082130	CG8412-RA	CG8412-RA	179.831	-0.263753	0.35021	-0.753129	0.451372	0.747142
beaf peak	chr3R	+	4829769	4831053	FBtr0081964	CG11980-RA	CG11980-RA	203.139	-0.25066	0.333454	-0.751709	0.452226	0.747286
beaf peak	chr3R	-	25499855	25501118	FBtr0085465	CG7581-RA	Bub3-RA	911.675	-0.218103	0.290071	-0.751896	0.452114	0.747286
beaf peak	chr2L	+	9763495	9765358	FBtr0079866	CG4008-RA	und-RA	991.778	0.204623	0.272903	0.7498	0.453375	0.747892
beaf peak	chrX	-	6712208	6714880	FBtr0070974	CG3075-RA	Nf-YC-RA	186.256	0.250079	0.333981	0.748781	0.453989	0.748345
beaf peak	chr3L	-	677879	680295	FBtr0072613	CG17129-RA	CG17129-RA	220.915	0.239609	0.320176	0.748367	0.454239	0.748401
beaf peak	chr3R	-	7411420	7415875	FBtr0082458	CG6791-RB	CG6791-RB	317.562	0.22845	0.305826	0.746992	0.455069	0.748727
beaf peak	chr2L	+	5524268	5525809	FBtr0079096	CG6907-RA	CG6907-RA	153.22	-0.268241	0.359815	-0.745496	0.455972	0.748796
beaf peak	chr3L	-	17791160	17795369	FBtr0075171	CG32190-RA	NUCB1-RA	2187.66	-0.250792	0.336506	-0.745282	0.456101	0.748796
beaf peak	chr2R	+	3421083	3422364	FBtr0088905	CG2140-RB	Cyt-b5-RB	3013.2	0.203854	0.273367	0.745715	0.45584	0.748796
beaf peak	chr2R	-	13301476	13307093	FBtr0086962	CG6556-RA	cnk-RA	983.192	0.22285	0.298681	0.746114	0.455598	0.748796
beaf peak	chr2L	+	3619263	3621573	FBtr0077532	CG2788-RA	Dot-RA	237.032	-0.234368	0.315813	-0.742111	0.45802	0.749711
beaf peak	chr3R	-	5454660	5456516	FBtr0082103	CG9429-RA	Crc-RA	6880.06	0.197148	0.265283	0.743162	0.457384	0.749711
beaf peak	chr3R	+	14489477	14491029	FBtr0083661	CG7700-RA	Gos28-RA	248.259	0.230209	0.309801	0.743089	0.457428	0.749711
beaf peak	chr2L	+	7038054	7042231	FBtr0079397	CG13777-RA	milt-RA	188.175	0.25433	0.342683	0.742173	0.457982	0.749711
beaf peak	chr3R	-	16887402	16890110	FBtr0084039	CG3637-RA	Cortactin-RA	846.686	0.210657	0.284362	0.740806	0.458811	0.750022
beaf peak	chrX	-	12486588	12489636	FBtr0073658	CG1824-RA	CG1824-RA	614.566	0.224492	0.303106	0.740638	0.458913	0.750022
beaf peak	chr2R	+	7915484	7921201	FBtr0087974	CG17509-RA	pds5-RA	146.875	-0.273706	0.369784	-0.740178	0.459192	0.750201
beaf peak	chr3R	-	1613059	1614769	FBtr0078670	CG2051-RA	CG2051-RA	474.369	-0.219947	0.297649	-0.738948	0.459938	0.75031
beaf peak	chr2L	-	1716888	1724331	FBtr0077910	CG18317-RA	CG18317-RA	1318.66	-0.201274	0.272228	-0.739356	0.459691	0.75031
beaf peak	chr3R	-	12087072	12089822	FBtr0083276	CG6815-RA	bor-RA	400.805	0.216883	0.293252	0.73958	0.459555	0.75031
beaf peak	chr3R	-	4648564	4649893	FBtr0081930	CG9836-RA	CG9836-RA	641.7	-0.236746	0.321156	-0.737169	0.46102	0.750819
beaf peak	chrX	-	522350	523440	FBtr0070157	CG7622-RD	RpL36-RD	2740.26	0.197592	0.267855	0.737683	0.460707	0.750819
beaf peak	chr3R	+	14989943	14996296	FBtr0083733	CG5557-RA	sqz-RA	1776.58	0.204319	0.277262	0.736918	0.461172	0.750819
beaf peak	chrX	-	6265092	6266946	FBtr0070921	CG12217-RA	PpV-RA	274.007	0.230664	0.31308	0.736756	0.461271	0.750819
beaf peak	chr2L	+	17484520	17485624	FBtr0080984	CG5131-RA	CG5131-RA	90.311	0.286529	0.388379	0.737756	0.460663	0.750819
beaf peak	chr3R	-	17464069	17486149	FBtr0084117	CG6376-RB	E2f-RB	224.636	0.270367	0.368349	0.733996	0.462951	0.752574
beaf peak	chr3R	+	2232584	2271735	FBtr0081723	CG10272-RA	gpp-RA	1254.97	-0.226485	0.309309	-0.732228	0.46403	0.753353
beaf peak	chr3R	+	16561375	16563052	FBtr0083922	CG10498-RB	cdc2c-RB	137.371	-0.275897	0.377274	-0.731291	0.464601	0.753563
beaf peak	chr3L	+	593230	594042	FBtr0072554	CG12031-RA	MED14-RA	2186.55	0.274003	0.374735	0.73119	0.464663	0.753563
beaf peak	chr3R	+	5417033	5448516	FBtr0082075	CG8312-RA	CG8312-RA	2296.69	0.19347	0.264944	0.73023	0.46525	0.753684
beaf peak	chr2R	+	3986196	3989811	FBtr0088781	CG11210-RA	CG11210-RA	243.411	0.228885	0.313774	0.72946	0.46572	0.753893
beaf peak	chr3R	+	15470753	15472631	FBtr0083781	CG7360-RA	Nup58-RA	101.287	-0.278477	0.382716	-0.727634	0.466837	0.754082
beaf peak	chr3R	-	16403944	16405558	FBtr0083947	CG4204-RA	Elongin-B-RA	302.068	0.225895	0.310229	0.728156	0.466518	0.754082
beaf peak	chr2R	-	11986807	11990108	FBtr0087255	CG8414-RA	CG8414-RA	1642.04	0.234398	0.322282	0.727306	0.467039	0.754092
beaf peak	chr2R	-	8821739	8824055	FBtr0087805	CG13322-RA	CG13322-RA	387.444	-0.238811	0.328598	-0.726757	0.467375	0.754359
beaf peak	chrX	-	13674051	13676087	FBtr0073838	CG10992-RA	CG10992-RA	3694.21	0.196177	0.270257	0.72589	0.467906	0.754941
beaf peak	chr3L	+	11203908	11207197	FBtr0076165	CG7600-RA	CG7600-RA	508.098	0.248674	0.342753	0.72552	0.468133	0.755032
beaf peak	chr3R	+	7235793	7238162	FBtr0082385	CG5247-RA	Irbp-RA	824.258	0.212226	0.293561	0.722938	0.469718	0.755931
beaf peak	chr2R	-	18306442	18307802	FBtr0071842	CG3633-RA	mRpS29-RA	166.326	0.243303	0.336379	0.723299	0.469496	0.755931
beaf peak	chr2R	-	19979600	19986163	FBtr0072287	CG4012-RA	gek-RA	871.458	0.246358	0.340488	0.723545	0.469345	0.755931
beaf peak	chr2R	-	4049184	4050992	FBtr0088807	CG8707-RA	RagC-RA	84.4101	-0.288134	0.398716	-0.722653	0.469893	0.755937
beaf peak	chr3L	+	21500976	21502803	FBtr0078355	CG7540-RA	M6-RA	771.973	-0.210944	0.292129	-0.722092	0.470238	0.755947
beaf peak	chr3L	-	12114626	12118247	FBtr0076027	CG5654-RA	yps-RA	599.037	-0.204474	0.283275	-0.721819	0.470406	0.755947
beaf peak	chrX	-	5764872	5767359	FBtr0070830	CG3033-RA	CG3033-RA	416.107	-0.216755	0.301127	-0.71981	0.471642	0.756271
beaf peak	chr3L	-	17631217	17638131	FBtr0075200	CG6143-RC	Pep-RC	10027.6	0.19072	0.264666	0.720604	0.471153	0.756271
beaf peak	chr3L	+	7905493	7906753	FBtr0076748	CG8281-RA	CG8281-RA	494.35	0.220672	0.306386	0.720244	0.471375	0.756271
beaf peak	chr2R	-	19792696	19794786	FBtr0072219	CG5330-RA	Nap1-RA	5454.61	0.225774	0.313585	0.719975	0.47154	0.756271
beaf peak	chrX	-	17779421	17781231	FBtr0299619	CG42273-RF	mnb-RF	835.178	0.215033	0.300032	0.716701	0.473559	0.759069
beaf peak	chr2L	-	20917603	20918915	FBtr0081441	CG9339-RA	CG9339-RA	1032.74	0.204248	0.285269	0.715983	0.474002	0.759232
beaf peak	chr3L	+	1248022	1250456	FBtr0072652	CG9128-RA	Sac1-RA	421.731	0.240018	0.335507	0.715388	0.474369	0.759541
beaf peak	chrX	-	20263361	20264759	FBtr0077330	CG1467-RA	Syx16-RA	382.665	0.220158	0.307974	0.71486	0.474696	0.759785
beaf peak	chrX	+	18778549	18781655	FBtr0074647	CG7332-RA	CG7332-RA	187.544	-0.280146	0.392649	-0.713478	0.47555	0.759907
beaf peak	chr3R	+	4764480	4768749	FBtr0301787	CG11963-RD	skap-RD	226.37	-0.245062	0.343537	-0.713348	0.47563	0.759907
beaf peak	chr3R	+	4069824	4073577	FBtr0091720	CG33722-RC	CG33722-RC	226.757	0.229174	0.321064	0.713797	0.475353	0.759907
beaf peak	chr2R	-	8818417	8821550	FBtr0087806	CG17019-RA	CG17019-RA	89.9453	0.281272	0.394982	0.712115	0.476394	0.760577
beaf peak	chrX	-	6992611	6996326	FBtr0071020	CG4615-RA	CG4615-RA	282.535	0.222341	0.312755	0.71091	0.47714	0.760943
beaf peak	chr3L	-	22063688	22064948	FBtr0078486	CG7139-RA	CG7139-RA	699.592	-0.203662	0.286929	-0.709799	0.477829	0.761366
beaf peak	chr3R	-	16650378	16656267	FBtr0083991	CG17273-RA	CG17273-RA	18666.8	-0.184385	0.259825	-0.709648	0.477923	0.761366
beaf peak	chr3L	+	13922489	13927756	FBtr0075756	CG9206-RA	Gl-RA	169.78	0.23875	0.337014	0.708427	0.47868	0.762022
beaf peak	chrX	+	11244651	11249331	FBtr0073453	CG1737-RA	CG1737-RA	259.323	-0.231444	0.327108	-0.707547	0.479226	0.762123
beaf peak	chr3L	+	13958324	13959766	FBtr0075759	CG9028-RA	ssp2-RA	1005.33	0.206286	0.291895	0.706712	0.479745	0.762344
beaf peak	chr2R	-	7913086	7915193	FBtr0088024	CG8889-RA	CG8889-RA	215.927	0.224729	0.319656	0.703032	0.482036	0.763412
beaf peak	chr2L	+	819969	821209	FBtr0078011	CG3642-RA	Clp-RA	199.007	0.251601	0.357955	0.702885	0.482127	0.763412
beaf peak	chr3L	+	19085775	19087860	FBtr0075026	CG6818-RA	MESR6-RA	105.172	0.293481	0.418417	0.701409	0.483048	0.764566
beaf peak	chr2R	-	13583281	13585864	FBtr0086888	CG17818-RA	rdgBbeta-RA	904.987	0.195271	0.278967	0.699979	0.48394	0.765321
beaf peak	chr2L	+	6050843	6053498	FBtr0079185	CG9135-RA	CG9135-RA	168.432	0.234175	0.334684	0.69969	0.484121	0.765321
beaf peak	chr2L	-	2758427	2759670	FBtr0077737	CG9958-RA	snapin-RA	1447.47	0.26865	0.38404	0.699535	0.484218	0.765321
beaf peak	chr2L	-	20754579	20757855	FBtr0081459	CG9323-RA	CG9323-RA	175.198	-0.230626	0.330399	-0.698023	0.485163	0.76654
beaf peak	chr2R	+	18100334	18104769	FBtr0071774	CG5709-RA	ari-2-RA	1810.21	0.191849	0.275674	0.695925	0.486476	0.768065
beaf peak	chr3L	+	11621145	11623099	FBtr0076103	CG18815-RA	CG18815-RA	1244.25	0.189535	0.272484	0.695582	0.48669	0.768129
beaf peak	chrX	+	15655297	15656696	FBtr0074090	CG8288-RA	mRpL3-RA	143.968	-0.249215	0.358759	-0.694659	0.487269	0.768248
beaf peak	chr3R	+	24645950	24650181	FBtr0085326	CG1647-RA	CG1647-RA	218.852	-0.227911	0.328285	-0.694247	0.487527	0.768248
beaf peak	chr2L	+	21261169	21262287	FBtr0081482	CG8674-RA	l(2)k14505-RA	499.652	0.205572	0.295903	0.694727	0.487227	0.768248
beaf peak	chr3R	+	11972801	11975115	FBtr0083251	CG5916-RA	CG5916-RA	490.922	0.21685	0.31243	0.694074	0.487636	0.768248
beaf peak	chr3L	-	13381393	13383086	FBtr0075863	CG10191-RA	CG10191-RA	299.597	0.222329	0.320147	0.694458	0.487395	0.768248
beaf peak	chrX	+	1559094	1562487	FBtr0070269	CG3093-RA	dor-RA	424.394	-0.208474	0.300755	-0.69317	0.488203	0.76832
beaf peak	chrX	-	5201499	5202988	FBtr0070756	CG3319-RA	Cdk7-RA	304.882	0.214701	0.309614	0.693446	0.48803	0.76832
beaf peak	chr2R	+	20449165	20452581	FBtr0072307	CG11414-RA	CG11414-RA	478.155	-0.227587	0.329014	-0.691724	0.489111	0.769199
beaf peak	chrX	+	7828937	7829832	FBtr0071096	CG1527-RA	RpS14b-RA	216.609	0.232962	0.336747	0.691799	0.489063	0.769199
beaf peak	chr3L	+	4103704	4107121	FBtr0073210	CG14991-RB	Fit1-RB	6846.33	0.187019	0.270479	0.691438	0.48929	0.769208
beaf peak	chr3L	-	7350375	7353213	FBtr0273398	CG8588-RE	pst-RE	3822.07	-0.184702	0.267725	-0.689893	0.490262	0.770461
beaf peak	chr2L	+	9790904	9791958	FBtr0079870	CG4036-RA	CG4036-RA	167.678	-0.239695	0.348258	-0.688271	0.491282	0.771291
beaf peak	chrX	+	17493644	17500133	FBtr0074451	CG5675-RA	X11L-RA	373.954	-0.227425	0.331163	-0.686746	0.492243	0.771291
beaf peak	chr2L	-	6477178	6480456	FBtr0079266	CG9539-RA	Sec61alpha-RA	11719.9	-0.220989	0.321412	-0.687556	0.491732	0.771291
beaf peak	chr3R	-	14117717	14124601	FBtr0083595	CG7129-RA	l(3)05822-RA	1722.23	-0.208628	0.304503	-0.685142	0.493254	0.771291
beaf peak	chr3L	+	20306744	20309677	FBtr0074840	CG6625-RA	Snap-RA	519.987	-0.197978	0.288129	-0.687117	0.492009	0.771291
beaf peak	chr2R	+	17948463	17954245	FBtr0299553	CG42257-RD	CG42257-RD	2778.84	-0.194091	0.282277	-0.68759	0.491711	0.771291
beaf peak	chr3R	-	15468975	15470071	FBtr0083804	CG6213-RA	Vha13-RA	2931.73	0.207747	0.303452	0.684613	0.493588	0.771291
beaf peak	chr3L	+	6167377	6171877	FBtr0076998	CG7376-RA	CG7376-RA	236.653	0.222571	0.323627	0.687738	0.491618	0.771291
beaf peak	chr2R	+	19911773	19913400	FBtr0072163	CG3140-RA	Adk2-RA	1984.64	0.228038	0.332858	0.685092	0.493286	0.771291
beaf peak	chrX	+	9980566	10018230	FBtr0110783	CG34104-RB	CG34104-RB	1287.86	0.234944	0.343313	0.684342	0.493759	0.771291
beaf peak	chr3R	+	1394681	1396213	FBtr0078693	CG1081-RA	Rheb-RA	125.077	0.268087	0.390606	0.686338	0.4925	0.771291
beaf peak	chr3R	+	12911256	12913620	FBtr0083399	CG5169-RA	GckIII-RA	204.695	-0.22775	0.333132	-0.683663	0.494188	0.771619
beaf peak	chr3L	+	13495803	13503200	FBtr0075812	CG17689-RA	CG17689-RA	113.488	0.25124	0.367603	0.683456	0.494319	0.771619
beaf peak	chr2L	-	13782579	13783414	FBtr0080575	CG16890-RA	CG16890-RA	103.527	0.256036	0.375093	0.682592	0.494865	0.772104
beaf peak	chr3R	+	12168018	12171551	FBtr0301514	CG10309-RB	pad-RB	275.907	0.279279	0.409395	0.682176	0.495128	0.772104
beaf peak	chr3R	-	5331575	5336001	FBtr0082123	CG9373-RA	rump-RA	697.643	-0.190849	0.280117	-0.681321	0.495668	0.772634
beaf peak	chr3L	+	12109191	12111156	FBtr0075991	CG6801-RA	l(3)j2D3-RA	81.4428	-0.312033	0.458474	-0.680591	0.49613	0.772969
beaf peak	chr2L	-	1976542	1980695	FBtr0077869	CG15356-RA	CG15356-RA	220.745	0.236189	0.347292	0.680088	0.496449	0.772996
beaf peak	chr3R	+	25571071	25573239	FBtr0085476	CG1972-RA	CG1972-RA	277.14	0.209007	0.307974	0.678651	0.497359	0.77363
beaf peak	chr2R	+	2561118	2562566	FBtr0086119	CG3271-RB	CG3271-RB	518.01	-0.650794	0.96204	-0.676472	0.498741	0.773947
beaf peak	chr3R	-	5379418	5381103	FBtr0082115	CG9386-RA	CG9386-RA	662.054	-0.215545	0.318667	-0.676396	0.498789	0.773947
beaf peak	chrX	-	12467980	12477222	FBtr0073662	CG11138-RC	CG11138-RC	4371.84	-0.191395	0.28327	-0.675663	0.499255	0.774397
beaf peak	chr3L	+	8959926	8961484	FBtr0076513	CG5021-RA	CG5021-RA	356.369	0.240545	0.357119	0.67357	0.500585	0.775526
beaf peak	chr2R	+	3166113	3169066	FBtr0088961	CG12165-RA	Incenp-RA	270.012	0.225656	0.33556	0.672475	0.501281	0.775567
beaf peak	chr2R	+	17389647	17393622	FBtr0089703	CG15669-RK	MESK2-RK	2552.38	0.178003	0.264924	0.671903	0.501646	0.775654
beaf peak	chr3L	-	5743122	5745236	FBtr0077124	CG10578-RB	DnaJ-1-RB	3741.18	0.282955	0.42186	0.670733	0.502391	0.77579
beaf peak	chr2L	+	10003846	10007941	FBtr0079930	CG4747-RA	CG4747-RA	958.311	0.184783	0.275787	0.67002	0.502845	0.775878
beaf peak	chr3R	-	4643363	4646400	FBtr0081931	CG9821-RB	CG9821-RB	26650.1	-0.212993	0.319318	-0.667024	0.504757	0.776657
beaf peak	chr3R	+	4175588	4178539	FBtr0081843	CG7331-RA	Atg13-RA	1699.01	-0.182606	0.273637	-0.667331	0.504561	0.776657
beaf peak	chr3L	-	9832786	9848380	FBtr0076367	CG6721-RA	Gap1-RA	4463.26	0.176316	0.264286	0.667141	0.504682	0.776657
beaf peak	chr2R	-	4835938	4838574	FBtr0088688	CG33199-RA	CG33199-RA	936.379	0.194108	0.290562	0.668043	0.504106	0.776657
beaf peak	chrX	-	9449640	9450579	FBtr0071371	CG15317-RA	CG15317-RA	151.89	0.239892	0.359461	0.667366	0.504539	0.776657
beaf peak	chr2L	-	17499264	17501047	FBtr0080994	CG6412-RA	CG6412-RA	179.249	0.223636	0.335773	0.666033	0.50539	0.77736
beaf peak	chr3L	-	5652794	5655341	FBtr0077125	CG10583-RA	Sse-RA	485.716	-0.202347	0.304486	-0.664552	0.506337	0.777536
beaf peak	chr2R	+	12892954	12895109	FBtr0086966	CG6805-RA	CG6805-RA	321.65	-0.201672	0.303342	-0.664833	0.506157	0.777536
beaf peak	chr3R	+	22938296	22940862	FBtr0085106	CG5815-RA	CG5815-RA	748.061	0.201961	0.303939	0.664478	0.506385	0.777536
beaf peak	chr3L	-	4252203	4254200	FBtr0073246	CG15010-RB	ago-RB	935.805	-0.703147	1.06096	-0.662746	0.507493	0.778697
beaf peak	chr3R	+	7394952	7401659	FBtr0302027	CG14709-RB	CG14709-RB	40184.6	-0.216543	0.326694	-0.662832	0.507438	0.778697
beaf peak	chrX	-	10656662	10658236	FBtr0071500	CG32675-RA	Tango5-RA	596.682	-0.196037	0.296556	-0.661045	0.508583	0.779557
beaf peak	chr2R	-	3562867	3563857	FBtr0088941	CG1406-RA	U2A-RA	955.263	0.197338	0.298452	0.661203	0.508482	0.779557
beaf peak	chr3L	-	20763243	20764181	FBtr0078279	CG4042-RA	CG4042-RA	177.638	-0.249425	0.37877	-0.658512	0.510209	0.780056
beaf peak	chrX	-	7175121	7180202	FBtr0089712	CG1677-RA	CG1677-RA	869.671	-0.208605	0.316946	-0.65817	0.510429	0.780056
beaf peak	chrX	+	20064304	20065559	FBtr0070008	CG9578-RA	CG9578-RA	278.694	-0.201579	0.305905	-0.658958	0.509923	0.780056
beaf peak	chr2L	-	2231777	2236839	FBtr0077810	CG10882-RA	CG10882-RA	928.083	-0.180565	0.273706	-0.659706	0.509442	0.780056
beaf peak	chr3L	+	16835396	16837686	FBtr0075329	CG9712-RA	TSG101-RA	103.46	0.245186	0.372623	0.658	0.510538	0.780056
beaf peak	chrX	+	11031944	11033726	FBtr0073437	CG18292-RA	CG18292-RA	281.771	0.242202	0.36839	0.657462	0.510884	0.780105
beaf peak	chr2L	+	20734933	20739779	FBtr0081392	CG2637-RA	Fs(2)Ket-RA	592.826	-0.190687	0.290438	-0.656552	0.511469	0.780568
beaf peak	chr3L	+	3814252	3816235	FBtr0073151	CG1065-RA	Scsalpha-RA	334.805	-0.223992	0.342266	-0.654438	0.51283	0.781479
beaf peak	chrX	+	4025245	4026866	FBtr0070644	CG32775-RA	GlcAT-I-RA	287.142	-0.211253	0.322813	-0.654414	0.512845	0.781479
beaf peak	chr3L	+	7087922	7116397	FBtr0113469	CG33556-RB	form3-RB	3388.89	0.176368	0.269443	0.654564	0.512749	0.781479
beaf peak	chr3L	-	8946478	8947560	FBtr0076561	CG5735-RD	orb2-RD	106.985	-0.251415	0.384441	-0.653975	0.513128	0.78164
beaf peak	chr3R	+	7836495	7840784	FBtr0113224	CG3532-RB	CG3532-RB	705.344	-0.259979	0.399659	-0.650502	0.515368	0.784042
beaf peak	chr3L	+	3071131	3072399	FBtr0072991	CG11486-RG	CG11486-RG	282.673	-0.238898	0.367469	-0.650116	0.515617	0.784079
beaf peak	chrX	-	13707475	13716334	FBtr0073835	CG10997-RA	Clic-RA	4217.27	-0.188186	0.289736	-0.649509	0.516009	0.784405
beaf peak	chr2L	+	18708867	18711297	FBtr0081099	CG10346-RA	Grip71-RA	273.962	-0.250861	0.387082	-0.64808	0.516933	0.784944
beaf peak	chr2L	+	6489095	6490195	FBtr0079261	CG9543-RA	epsilonCOP-RA	257.228	-0.232027	0.358015	-0.648092	0.516925	0.784944
beaf peak	chr3R	+	5238338	5242986	FBtr0082031	CG18802-RA	alpha-Man-II-RA	437.709	-0.210814	0.325399	-0.647862	0.517074	0.784944
beaf peak	chrX	-	8606497	8608599	FBtr0071281	CG2004-RA	CG2004-RA	875.032	0.198805	0.307273	0.646998	0.517633	0.784982
beaf peak	chrX	-	20386932	20395927	FBtr0077319	CG18492-RA	Tak1-RA	150.104	0.235743	0.364336	0.647047	0.517601	0.784982
beaf peak	chrX	-	3826189	3830201	FBtr0070627	CG2938-RB	CG2938-RB	976.816	0.177251	0.274198	0.646434	0.517998	0.785266
beaf peak	chrX	+	13232351	13235052	FBtr0073766	CG15747-RA	CG15747-RA	84.728	-0.26223	0.406827	-0.644572	0.519204	0.78539
beaf peak	chr2L	-	6949310	6950207	FBtr0079364	CG9207-RA	Gas41-RA	118.67	-0.260762	0.404968	-0.643906	0.519636	0.78539
beaf peak	chr3L	-	13504746	13506194	FBtr0075818	CG10711-RA	Vps36-RA	77.2659	-0.25872	0.402183	-0.64329	0.520036	0.78539
beaf peak	chr2R	-	11901309	11902275	FBtr0087262	CG8392-RA	Prosbeta1-RA	748.161	-0.182981	0.283256	-0.645992	0.518285	0.78539
beaf peak	chr2L	+	21573393	21577114	FBtr0085896	CG3305-RA	CG3305-RA	2296.2	-0.173587	0.26976	-0.643485	0.519909	0.78539
beaf peak	chr2L	+	2492955	2498234	FBtr0077778	CG9884-RB	oaf-RB	5458.01	0.175173	0.272149	0.643666	0.519792	0.78539
beaf peak	chrX	-	2050126	2053025	FBtr0070429	CG3707-RA	wapl-RA	293.755	0.196982	0.30529	0.64523	0.518778	0.78539
beaf peak	chr3L	-	5350321	5352500	FBtr0077157	CG10642-RA	Klp64D-RA	220.283	0.239633	0.371744	0.644617	0.519175	0.78539
beaf peak	chr3L	-	1339457	1342403	FBtr0072722	CG2199-RA	CG2199-RA	463.267	0.1995	0.310437	0.642643	0.520456	0.785755
beaf peak	chr2R	+	16558683	16560059	FBtr0086236	CG30152-RA	CG30152-RA	183.312	0.222578	0.346521	0.642322	0.520664	0.7858
beaf peak	chr3R	-	20634553	20639712	FBtr0084739	CG5807-RA	CG5807-RA	2475.95	-0.230327	0.359115	-0.641374	0.52128	0.785924
beaf peak	chr3R	+	736279	752639	FBtr0110958	CG31536-RE	Cdep-RE	3499.77	0.178454	0.278134	0.64161	0.521127	0.785924
beaf peak	chr3R	+	18312921	18313757	FBtr0084257	CG7048-RA	CG7048-RA	233.225	-0.200762	0.313512	-0.640363	0.521936	0.786646
beaf peak	chr2R	+	12907549	12914208	FBtr0086968	CG6829-RB	Ark-RB	185.134	0.219311	0.34265	0.640043	0.522145	0.786691
beaf peak	chr3R	-	13633118	13634933	FBtr0083524	CG7357-RA	CG7357-RA	141.838	-0.222456	0.349229	-0.63699	0.524131	0.788137
beaf peak	chr3R	+	27597943	27600505	FBtr0085842	CG1937-RA	sip3-RA	106.576	-0.237361	0.374148	-0.634404	0.525817	0.789344
beaf peak	chr2L	+	8305587	8306743	FBtr0079598	CG7840-RA	CG7840-RA	616.57	-0.181609	0.28675	-0.633334	0.526515	0.789344
beaf peak	chr3R	+	4502628	4503955	FBtr0081902	CG8043-RA	CG8043-RA	1445.68	0.170909	0.269134	0.635034	0.525407	0.789344
beaf peak	chr2L	-	153539	155275	FBtr0078147	CG3709-RA	CG3709-RA	107.398	0.239874	0.378813	0.633225	0.526587	0.789344
beaf peak	chr3L	-	12746332	12747853	FBtr0075950	CG10973-RA	CG10973-RA	125.345	0.241821	0.381871	0.633253	0.526569	0.789344
beaf peak	chrX	+	10751708	10757613	FBtr0073381	CG2186-RA	CG2186-RA	155.092	-0.692996	1.09974	-0.630146	0.528599	0.79064
beaf peak	chr3R	-	18186498	18188348	FBtr0084239	CG5383-RA	PSR-RA	115.721	-0.231986	0.372748	-0.622367	0.533701	0.794168
beaf peak	chr2L	-	19793486	19795835	FBtr0081317	CG10528-RB	fs(2)ltoPP43-RB	415.663	-0.183115	0.29473	-0.621299	0.534403	0.79432
beaf peak	chr3R	-	7041007	7042005	FBtr0082370	CG6684-RB	RpS25-RB	3797.5	-0.230697	0.372339	-0.619588	0.535529	0.794923
beaf peak	chr3L	-	7370063	7374600	FBtr0076870	CG32380-RA	SMSr-RA	246.433	-0.207279	0.334258	-0.620116	0.535181	0.794923
beaf peak	chr3L	+	15228720	15235932	FBtr0075607	CG6890-RA	Tollo-RA	16341.9	-0.16228	0.262132	-0.61908	0.535864	0.795152
beaf peak	chrX	+	9001111	9002391	FBtr0071293	CG7039-RA	CG7039-RA	78.9409	0.278443	0.450298	0.618354	0.536342	0.795355
beaf peak	chr2L	-	4224650	4226972	FBtr0077477	CG3702-RA	CG3702-RA	846.574	-0.606177	0.990011	-0.612293	0.540344	0.796557
beaf peak	chr3R	-	4066466	4069518	FBtr0081804	CG9636-RA	CG9636-RA	187.482	-0.212278	0.345181	-0.614977	0.53857	0.796557
beaf peak	chr3R	-	20640625	20642714	FBtr0084738	CG5808-RA	CG5808-RA	199.542	-0.203868	0.332832	-0.612525	0.540191	0.796557
beaf peak	chr3R	-	23068056	23070968	FBtr0085122	CG18766-RB	CG18766-RB	221.728	-0.197146	0.319982	-0.616115	0.537819	0.796557
beaf peak	chr3L	+	15820011	15825104	FBtr0075505	CG6224-RA	dbo-RA	1003.48	-0.188403	0.307141	-0.613409	0.539606	0.796557
beaf peak	chr3R	+	12175148	12176523	FBtr0083283	CG7013-RA	Manf-RA	1180.25	-0.176552	0.288373	-0.612235	0.540382	0.796557
beaf peak	chr3L	+	14625712	14664716	FBtr0075680	CG32146-RB	dlp-RB	4874.77	0.181557	0.296414	0.612511	0.5402	0.796557
beaf peak	chr3R	-	26615379	26632341	FBtr0085720	CG12072-RA	wts-RA	311.772	0.225228	0.36704	0.613634	0.539457	0.796557
beaf peak	chr3R	+	20850961	20855075	FBtr0084756	CG11783-RA	Hr96-RA	358.436	0.183503	0.300432	0.610797	0.541334	0.796843
beaf peak	chr3L	-	19860588	19864143	FBtr0074921	CG8287-RA	Rab8-RA	150.466	0.211853	0.347531	0.609595	0.54213	0.796854
beaf peak	chr3R	-	12165849	12167706	FBtr0083272	CG6987-RA	SF2-RA	2976.28	-0.164326	0.27059	-0.607288	0.54366	0.798139
beaf peak	chr3L	-	5490623	5492056	FBtr0077152	CG10630-RA	CG10630-RA	3781.55	0.166045	0.273753	0.606551	0.544149	0.798592
beaf peak	chr3L	+	16405877	16408488	FBtr0075389	CG4672-RA	TMS1-RA	144.488	0.230838	0.382047	0.604214	0.545702	0.800073
beaf peak	chr3L	+	7362951	7366118	FBtr0076848	CG8580-RA	akirin-RA	2513.05	0.167627	0.277956	0.603072	0.546461	0.800291
beaf peak	chr3R	+	25865446	25866753	FBtr0085556	CG7938-RA	Sry-beta-RA	278.959	0.203128	0.337119	0.602541	0.546814	0.800375
beaf peak	chr2R	-	17179744	17180946	FBtr0071617	CG30390-RA	CG30390-RA	79.1645	0.239262	0.39781	0.601447	0.547542	0.801175
beaf peak	chr2R	+	5730192	5733019	FBtr0088479	CG1667-RA	CG1667-RA	3466.43	0.199862	0.333096	0.600012	0.548498	0.802043
beaf peak	chr3L	-	16721596	16723916	FBtr0075347	CG9680-RA	Dbp73D-RA	97.0036	0.237975	0.396447	0.600269	0.548327	0.802043
beaf peak	chr2R	+	2524023	2529866	FBtr0086107	CG3274-RA	Bap170-RA	239.241	-0.190985	0.318651	-0.599354	0.548937	0.802152
beaf peak	chr3R	+	20895628	20896603	FBtr0084766	CG11839-RA	CG11839-RA	343.34	0.187384	0.312947	0.598771	0.549325	0.802189
beaf peak	chr3L	-	22066168	22067584	FBtr0078485	CG7133-RA	CG7133-RA	825.417	0.164616	0.275473	0.597578	0.550122	0.802866
beaf peak	chr3R	+	11663146	11665044	FBtr0083183	CG3158-RA	spn-E-RA	322.971	-0.209366	0.35081	-0.596809	0.550635	0.803305
beaf peak	chr3L	+	7521882	7525281	FBtr0076798	CG8532-RE	lqf-RE	1940.97	0.160583	0.269357	0.596172	0.551061	0.803395
beaf peak	chr2R	+	20462106	20465202	FBtr0089867	CG3522-RB	Start1-RB	167.914	-0.221058	0.371149	-0.595605	0.551439	0.803517
beaf peak	chr3L	-	22731696	22734467	FBtr0078535	CG11238-RA	l(3)04053-RA	680.625	0.169917	0.285335	0.595502	0.551508	0.803517
beaf peak	chr2L	-	16328053	16329109	FBtr0080843	CG5818-RA	mRpL4-RA	88.0564	-0.247083	0.415114	-0.595218	0.551698	0.803528
beaf peak	chr3R	-	22789444	22790526	FBtr0085082	CG6323-RA	Tsp97E-RA	192.413	-0.240649	0.404696	-0.594642	0.552083	0.803559
beaf peak	chr2L	+	277585	282167	FBtr0078129	CG11561-RA	smo-RA	673.928	0.181333	0.305224	0.594099	0.552446	0.803815
beaf peak	chr2L	-	9491918	9494778	FBtr0079862	CG4422-RA	Gdi-RA	745.094	0.173427	0.29301	0.591879	0.553931	0.804394
beaf peak	chrX	+	9057290	9065710	FBtr0071303	CG12218-RA	mei-P26-RA	375.536	-0.180799	0.307104	-0.588721	0.556049	0.806121
beaf peak	chr2L	-	8218226	8220729	FBtr0079631	CG8282-RA	Snx6-RA	89.3786	0.265215	0.450601	0.588581	0.556143	0.806121
beaf peak	chr3R	-	2277275	2282188	FBtr0081730	CG9727-RA	CG9727-RA	166.724	-0.194496	0.332361	-0.585194	0.558417	0.80825
beaf peak	chr2L	-	9708920	9711267	FBtr0079848	CG4364-RA	CG4364-RA	124.786	-0.208861	0.357659	-0.583966	0.559243	0.808477
beaf peak	chr3R	-	12283984	12295332	FBtr0290134	CG42232-RB	CG42232-RB	344.614	0.187284	0.320721	0.583948	0.559256	0.808477
beaf peak	chr2L	-	12540720	12546612	FBtr0299658	CG42281-RG	bun-RG	2583.08	0.15396	0.264758	0.581511	0.560896	0.809979
beaf peak	chr2L	-	8525663	8528501	FBtr0079695	CG34440-RA	lmg-RA	395.835	-0.171248	0.294797	-0.5809	0.561308	0.810309
beaf peak	chr2R	-	11995182	11997455	FBtr0300576	CG8418-RB	Ric-RB	1870.69	-0.160324	0.276251	-0.580354	0.561676	0.810421
beaf peak	chr2R	-	14059125	14060074	FBtr0086773	CG5729-RA	Dgp-1-RA	280.519	0.191042	0.329819	0.579233	0.562432	0.811136
beaf peak	chr2R	+	8222846	8223710	FBtr0301195	CG8490-RB	CG8490-RB	79.7993	-0.251564	0.436302	-0.576581	0.564222	0.811763
beaf peak	chr3L	-	3803834	3806456	FBtr0073185	CG10855-RA	CG10855-RA	93.8851	-0.227263	0.39339	-0.577704	0.563464	0.811763
beaf peak	chr2L	-	15746759	15748123	FBtr0080774	CG3938-RA	CycE-RA	475.964	-0.166702	0.288475	-0.577875	0.563349	0.811763
beaf peak	chrX	-	3562754	3565483	FBtr0070585	CG2864-RA	Parg-RA	737.739	-0.160016	0.277635	-0.576355	0.564375	0.811763
beaf peak	chr3R	+	25551556	25558388	FBtr0085460	CG1964-RA	Kul-RA	111.776	0.208774	0.362165	0.576459	0.564305	0.811763
beaf peak	chr2R	-	4012486	4014713	FBtr0100667	CG8710-RC	coilin-RC	107.176	0.227229	0.393893	0.57688	0.564021	0.811763
beaf peak	chr3L	-	6740497	6745409	FBtr0076952	CG10107-RC	CG10107-RC	106.97	0.244083	0.423653	0.576139	0.564521	0.811763
beaf peak	chrX	-	10357851	10367619	FBtr0071460	CG17255-RA	CG17255-RA	436.098	0.173281	0.301071	0.575548	0.56492	0.812073
beaf peak	chr3R	+	18944152	18946784	FBtr0300968	CG6742-RC	cenB1A-RC	563.395	0.180751	0.314353	0.574994	0.565296	0.812092
beaf peak	chr2L	+	18677204	18678573	FBtr0081092	CG31751-RA	CG31751-RA	106.321	-0.211019	0.367918	-0.573551	0.566272	0.812957
beaf peak	chr3R	-	21040047	21040891	FBtr0084873	CG13663-RA	CG13663-RA	175.817	0.199715	0.348613	0.572886	0.566722	0.813075
beaf peak	chr3R	+	23114538	23117312	FBtr0085164	CG3373-RA	Hmu-RA	270.353	-0.188311	0.329027	-0.572327	0.567101	0.81309
beaf peak	chr3L	-	11984953	11986234	FBtr0076062	CG18593-RA	viaf-RA	160.893	-0.204946	0.359687	-0.569789	0.568821	0.814234
beaf peak	chr3R	-	13358041	13360289	FBtr0083505	CG5823-RA	CG5823-RA	77.1465	-0.229364	0.403619	-0.568267	0.569853	0.81476
beaf peak	chr2L	+	10333901	10338441	FBtr0079993	CG5034-RA	GATAd-RA	289.589	-0.174617	0.307419	-0.568011	0.570027	0.81476
beaf peak	chr2R	+	4487955	4498743	FBtr0088692	CG8643-RA	rgr-RA	34053.5	-0.161701	0.284878	-0.567617	0.570295	0.81476
beaf peak	chr2R	+	4015082	4016981	FBtr0088784	CG2160-RA	Socs44A-RA	85.9474	0.225724	0.396728	0.568963	0.569381	0.81476
beaf peak	chr3R	-	1580654	1584684	FBtr0078677	CG2095-RA	sec8-RA	179.91	0.220537	0.392133	0.562405	0.57384	0.817445
beaf peak	chr2R	-	16159156	16162001	FBtr0086305	CG10444-RA	CG10444-RA	3046.11	-0.176631	0.315186	-0.560403	0.575205	0.817699
beaf peak	chr3L	+	19787040	19792086	FBtr0074873	CG8522-RA	HLH106-RA	152.933	-0.225149	0.4028	-0.558959	0.57619	0.818517
beaf peak	chr3L	-	7326649	7328321	FBtr0076883	CG8600-RA	CG8600-RA	262.903	0.181162	0.324631	0.558056	0.576806	0.818765
beaf peak	chr3R	+	11089276	11090975	FBtr0083062	CG4299-RA	Set-RA	422.44	0.210931	0.377945	0.558101	0.576775	0.818765
beaf peak	chr3L	-	17832882	17834525	FBtr0075162	CG5577-RA	CG5577-RA	1327.56	-0.15208	0.273495	-0.556059	0.57817	0.820437
beaf peak	chr2L	+	10437556	10439244	FBtr0080027	CG5203-RA	CHIP-RA	144.983	-0.18982	0.342154	-0.55478	0.579045	0.820471
beaf peak	chrX	+	541359	542636	FBtr0070122	CG16982-RA	Roc1a-RA	556.194	-0.15702	0.283228	-0.554395	0.579309	0.820471
beaf peak	chr2R	-	8647198	8648331	FBtr0087860	CG8759-RA	Nacalpha-RA	922.751	-0.152355	0.27473	-0.554562	0.579194	0.820471
beaf peak	chr3R	+	19593455	19594706	FBtr0300681	CG10375-RB	CG10375-RB	452.265	0.167301	0.301385	0.555105	0.578823	0.820471
beaf peak	chr3R	-	11793855	11798598	FBtr0083238	CG18740-RA	mor-RA	605.029	0.171564	0.30935	0.554595	0.579172	0.820471
beaf peak	chr2L	+	10342715	10344228	FBtr0079997	CG5025-RB	Sps2-RB	145.003	-0.190509	0.343898	-0.553969	0.5796	0.820549
beaf peak	chr2L	-	11260823	11269042	FBtr0080215	CG6392-RA	cmet-RA	123.718	0.203753	0.367938	0.55377	0.579736	0.820549
beaf peak	chr3L	+	13995230	14013251	FBtr0075768	CG9007-RA	CG9007-RA	474.876	-0.163845	0.296521	-0.552557	0.580567	0.820646
beaf peak	chr2L	+	20797717	20809965	FBtr0081415	CG9328-RB	CG9328-RB	9323.15	-0.14416	0.26062	-0.553143	0.580166	0.820646
beaf peak	chrX	-	2159024	2164749	FBtr0070412	CG2924-RA	CG2924-RA	2487.08	0.154922	0.280418	0.552468	0.580628	0.820646
beaf peak	chr4	+	592411	598159	FBtr0089076	CG1862-RB	Ephrin-RB	190.105	0.180262	0.325978	0.552988	0.580272	0.820646
beaf peak	chr2R	+	14045772	14047815	FBtr0086745	CG10914-RA	CG10914-RA	159.575	0.205164	0.372132	0.551321	0.581414	0.821344
beaf peak	chr2R	+	8803514	8805213	FBtr0087786	CG3845-RA	NAT1-RA	777.66	-0.162685	0.295892	-0.54981	0.58245	0.822012
beaf peak	chr2R	+	11105914	11107767	FBtr0087367	CG8079-RB	CG8079-RB	797.443	-0.152011	0.277524	-0.547738	0.583872	0.822012
beaf peak	chr2R	+	7740124	7748364	FBtr0088033	CG8274-RA	Mtor-RA	587.664	0.189896	0.347011	0.547233	0.584218	0.822012
beaf peak	chrX	-	2605781	2607964	FBtr0070499	CG2685-RA	CG2685-RA	78.3177	0.232697	0.425354	0.547066	0.584333	0.822012
beaf peak	chr2L	-	16821150	16825206	FBtr0080930	CG13281-RA	Cas-RA	1607.99	0.158853	0.290974	0.545936	0.58511	0.822159
beaf peak	chr3L	-	15999652	16004883	FBtr0075520	CG5841-RA	mib1-RA	1379.35	-0.155633	0.285423	-0.54527	0.585568	0.822262
beaf peak	chr2L	-	13169643	13176767	FBtr0289981	CG16975-RC	Sfmbt-RC	246.56	0.176692	0.324074	0.545222	0.585601	0.822262
beaf peak	chr2R	+	15017121	15021223	FBtr0086579	CG15110-RA	botv-RA	150.131	0.190608	0.350349	0.544053	0.586405	0.82313
beaf peak	chr3L	-	14991081	14992753	FBtr0075672	CG17166-RA	mRpL39-RA	222.316	0.177205	0.327684	0.540779	0.58866	0.824999
beaf peak	chr2L	+	207437	210506	FBtr0078125	CG11490-RA	CG11490-RA	163.13	0.180836	0.334577	0.540492	0.588858	0.824999
beaf peak	chr2L	-	21154293	21156220	FBtr0081501	CG1071-RA	E2f2-RA	245.657	0.186293	0.344457	0.540832	0.588624	0.824999
beaf peak	chr2R	-	9371015	9372833	FBtr0087701	CG5970-RA	cbc-RA	190.991	0.214577	0.396842	0.540712	0.588706	0.824999
beaf peak	chrX	+	17530357	17533038	FBtr0074453	CG5800-RA	CG5800-RA	360.124	0.165211	0.305824	0.540216	0.589048	0.825004
beaf peak	chr3R	-	22690327	22692345	FBtr0085096	CG6386-RB	ball-RB	114.763	-0.236344	0.438375	-0.539136	0.589793	0.825072
beaf peak	chr3L	-	14769596	14779441	FBtr0300190	CG5295-RB	bmm-RB	10645.8	0.155768	0.288633	0.539676	0.589421	0.825072
beaf peak	chr2R	-	18822096	18824319	FBtr0071994	CG3800-RA	CG3800-RA	3168.83	-0.205565	0.382554	-0.537349	0.591026	0.825875
beaf peak	chrX	-	18783043	18787660	FBtr0074652	CG7358-RA	CG7358-RA	285.653	0.16817	0.313075	0.537156	0.59116	0.825875
beaf peak	chr3L	-	14014321	14022087	FBtr0075784	CG32133-RA	ptip-RA	81.0217	0.231136	0.430521	0.536875	0.591354	0.825875
beaf peak	chrX	+	13053848	13055732	FBtr0073727	CG12096-RA	CG12096-RA	170.46	-0.201431	0.377747	-0.533244	0.593865	0.826168
beaf peak	chr3L	+	3178917	3184228	FBtr0073036	CG12734-RB	CG12734-RB	172.117	-0.183869	0.34546	-0.532244	0.594557	0.826168
beaf peak	chr3R	-	1405866	1414031	FBtr0078752	CG2926-RA	CG2926-RA	179.904	-0.182547	0.34191	-0.533904	0.593408	0.826168
beaf peak	chr2L	-	157836	158674	FBtr0091612	CG33635-RA	CG33635-RA	234.578	-0.171825	0.322538	-0.532727	0.594222	0.826168
beaf peak	chr3R	+	21299233	21301479	FBtr0084835	CG5127-RA	Vps33B-RA	629.694	-0.158704	0.296855	-0.534617	0.592915	0.826168
beaf peak	chr3R	-	2170722	2171626	FBtr0081737	CG1249-RA	snRNP2-RA	287.946	0.161903	0.304057	0.532476	0.594396	0.826168
beaf peak	chr3L	+	8528082	8530701	FBtr0301629	CG6822-RA	ergic53-RA	748.032	0.169616	0.31845	0.53263	0.59429	0.826168
beaf peak	chr2R	-	12660421	12661399	FBtr0087078	CG8905-RA	Sod2-RA	157.721	0.188532	0.353777	0.532913	0.594094	0.826168
beaf peak	chr3L	+	20349918	20351444	FBtr0078181	CG5649-RA	kin17-RA	134.156	0.211301	0.39627	0.533225	0.593878	0.826168
beaf peak	chr3L	+	4825856	4829039	FBtr0073348	CG7479-RA	Aats-leu-RA	83.6506	0.232764	0.435741	0.53418	0.593217	0.826168
beaf peak	chr3L	+	8991319	8995666	FBtr0076520	CG5087-RA	CG5087-RA	214.617	-0.188872	0.356352	-0.530015	0.596102	0.827051
beaf peak	chr3L	+	20764630	20766060	FBtr0078248	CG4268-RD	Pitslre-RD	431.795	-0.162531	0.307303	-0.528896	0.596878	0.827051
beaf peak	chr2R	-	3697580	3699532	FBtr0088899	CG1550-RA	CG1550-RA	541.405	-0.158513	0.299554	-0.529163	0.596692	0.827051
beaf peak	chr2R	+	6367731	6369391	FBtr0088274	CG17765-RA	CG17765-RA	331.356	0.165915	0.313665	0.528958	0.596835	0.827051
beaf peak	chr3L	+	3223379	3224704	FBtr0073044	CG17737-RA	CG17737-RA	165.461	0.185337	0.350077	0.529416	0.596517	0.827051
beaf peak	chr3R	+	19987493	19988939	FBtr0084551	CG6182-RA	CG6182-RA	105.889	-0.19459	0.368396	-0.528209	0.597354	0.827167
beaf peak	chrX	-	10678636	10680937	FBtr0073422	CG16944-RC	sesB-RC	6849.54	-0.143985	0.272856	-0.527696	0.597711	0.827167
beaf peak	chr2L	-	19488682	19490101	FBtr0081285	CG10194-RA	CG10194-RA	80.4002	0.209991	0.397731	0.527973	0.597518	0.827167
beaf peak	chr3R	+	16927943	16930835	FBtr0084008	CG5745-RA	CG5745-RA	361.782	0.158518	0.300792	0.527004	0.598191	0.827408
beaf peak	chr3R	-	5226033	5226940	FBtr0082050	CG9354-RA	RpL34b-RA	335.394	0.177979	0.338475	0.525825	0.59901	0.827668
beaf peak	chr3R	-	24934771	24938542	FBtr0085416	CG11874-RA	CG11874-RA	148.001	0.194622	0.37066	0.52507	0.599535	0.828134
beaf peak	chr2L	+	13771093	13774310	FBtr0080532	CG7364-RA	TM9SF4-RA	716.973	-0.177658	0.339447	-0.523376	0.600713	0.828984
beaf peak	chr2R	+	15340031	15343032	FBtr0086535	CG7744-RA	CG7744-RA	1109.46	-0.148699	0.284781	-0.522152	0.601564	0.829317
beaf peak	chr3L	-	12408126	12410673	FBtr0075981	CG4237-RA	Gap69C-RA	165.163	0.173738	0.332995	0.521744	0.601848	0.829317
beaf peak	chr3R	+	7042246	7043620	FBtr0082345	CG4820-RA	CG4820-RA	95.3737	-0.198843	0.382201	-0.520259	0.602883	0.830219
beaf peak	chr4	-	1034259	1047713	FBtr0100296	CG11081-RE	plexA-RE	799.032	-0.170679	0.32857	-0.519458	0.603441	0.830219
beaf peak	chr2L	-	6676729	6677622	FBtr0079319	CG11329-RA	CG11329-RA	558.147	0.169176	0.32572	0.519391	0.603488	0.830219
beaf peak	chrX	-	17545181	17546569	FBtr0074481	CG32555-RB	RhoGAPp190-RB	362.451	-0.177718	0.342751	-0.518505	0.604106	0.830345
beaf peak	chr3L	-	20443632	20445961	FBtr0078224	CG5199-RA	CG5199-RA	273.176	-0.163162	0.314874	-0.518182	0.604332	0.830345
beaf peak	chr2L	+	1982219	1984512	FBtr0077815	CG7289-RA	CG7289-RA	101.414	0.215352	0.418938	0.514043	0.607222	0.833279
beaf peak	chr2R	-	10744952	10746145	FBtr0091446	CG33506-RA	CG33506-RA	192.223	-0.170006	0.331852	-0.512294	0.608445	0.834232
beaf peak	chr3L	+	4254790	4256055	FBtr0073228	CG1265-RB	CG1265-RB	2535.55	-0.141104	0.275251	-0.512638	0.608205	0.834232
beaf peak	chr2L	-	7024825	7027281	FBtr0079430	CG31908-RB	CG31908-RB	92.3662	-0.203286	0.397546	-0.511352	0.609105	0.834702
beaf peak	chr2R	-	11450201	11453307	FBtr0087353	CG8195-RA	CG8195-RA	255.296	-0.157171	0.308984	-0.508671	0.610983	0.835437
beaf peak	chrX	-	15603227	15604571	FBtr0074056	CG9281-RB	CG9281-RB	2768.68	0.137181	0.270876	0.506434	0.612552	0.836435
beaf peak	chr2R	-	14682123	14684163	FBtr0086637	CG15094-RB	CG15094-RB	191.462	-0.166297	0.329825	-0.504198	0.614122	0.836832
beaf peak	chr2L	-	10403195	10405168	FBtr0091657	CG33677-RB	LSm-4-RB	198.123	0.163713	0.324824	0.504005	0.614258	0.836832
beaf peak	chr3R	+	10724438	10725339	FBtr0083003	CG3817-RA	CG3817-RA	187.725	0.175551	0.347763	0.504799	0.6137	0.836832
beaf peak	chr3R	+	5869015	5870337	FBtr0082172	CG3909-RA	CG3909-RA	91.6927	0.196633	0.390818	0.503131	0.614872	0.836832
beaf peak	chr2R	-	20675526	20680927	FBtr0072427	CG2928-RA	Reg-5-RA	7794.5	0.15955	0.318336	0.501201	0.61623	0.837382
beaf peak	chr2L	-	18834498	18839672	FBtr0081120	CG10600-RA	CG10600-RA	246.076	-0.160418	0.320309	-0.500821	0.616497	0.83742
beaf peak	chrX	-	9088775	9090421	FBtr0071340	CG12118-RB	CG12118-RB	206.616	0.168858	0.337449	0.500395	0.616797	0.837569
beaf peak	chr2L	-	7220272	7223081	FBtr0079413	CG4567-RA	CG4567-RA	327.443	-0.158116	0.316728	-0.499217	0.617627	0.837724
beaf peak	chr3R	+	22692657	22694630	FBtr0085062	CG5499-RA	His2Av-RA	3783.49	-0.149453	0.299143	-0.499603	0.617354	0.837724
beaf peak	chr2R	-	11801620	11809652	FBtr0087302	CG8355-RA	sli-RA	48527.2	0.152964	0.306446	0.499155	0.61767	0.837724
beaf peak	chr2R	-	19907421	19909686	FBtr0072195	CG3907-RB	CG3907-RB	152.547	0.168948	0.337963	0.499902	0.617144	0.837724
beaf peak	chr3R	+	15847452	15852207	FBtr0083829	CG4845-RA	psidin-RA	116.924	-0.178944	0.359586	-0.497639	0.618738	0.838401
beaf peak	chr2R	+	8214141	8221327	FBtr0087897	CG8487-RB	garz-RB	232.909	-0.168013	0.337468	-0.497864	0.61858	0.838401
beaf peak	chr2R	-	20855968	20857028	FBtr0072406	CG2746-RB	RpL19-RB	4429.95	-0.161292	0.324989	-0.4963	0.619683	0.839165
beaf peak	chr2R	+	11736097	11741092	FBtr0087287	CG8253-RA	tun-RA	27828.9	-0.146506	0.295534	-0.495731	0.620084	0.839324
beaf peak	chr3L	+	9420163	9421779	FBtr0076458	CG3715-RA	Shc-RA	905.05	-0.139661	0.281957	-0.495326	0.62037	0.839324
beaf peak	chr3R	-	20408787	20410871	FBtr0084671	CG13625-RA	CG13625-RA	111.813	0.181019	0.365274	0.49557	0.620198	0.839324
beaf peak	chr2L	+	8197197	8198813	FBtr0079586	CG8460-RA	CG8460-RA	131.433	-0.178708	0.36163	-0.494174	0.621184	0.839653
beaf peak	chr4	-	876026	887639	FBtr0300883	CG11148-RE	CG11148-RE	1707.13	-0.173376	0.35205	-0.492477	0.622383	0.839868
beaf peak	chr3R	+	13993481	13997046	FBtr0083552	CG7913-RD	PP2A-B'-RD	570.065	-0.160816	0.327244	-0.491425	0.623126	0.839868
beaf peak	chr2L	+	203815	204782	FBtr0078124	CG11488-RA	mRpL10-RA	188.377	-0.160402	0.326995	-0.490534	0.623756	0.839868
beaf peak	chr3R	+	15834671	15837436	FBtr0083825	CG12254-RA	MED25-RA	188.969	-0.159941	0.325726	-0.491029	0.623406	0.839868
beaf peak	chrX	+	16549416	16558338	FBtr0089734	CG18572-RA	r-RA	288.691	-0.153008	0.312045	-0.490341	0.623892	0.839868
beaf peak	chr2L	+	94735	102086	FBtr0078103	CG11376-RA	CG11376-RA	407.759	-0.146896	0.297807	-0.493258	0.62183	0.839868
beaf peak	chr2R	-	2595631	2603390	FBtr0086140	CG3409-RA	CG3409-RA	15702.8	-0.138938	0.281812	-0.493017	0.622001	0.839868
beaf peak	chr3L	-	6952647	6957852	FBtr0076938	CG10072-RA	sgl-RA	39233.1	0.133584	0.27212	0.490899	0.623498	0.839868
beaf peak	chr2L	+	10989426	10997700	FBtr0300403	CG16833-RG	CG16833-RG	721.452	0.15708	0.319357	0.491865	0.622815	0.839868
beaf peak	chr2L	-	10768234	10769928	FBtr0080191	CG6724-RA	CG6724-RA	163.457	0.167498	0.341693	0.490201	0.623991	0.839868
beaf peak	chr3R	-	20760591	20763954	FBtr0084801	CG6708-RA	Osbp-RA	159.107	0.170036	0.346774	0.490336	0.623896	0.839868
beaf peak	chr3L	-	20290229	20295186	FBtr0074846	CG32226-RA	CG32226-RA	227.83	0.172619	0.350326	0.492738	0.622198	0.839868
beaf peak	chr3R	-	7174313	7178874	FBtr0301426	CG6715-RB	KP78a-RB	18464.4	0.199205	0.40378	0.493351	0.621765	0.839868
beaf peak	chr3L	-	13476633	13479373	FBtr0075819	CG10083-RA	CG10083-RA	361.99	-0.20703	0.426896	-0.484965	0.627701	0.841915
beaf peak	chr3R	-	14050624	14051739	FBtr0083608	CG7168-RA	CG7168-RA	305.056	-0.15014	0.309215	-0.485554	0.627283	0.841915
beaf peak	chr2L	+	18320107	18359016	FBtr0081052	CG5803-RB	Fas3-RB	406.826	-0.147251	0.303806	-0.484687	0.627898	0.841915
beaf peak	chr2L	+	10339486	10340736	FBtr0079995	CG5029-RB	SamDC-RB	4895.27	-0.128701	0.265063	-0.485548	0.627287	0.841915
beaf peak	chr2R	-	12098048	12109277	FBtr0087193	CG8448-RD	mrj-RD	1237.93	0.14213	0.292354	0.486157	0.626856	0.841915
beaf peak	chr2R	+	14515463	14516784	FBtr0086710	CG5345-RA	Eip55E-RA	1699.44	0.154817	0.319694	0.484268	0.628195	0.841915
beaf peak	chr2R	-	19919062	19921423	FBtr0072192	CG3924-RB	Chi-RB	259.488	0.15751	0.324656	0.485159	0.627564	0.841915
beaf peak	chr3R	-	5525599	5531139	FBtr0082092	CG31352-RA	CG31352-RA	7854.85	-0.175643	0.367101	-0.478459	0.632323	0.845346
beaf peak	chr2R	+	9020691	9030325	FBtr0301325	CG34438-RG	Cap-G-RG	594.455	0.13703	0.28638	0.478492	0.6323	0.845346
beaf peak	chr3L	+	14993056	14994419	FBtr0075629	CG3329-RA	Prosbeta2-RA	142.619	0.172079	0.359816	0.478242	0.632478	0.845346
beaf peak	chrX	-	17601434	17603591	FBtr0074475	CG8173-RA	CG8173-RA	151.633	0.161823	0.339042	0.477295	0.633152	0.845991
beaf peak	chr3L	+	1618479	1620269	FBtr0072757	CG33230-RA	CG33230-RA	361.116	-0.141333	0.296691	-0.476363	0.633816	0.846621
beaf peak	chr3R	+	13217367	13218742	FBtr0083436	CG5851-RA	sds22-RA	275.22	-0.146982	0.309066	-0.47557	0.63438	0.846994
beaf peak	chrX	+	18542259	18543522	FBtr0074601	CG6540-RA	CG6540-RA	164.776	0.175945	0.370563	0.474803	0.634927	0.847081
beaf peak	chr2R	+	16214780	16218226	FBtr0086285	CG8929-RA	CG8929-RA	596.929	-0.195502	0.415727	-0.470265	0.638165	0.847391
beaf peak	chr2R	+	18262597	18265352	FBtr0071820	CG10955-RA	Rtf1-RA	153.728	-0.183661	0.387573	-0.473876	0.635589	0.847391
beaf peak	chr2L	-	8509251	8511864	FBtr0079698	CG13096-RA	CG13096-RA	378.188	-0.155255	0.330129	-0.470285	0.638151	0.847391
beaf peak	chr2L	-	4449289	4453019	FBtr0077455	CG15439-RA	CG15439-RA	323.033	-0.149117	0.315797	-0.472193	0.636789	0.847391
beaf peak	chr3L	-	18082209	18099246	FBtr0075137	CG13698-RB	CG13698-RB	539.472	-0.146394	0.310323	-0.471746	0.637108	0.847391
beaf peak	chr3R	+	27080868	27082388	FBtr0085760	CG12114-RA	spn-F-RA	352.472	-0.143158	0.303976	-0.470952	0.637675	0.847391
beaf peak	chr2R	+	5914359	5916003	FBtr0088393	CG12128-RA	CG12128-RA	395.255	-0.138566	0.294501	-0.470511	0.63799	0.847391
beaf peak	chr3R	-	16944973	16953197	FBtr0084032	CG3412-RA	slmb-RA	791.923	-0.136424	0.288526	-0.472829	0.636335	0.847391
beaf peak	chr4	-	565889	578477	FBtr0089106	CG1981-RA	Thd1-RA	9279.18	0.124937	0.265877	0.469907	0.638421	0.847391
beaf peak	chrX	-	17030018	17036964	FBtr0299824	CG33935-RB	mei-217-RB	212.467	0.15052	0.318238	0.472978	0.636229	0.847391
beaf peak	chr2L	-	8301345	8302953	FBtr0079614	CG7870-RA	wol-RA	137.208	0.163838	0.347793	0.471079	0.637584	0.847391
beaf peak	chr2L	-	11009821	11011038	FBtr0080162	CG16840-RA	Art8-RA	84.475	0.187597	0.395616	0.474191	0.635364	0.847391
beaf peak	chr3R	+	11791210	11793862	FBtr0083213	CG5083-RA	Rbf2-RA	82.7405	-0.192058	0.411624	-0.466586	0.640796	0.848351
beaf peak	chr3R	-	276706	279036	FBtr0078940	CG31522-RC	CG31522-RC	3965.6	-0.140667	0.301726	-0.466209	0.641066	0.848351
beaf peak	chr3R	-	16923892	16927433	FBtr0084035	CG7044-RA	CG7044-RA	643.368	-0.139703	0.298706	-0.467695	0.640003	0.848351
beaf peak	chrX	+	12553466	12554665	FBtr0100004	CR33963-RA	CR33963-RA	9442.95	0.129455	0.277662	0.466233	0.641049	0.848351
beaf peak	chr3R	+	14068403	14074388	FBtr0083568	CG31196-RD	14-3-3epsilon-RD	10107.3	0.145114	0.311796	0.465414	0.641635	0.848849
beaf peak	chr3R	-	1478555	1480510	FBtr0078732	CG2185-RA	elm-RA	3726.27	0.123314	0.265921	0.463724	0.642846	0.849942
beaf peak	chr3R	+	4810693	4816371	FBtr0081959	CG11970-RA	CG11970-RA	454.024	0.134892	0.291232	0.463178	0.643237	0.849951
beaf peak	chr3L	+	8884692	8887435	FBtr0076585	CG4978-RA	Mcm7-RA	106.601	0.173738	0.37499	0.463313	0.64314	0.849951
beaf peak	chr3R	-	8177865	8181983	FBtr0082612	CG10042-RA	MBD-R2-RA	270.91	0.155956	0.337154	0.462565	0.643677	0.850023
beaf peak	chr3L	-	11199522	11203636	FBtr0076186	CG6190-RA	As-RA	216.48	0.158796	0.3445	0.460946	0.644837	0.851046
beaf peak	chrX	-	21879579	21883861	FBtr0077365	CG12576-RA	CG12576-RA	1553.08	-0.153526	0.333565	-0.460258	0.645331	0.851443
beaf peak	chr2R	-	19874982	19875973	FBtr0072203	CG3832-RA	Phm-RA	575.347	-0.132673	0.289207	-0.458747	0.646416	0.85262
beaf peak	chrX	-	6373054	6418356	FBtr0299863	CG42340-RC	CG42340-RC	3195.99	-0.150602	0.329806	-0.456638	0.647931	0.853599
beaf peak	chr3R	+	5610387	5615059	FBtr0082139	CG8500-RA	CG8500-RA	454.315	-0.149675	0.327622	-0.456853	0.647777	0.853599
beaf peak	chr2L	-	10485535	10488603	FBtr0080038	CG7456-RA	CG7456-RA	133.203	-0.179289	0.394194	-0.454824	0.649236	0.854315
beaf peak	chr3L	+	2774342	2780688	FBtr0072970	CG1241-RA	Atg2-RA	873.137	0.191316	0.420654	0.454806	0.649249	0.854315
beaf peak	chr2L	+	564167	566479	FBtr0078067	CG2794-RA	CG2794-RA	431.964	-0.139267	0.306453	-0.454447	0.649507	0.854344
beaf peak	chrX	-	16850980	16862625	FBtr0074415	CG9086-RA	CG9086-RA	339.976	-0.137877	0.304628	-0.452607	0.650831	0.855124
beaf peak	chr2L	-	22165964	22169099	FBtr0100407	CG1832-RB	CG1832-RB	97.7458	-0.181292	0.401665	-0.451351	0.651736	0.855218
beaf peak	chr3R	-	7840665	7842636	FBtr0082555	CG3313-RA	CG3313-RA	94.6141	-0.173553	0.384768	-0.45106	0.651946	0.855218
beaf peak	chr2R	-	16938107	16944698	FBtr0071546	CG3722-RA	shg-RA	1548.74	0.133789	0.296448	0.451307	0.651768	0.855218
beaf peak	chr2R	+	17058531	17062009	FBtr0071576	CG9433-RA	Xpd-RA	632.788	-0.12948	0.287868	-0.449789	0.652863	0.855502
beaf peak	chrX	+	10742795	10746360	FBtr0073380	CG2202-RA	CG2202-RA	90.2354	-0.192311	0.430441	-0.446777	0.655036	0.857111
beaf peak	chr2L	-	9684656	9699293	FBtr0079851	CG4379-RB	Pka-C1-RB	7410.88	-0.138672	0.310299	-0.446899	0.654948	0.857111
beaf peak	chr3R	+	5403765	5406947	FBtr0082072	CG8273-RA	CG8273-RA	1666.55	0.121006	0.271007	0.446505	0.655232	0.857111
beaf peak	chr3R	-	11016272	11021828	FBtr0083029	CG6752-RA	CG6752-RA	351.042	0.144753	0.323948	0.44684	0.65499	0.857111
beaf peak	chrX	+	13191107	13193943	FBtr0073757	CG1622-RA	CG1622-RA	86.7342	0.201687	0.45144	0.446763	0.655046	0.857111
beaf peak	chrX	+	5203309	5204533	FBtr0070748	CG4528-RA	snf-RA	88.7925	-0.178584	0.400663	-0.445721	0.655799	0.857315
beaf peak	chr3L	+	7963714	7965549	FBtr0076752	CG8194-RA	RNaseX25-RA	127.453	0.172169	0.387144	0.444716	0.656525	0.857755
beaf peak	chrX	+	1988310	1995810	FBtr0070378	CG3954-RA	csw-RA	99.7797	-0.213375	0.483356	-0.441444	0.658891	0.858843
beaf peak	chr3R	-	12262602	12267381	FBtr0083315	CG12753-RA	CG12753-RA	275.626	-0.153997	0.350396	-0.439496	0.660302	0.858843
beaf peak	chr3R	+	14809750	14848160	FBtr0112924	CG31043-RD	gukh-RD	6683.9	-0.137856	0.313298	-0.440016	0.659925	0.858843
beaf peak	chrX	-	11500322	11505680	FBtr0073536	CG2247-RA	CG2247-RA	1803.58	-0.12105	0.273556	-0.442505	0.658124	0.858843
beaf peak	chr3R	-	9254589	9260693	FBtr0082793	CG9764-RA	yrt-RA	1124.53	0.124391	0.28288	0.43973	0.660132	0.858843
beaf peak	chrX	-	7620027	7622366	FBtr0071077	CG32721-RA	NELF-B-RA	237.896	0.149439	0.338764	0.44113	0.659119	0.858843
beaf peak	chr3L	+	184647	186317	FBtr0072479	CG6851-RC	Mtch-RC	114.663	0.167228	0.380105	0.439951	0.659973	0.858843
beaf peak	chr2R	+	19921816	19924231	FBtr0072166	CG3167-RA	MAN1-RA	234.747	-0.160363	0.367503	-0.436357	0.662577	0.86094
beaf peak	chr2L	+	8366050	8370085	FBtr0005088	CG17291-RA	Pp2A-29B-RA	1137.1	-0.1349	0.309608	-0.435713	0.663045	0.861019
beaf peak	chr2R	+	14016006	14017751	FBtr0086734	CG12767-RA	Dip3-RA	167.277	0.161286	0.370715	0.435066	0.663515	0.861019
beaf peak	chr3R	-	5068252	5071585	FBtr0301246	CG9746-RB	ird1-RB	103.474	-0.161012	0.372524	-0.43222	0.665582	0.86295
beaf peak	chrX	-	13229806	13231665	FBtr0300828	CG2033-RF	RpS15Aa-RF	1088.83	-0.153144	0.355244	-0.431095	0.666399	0.863094
beaf peak	chr2L	+	21237252	21259675	FBtr0081481	CG8676-RD	Hr39-RD	5398.39	0.113043	0.261817	0.431764	0.665913	0.863094
beaf peak	chrX	+	9036527	9041763	FBtr0071299	CG7065-RA	CG7065-RA	256.101	0.141412	0.328061	0.431053	0.66643	0.863094
beaf peak	chr3R	+	20643213	20644232	FBtr0084699	CG6995-RA	CG6995-RA	1323.81	-0.117149	0.272105	-0.430528	0.666812	0.863111
beaf peak	chr2R	+	19947944	19948938	FBtr0072175	CG3195-RA	RpL12-RA	734.285	-0.138218	0.321338	-0.430132	0.6671	0.863127
beaf peak	chr3L	-	10686277	10687173	FBtr0076276	CG6463-RA	CG6463-RA	76.6954	0.175492	0.408232	0.429882	0.667281	0.863127
beaf peak	chr3R	-	5415190	5416706	FBtr0082105	CG9424-RA	bocksbeutel-RA	1537.53	0.11877	0.276733	0.429188	0.667786	0.863527
beaf peak	chr3R	+	2206195	2208326	FBtr0081719	CG10281-RA	TfIIFalpha-RA	253.157	-0.132336	0.309522	-0.42755	0.668978	0.863804
beaf peak	chr3L	+	13987363	13989678	FBtr0075766	CG8947-RA	26-29-p-RA	1773.32	-0.12648	0.295382	-0.428191	0.668512	0.863804
beaf peak	chr3L	+	15088248	15090790	FBtr0075633	CG6778-RB	Aats-gly-RB	577.156	-0.125273	0.292874	-0.427735	0.668844	0.863804
beaf peak	chr2R	-	14163112	14164665	FBtr0086768	CG5581-RA	Ote-RA	211.909	0.14576	0.341623	0.426668	0.669621	0.864129
beaf peak	chr2R	+	19857856	19859756	FBtr0072155	CG3065-RA	CG3065-RA	110.469	-0.178064	0.417946	-0.426045	0.670075	0.864461
beaf peak	chr2R	+	20825903	20827206	FBtr0072392	CG3760-RA	CG3760-RA	1117.38	-0.168761	0.396384	-0.425753	0.670288	0.864484
beaf peak	chr2R	+	2549782	2555592	FBtr0086112	CG15845-RB	Adf1-RB	1721.08	-0.127152	0.300606	-0.422987	0.672305	0.86582
beaf peak	chrX	+	18724671	18726156	FBtr0074639	CG7101-RA	CG7101-RA	211.873	-0.148439	0.352795	-0.42075	0.673937	0.866462
beaf peak	chr3R	+	8878008	8882454	FBtr0082709	CG7769-RA	pic-RA	1229.18	-0.114232	0.27072	-0.421956	0.673057	0.866462
beaf peak	chr2L	-	12036003	12038424	FBtr0080311	CG6756-RC	Tom70-RC	592.996	0.133812	0.318074	0.420693	0.673979	0.866462
beaf peak	chrX	-	11600590	11603958	FBtr0073620	CG2448-RA	FucT6-RA	308.431	0.12686	0.301888	0.420221	0.674324	0.8666
beaf peak	chr2R	-	10841170	10850451	FBtr0087426	CG10261-RA	aPKC-RA	649.731	-0.117504	0.280628	-0.418717	0.675423	0.866694
beaf peak	chr3R	+	18201668	18205681	FBtr0084216	CG18596-RA	CG18596-RA	792.214	0.115927	0.276964	0.418564	0.675535	0.866694
beaf peak	chr3R	-	20076182	20078388	FBtr0084637	CG5706-RA	CG5706-RA	137.253	0.155744	0.371558	0.419165	0.675096	0.866694
beaf peak	chr2R	+	17016107	17017245	FBtr0071569	CG9401-RA	mago-RA	636.802	-0.132448	0.316675	-0.418246	0.675768	0.866741
beaf peak	chr2L	-	4382920	4386051	FBtr0077462	CG3338-RA	CG3338-RA	105.743	0.168805	0.403961	0.417874	0.676039	0.866838
beaf peak	chr2L	-	15036293	15038851	FBtr0080725	CG4180-RA	l(2)35Bg-RA	777.269	0.116248	0.278723	0.417074	0.676624	0.867336
beaf peak	chr2L	-	204735	207286	FBtr0078146	CG11617-RA	CG11617-RA	118.909	0.152747	0.367292	0.415875	0.677502	0.868209
beaf peak	chr3R	-	6228683	6233016	FBtr0082260	CG6325-RA	CG6325-RA	547.483	-0.142575	0.345744	-0.412371	0.680068	0.869529
beaf peak	chr2R	-	11405212	11419729	FBtr0087357	CG8183-RA	Khc-73-RA	2189.61	0.109882	0.267099	0.411391	0.680786	0.869529
beaf peak	chr3L	+	1569187	1571674	FBtr0072745	CG12004-RA	CG12004-RA	941.583	0.113212	0.274914	0.411808	0.68048	0.869529
beaf peak	chr2R	-	19776465	19777773	FBtr0072223	CG11183-RA	Dcp1-RA	201.75	0.136298	0.331429	0.411243	0.680894	0.869529
beaf peak	chr4	-	331558	334533	FBtr0089132	CG2177-RA	CG2177-RA	1040.74	0.179316	0.436389	0.41091	0.681139	0.869589
beaf peak	chr3R	-	24977793	24979008	FBtr0085409	CG11886-RA	Slbp-RA	1954.06	0.10916	0.266422	0.409724	0.682009	0.869945
beaf peak	chr2L	-	9787279	9790683	FBtr0079919	CG18854-RC	CG18854-RC	1101.75	0.112243	0.2744	0.40905	0.682503	0.870149
beaf peak	chr2R	+	19916875	19918078	FBtr0072165	CG3163-RA	CG3163-RA	336.774	-0.125708	0.307833	-0.408365	0.683006	0.870301
beaf peak	chr3L	+	19800357	19803498	FBtr0074881	CG8548-RA	Kap-alpha1-RA	388.117	0.122118	0.300249	0.406721	0.684213	0.870494
beaf peak	chr3L	+	18741791	18743583	FBtr0075055	CG6877-RA	Aut1-RA	361.978	-0.120005	0.296031	-0.40538	0.685198	0.87075
beaf peak	chr3R	+	1459379	1460362	FBtr0078708	CG12171-RA	CG12171-RA	751.166	-0.112496	0.277992	-0.404674	0.685717	0.87075
beaf peak	chr3R	-	16644849	16647530	FBtr0110823	CG17271-RB	CG17271-RB	1392.71	-0.111863	0.2765	-0.404568	0.685795	0.87075
beaf peak	chr2L	-	18977748	18987276	FBtr0081185	CG10641-RA	CG10641-RA	8658.57	0.130203	0.322794	0.403362	0.686682	0.871125
beaf peak	chr2L	+	19758880	19760986	FBtr0081290	CG10463-RA	CG10463-RA	485.02	-0.115853	0.287897	-0.402412	0.687381	0.871262
beaf peak	chr2R	-	13675912	13676871	FBtr0089553	CG5788-RA	UbcD10-RA	1762.13	-0.10795	0.268239	-0.402439	0.687361	0.871262
beaf peak	chr3R	+	12451015	12465493	FBtr0300037	CG6588-RF	Fas1-RF	3488.65	-0.125077	0.31121	-0.401906	0.687753	0.871483
beaf peak	chr3L	-	3428654	3460569	FBtr0073144	CG10840-RB	eIF5B-RB	1463.26	0.139882	0.350922	0.398612	0.690179	0.873054
beaf peak	chr2L	+	9782392	9788499	FBtr0079869	CG4026-RA	IP3K1-RA	44823.1	-0.108921	0.273828	-0.397773	0.690797	0.873586
beaf peak	chr3L	+	1639749	1640952	FBtr0072758	CG7959-RA	Bgb-RA	604.074	0.119833	0.302788	0.395764	0.692279	0.875209
beaf peak	chr4	+	1052504	1055175	FBtr0089186	CG11154-RA	ATPsyn-beta-RA	14428.9	-0.113452	0.286907	-0.395429	0.692526	0.87527
beaf peak	chr2R	-	9846033	9847816	FBtr0087611	CG13349-RB	CG13349-RB	213.656	-0.151549	0.384962	-0.393672	0.693823	0.87641
beaf peak	chr2L	-	5058396	5059771	FBtr0079027	CG18174-RA	Rpn11-RA	308.54	-0.118509	0.301037	-0.39367	0.693825	0.87641
beaf peak	chr3L	-	710819	711782	FBtr0290220	CG13896-RB	CG13896-RB	84.1347	0.154531	0.393171	0.393038	0.694291	0.876749
beaf peak	chr3L	-	4114289	4122384	FBtr0073270	CG14996-RB	Chd64-RB	5919.86	0.126524	0.322526	0.392291	0.694844	0.876945
beaf peak	chr3L	+	12734917	12738254	FBtr0075915	CG32112-RB	CG32112-RB	148.994	-0.167185	0.427912	-0.390699	0.69602	0.877088
beaf peak	chr2L	-	20664709	20675962	FBtr0290059	CG31678-RB	CG31678-RB	96.0478	-0.151421	0.387335	-0.39093	0.695849	0.877088
beaf peak	chrX	-	5579470	5583495	FBtr0070847	CG3160-RA	CG3160-RA	124.938	-0.140934	0.361128	-0.390259	0.696345	0.877088
beaf peak	chr3L	-	16769628	16772810	FBtr0075346	CG13025-RA	CG13025-RA	160.163	-0.137157	0.350364	-0.391471	0.695449	0.877088
beaf peak	chr2R	-	10102740	10104077	FBtr0087575	CG8415-RA	RpS23-RA	1726.23	-0.438276	1.13719	-0.385401	0.69994	0.878514
beaf peak	chr2R	-	19432342	19435500	FBtr0113112	CG3957-RB	wmd-RB	275.338	-0.120981	0.314086	-0.385185	0.7001	0.878514
beaf peak	chr2R	+	15312624	15316555	FBtr0086530	CG7563-RA	CalpA-RA	2814.34	0.103873	0.269826	0.384963	0.700265	0.878514
beaf peak	chr3R	-	14237242	14238592	FBtr0301432	CG31122-RB	CG31122-RB	1665.81	0.112107	0.289665	0.387022	0.69874	0.878514
beaf peak	chrX	-	511762	514231	FBtr0070161	CG13366-RA	CG13366-RA	566.85	0.120761	0.31188	0.387204	0.698605	0.878514
beaf peak	chr2L	+	6852348	6853876	FBtr0079342	CG10800-RA	Rca1-RA	303.535	0.12414	0.322077	0.385437	0.699914	0.878514
beaf peak	chr2R	+	10127437	10131167	FBtr0087535	CG8494-RA	CG8494-RA	94.4381	0.145656	0.377632	0.385709	0.699712	0.878514
beaf peak	chr3L	+	17009658	17013370	FBtr0075274	CG7728-RA	CG7728-RA	157.146	0.139034	0.364163	0.38179	0.702617	0.880714
beaf peak	chr2L	+	8377051	8378208	FBtr0079651	CG17294-RA	CG17294-RA	820.52	-0.115978	0.305349	-0.379823	0.704077	0.881204
beaf peak	chrX	+	687186	690404	FBtr0070140	CG16989-RA	CG16989-RA	1115.02	0.103201	0.27176	0.379752	0.70413	0.881204
beaf peak	chr2R	-	9374172	9382360	FBtr0087699	CG6016-RB	bbc-RB	307.077	0.116908	0.307755	0.379873	0.70404	0.881204
beaf peak	chr2R	-	19824909	19827254	FBtr0072210	CG3735-RA	CG3735-RA	1087.12	-0.115487	0.306044	-0.377354	0.70591	0.882838
beaf peak	chr2R	+	10239792	10243180	FBtr0087546	CG8613-RA	CG8613-RA	298.118	-0.128276	0.342791	-0.374211	0.708247	0.884009
beaf peak	chr3R	-	6612203	6613944	FBtr0082304	CG6554-RA	Art1-RA	2457.93	-0.103174	0.275449	-0.374568	0.707981	0.884009
beaf peak	chr2L	+	19054097	19058823	FBtr0081148	CG10492-RA	CG10492-RA	126.535	0.135864	0.363592	0.373672	0.708649	0.884009
beaf peak	chr2L	+	20075777	20084914	FBtr0081332	CG10718-RA	neb-RA	80.8652	0.156324	0.418085	0.373905	0.708475	0.884009
beaf peak	chr2R	-	2548155	2549487	FBtr0086146	CG3189-RA	Dpit47-RA	2251.9	0.0988903	0.265389	0.372623	0.709429	0.884034
beaf peak	chr3R	+	7842894	7844272	FBtr0082537	CG3169-RA	Spt3-RA	189.552	0.121996	0.327445	0.372569	0.709469	0.884034
beaf peak	chr3R	+	13366204	13370873	FBtr0083456	CG5836-RA	SF1-RA	345.277	-0.135543	0.365144	-0.371204	0.710486	0.884551
beaf peak	chrX	-	22413976	22415085	FBtr0111134	CG17515-RA	Rab21-RA	127.776	0.132332	0.35642	0.371281	0.710428	0.884551
beaf peak	chr2R	-	2097282	2101623	FBtr0086000	CG8325-RA	l(2)k14710-RA	272.083	0.116101	0.313315	0.370556	0.710968	0.884653
beaf peak	chrX	-	15800855	15803691	FBtr0300392	CG9096-RE	CycD-RE	543.615	-0.121008	0.327182	-0.369849	0.711495	0.88506
beaf peak	chr3L	-	4623538	4626128	FBtr0100504	CG7524-RC	Src64B-RC	2858.88	-0.0994688	0.269986	-0.368421	0.712559	0.885372
beaf peak	chr2R	-	19784419	19785765	FBtr0072220	CG5339-RA	CG5339-RA	115.526	0.141625	0.385746	0.367146	0.71351	0.885819
beaf peak	chr3L	-	7927402	7929197	FBtr0076768	CG8110-RA	syd-RA	129.69	0.147234	0.400865	0.36729	0.713402	0.885819
beaf peak	chr3R	-	15619795	15662576	FBtr0083795	CG4608-RA	bnl-RA	19875.8	-0.105383	0.288267	-0.365575	0.714683	0.886528
beaf peak	chrX	-	11745364	11746470	FBtr0073604	CG1967-RA	p24-1-RA	651.363	-0.103978	0.284251	-0.365796	0.714517	0.886528
beaf peak	chr3R	+	24852993	24856660	FBtr0085342	CG1951-RA	CG1951-RA	439.153	-0.106264	0.290927	-0.365261	0.714916	0.886568
beaf peak	chr2L	+	8464511	8466529	FBtr0079674	CG9233-RA	fu2-RA	501.214	-0.104767	0.287309	-0.364649	0.715373	0.886637
beaf peak	chr2L	-	16301656	16302939	FBtr0080851	CG5869-RA	CG5869-RA	553.559	0.107062	0.293408	0.364891	0.715193	0.886637
beaf peak	chr3R	+	12866449	12867688	FBtr0083391	CG5220-RA	CG5220-RA	112.607	-0.133171	0.366546	-0.363313	0.716371	0.886677
beaf peak	chrX	+	8134703	8135519	FBtr0071166	CG2147-RA	CG2147-RA	249.691	0.113103	0.311204	0.363436	0.716279	0.886677
beaf peak	chr3R	-	2897343	2900055	FBtr0081644	CG1104-RB	CG1104-RB	219.821	0.121083	0.333803	0.362736	0.716802	0.886677
beaf peak	chr3R	+	3012785	3024538	FBtr0302184	CG2520-RD	lap-RD	751.886	0.0997973	0.27724	0.359967	0.718872	0.887217
beaf peak	chr3R	+	26591654	26608830	FBtr0085701	CG1322-RB	zfh1-RB	26554.1	0.107232	0.297889	0.359972	0.718868	0.887217
beaf peak	chr3R	-	12029912	12030965	FBtr0083277	CG4337-RA	mtSSB-RA	173.591	-0.127031	0.355135	-0.357697	0.72057	0.888837
beaf peak	chr3R	-	1378545	1380033	FBtr0078758	CG2152-RA	Pcmt-RA	176.776	-0.400358	1.12742	-0.35511	0.722507	0.890141
beaf peak	chr3R	+	11619501	11627647	FBtr0301729	CG4699-RG	CG4699-RG	834.521	-0.1277	0.358979	-0.355732	0.722041	0.890141
beaf peak	chr2R	-	4037056	4044106	FBtr0088812	CG11546-RB	kermit-RB	6701.05	0.0937595	0.264098	0.355017	0.722577	0.890141
beaf peak	chr3R	-	3693387	3712454	FBtr0300826	CG17816-RF	CG17816-RF	8073.54	0.0981401	0.277713	0.353386	0.723799	0.891106
beaf peak	chr3R	-	5576838	5580330	FBtr0082166	CG16908-RA	CG16908-RA	145.989	-0.121629	0.346837	-0.350679	0.725829	0.892896
beaf peak	chr3R	-	19719889	19748752	FBtr0112888	CG13598-RC	sba-RC	12641.5	-0.0919109	0.262147	-0.350608	0.725883	0.892896
beaf peak	chr2L	+	10232512	10234450	FBtr0079951	CG4912-RA	eEF1delta-RA	3481.16	0.0973991	0.278864	0.349272	0.726885	0.893511
beaf peak	chr2L	+	13177182	13178978	FBtr0080435	CG5439-RA	CG5439-RA	409.454	0.102939	0.294514	0.349521	0.726698	0.893511
beaf peak	chr3L	+	20802771	20805978	FBtr0078256	CG3680-RA	CG3680-RA	174.971	0.115604	0.331374	0.348863	0.727192	0.893511
beaf peak	chr2L	-	3467416	3469996	FBtr0077569	CG3238-RA	CG3238-RA	135.24	-0.123704	0.355442	-0.348028	0.727819	0.893726
beaf peak	chr2L	-	13385847	13387300	FBtr0080525	CG9293-RA	CG9293-RA	277.81	-0.107612	0.308982	-0.34828	0.72763	0.893726
beaf peak	chr2R	+	16882414	16883623	FBtr0071522	CG9327-RA	Pros29-RA	284.03	0.112508	0.323464	0.347823	0.727973	0.893726
beaf peak	chr2R	-	19728984	19730795	FBtr0072237	CG4735-RA	shu-RA	87.7576	-0.133851	0.395955	-0.338047	0.735328	0.894651
beaf peak	chr3L	+	12113179	12114288	FBtr0075993	CG11560-RA	CG11560-RA	132.342	-0.120568	0.352046	-0.342477	0.731992	0.894651
beaf peak	chr2R	-	17197873	17199855	FBtr0071615	CG9754-RA	CG9754-RA	149.657	-0.119022	0.344858	-0.345133	0.729995	0.894651
beaf peak	chrX	-	17716230	17721524	FBtr0074473	CG8146-RA	Socs16D-RA	244.555	-0.108596	0.321437	-0.337845	0.73548	0.894651
beaf peak	chr3R	-	22934196	22937986	FBtr0085132	CG6070-RA	gb-RA	781.518	-0.102062	0.300549	-0.339586	0.734168	0.894651
beaf peak	chr2R	+	13300274	13301274	FBtr0086911	CG10938-RB	Prosalpha5-RB	809.275	-0.0988143	0.290992	-0.339577	0.734175	0.894651
beaf peak	chr3R	-	17842264	17844983	FBtr0084190	CG6439-RA	CG6439-RA	1804.58	-0.0942988	0.274911	-0.343016	0.731587	0.894651
beaf peak	chr3R	+	12828603	12832930	FBtr0083371	CG8913-RA	Irc-RA	12302.3	-0.0910208	0.263498	-0.345433	0.729769	0.894651
beaf peak	chr3L	-	16699684	16704773	FBtr0100145	CG3849-RB	Lasp-RB	3315.41	0.0893624	0.26507	0.337128	0.73602	0.894651
beaf peak	chr3L	+	18619061	18660277	FBtr0075049	CG6896-RA	MYPT-75D-RA	3677.37	0.090749	0.268213	0.338347	0.735102	0.894651
beaf peak	chr2R	-	8041763	8050517	FBtr0088016	CG8877-RA	Prp8-RA	1142.19	0.0945659	0.274627	0.344343	0.730588	0.894651
beaf peak	chr3L	-	21299236	21311107	FBtr0078405	CG32443-RA	Pc-RA	737.725	0.0969071	0.286177	0.338627	0.734891	0.894651
beaf peak	chr3L	+	3035198	3036270	FBtr0072981	CG2162-RA	CG2162-RA	961.727	0.107161	0.317319	0.337708	0.735583	0.894651
beaf peak	chr3R	+	20743849	20745574	FBtr0302167	CG11168-RB	CG11168-RB	211.647	0.111287	0.326877	0.340455	0.733514	0.894651
beaf peak	chr2L	+	568347	572650	FBtr0078068	CG2807-RA	CG2807-RA	491.687	0.113579	0.329792	0.344397	0.730548	0.894651
beaf peak	chr2R	-	20673035	20674932	FBtr0072428	CG16910-RA	key-RA	154.865	0.116213	0.338616	0.343202	0.731447	0.894651
beaf peak	chr3R	-	6533120	6534028	FBtr0082319	CG31278-RA	CG31278-RA	127.433	0.123267	0.365529	0.33723	0.735944	0.894651
beaf peak	chr2L	-	13376449	13378494	FBtr0080470	CG9302-RA	CG9302-RA	158.35	0.125295	0.365057	0.343221	0.731432	0.894651
beaf peak	chrX	-	13274722	13278907	FBtr0073790	CG1987-RA	Rbp1-like-RA	233.633	0.131614	0.381583	0.344916	0.730157	0.894651
beaf peak	chr3R	+	21047334	21049840	FBtr0084808	CG11851-RA	CG11851-RA	91.6535	0.132469	0.389525	0.340077	0.733798	0.894651
beaf peak	chr2L	+	5943658	5947625	FBtr0079148	CG9042-RA	Gpdh-RA	121.665	0.13597	0.39914	0.340658	0.733361	0.894651
beaf peak	chr3L	-	19797023	19798165	FBtr0074927	CG14103-RA	CG14103-RA	82.7686	0.140524	0.409407	0.343239	0.731419	0.894651
beaf peak	chr3L	-	651538	652849	FBtr0072559	CG3402-RA	CG3402-RA	1419.1	0.100403	0.298574	0.336274	0.736664	0.894694
beaf peak	chr3L	+	690537	691953	FBtr0072577	CG12015-RA	RabX6-RA	168.507	0.111545	0.332584	0.335388	0.737332	0.894959
beaf peak	chr3L	-	4323530	4364089	FBtr0073339	CG15015-RA	Cip4-RA	6564.04	0.120544	0.360608	0.334279	0.738169	0.895082
beaf peak	chr2R	+	16506135	16508586	FBtr0086225	CG9945-RB	CG9945-RB	1113.18	0.104908	0.315224	0.332804	0.739282	0.895837
beaf peak	chrX	+	19644850	19653323	FBtr0074795	CG12703-RA	CG12703-RA	2657.77	0.0949511	0.286597	0.331306	0.740414	0.896045
beaf peak	chr3L	-	15803213	15809502	FBtr0075542	CG6151-RA	CG6151-RA	1665	0.0919945	0.278518	0.3303	0.741174	0.896144
beaf peak	chr4	-	218504	226564	FBtr0089145	CG31998-RA	CG31998-RA	713.335	-0.0915726	0.278019	-0.329375	0.741872	0.896581
beaf peak	chr3L	+	11808577	11809810	FBtr0076031	CG14130-RA	CG14130-RA	96.1083	0.125544	0.382541	0.328186	0.742771	0.897177
beaf peak	chr3L	+	7341447	7346722	FBtr0076846	CG8593-RA	qm-RA	5266.09	-0.098056	0.299811	-0.327059	0.743623	0.897715
beaf peak	chr2R	+	13571084	13572073	FBtr0086839	CG4966-RB	CG4966-RB	285.114	-0.0994173	0.306287	-0.324589	0.745492	0.898523
beaf peak	chr3L	-	18739704	18741440	FBtr0075088	CG4076-RA	Nufip-RA	1474	-0.0930076	0.286269	-0.324896	0.74526	0.898523
beaf peak	chr3R	-	17676627	17681984	FBtr0084157	CG6575-RA	glec-RA	4158.32	0.094994	0.292559	0.3247	0.745408	0.898523
beaf peak	chr2R	+	8645143	8647226	FBtr0087853	CG8657-RA	Dgkepsilon-RA	181.805	0.106214	0.327254	0.324561	0.745514	0.898523
beaf peak	chr3R	+	5389744	5391814	FBtr0082070	CG8228-RA	Vps45-RA	125.66	0.122219	0.375619	0.325379	0.744894	0.898523
beaf peak	chr2L	-	21626857	21629928	FBtr0085920	CG2207-RB	Df31-RB	19419.9	-0.106364	0.330537	-0.32179	0.747612	0.899579
beaf peak	chr2L	+	20758153	20767523	FBtr0081410	CG1768-RA	dia-RA	320.765	0.105363	0.327352	0.321865	0.747555	0.899579
beaf peak	chr3L	-	15817713	15819515	FBtr0075539	CG6169-RB	Dcp2-RB	2901.58	0.0929738	0.290262	0.32031	0.748733	0.900438
beaf peak	chr3L	+	4170376	4173789	FBtr0073217	CG1333-RB	Ero1L-RB	656.726	-0.0915305	0.287391	-0.318488	0.750115	0.900901
beaf peak	chr3R	-	13513540	13544067	FBtr0301487	CG7467-RD	osa-RD	1182.59	0.0869503	0.273026	0.318469	0.750129	0.900901
beaf peak	chr3R	+	639094	641751	FBtr0078871	CG1129-RA	CG1129-RA	388.874	0.10441	0.327295	0.319009	0.749719	0.900901
beaf peak	chr3L	+	12843293	12846270	FBtr0075934	CG11009-RA	CG11009-RA	79.8975	-0.130781	0.416484	-0.314013	0.753511	0.901613
beaf peak	chr3R	+	7788869	7790550	FBtr0082483	CG3068-RA	aur-RA	376.464	-0.106203	0.33818	-0.314043	0.753489	0.901613
beaf peak	chr3R	-	6138366	6157072	FBtr0082239	CG6303-RA	Bruce-RA	950.072	-0.0998259	0.316348	-0.315557	0.752339	0.901613
beaf peak	chr2L	-	17460834	17473198	FBtr0081002	CG6605-RA	BicD-RA	2756.03	-0.0950442	0.300327	-0.31647	0.751646	0.901613
beaf peak	chr2R	-	4609279	4611265	FBtr0088720	CG14767-RB	CG14767-RB	970.637	-0.0886769	0.282021	-0.314434	0.753191	0.901613
beaf peak	chr3L	-	13404629	13405578	FBtr0075861	CG10222-RA	CG10222-RA	329.388	0.0948888	0.301993	0.314208	0.753363	0.901613
beaf peak	chr3L	-	19583873	19591892	FBtr0074970	CG8887-RA	ash1-RA	351.864	0.0993144	0.31567	0.314614	0.753055	0.901613
beaf peak	chr2R	-	19931971	19934307	FBtr0072188	CG4254-RA	tsr-RA	5203.31	-0.0872382	0.279172	-0.312489	0.754669	0.90217
beaf peak	chr3R	+	137278	140094	FBtr0273009	CG9791-RC	CG9791-RC	257.12	0.100126	0.320396	0.312507	0.754655	0.90217
beaf peak	chr3L	-	16602497	16603516	FBtr0075360	CG4097-RA	Pros26-RA	500.02	-0.0942256	0.302012	-0.311993	0.755046	0.902377
beaf peak	chr3R	+	11101250	11102196	FBtr0083066	CG4338-RA	CG4338-RA	90.1169	-0.123321	0.400893	-0.307615	0.758376	0.902527
beaf peak	chrX	-	1901937	1903407	FBtr0070347	CG4406-RA	CG4406-RA	189.351	-0.10342	0.335802	-0.30798	0.758098	0.902527
beaf peak	chr2L	+	8384479	8385991	FBtr0079656	CG13384-RE	CG13384-RE	10876.3	-0.101883	0.331295	-0.307528	0.758441	0.902527
beaf peak	chr3L	-	9853317	9857413	FBtr0076364	CG6718-RC	iPLA2-VIA-RC	282.461	-0.0941522	0.305354	-0.308337	0.757826	0.902527
beaf peak	chr3R	+	2912323	2914582	FBtr0081639	CG1913-RA	alphaTub84B-RA	27123.1	0.0822865	0.266638	0.308607	0.75762	0.902527
beaf peak	chr3R	+	18406500	18407760	FBtr0084265	CG6932-RA	CSN6-RA	616.058	0.0868515	0.281651	0.308366	0.757804	0.902527
beaf peak	chr2L	-	19525474	19526362	FBtr0081279	CG10166-RA	CG10166-RA	202.213	0.0995943	0.322103	0.3092	0.757169	0.902527
beaf peak	chr2L	-	21753871	21757421	FBtr0085910	CG11628-RA	step-RA	187.448	0.10205	0.330587	0.308693	0.757555	0.902527
beaf peak	chr3L	-	6479697	6481547	FBtr0076987	CG10147-RA	CG10147-RA	134.832	0.106804	0.347265	0.307558	0.758419	0.902527
beaf peak	chr2R	+	15051653	15057578	FBtr0100282	CG10737-RE	CG10737-RE	6392.5	0.0878743	0.289758	0.303268	0.761686	0.905656
beaf peak	chr3L	-	6942591	6948986	FBtr0076940	CG10077-RA	CG10077-RA	193.652	-0.0975968	0.323333	-0.301846	0.762769	0.906611
beaf peak	chrX	+	5860314	5880729	FBtr0070865	CG14447-RA	Grip-RA	6756.91	-0.07973	0.265271	-0.30056	0.76375	0.907228
beaf peak	chr3R	+	24431802	24434096	FBtr0085304	CG9986-RA	CG9986-RA	132.399	-0.104489	0.348613	-0.299728	0.764385	0.907643
beaf peak	chrX	-	8798761	8800253	FBtr0071267	CG1871-RB	e(r)-RB	76.0708	-0.133078	0.449835	-0.295839	0.767353	0.908493
beaf peak	chr2R	+	5472156	5473623	FBtr0088524	CG1818-RA	Updo-RA	313.637	-0.0960533	0.324215	-0.296264	0.767028	0.908493
beaf peak	chr2R	+	19739081	19740772	FBtr0072127	CG5562-RA	gbb-RA	316.245	-0.0939134	0.318332	-0.295017	0.767981	0.908493
beaf peak	chr2R	-	8521668	8523583	FBtr0091651	CG33672-RA	CG33672-RA	1003.19	-0.0830232	0.278998	-0.297576	0.766027	0.908493
beaf peak	chr2R	-	20850951	20852596	FBtr0072408	CG2765-RA	CG2765-RA	5803.45	-0.0776136	0.262933	-0.295184	0.767854	0.908493
beaf peak	chr2R	+	19254408	19258984	FBtr0072010	CG13550-RA	CG13550-RA	482.873	0.0869972	0.294229	0.295679	0.767475	0.908493
beaf peak	chr3L	-	1534929	1536831	FBtr0072831	CG12091-RA	CG12091-RA	522.732	0.113523	0.383393	0.2961	0.767154	0.908493
beaf peak	chrX	-	16333180	16335313	FBtr0074301	CG9947-RA	CG9947-RA	4501.51	-0.120995	0.413901	-0.292329	0.770035	0.908563
beaf peak	chr3L	-	9890016	9891672	FBtr0076356	CG6707-RA	CG6707-RA	115.751	-0.107264	0.365811	-0.293223	0.769352	0.908563
beaf peak	chr2R	-	19856584	19857557	FBtr0072205	CG10904-RA	CG10904-RA	1989.93	-0.0823886	0.281059	-0.293137	0.769418	0.908563
beaf peak	chr3R	+	25702784	25720555	FBtr0085499	CG31038-RF	CG31038-RF	2101.02	-0.0796135	0.272216	-0.292464	0.769932	0.908563
beaf peak	chr2R	+	12074091	12081754	FBtr0087242	CG8443-RA	CG8443-RA	899.657	0.0817198	0.279109	0.292788	0.769684	0.908563
beaf peak	chr2R	-	5931145	5936121	FBtr0088434	CG18445-RA	CG18445-RA	2275.38	0.0846133	0.289526	0.292247	0.770098	0.908563
beaf peak	chr2L	-	1380086	1420449	FBtr0077941	CG5481-RA	lea-RA	29033.7	0.0866958	0.295827	0.293063	0.769474	0.908563
beaf peak	chrX	-	10658911	10662253	FBtr0071498	CG32672-RA	Atg8a-RA	1449.57	0.0832561	0.285628	0.291485	0.770681	0.908575
beaf peak	chr2L	+	8515119	8516756	FBtr0079682	CG13089-RA	CG13089-RA	498.248	0.092889	0.318536	0.291612	0.770583	0.908575
beaf peak	chr3R	-	5966401	5969873	FBtr0082185	CG6241-RA	CG6241-RA	333.177	0.0898844	0.310985	0.289031	0.772557	0.909763
beaf peak	chrX	+	18752240	18754111	FBtr0074643	CG7288-RA	CG7288-RA	89.0004	-0.113242	0.394276	-0.287215	0.773948	0.910619
beaf peak	chr2R	+	7924813	7926357	FBtr0087976	CG8340-RA	128up-RA	105.516	-0.105899	0.370508	-0.285821	0.775015	0.911443
beaf peak	chr2R	-	1604704	1614335	FBtr0300504	CG8376-RC	ap-RC	12624.4	0.0784983	0.276146	0.284264	0.776208	0.912117
beaf peak	chr3R	-	5808908	5811772	FBtr0082150	CG5358-RA	Art4-RA	689.454	0.0842924	0.297237	0.283587	0.776727	0.912241
beaf peak	chr3R	-	24433653	24460819	FBtr0085319	CG10011-RA	CG10011-RA	3433.49	0.074617	0.26393	0.282715	0.777396	0.912784
beaf peak	chr3L	-	11159720	11162723	FBtr0076219	CG6210-RB	wls-RB	521.213	-0.0811804	0.291007	-0.278964	0.780272	0.913974
beaf peak	chr2R	-	5015657	5019396	FBtr0088626	CG18659-RA	CG18659-RA	1114.59	0.0782997	0.280526	0.279117	0.780155	0.913974
beaf peak	chr2R	-	2542959	2543904	FBtr0086147	CG3183-RA	geminin-RA	184.71	0.0965753	0.346005	0.279115	0.780156	0.913974
beaf peak	chr3L	+	6186615	6192105	FBtr0077000	CG7398-RA	Trn-RA	297.283	0.116664	0.417091	0.279709	0.7797	0.913974
beaf peak	chr2L	-	10242512	10247067	FBtr0080088	CG5686-RA	chico-RA	240.563	-0.0919518	0.334835	-0.274618	0.783609	0.916041
beaf peak	chr2R	+	18686590	18689691	FBtr0071883	CG3612-RA	blw-RA	2637.69	0.081001	0.293671	0.275823	0.782684	0.916041
beaf peak	chrX	-	11794470	11799363	FBtr0073596	CG1559-RA	Upf1-RA	341.238	0.0842408	0.306709	0.274661	0.783577	0.916041
beaf peak	chrX	-	14476169	14477023	FBtr0073945	CG14413-RA	mRpS25-RA	160.419	0.0920328	0.335268	0.274505	0.783697	0.916041
beaf peak	chr2L	+	13835567	13841392	FBtr0080546	CG31811-RB	cenG1A-RB	2853.14	-0.0719385	0.263947	-0.272549	0.7852	0.916827
beaf peak	chr2R	-	17590563	17592012	FBtr0071673	CG17921-RB	HmgZ-RB	469.268	0.0950597	0.348714	0.272601	0.78516	0.916827
beaf peak	chr3L	+	20793538	20799958	FBtr0078255	CG11451-RA	Spc105R-RA	150.022	-0.108039	0.39914	-0.270679	0.786638	0.917536
beaf peak	chr3L	+	14530757	14533546	FBtr0075719	CG4994-RB	Mpcp-RB	3345.26	-0.0827223	0.305555	-0.270728	0.7866	0.917536
beaf peak	chr2L	-	20461585	20463405	FBtr0081363	CG2493-RA	CG2493-RA	1264.5	0.0783186	0.288973	0.271024	0.786372	0.917536
beaf peak	chr2R	+	20487471	20489890	FBtr0072315	CG3548-RA	CG3548-RA	492.14	0.0836548	0.308756	0.270941	0.786436	0.917536
beaf peak	chr2R	+	5478365	5480249	FBtr0088530	CG1825-RA	Map60-RA	2462.85	-0.0763456	0.282529	-0.270222	0.786989	0.917704
beaf peak	chr3L	+	15825561	15827043	FBtr0075506	CG12713-RA	CG12713-RA	124.221	-0.0958878	0.355867	-0.269448	0.787585	0.917994
beaf peak	chr2L	+	10439377	10440886	FBtr0273339	CG13142-RB	CG13142-RB	102.024	-0.105203	0.391978	-0.268389	0.7884	0.918004
beaf peak	chrX	-	13051478	13053504	FBtr0073741	CG4303-RA	Bap60-RA	265.658	-0.0896374	0.334084	-0.268308	0.788462	0.918004
beaf peak	chr3R	-	11049091	11051022	FBtr0083136	CG31344-RA	CG31344-RA	1751.71	0.0725584	0.270744	0.267997	0.788702	0.918004
beaf peak	chrX	-	10788969	10793231	FBtr0073403	CG1582-RA	CG1582-RA	629.209	0.0766595	0.285916	0.268119	0.788608	0.918004
beaf peak	chr3L	-	22258906	22259713	FBtr0078511	CG11523-RA	CG11523-RA	962.742	0.0796705	0.299887	0.265669	0.790494	0.918879
beaf peak	chr2L	+	2365322	2370108	FBtr0077762	CG4272-RA	CG4272-RA	1117.59	0.0811631	0.305217	0.26592	0.790301	0.918879
beaf peak	chr2L	+	5094019	5095439	FBtr0079018	CG5828-RA	CG5828-RA	252.693	-0.0845643	0.319796	-0.264432	0.791447	0.919503
beaf peak	chrX	-	9164808	9166975	FBtr0071327	CG17446-RA	CG17446-RA	283.554	0.0809103	0.306732	0.263782	0.791948	0.919727
beaf peak	chr3R	+	20900569	20902104	FBtr0084769	CG11920-RA	CG11920-RA	183.515	-0.0933589	0.356742	-0.261699	0.793553	0.921223
beaf peak	chr3L	+	15961289	15962910	FBtr0075512	CG10516-RA	CG10516-RA	302.836	0.0800603	0.308645	0.259393	0.795332	0.922318
beaf peak	chr3R	-	5459081	5463280	FBtr0082102	CG9495-RA	Scm-RA	341.585	-0.0777364	0.302807	-0.256719	0.797395	0.923256
beaf peak	chrX	+	11048494	11053643	FBtr0073443	CG1938-RD	Dlic-RD	1875.06	0.0900588	0.349967	0.257335	0.79692	0.923256
beaf peak	chr2R	+	3694063	3697575	FBtr0088832	CG1891-RA	sax-RA	575.615	-0.0765285	0.30005	-0.255053	0.798682	0.924398
beaf peak	chr2R	-	13754562	13759518	FBtr0113091	CG5784-RC	Mapmodulin-RC	115.772	-0.0989842	0.389365	-0.254219	0.799326	0.924522
beaf peak	chr3L	+	13479946	13488577	FBtr0075810	CG10741-RB	CG10741-RB	136.84	-0.097516	0.394046	-0.247474	0.804542	0.926261
beaf peak	chr2L	-	8309869	8311204	FBtr0079612	CG7810-RA	CG7810-RA	84.2099	-0.097427	0.394065	-0.247236	0.804726	0.926261
beaf peak	chr3R	+	17049394	17055234	FBtr0084051	CG5874-RA	NELF-A-RA	414	-0.0842152	0.339293	-0.248208	0.803974	0.926261
beaf peak	chr3R	+	7449076	7450670	FBtr0082416	CG14711-RA	CG14711-RA	1002.85	-0.0716054	0.287268	-0.249264	0.803157	0.926261
beaf peak	chrX	-	19538561	19540018	FBtr0074760	CG12235-RA	Arp11-RA	609.587	0.0703128	0.282047	0.249295	0.803133	0.926261
beaf peak	chr3R	+	25632960	25640782	FBtr0085484	CG31037-RA	ca-RA	575.872	0.072465	0.293237	0.247121	0.804815	0.926261
beaf peak	chr3L	+	18898518	18902074	FBtr0075068	CG6841-RA	CG6841-RA	115.242	0.103398	0.41477	0.249289	0.803137	0.926261
beaf peak	chrX	-	658161	659157	FBtr0070148	CG7434-RA	RpL22-RA	2998.64	-0.0649735	0.265	-0.245183	0.806314	0.927479
beaf peak	chr4	-	1193094	1202221	FBtr0089205	CG17743-RB	pho-RB	163.355	0.0869419	0.355529	0.244542	0.806811	0.927591
beaf peak	chr2R	-	5817267	5846347	FBtr0088447	CG1429-RF	Mef2-RF	3406.79	0.0652071	0.267901	0.2434	0.807696	0.928183
beaf peak	chr2L	+	6480961	6487585	FBtr0079260	CG9537-RA	DLP-RA	490.267	0.0885238	0.364201	0.243063	0.807956	0.928183
beaf peak	chr3R	-	7389784	7392771	FBtr0100320	CG6783-RA	CG6783-RA	11864.1	0.0886737	0.365884	0.242355	0.808505	0.92841
beaf peak	chr2R	+	8524179	8528133	FBtr0087841	CG8625-RA	Iswi-RA	110.608	0.0879333	0.365218	0.240769	0.809734	0.929258
beaf peak	chr3L	-	4539302	4541219	FBtr0073322	CG32243-RA	CG32243-RA	1497.76	0.0641647	0.268827	0.238684	0.81135	0.930413
beaf peak	chrX	+	7955705	7964270	FBtr0071105	CG1560-RA	mys-RA	678.383	0.100176	0.419752	0.238656	0.811372	0.930413
beaf peak	chr3R	+	11159013	11164103	FBtr0083085	CG4931-RA	Sra-1-RA	204.89	-0.076668	0.32523	-0.235735	0.813638	0.931091
beaf peak	chr2L	-	6448801	6455934	FBtr0079272	CG9528-RA	retm-RA	261.575	0.0735463	0.312008	0.23572	0.81365	0.931091
beaf peak	chrX	+	11573017	11588766	FBtr0073526	CG1822-RB	bif-RB	228.132	0.079179	0.334749	0.236532	0.81302	0.931091
beaf peak	chr2L	+	8320334	8321285	FBtr0079601	CG7787-RA	CG7787-RA	120.985	0.0844893	0.358142	0.23591	0.813502	0.931091
beaf peak	chr3L	-	9433156	9435353	FBtr0076504	CG3891-RA	Nf-YA-RA	118.075	0.0873308	0.368457	0.237017	0.812643	0.931091
beaf peak	chr2R	-	3160037	3165581	FBtr0089021	CG1845-RA	CG1845-RA	663.428	0.0661402	0.283934	0.232942	0.815806	0.932709
beaf peak	chr3L	-	1637942	1639232	FBtr0072813	CG13929-RA	metl-RA	143.321	0.0838333	0.360093	0.23281	0.815909	0.932709
beaf peak	chrX	-	17982757	17984520	FBtr0089575	CG7206-RA	CG7206-RA	98.6686	-0.0881211	0.379641	-0.232117	0.816447	0.932965
beaf peak	chr2L	-	13899353	13904466	FBtr0080562	CG8954-RB	Smg5-RB	213.285	-0.0827002	0.356501	-0.231977	0.816556	0.932965
beaf peak	chrX	+	12490080	12501281	FBtr0113444	CG32654-RD	Sec16-RD	463.86	-0.07997	0.349863	-0.228575	0.819199	0.934351
beaf peak	chr2R	-	16975888	16978507	FBtr0071640	CG4030-RA	CG4030-RA	150.222	-0.0785971	0.344057	-0.228442	0.819303	0.934351
beaf peak	chr3L	-	16366153	16371653	FBtr0075423	CG16807-RA	roq-RA	381.159	-0.0705663	0.308251	-0.228925	0.818928	0.934351
beaf peak	chr3L	+	1546113	1547184	FBtr0072738	CG1049-RA	Cct1-RA	14010.8	-0.068492	0.299151	-0.228955	0.818904	0.934351
beaf peak	chr2L	-	21160636	21163055	FBtr0081499	CG9247-RA	CG9247-RA	4453.25	-0.0651684	0.287881	-0.226373	0.820911	0.934597
beaf peak	chr2L	-	19491643	19492938	FBtr0081284	CG10189-RA	CG10189-RA	409.522	-0.0860542	0.38262	-0.224908	0.822051	0.93465
beaf peak	chr3R	-	23082315	23089754	FBtr0112857	CG5965-RB	woc-RB	1183.58	0.0615983	0.272783	0.225814	0.821346	0.93465
beaf peak	chr2R	-	5916768	5920354	FBtr0088436	CG1407-RA	CG1407-RA	283.272	0.0768774	0.341819	0.224907	0.822052	0.93465
beaf peak	chrX	+	835125	837262	FBtr0070170	CG3026-RA	mus81-RA	84.5603	0.0876374	0.389141	0.225208	0.821818	0.93465
beaf peak	chr3L	+	21818040	21820958	FBtr0078441	CG7414-RA	CG7414-RA	742.785	0.0774055	0.3446	0.224624	0.822272	0.934659
beaf peak	chr2L	+	6723950	6731346	FBtr0079301	CG11199-RB	Liprin-alpha-RB	323.686	0.0724218	0.322918	0.224273	0.822545	0.93473
beaf peak	chr3R	-	1490861	1495018	FBtr0302368	CG2179-RC	Xe7-RC	170.972	0.074877	0.33544	0.22322	0.823364	0.935419
beaf peak	chr3R	-	5851023	5868617	FBtr0082208	CG33208-RE	Mical-RE	6995.96	-0.0636933	0.28704	-0.221897	0.824394	0.935946
beaf peak	chr2R	-	6687924	6696438	FBtr0088253	CG12340-RA	CG12340-RA	3784.82	-0.0581161	0.262533	-0.221367	0.824807	0.936095
beaf peak	chrX	-	18755576	18757784	FBtr0074653	CG7326-RA	CG7326-RA	345.05	0.0692376	0.313649	0.220749	0.825288	0.936401
beaf peak	chr3R	-	7786605	7788552	FBtr0082511	CG3281-RA	CG3281-RA	84.4976	-0.0867412	0.395338	-0.219411	0.82633	0.937093
beaf peak	chr2L	+	10380105	10382103	FBtr0080005	CG5091-RA	CG5091-RA	131.602	-0.082818	0.378241	-0.218955	0.826685	0.937093
beaf peak	chr2R	+	6774339	6780696	FBtr0088235	CG30020-RA	CG30020-RA	818.611	-0.0604564	0.275385	-0.219534	0.826234	0.937093
beaf peak	chr3L	-	238323	246893	FBtr0072523	CG32346-RC	E(bx)-RC	171.955	-0.0814677	0.375534	-0.216939	0.828256	0.937526
beaf peak	chr2R	-	12901177	12903377	FBtr0087019	CG15609-RB	CG15609-RB	537.214	-0.0812012	0.376212	-0.215839	0.829113	0.937526
beaf peak	chr4	-	1077991	1081512	FBtr0089211	CG32018-RB	Zyx102EF-RB	253.773	-0.0731606	0.336545	-0.217387	0.827907	0.937526
beaf peak	chrX	-	11040761	11042600	FBtr0073471	CG1404-RB	ran-RB	1085.73	-0.060608	0.279865	-0.216562	0.82855	0.937526
beaf peak	chr2R	+	20757631	20759032	FBtr0100299	CG30420-RC	Atf-2-RC	116.943	-0.0939483	0.441403	-0.21284	0.831451	0.93754
beaf peak	chr3L	+	22865345	22866823	FBtr0078552	CG11109-RB	CG11109-RB	99.983	-0.0858423	0.404196	-0.212378	0.831812	0.93754
beaf peak	chr2L	+	7827804	7832745	FBtr0079525	CG7109-RA	mts-RA	614.718	-0.0607133	0.284843	-0.213147	0.831212	0.93754
beaf peak	chr2R	+	8540315	8543248	FBtr0087845	CG8632-RA	CG8632-RA	153.763	0.0801893	0.374936	0.213875	0.830645	0.93754
beaf peak	chr3L	-	18100946	18102667	FBtr0075136	CG5147-RA	CG5147-RA	301.241	-0.0670163	0.316905	-0.211471	0.832519	0.938098
beaf peak	chr2L	-	12993748	13000631	FBtr0080430	CG12404-RA	CG12404-RA	114.287	-0.0764542	0.363772	-0.210171	0.833534	0.938117
beaf peak	chr2L	-	11810092	11813775	FBtr0080259	CG14939-RA	CG14939-RA	196.092	-0.0723738	0.346103	-0.209111	0.834362	0.938117
beaf peak	chr3L	-	21497218	21500621	FBtr0078388	CG33214-RA	CG33214-RA	307.209	-0.0645785	0.306758	-0.210519	0.833262	0.938117
beaf peak	chr2L	-	11100959	11106609	FBtr0080230	CG6192-RA	Reps-RA	654.981	-0.059482	0.287209	-0.207104	0.835929	0.938117
beaf peak	chr3R	+	2472630	2481770	FBtr0081686	CG17603-RC	Taf1-RC	862.387	0.0576046	0.277134	0.207858	0.83534	0.938117
beaf peak	chr3L	+	14065007	14068722	FBtr0075777	CG6760-RA	l(3)70Da-RA	682.726	0.0601377	0.290176	0.207246	0.835818	0.938117
beaf peak	chr2L	+	20676226	20679308	FBtr0081389	CG2615-RA	ik2-RA	241.118	0.0657601	0.313057	0.210058	0.833622	0.938117
beaf peak	chr3L	+	9617351	9620425	FBtr0076383	CG3335-RA	CG3335-RA	95.9974	0.0904014	0.433484	0.208546	0.834802	0.938117
beaf peak	chr3R	+	8811770	8814070	FBtr0113404	CG31342-RC	CG31342-RC	188.75	-0.0689075	0.334296	-0.206128	0.836691	0.938396
beaf peak	chr2L	+	5907139	5910139	FBtr0079144	CG14001-RA	bchs-RA	525.935	0.0625242	0.303947	0.205707	0.83702	0.938396
beaf peak	chr3R	-	25685776	25687182	FBtr0085523	CG15514-RA	CG15514-RA	176.455	-0.0674517	0.331678	-0.203365	0.83885	0.939478
beaf peak	chr2L	-	8378256	8381736	FBtr0079722	CG13391-RB	Aats-ala-RB	1342.13	-0.0735105	0.364176	-0.201855	0.84003	0.939949
beaf peak	chr2L	-	6677835	6684357	FBtr0273250	CG11328-RG	Nhe3-RG	2681.79	0.0559262	0.277222	0.201738	0.840122	0.939949
beaf peak	chr2R	+	14706987	14709344	FBtr0112863	CG15081-RF	l(2)03709-RF	960.1	-0.0664091	0.329707	-0.201419	0.840371	0.93999
beaf peak	chr3R	-	22546192	22550921	FBtr0085046	CG6420-RA	CG6420-RA	153.323	-0.0804351	0.401096	-0.200538	0.84106	0.940437
beaf peak	chr2RHet	+	2901803	2903663	FBtr0113679	CG10837-RE	eIF-4B-RE	490.696	0.0681461	0.340835	0.199939	0.841528	0.940569
beaf peak	chr2L	-	293337	294673	FBtr0078133	CG3582-RA	U2af38-RA	817.427	0.0586774	0.295909	0.198295	0.842814	0.941294
beaf peak	chr3R	-	27040530	27041615	FBtr0085776	CG15561-RA	CG15561-RA	183.015	0.0804644	0.405775	0.198298	0.842812	0.941294
beaf peak	chr3L	+	18859319	18860653	FBtr0075061	CG14074-RA	CG14074-RA	552.854	-0.0557729	0.283109	-0.197002	0.843826	0.941478
beaf peak	chrX	+	16531932	16532953	FBtr0074311	CG4464-RA	RpS19a-RA	824.329	-0.0762304	0.387749	-0.196597	0.844143	0.941585
beaf peak	chr3R	-	1393224	1394332	FBtr0078753	CG2931-RA	CG2931-RA	134.571	-0.0772932	0.395116	-0.195622	0.844906	0.941589
beaf peak	chr3L	+	21279253	21283410	FBtr0078336	CG7752-RA	pzg-RA	789.687	0.0580373	0.295984	0.196083	0.844545	0.941589
beaf peak	chrX	-	7182713	7185252	FBtr0071066	CG1659-RA	unc-119-RA	509.109	0.0610552	0.311582	0.195952	0.844648	0.941589
beaf peak	chr3L	+	8968184	8970510	FBtr0076517	CG5064-RA	Srp68-RA	1135.7	-0.0551512	0.28533	-0.193289	0.846733	0.942569
beaf peak	chr3R	-	14096908	14100165	FBtr0083601	CG7146-RA	CG7146-RA	236.38	-0.0689452	0.357553	-0.192825	0.847096	0.94268
beaf peak	chr3L	-	11773735	11783084	FBtr0076088	CG11621-RA	Pi3K68D-RA	2236.34	-0.0518218	0.26968	-0.192161	0.847616	0.94284
beaf peak	chr2L	+	7821542	7825376	FBtr0079523	CG7115-RA	CG7115-RA	1810.31	0.0589327	0.30752	0.191638	0.848025	0.943057
beaf peak	chr2R	+	2899764	2905869	FBtr0086180	CG10106-RA	Tsp42Ee-RA	3617.93	0.0601903	0.316432	0.190216	0.84914	0.944059
beaf peak	chr2R	+	11199049	11205347	FBtr0087374	CG8153-RA	mus210-RA	477.494	-0.0585576	0.311105	-0.188225	0.850701	0.944719
beaf peak	chr2R	-	7729606	7731663	FBtr0088063	CG8988-RA	S2P-RA	478.033	0.0556612	0.295206	0.18855	0.850445	0.944719
beaf peak	chr2L	+	18606849	18609558	FBtr0081072	CG10333-RA	CG10333-RA	112.944	0.0771064	0.409344	0.188366	0.85059	0.944719
beaf peak	chr3L	+	6088094	6089617	FBtr0301446	CG10733-RD	loj-RD	214.22	-0.0646559	0.348623	-0.185461	0.852867	0.945519
beaf peak	chr3L	+	18815754	18821294	FBtr0075058	CG6871-RA	Cat-RA	22857.5	0.0526424	0.287166	0.183317	0.85455	0.946262
beaf peak	chr3L	-	8189633	8190956	FBtr0076722	CG7375-RA	CG7375-RA	377.19	0.0543269	0.29604	0.183512	0.854396	0.946262
beaf peak	chr2R	-	4822078	4827363	FBtr0088675	CG13745-RA	CG13745-RA	539.594	-0.068169	0.373189	-0.182666	0.85506	0.946352
beaf peak	chr3L	+	8290288	8291605	FBtr0076705	CG7062-RA	Rab-RP3-RA	619.17	-0.0546657	0.29895	-0.182859	0.854909	0.946352
beaf peak	chr2L	-	4975300	4977010	FBtr0079049	CG8890-RA	Gmd-RA	356.609	-0.0563295	0.308948	-0.182327	0.855326	0.94641
beaf peak	chr2R	-	17958918	17960842	FBtr0071802	CG11474-RA	CG11474-RA	7180.11	0.0636385	0.352233	0.180672	0.856625	0.947609
beaf peak	chr2R	-	12903851	12907012	FBtr0087017	CG8963-RB	CG8963-RB	909.616	-0.0515816	0.286646	-0.179949	0.857193	0.947916
beaf peak	chr3R	-	5540344	5551306	FBtr0082090	CG9484-RA	hyd-RA	845.528	-0.0511763	0.286231	-0.178794	0.8581	0.947916
beaf peak	chr3R	-	1066607	1077435	FBtr0078823	CG12163-RA	CG12163-RA	2787.08	0.0479438	0.267432	0.179275	0.857722	0.947916
beaf peak	chr3R	-	16150802	16153669	FBtr0083899	CG4360-RA	CG4360-RA	990.122	0.0512611	0.285913	0.179289	0.857711	0.947916
beaf peak	chr3R	-	20485772	20487554	FBtr0084664	CG5796-RA	Ppox-RA	199.483	-0.057265	0.322722	-0.177444	0.85916	0.948333
beaf peak	chr3R	-	1081166	1082335	FBtr0300669	CG12173-RB	CG12173-RB	164.585	0.0625845	0.358174	0.174732	0.86129	0.950152
beaf peak	chr2R	+	3406827	3410051	FBtr0088904	CG2144-RA	CG2144-RA	610.1	0.0490065	0.285658	0.171556	0.863786	0.952105
beaf peak	chr2R	-	14734363	14738087	FBtr0086627	CG15100-RA	CG15100-RA	157.285	-0.0595654	0.350602	-0.169895	0.865093	0.952918
beaf peak	chr3R	-	4768400	4770720	FBtr0082015	CG11964-RA	CG11964-RA	250.16	-0.0569737	0.337298	-0.168912	0.865866	0.953532
beaf peak	chr2R	-	14069934	14071590	FBtr0086771	CG5721-RA	CG5721-RA	544.745	-0.0508566	0.309206	-0.164475	0.869357	0.956185
beaf peak	chrX	+	15605127	15606042	FBtr0074055	CG15601-RA	CG15601-RA	397.749	-0.0479674	0.294336	-0.162968	0.870544	0.956432
beaf peak	chr2R	+	4788953	4790635	FBtr0088647	CG8261-RC	Ggamma1-RC	494.28	0.0476205	0.291032	0.163626	0.870025	0.956432
beaf peak	chr3R	-	4501005	4502294	FBtr0081953	CG9773-RA	CG9773-RA	557.759	-0.190415	1.17761	-0.161696	0.871545	0.956831
beaf peak	chr3R	+	1511754	1519007	FBtr0302091	CG42612-RC	plx-RC	78.0992	0.0712698	0.442812	0.160948	0.872134	0.957094
beaf peak	chr3L	+	8518418	8527084	FBtr0076624	CG6817-RA	foi-RA	2793.92	-0.0425232	0.271363	-0.156702	0.875479	0.959321
beaf peak	chrX	-	15748865	15751836	FBtr0074169	CG9045-RA	Myb-RA	222.628	0.0535873	0.342537	0.156442	0.875684	0.959321
beaf peak	chr3R	+	24881688	24884926	FBtr0085364	CG11305-RA	Sirt7-RA	122.353	-0.0556387	0.358326	-0.155274	0.876605	0.959487
beaf peak	chr2L	+	13378897	13382391	FBtr0080469	CG6699-RA	beta'Cop-RA	1064.22	-0.0460267	0.295206	-0.155914	0.876101	0.959487
beaf peak	chr3L	+	9691460	9693581	FBtr0076395	CG8284-RA	UbcD4-RA	484.668	0.0466633	0.299778	0.15566	0.876301	0.959487
beaf peak	chr3R	+	14416685	14418600	FBtr0113245	CG14306-RB	CG14306-RB	76.8359	-0.0655562	0.425448	-0.154087	0.877541	0.959761
beaf peak	chr2L	-	20064255	20065689	FBtr0081347	CG10728-RA	vls-RA	393.422	-0.0513254	0.335917	-0.152792	0.878562	0.959761
beaf peak	chr2R	-	18487910	18493168	FBtr0300409	CG4294-RB	CG4294-RB	357.493	-0.0476678	0.313094	-0.152248	0.878992	0.959761
beaf peak	chrX	+	19558630	19560908	FBtr0074747	CG14216-RA	CG14216-RA	1133.77	0.0453558	0.297416	0.152499	0.878793	0.959761
beaf peak	chr3L	-	7970905	7971706	FBtr0076763	CG8038-RA	CG8038-RA	259.169	0.048066	0.316389	0.151921	0.87925	0.959761
beaf peak	chr3L	+	17840163	17842483	FBtr0075140	CG7430-RA	CG7430-RA	298.551	0.0549847	0.357476	0.153814	0.877757	0.959761
beaf peak	chr3L	+	17901229	17902537	FBtr0075144	CG14353-RA	CG14353-RA	137.189	0.0625637	0.408784	0.153048	0.87836	0.959761
beaf peak	chr3R	+	17860282	17861330	FBtr0084176	CG12297-RA	BG4-RA	391.284	0.0494288	0.328561	0.15044	0.880417	0.960693
beaf peak	chr3L	+	22735083	22741716	FBtr0078530	CG7369-RA	CG7369-RA	87.7465	-0.0687327	0.475125	-0.144662	0.884977	0.961682
beaf peak	chr2L	-	18157110	18158640	FBtr0081062	CG7200-RA	CG7200-RA	249.527	-0.0557138	0.393669	-0.141524	0.887456	0.961682
beaf peak	chr2R	-	12891062	12892654	FBtr0087058	CG8980-RA	NiPp1-RA	113.084	-0.0525756	0.382364	-0.137501	0.890634	0.961682
beaf peak	chr3R	+	6175906	6187343	FBtr0082237	CG4029-RA	jumu-RA	5284.81	-0.0515557	0.369457	-0.139544	0.88902	0.961682
beaf peak	chr3R	-	14986984	14987944	FBtr0299958	CG42359-RA	CG42359-RA	235.183	-0.047551	0.330431	-0.143906	0.885575	0.961682
beaf peak	chr3R	+	4818980	4820561	FBtr0081960	CG11975-RA	CG11975-RA	349.231	-0.0452966	0.32959	-0.137433	0.890688	0.961682
beaf peak	chr3R	-	12971174	12975129	FBtr0083414	CG11896-RA	m-cup-RA	219.246	-0.0448871	0.321043	-0.139816	0.888805	0.961682
beaf peak	chr2R	+	13677186	13679953	FBtr0089550	CG5033-RA	CG5033-RA	312.717	-0.0427209	0.303197	-0.140901	0.887948	0.961682
beaf peak	chr2R	-	4792347	4794487	FBtr0088683	CG8258-RA	CG8258-RA	1310.06	-0.038625	0.270835	-0.142615	0.886595	0.961682
beaf peak	chr2L	-	10312316	10314366	FBtr0080061	CG5384-RA	CG5384-RA	909.618	-0.0385336	0.275642	-0.139796	0.888821	0.961682
beaf peak	chr3L	-	6185218	6186246	FBtr0077015	CG13298-RA	CG13298-RA	1381.49	0.0393407	0.281669	0.13967	0.888921	0.961682
beaf peak	chr3L	+	7353674	7357466	FBtr0076847	CG8583-RA	sec63-RA	1247.69	0.0396821	0.275478	0.144048	0.885463	0.961682
beaf peak	chr2L	-	18690902	18695388	FBtr0089628	CG10383-RA	CG10383-RA	2775.3	0.0399582	0.288235	0.138631	0.889742	0.961682
beaf peak	chr2R	+	18303371	18306209	FBtr0071828	CG5821-RA	qkr58E-2-RA	654.604	0.0436841	0.301723	0.144782	0.884883	0.961682
beaf peak	chr2R	+	19909872	19911507	FBtr0072162	CG11388-RA	CG11388-RA	316.942	0.0448245	0.32298	0.138784	0.889621	0.961682
beaf peak	chrX	-	13279947	13281405	FBtr0100168	CG1989-RB	Yippee-RB	189.431	0.0454534	0.325744	0.139537	0.889026	0.961682
beaf peak	chrX	+	17736216	17737384	FBtr0074463	CG6474-RA	e(y)1-RA	222.977	0.049673	0.348501	0.142533	0.886659	0.961682
beaf peak	chr3R	-	15043466	15052355	FBtr0083745	CG5269-RA	vib-RA	785.481	0.0511835	0.352511	0.145197	0.884555	0.961682
beaf peak	chr2L	-	13831480	13833101	FBtr0091626	CG33649-RA	CG33649-RA	89.0615	0.0539718	0.384048	0.140534	0.888238	0.961682
beaf peak	chrX	+	7806106	7811478	FBtr0071092	CG1514-RA	CG1514-RA	87.3028	0.0575354	0.387671	0.148413	0.882017	0.961682
beaf peak	chr2R	+	15324997	15329403	FBtr0086531	CG7626-RA	Spt5-RA	97.0552	0.0580328	0.40618	0.142875	0.886389	0.961682
beaf peak	chr3R	-	17492275	17497422	FBtr0084115	CG6349-RA	DNApol-alpha180-RA	199.998	-0.0472307	0.345223	-0.136812	0.891179	0.961977
beaf peak	chr3L	-	8106588	8108998	FBtr0076737	CG7558-RA	Arp66B-RA	952.323	-0.0374464	0.274759	-0.136288	0.891593	0.962189
beaf peak	chr3R	-	18463461	18465094	FBtr0084273	CG5248-RD	loco-RD	121.835	-0.0485377	0.367382	-0.132118	0.894891	0.962317
beaf peak	chr2L	+	159035	182696	FBtr0078121	CG18497-RB	spen-RB	4122.41	0.0365558	0.278046	0.131474	0.8954	0.962317
beaf peak	chr3R	+	2900586	2902445	FBtr0081635	CG1943-RA	CG1943-RA	1334.25	0.0366318	0.271462	0.134943	0.892657	0.962317
beaf peak	chr2R	+	19974172	19979542	FBtr0072249	CG3231-RA	snama-RA	2427.56	0.0368156	0.27173	0.135486	0.892228	0.962317
beaf peak	chr2L	-	17475491	17477839	FBtr0081001	CG6582-RA	Aac11-RA	515.024	0.0391706	0.297845	0.131513	0.895369	0.962317
beaf peak	chr3R	-	10971337	10973249	FBtr0083036	CG6904-RB	CG6904-RB	8972.75	0.0393118	0.290114	0.135504	0.892213	0.962317
beaf peak	chr3R	+	19077307	19080793	FBtr0084375	CG6755-RB	EloA-RB	432.568	0.0379011	0.289689	0.130834	0.895907	0.962326
beaf peak	chr2L	+	10483299	10485863	FBtr0080033	CG6176-RA	Grip75-RA	100.39	0.0494997	0.378971	0.130616	0.896079	0.962326
beaf peak	chrX	+	16170340	16171621	FBtr0074210	CG3422-RA	Pros28.1-RA	712.829	-0.0370809	0.286096	-0.12961	0.896875	0.962473
beaf peak	chr3L	+	19612000	19613498	FBtr0074947	CG9383-RA	asf1-RA	973.615	0.0356131	0.274513	0.129732	0.896779	0.962473
beaf peak	chr2L	-	18599749	18604961	FBtr0081080	CG10413-RA	CG10413-RA	15579.3	0.0397917	0.305704	0.130164	0.896437	0.962473
beaf peak	chr3R	-	21509460	21510768	FBtr0084932	CG4759-RA	RpL27-RA	995.462	-0.04123	0.322488	-0.12785	0.898268	0.963306
beaf peak	chr3R	+	3356478	3358873	FBtr0081538	CG2512-RA	alphaTub84D-RA	166.987	0.0424669	0.332268	0.127809	0.8983	0.963306
beaf peak	chr3R	-	157039	159734	FBtr0078955	CG9776-RA	CG9776-RA	828.065	-0.041749	0.33228	-0.125644	0.900014	0.963726
beaf peak	chr4	+	380612	395610	FBtr0089124	CG1710-RC	Hcf-RC	474.187	-0.0414658	0.328472	-0.126239	0.899543	0.963726
beaf peak	chr3L	-	11552005	11555367	FBtr0089330	CG11711-RC	Mob2-RC	183.648	0.0413974	0.330151	0.125389	0.900215	0.963726
beaf peak	chr2R	-	8749670	8756934	FBtr0087816	CG17574-RA	CG17574-RA	121.146	0.0451105	0.357747	0.126096	0.899656	0.963726
beaf peak	chr3R	+	19784370	19788277	FBtr0084496	CG5864-RA	AP-1sigma-RA	1026.74	-0.0353255	0.282834	-0.124899	0.900604	0.963904
beaf peak	chrX	-	19468022	19473827	FBtr0074771	CG14217-RE	Tao-1-RE	739.199	0.0372914	0.300136	0.124248	0.901119	0.964221
beaf peak	chr3R	-	14565982	14569306	FBtr0083684	CG7717-RB	Mekk1-RB	4358.09	-0.0364569	0.29512	-0.123532	0.901685	0.964363
beaf peak	chr2R	+	10368744	10384817	FBtr0087492	CG10109-RA	L-RA	1601.4	0.0355573	0.288488	0.123254	0.901906	0.964363
beaf peak	chr2L	+	10517341	10518991	FBtr0080092	CG6098-RA	Lrr47-RA	83.3555	0.0507719	0.411584	0.123357	0.901824	0.964363
beaf peak	chrX	-	527553	529629	FBtr0114559	CG7486-RD	Dredd-RD	82.1161	-0.0482172	0.401119	-0.120207	0.904319	0.965349
beaf peak	chr3R	-	56475	58045	FBtr0078985	CG14641-RA	CG14641-RA	1725.92	-0.0447031	0.369504	-0.120981	0.903706	0.965349
beaf peak	chrX	-	9122820	9126377	FBtr0071334	CG12121-RA	CG12121-RA	160.064	-0.0417092	0.350676	-0.118939	0.905323	0.965349
beaf peak	chr2L	-	19776257	19791880	FBtr0300967	CG10538-RC	CdGAPr-RC	5234.67	-0.0413044	0.348699	-0.118453	0.905709	0.965349
beaf peak	chr2R	+	4611765	4616509	FBtr0088710	CG8411-RA	gcl-RA	842.004	0.0367195	0.310585	0.118227	0.905888	0.965349
beaf peak	chr3R	+	19084144	19086324	FBtr0084376	CG13827-RA	CG13827-RA	150.999	0.041739	0.350695	0.119018	0.905261	0.965349
beaf peak	chr3R	+	3835124	3836740	FBtr0081785	CG3223-RA	CG3223-RA	116.684	0.0537745	0.451023	0.119228	0.905095	0.965349
beaf peak	chr3R	-	297471	304853	FBtr0078936	CG31523-RB	CG31523-RB	305.375	0.0360588	0.307433	0.11729	0.90663	0.965673
beaf peak	chr3L	+	19994194	19995407	FBtr0074903	CG7654-RA	Tom20-RA	571.208	0.0340077	0.293836	0.115737	0.907861	0.966052
beaf peak	chr2R	-	8227115	8232067	FBtr0087958	CG8839-RE	CG8839-RE	2296.2	-0.0314122	0.272815	-0.115141	0.908333	0.966321
beaf peak	chr3R	-	12862116	12865924	FBtr0083429	CG18213-RA	CG18213-RA	366.729	-0.0383829	0.33423	-0.11484	0.908572	0.966343
beaf peak	chr2R	+	19945381	19947002	FBtr0072173	CG3186-RA	eIF-5A-RA	6892.88	-0.0302392	0.273561	-0.110539	0.911982	0.967712
beaf peak	chr4	+	1144820	1145807	FBtr0089192	CG11027-RA	Arf102F-RA	988.838	0.0308859	0.278352	0.11096	0.911648	0.967712
beaf peak	chr3L	+	14779918	14782765	FBtr0075691	CG13472-RA	CG13472-RA	657.52	0.039213	0.355025	0.110451	0.912051	0.967712
beaf peak	chr3R	+	3746157	3750211	FBtr0081758	CG2684-RA	lds-RA	134.975	-0.0410104	0.373809	-0.109709	0.91264	0.967872
beaf peak	chrX	+	1774325	1775467	FBtr0070313	CG14806-RA	CG14806-RA	136.531	-0.0376673	0.346647	-0.108662	0.91347	0.968055
beaf peak	chr3L	+	264782	265599	FBtr0072503	CG13880-RA	mRpL17-RA	148.41	0.0377555	0.349173	0.108128	0.913894	0.968095
beaf peak	chr3R	-	14020582	14025298	FBtr0083612	CG7187-RB	Ssdp-RB	5284.73	-0.0985031	0.921292	-0.106918	0.914854	0.968359
beaf peak	chr3R	-	23113087	23114199	FBtr0085173	CG3350-RA	bigmax-RA	2085.47	-0.0287253	0.268416	-0.107018	0.914775	0.968359
beaf peak	chr2L	+	22121841	22125142	FBtr0085937	CG3651-RA	CG3651-RA	915.14	-0.0295727	0.277528	-0.106557	0.91514	0.968364
beaf peak	chr2L	+	2885939	2888100	FBtr0077633	CG8817-RB	lilli-RB	113.569	0.0401075	0.378561	0.105947	0.915624	0.968478
beaf peak	chr3R	+	25548925	25549948	FBtr0085458	CG1963-RA	Pcd-RA	143.512	-0.0388059	0.372674	-0.104128	0.917067	0.969134
beaf peak	chr3R	+	5092754	5095958	FBtr0081979	CG8454-RA	Vps16A-RA	407.015	-0.0347517	0.331329	-0.104886	0.916466	0.969134
beaf peak	chr2R	+	4010630	4012563	FBtr0088783	CG2158-RA	CG2158-RA	377.886	-0.0311827	0.298139	-0.104591	0.9167	0.969134
beaf peak	chrX	+	8983501	8986866	FBtr0071291	CG7033-RC	CG7033-RC	262.566	0.0322429	0.311522	0.103501	0.917565	0.969134
beaf peak	chrX	+	3379692	3382941	FBtr0070569	CG10803-RA	CG10803-RA	262.366	-0.0346867	0.342208	-0.101361	0.919264	0.969541
beaf peak	chr3R	+	7407352	7408476	FBtr0082413	CG5344-RA	wkd-RA	129.309	-0.0362612	0.370809	-0.0977895	0.922099	0.970449
beaf peak	chr3R	+	3712771	3715058	FBtr0081752	CG10092-RA	CG10092-RA	159.203	-0.0350797	0.358428	-0.097871	0.922035	0.970449
beaf peak	chrX	-	15770716	15781334	FBtr0074167	CG9056-RA	tay-RA	136.161	0.0352951	0.358462	0.0984625	0.921565	0.970449
beaf peak	chr2R	+	10143975	10146292	FBtr0087538	CG8531-RA	CG8531-RA	407.256	0.0312163	0.322441	0.0968124	0.922875	0.971031
beaf peak	chr2L	+	415126	418536	FBtr0078055	CG4063-RA	ebi-RA	548.035	-0.0294993	0.306333	-0.0962981	0.923284	0.971229
beaf peak	chr2L	+	20787706	20789100	FBtr0081414	CG9324-RA	Pomp-RA	204.365	-0.0310514	0.3244	-0.0957194	0.923743	0.97125
beaf peak	chr3L	-	22277454	22281289	FBtr0078510	CG5837-RA	Hem-RA	494.195	-0.0285826	0.297983	-0.0959204	0.923584	0.97125
beaf peak	chr3R	+	25848566	25852933	FBtr0085554	CG7926-RC	Axn-RC	319.65	-0.0352294	0.371272	-0.0948883	0.924404	0.971482
beaf peak	chr3L	-	19824491	19827408	FBtr0074922	CG8637-RA	trc-RA	2031.23	0.0247722	0.276435	0.0896133	0.928595	0.974387
beaf peak	chr3R	-	24162741	24165388	FBtr0085297	CG1345-RA	Gfat2-RA	1158.94	-0.0256323	0.289143	-0.0886495	0.929361	0.974604
beaf peak	chr3R	+	27397862	27401429	FBtr0085794	CG1528-RB	gammaCop-RB	416.893	-0.0282461	0.321422	-0.0878785	0.929973	0.974765
beaf peak	chr3L	-	8436345	8442465	FBtr0076659	CG6983-RA	CG6983-RA	552.851	0.0260194	0.296946	0.0876232	0.930176	0.974765
beaf peak	chr2R	+	5724576	5725915	FBtr0088477	CG1663-RA	CG1663-RA	348.432	0.0282542	0.320532	0.0881478	0.929759	0.974765
beaf peak	chr3R	-	19993395	19995215	FBtr0084576	CG5510-RA	CG5510-RA	233.258	0.029606	0.343197	0.0862655	0.931255	0.975113
beaf peak	chr4	-	935911	951310	FBtr0089243	CG10811-RA	eIF4G-RA	111.213	0.0342488	0.397809	0.0860936	0.931392	0.975113
beaf peak	chr2R	+	4052404	4053361	FBtr0088788	CG2173-RA	Rs1-RA	212.949	0.0283812	0.331128	0.0857107	0.931696	0.975201
beaf peak	chrX	+	7827780	7828713	FBtr0071094	CG1524-RB	RpS14a-RB	403.899	-0.029564	0.347301	-0.085125	0.932162	0.975457
beaf peak	chr3R	-	5157783	5160451	FBtr0082055	CG8866-RA	CG8866-RA	164.54	0.0355457	0.422092	0.0842133	0.932887	0.97546
beaf peak	chr3R	-	7256462	7257290	FBtr0082403	CG6764-RA	CG6764-RA	573.176	0.0231792	0.283443	0.0817775	0.934824	0.976356
beaf peak	chr3L	+	19985032	19987263	FBtr0074901	CG7646-RB	CG7646-RB	344.774	0.0258848	0.317442	0.0815418	0.935011	0.976356
beaf peak	chr3L	+	15810111	15811714	FBtr0075504	CG6215-RA	CkIIalpha-i1-RA	122.68	-0.029308	0.36188	-0.0809882	0.935451	0.97639
beaf peak	chr3R	+	20770995	20773122	FBtr0084749	CG13645-RA	Nmnat-RA	131.335	-0.0284553	0.356032	-0.0799237	0.936298	0.97639
beaf peak	chr3R	+	17861449	17864114	FBtr0084175	CG6375-RA	pit-RA	545.52	-0.0231879	0.290456	-0.0798325	0.93637	0.97639
beaf peak	chr2L	+	10306911	10308050	FBtr0079987	CG4968-RA	CG4968-RA	223.128	0.0263216	0.329071	0.0799876	0.936247	0.97639
beaf peak	chrX	+	1269624	1272890	FBtr0070217	CG3051-RB	SNF1A-RB	128.021	0.0299526	0.373972	0.0800932	0.936163	0.97639
beaf peak	chr2R	+	20668469	20669307	FBtr0072374	CG3594-RA	Eap-RA	319.66	0.0250455	0.322002	0.0777806	0.938003	0.97763
beaf peak	chr3R	+	5167594	5179842	FBtr0091942	CG33936-RA	CG33936-RA	17608.3	0.0215943	0.287198	0.0751893	0.940064	0.979317
beaf peak	chr3R	+	8837432	8842594	FBtr0100161	CG7583-RE	CtBP-RE	525.002	-0.0209277	0.284297	-0.0736119	0.941319	0.979943
beaf peak	chr2R	-	3290020	3295201	FBtr0089010	CG11166-RE	Eaf-RE	2384.95	0.0201669	0.274911	0.073358	0.941521	0.979943
beaf peak	chr3R	-	8449484	8453444	FBtr0082671	CG17369-RA	Vha55-RA	3132.34	-0.019689	0.282216	-0.069766	0.94438	0.982191
beaf peak	chr3L	-	16603762	16605297	FBtr0075359	CG4086-RA	Su(P)-RA	169.971	-0.0312668	0.457731	-0.0683082	0.94554	0.982703
beaf peak	chr2L	-	18129330	18138078	FBtr0081043	CG7210-RB	kel-RB	618.532	-0.0198262	0.29046	-0.0682579	0.94558	0.982703
beaf peak	chr3L	+	23332440	23334706	FBtr0070041	CG32230-RB	CG32230-RB	368.818	0.0238827	0.356642	0.0669653	0.946609	0.982703
beaf peak	chr3R	-	22012737	22014504	FBtr0085003	CG6073-RA	CG6073-RA	226.206	-0.0215009	0.327168	-0.0657182	0.947602	0.983176
beaf peak	chrX	-	11916861	11923003	FBtr0073641	CG1490-RB	Usp7-RB	175.673	0.0217289	0.331742	0.0654993	0.947776	0.983176
beaf peak	chr3L	+	12728062	12734668	FBtr0075913	CG10975-RA	Ptp69D-RA	76.8376	0.0253554	0.401159	0.0632054	0.949603	0.984146
beaf peak	chr3L	+	11702120	11703670	FBtr0302272	CG42631-RA	mtTFB1-RA	670.304	-0.0176256	0.284352	-0.0619851	0.950575	0.984922
beaf peak	chr3R	+	19182291	19184254	FBtr0084409	CG6773-RA	sec13-RA	1080.55	-0.0225462	0.408772	-0.0551559	0.956014	0.985711
beaf peak	chr3R	-	15224439	15228803	FBtr0083771	CG31212-RA	Ino80-RA	147.991	-0.020541	0.341294	-0.0601857	0.952008	0.985711
[truncated: 7,453 more rows]

## Sheet: SSRP_eGFP_gb_DEGs
beaf s2	chr	strand	start	end	FB	CG_number	name	baseMean	log2FoldChange	lfcSE	stat	pvalue	padj
beaf peak	chr3L	+	9374986	9375867	FBtr0076453	CG4463-RA	Hsp23-RA	1431.93	1.54882	0.111239	13.9233	4.5712e-44	1.44953e-40
beaf peak	chr3L	+	3193167	3197061	FBtr0073040	CG1242-RA	Hsp83-RA	73163.2	0.946154	0.0809468	11.6886	1.4578e-31	1.54089e-28
beaf peak	chr3L	+	15228720	15235932	FBtr0075607	CG6890-RA	Tollo-RA	2925.24	1.09176	0.0956363	11.4158	3.4879e-30	3.16004e-27
beaf peak	chr3RHet	+	1935250	2026815	FBtr0113885	CG40411-RB	Parp-RB	5183.7	0.808831	0.0886115	9.12784	6.98792e-20	3.69311e-17
beaf peak	chr3L	+	16567778	16569581	FBtr0075393	CG4143-RA	mbf1-RA	9407.92	0.778136	0.0884043	8.80202	1.34377e-18	4.48537e-16
beaf peak	chr3L	-	17902579	17905614	FBtr0075152	CG5290-RA	CG5290-RA	2124.17	0.911777	0.106086	8.59466	8.35125e-18	2.20682e-15
beaf peak	chr3L	+	247556	250314	FBtr0072501	CG32476-RA	mthl14-RA	2763.85	-0.884151	0.103969	-8.50397	1.83222e-17	4.64797e-15
beaf peak	chr2R	+	1496152	1499094	FBtr0086071	CG17508-RA	CG17508-RA	2533.11	0.94464	0.112065	8.42943	3.47366e-17	8.15924e-15
beaf peak	chr2L	+	19542518	19545548	FBtr0081253	CG10360-RA	ref(2)P-RA	12515.3	0.82294	0.0982307	8.37762	5.40092e-17	1.22331e-14
beaf peak	chr2L	-	1380086	1420449	FBtr0077941	CG5481-RA	lea-RA	7645.85	0.715974	0.0888471	8.05849	7.72395e-16	1.53079e-13
beaf peak	chr2L	-	3146484	3159631	FBtr0077616	CG12399-RA	Mad-RA	9416.3	-0.7625	0.0961825	-7.92763	2.23362e-15	4.16635e-13
beaf peak	chr2R	-	5022880	5025406	FBtr0088624	CG8057-RA	alc-RA	6780.06	0.779857	0.100471	7.76198	8.36167e-15	1.35974e-12
beaf peak	chr3R	+	17346651	17353419	FBtr0301212	CG7956-RE	CG7956-RE	6296.67	0.707399	0.0919115	7.69652	1.39821e-14	2.21685e-12
beaf peak	chr2L	-	10358162	10362664	FBtr0080054	CG5366-RA	CG5366-RA	5167.77	0.683107	0.0931092	7.33662	2.1905e-13	3.15731e-11
beaf peak	chr3L	-	17791160	17795369	FBtr0075171	CG32190-RA	NUCB1-RA	5983.53	0.746537	0.102021	7.31746	2.52702e-13	3.43799e-11
beaf peak	chr3R	+	3859027	3862381	FBtr0081788	CG2708-RA	Tom34-RA	2561.15	0.67331	0.0974115	6.91202	4.77817e-12	5.71757e-10
beaf peak	chr2R	+	6367731	6369391	FBtr0088274	CG17765-RA	CG17765-RA	1708.05	0.800111	0.118184	6.77004	1.28747e-11	1.38393e-09
beaf peak	chrX	+	17001620	17019220	FBtr0074386	CG5004-RA	CG5004-RA	2128.38	0.665368	0.10299	6.46054	1.04328e-10	9.18959e-09
beaf peak	chr3L	-	5743122	5745236	FBtr0077124	CG10578-RB	DnaJ-1-RB	11757.7	0.582041	0.0933503	6.23502	4.51709e-10	3.62625e-08
beaf peak	chrX	-	20050508	20053799	FBtr0070028	CG9575-RA	Rab35-RA	3700.87	0.606609	0.0982506	6.1741	6.65427e-10	5.21004e-08
beaf peak	chr3L	+	11677082	11681925	FBtr0273363	CG7334-RD	Sug-RD	7157.23	-0.663493	0.108838	-6.09615	1.08653e-09	8.39857e-08
beaf peak	chr3R	+	11629974	11649840	FBtr0083179	CG4606-RA	alpha-Man-IIb-RA	961.579	-0.854619	0.141802	-6.02686	1.67171e-09	1.24729e-07
beaf peak	chr3R	+	11798975	11809173	FBtr0301715	CG4261-RB	Hel89B-RB	21406.5	0.490142	0.0824352	5.94579	2.75133e-09	2.00563e-07
beaf peak	chrX	+	5860314	5880729	FBtr0070865	CG14447-RA	Grip-RA	1003.86	-0.707995	0.123896	-5.71444	1.10066e-08	7.12283e-07
beaf peak	chr3L	-	1871574	1876306	FBtr0072864	CG1828-RA	dre4-RA	8981.52	0.517565	0.0907984	5.70015	1.197e-08	7.53093e-07
beaf peak	chr2L	-	18834498	18839672	FBtr0081120	CG10600-RA	CG10600-RA	4129.35	0.551256	0.0967431	5.69814	1.21122e-08	7.53093e-07
beaf peak	chrX	-	6373054	6418356	FBtr0299863	CG42340-RC	CG42340-RC	1005.75	-0.64882	0.118778	-5.46246	4.69581e-08	2.58964e-06
beaf peak	chr2L	+	9888102	9890120	FBtr0079872	CG4535-RA	FKBP59-RA	2259.22	0.558102	0.10381	5.37619	7.60768e-08	4.05444e-06
beaf peak	chr2R	+	16506135	16508586	FBtr0086225	CG9945-RB	CG9945-RB	3998.8	0.540084	0.101503	5.32084	1.03287e-07	5.24036e-06
beaf peak	chr3L	-	12746332	12747853	FBtr0075950	CG10973-RA	CG10973-RA	425.056	0.832985	0.160113	5.20248	1.96652e-07	9.66795e-06
beaf peak	chr3L	+	9857758	9863784	FBtr0076339	CG8108-RA	CG8108-RA	4898.47	0.456399	0.0892953	5.11112	3.20254e-07	1.49342e-05
beaf peak	chr2R	+	19956549	19960987	FBtr0072179	CG3209-RB	CG3209-RB	5873.45	0.446212	0.0896558	4.97695	6.45934e-07	2.90533e-05
beaf peak	chrX	-	1136773	1168755	FBtr0070244	CG11405-RA	A3-3-RA	14654.5	0.412714	0.0829679	4.97439	6.54551e-07	2.92335e-05
beaf peak	chr3R	-	11102162	11103799	FBtr0083125	CG6363-RA	MRG15-RA	1437.28	-0.568835	0.114511	-4.96751	6.78196e-07	3.00777e-05
beaf peak	chr2L	+	18606849	18609558	FBtr0081072	CG10333-RA	CG10333-RA	1931.11	0.498807	0.101327	4.92277	8.5328e-07	3.72776e-05
beaf peak	chrX	+	173763	188864	FBtr0070066	CG3777-RB	CG3777-RB	1003.24	-0.597997	0.122363	-4.88707	1.02347e-06	4.29859e-05
beaf peak	chr3R	+	14989943	14996296	FBtr0083733	CG5557-RA	sqz-RA	2418.38	0.467567	0.0975332	4.79393	1.63549e-06	6.56474e-05
beaf peak	chr2R	-	11801620	11809652	FBtr0087302	CG8355-RA	sli-RA	2479.68	-0.48773	0.101954	-4.78383	1.71986e-06	6.85996e-05
beaf peak	chr3R	-	25836189	25841105	FBtr0085603	CG7920-RA	CG7920-RA	13984.4	-0.429131	0.0899408	-4.77127	1.83071e-06	7.16688e-05
beaf peak	chr2R	+	1901298	1903008	FBtr0085971	CG7865-RB	PNGase-RB	445.544	-0.764468	0.160273	-4.7698	1.84408e-06	7.17493e-05
beaf peak	chrX	+	541359	542636	FBtr0070122	CG16982-RA	Roc1a-RA	1260.62	0.531641	0.111888	4.75154	2.01874e-06	7.62075e-05
beaf peak	chr2R	-	10243273	10244726	FBtr0087561	CG8617-RA	CG8617-RA	2266.84	0.465759	0.0983764	4.73446	2.19639e-06	8.19383e-05
beaf peak	chrX	-	20099187	20107490	FBtr0089397	CG18000-RA	sw-RA	3520.57	0.438348	0.092705	4.72842	2.2627e-06	8.34304e-05
beaf peak	chr2R	-	10140103	10143573	FBtr0087568	CG8542-RA	Hsc70-5-RA	13452.1	0.396644	0.0846141	4.68768	2.76318e-06	9.95687e-05
beaf peak	chr2L	-	7205250	7220029	FBtr0110799	CG13784-RC	CG13784-RC	7625.23	0.415124	0.0886411	4.6832	2.82426e-06	0.000101195
beaf peak	chr3R	-	20183815	20185832	FBtr0084628	CG18528-RA	CG18528-RA	1617.21	-0.543945	0.116244	-4.67935	2.87789e-06	0.000101964
beaf peak	chr3R	-	11615222	11618301	FBtr0083195	CG17604-RB	c(3)G-RB	184.904	1.05633	0.230673	4.57932	4.66488e-06	0.000157365
beaf peak	chrX	-	13571932	13574429	FBtr0073846	CG12177-RA	CG12177-RA	4378.04	0.406671	0.0901191	4.5126	6.4039e-06	0.000200067
beaf peak	chr3L	-	20528585	20533514	FBtr0078213	CG4786-RA	Rcd2-RA	1119.79	0.555967	0.123738	4.4931	7.0194e-06	0.000216102
beaf peak	chr2R	-	8058932	8061766	FBtr0088013	CG16747-RA	Oda-RA	3928.25	0.429348	0.095777	4.48278	7.36754e-06	0.000225724
beaf peak	chr3R	+	22362071	22407239	FBtr0302097	CG42614-RI	scrib-RI	8214.19	0.385079	0.0859383	4.48088	7.43348e-06	0.00022665
beaf peak	chrX	+	4803147	4808994	FBtr0300997	CG32772-RC	CG32772-RC	1434.62	-0.497441	0.11122	-4.47259	7.72766e-06	0.000234492
beaf peak	chr2L	+	19526673	19530149	FBtr0081248	CG10137-RA	CG10137-RA	1219.65	-0.554076	0.125535	-4.41373	1.01604e-05	0.000296946
beaf peak	chr3R	+	133632	135559	FBtr0300936	CG1102-RC	MP1-RC	3963.12	-0.515586	0.117129	-4.40188	1.07318e-05	0.000310781
beaf peak	chr2L	+	2992972	2998614	FBtr0077645	CG3558-RB	CG3558-RB	4079.26	0.403548	0.0919789	4.3874	1.14713e-05	0.000327708
beaf peak	chr3L	+	13479946	13488577	FBtr0075810	CG10741-RB	CG10741-RB	22006.1	-0.385939	0.0880984	-4.38077	1.18262e-05	0.00033633
beaf peak	chrX	+	11253272	11254969	FBtr0073456	CG11750-RA	CG11750-RA	1250.87	0.529547	0.121271	4.36663	1.26177e-05	0.000357238
beaf peak	chr2R	-	17590563	17592012	FBtr0071673	CG17921-RB	HmgZ-RB	440.718	-0.713493	0.164371	-4.34075	1.41998e-05	0.00039498
beaf peak	chr3R	+	8878008	8882454	FBtr0082709	CG7769-RA	pic-RA	5435.58	0.394843	0.0910338	4.33733	1.44225e-05	0.00039942
beaf peak	chr3L	-	21431724	21434487	FBtr0078397	CG5664-RA	CG5664-RA	4120.73	0.43728	0.101476	4.30918	1.63858e-05	0.00044656
beaf peak	chr3R	-	254077	255051	FBtr0078946	CG9809-RB	Spargel-RB	1473	-0.496923	0.115779	-4.292	1.77068e-05	0.000473824
beaf peak	chr3R	-	23768511	23773746	FBtr0085266	CG4963-RA	mfrn-RA	9050.68	0.35895	0.0854383	4.20128	2.65415e-05	0.00068986
beaf peak	chr2R	+	5730192	5733019	FBtr0088479	CG1667-RA	CG1667-RA	2548.17	-0.439961	0.105128	-4.18499	2.85183e-05	0.000732239
beaf peak	chr3R	+	18188619	18190302	FBtr0084211	CG7071-RA	CG7071-RA	1576.26	-0.454381	0.109727	-4.14099	3.45807e-05	0.000852994
beaf peak	chr2L	-	4392770	4393847	FBtr0077460	CG3652-RA	CG3652-RA	639.628	-0.584342	0.141317	-4.13497	3.55002e-05	0.000863603
beaf peak	chr3L	+	1463819	1468483	FBtr0072694	CG1004-RA	rho-RA	7043.91	0.361015	0.0873133	4.13471	3.55409e-05	0.000863603
beaf peak	chr3L	+	18815754	18821294	FBtr0075058	CG6871-RA	Cat-RA	4901	0.418841	0.101596	4.12261	3.74604e-05	0.000906771
beaf peak	chrX	+	15628304	15629814	FBtr0074084	CG8198-RA	l(1)G0136-RA	1493.72	0.616338	0.149667	4.11807	3.82053e-05	0.000921285
beaf peak	chr2L	+	2492955	2498234	FBtr0077778	CG9884-RB	oaf-RB	1440.74	0.465996	0.113558	4.10358	4.06812e-05	0.000973585
beaf peak	chr2L	+	15113489	15118070	FBtr0080705	CG3647-RB	stc-RB	6753.07	0.374325	0.0912651	4.10151	4.10464e-05	0.000975469
beaf peak	chr3L	-	605165	606569	FBtr0072561	CG3200-RA	Reg-2-RA	784.313	0.573793	0.139902	4.10139	4.10675e-05	0.000975469
beaf peak	chr2L	+	12707699	12708684	FBtr0080398	CG6180-RA	CG6180-RA	605.156	-0.61198	0.150249	-4.07311	4.63901e-05	0.00107768
beaf peak	chr3R	-	1505776	1511148	FBtr0078727	CG2108-RA	Rab23-RA	745.182	-0.535975	0.131573	-4.07359	4.62936e-05	0.00107768
beaf peak	chr4	-	218504	226564	FBtr0089145	CG31998-RA	CG31998-RA	7314.14	0.407971	0.100315	4.06691	4.76397e-05	0.00109866
beaf peak	chrX	-	11340195	11348351	FBtr0300733	CG11727-RD	CG11727-RD	6427.91	0.360745	0.0896949	4.02192	5.77262e-05	0.0013075
beaf peak	chr3L	+	7963714	7965549	FBtr0076752	CG8194-RA	RNaseX25-RA	1063.39	0.490773	0.122247	4.01462	5.95425e-05	0.00133907
beaf peak	chr3R	+	1058289	1062011	FBtr0078778	CG12005-RB	Mms19-RB	2081.35	0.420435	0.105541	3.9836	6.78777e-05	0.00149982
beaf peak	chr4	-	1077991	1081512	FBtr0089211	CG32018-RB	Zyx102EF-RB	1212.54	0.479365	0.120359	3.9828	6.81091e-05	0.00149982
beaf peak	chr3L	+	3162155	3163852	FBtr0073029	CG11495-RA	rasp-RA	1156.96	-0.460729	0.116553	-3.95295	7.71929e-05	0.00167084
beaf peak	chr3R	+	4090683	4093653	FBtr0081827	CG7538-RA	Mcm2-RA	2749.21	-0.451908	0.115186	-3.92329	8.73492e-05	0.00187786
beaf peak	chrX	-	11500322	11505680	FBtr0073536	CG2247-RA	CG2247-RA	3866.95	0.376783	0.0961107	3.9203	8.84387e-05	0.00189486
beaf peak	chr2R	-	11751809	11756602	FBtr0087306	CG30085-RA	CG30085-RA	6075.17	-0.35535	0.0908324	-3.91215	9.14789e-05	0.0019534
beaf peak	chr2L	-	8525663	8528501	FBtr0079695	CG34440-RA	lmg-RA	2442.54	0.417656	0.107213	3.89557	9.79686e-05	0.00206418
beaf peak	chr2L	-	5055974	5058151	FBtr0079028	CG31918-RA	CG31918-RA	3914.62	0.394733	0.102574	3.84829	0.000118947	0.0024256
beaf peak	chr3L	+	23332440	23334706	FBtr0070041	CG32230-RB	CG32230-RB	1004.56	0.483162	0.125539	3.8487	0.000118748	0.0024256
beaf peak	chr3R	+	16890965	16896261	FBtr0089517	CG5730-RA	AnnIX-RA	14442.8	0.329883	0.0857711	3.84609	0.00012002	0.00243963
beaf peak	chr3L	-	9890016	9891672	FBtr0076356	CG6707-RA	CG6707-RA	1359.94	-0.425039	0.112448	-3.77986	0.000156917	0.00306205
beaf peak	chr2R	-	3451937	3453104	FBtr0088954	CG30499-RA	CG30499-RA	924.169	-0.461822	0.122304	-3.77602	0.000159354	0.00309731
beaf peak	chr3L	-	2527122	2554299	FBtr0072961	CG16757-RA	Spn-RA	9383.77	-0.322581	0.0855242	-3.77181	0.000162068	0.00313364
beaf peak	chr3R	-	6133984	6137331	FBtr0082240	CG6293-RA	CG6293-RA	3048.32	-0.366832	0.0975702	-3.75967	0.000170135	0.00326968
beaf peak	chr2R	+	14515463	14516784	FBtr0086710	CG5345-RA	Eip55E-RA	715.187	-0.502703	0.133998	-3.75156	0.000175739	0.00334696
beaf peak	chr2L	-	10856788	10858077	FBtr0080180	CG6620-RA	ial-RA	999.053	-0.4523	0.121086	-3.73536	0.00018745	0.00351718
beaf peak	chr3L	-	4807556	4825674	FBtr0273370	CG7507-RC	Dhc64C-RC	17431.4	-0.30662	0.0824609	-3.71837	0.000200514	0.00371831
beaf peak	chr2R	+	2899764	2905869	FBtr0086180	CG10106-RA	Tsp42Ee-RA	14568.7	0.310933	0.0841994	3.69282	0.000221781	0.00398453
beaf peak	chr2L	-	2870799	2874475	FBtr0077685	CG31694-RA	CG31694-RA	3467.12	0.353722	0.096094	3.681	0.000232323	0.0041504
beaf peak	chrX	+	11573017	11588766	FBtr0073526	CG1822-RB	bif-RB	20808	-0.308898	0.0842177	-3.66785	0.000244598	0.00429707
beaf peak	chr3L	-	5888785	5890480	FBtr0077081	CG10489-RA	Pole2-RA	718.352	-0.489299	0.133696	-3.6598	0.000252414	0.00440995
beaf peak	chr3L	-	6952647	6957852	FBtr0076938	CG10072-RA	sgl-RA	7646.48	0.318101	0.087118	3.65139	0.00026083	0.00451962
beaf peak	chr3R	-	11028791	11032165	FBtr0083141	CG18525-RA	Spn5-RA	2263.64	0.358048	0.0983854	3.63924	0.000273444	0.00469968
beaf peak	chr3L	+	16405877	16408488	FBtr0075389	CG4672-RA	TMS1-RA	1722.29	0.378598	0.10419	3.63372	0.00027936	0.00476264
beaf peak	chr2L	-	2968293	2969620	FBtr0077679	CG3181-RA	Ts-RA	740.152	-0.493013	0.136177	-3.62038	0.000294174	0.00491635
beaf peak	chr3R	-	12862116	12865924	FBtr0083429	CG18213-RA	CG18213-RA	2307.82	0.386796	0.106828	3.62073	0.000293774	0.00491635
beaf peak	chr3L	-	839980	841319	FBtr0300712	CG13902-RB	CG13902-RB	730.755	-0.46618	0.128924	-3.61592	0.000299288	0.00497935
beaf peak	chr3R	+	5417033	5448516	FBtr0082075	CG8312-RA	CG8312-RA	7095.31	-0.325681	0.0906003	-3.5947	0.000324771	0.00532222
beaf peak	chr3R	+	12012725	12023315	FBtr0083255	CG6072-RA	sra-RA	8296.65	0.306498	0.0852487	3.59534	0.000323971	0.00532222
beaf peak	chrX	-	11745364	11746470	FBtr0073604	CG1967-RA	p24-1-RA	2280.19	-0.456847	0.127291	-3.58899	0.000331957	0.00542595
beaf peak	chrX	+	10280000	10302119	FBtr0071447	CG2096-RB	flw-RB	1872.8	0.365614	0.102332	3.57282	0.00035316	0.00571362
beaf peak	chr3L	-	9380609	9392324	FBtr0076494	CG4080-RA	CG4080-RA	2117.13	0.352711	0.0996463	3.53963	0.000400688	0.00630562
beaf peak	chr2R	-	3711448	3712722	FBtr0088897	CG30383-RA	CG30383-RA	302.316	-0.639374	0.181456	-3.52358	0.000425755	0.00665059
beaf peak	chr3L	-	5805232	5806215	FBtr0077113	CG17498-RA	mad2-RA	650.484	-0.472999	0.134389	-3.51963	0.000432156	0.00673398
beaf peak	chr2L	-	15746759	15748123	FBtr0080774	CG3938-RA	CycE-RA	484.359	-0.631943	0.180254	-3.50585	0.000455159	0.00704053
beaf peak	chr2R	-	5074166	5079591	FBtr0088611	CG8026-RB	CG8026-RB	15065.2	0.295394	0.0847576	3.48516	0.000491842	0.0075163
beaf peak	chr2R	-	11986807	11990108	FBtr0087255	CG8414-RA	CG8414-RA	1889.48	0.409689	0.117976	3.47266	0.000515335	0.00783754
beaf peak	chr3R	+	12828603	12832930	FBtr0083371	CG8913-RA	Irc-RA	3500.36	0.332243	0.0957809	3.46878	0.000522822	0.00793239
beaf peak	chrX	+	13676507	13677419	FBtr0100218	CG11103-RB	CG11103-RB	342.787	-0.776636	0.224435	-3.46041	0.000539363	0.00814438
beaf peak	chr3L	-	15953908	15960966	FBtr0075527	CG5931-RA	CG5931-RA	6305.36	0.302509	0.0876304	3.45211	0.000556228	0.00834962
beaf peak	chr2R	-	5191183	5196186	FBtr0088598	CG2078-RA	Myd88-RA	4286.61	-0.390433	0.113951	-3.42632	0.00061181	0.00898172
beaf peak	chr3R	-	25560991	25562432	FBtr0085544	CG7601-RA	CG7601-RA	1066.24	-0.455806	0.133068	-3.42536	0.000613978	0.00899272
beaf peak	chrX	-	4525085	4530033	FBtr0300755	CG12179-RD	CG12179-RD	536.295	0.490681	0.143575	3.4176	0.000631755	0.00918698
beaf peak	chr3R	-	1187938	1194025	FBtr0078803	CG16708-RA	CG16708-RA	2130.13	-0.366145	0.10728	-3.41299	0.000642548	0.00928173
beaf peak	chr3L	+	1298678	1300389	FBtr0089942	CG9148-RA	scf-RA	14431.6	-0.28938	0.0848026	-3.41239	0.000643955	0.00928173
beaf peak	chr2R	+	19950720	19952928	FBtr0100585	CG3204-RB	Rap2l-RB	3687.32	-0.34685	0.101767	-3.40828	0.000653746	0.00935904
beaf peak	chrX	-	20897315	20899342	FBtr0077268	CG1532-RA	CG1532-RA	1950.6	0.353128	0.104879	3.367	0.000759908	0.0105456
beaf peak	chr2L	-	13000765	13004098	FBtr0080429	CG12403-RA	Vha68-1-RA	339.003	0.561615	0.168392	3.33517	0.000852478	0.0115769
beaf peak	chr3L	+	4626748	4629467	FBtr0073317	CG7471-RA	Rpd3-RA	2232.12	-0.345531	0.103785	-3.32929	0.000870681	0.0117486
beaf peak	chr2L	-	18449514	18454570	FBtr0081087	CG10302-RA	bsf-RA	5975.83	0.301068	0.0904565	3.32832	0.000873724	0.0117647
beaf peak	chr3R	-	8177865	8181983	FBtr0082612	CG10042-RA	MBD-R2-RA	6670.86	0.330643	0.0994351	3.32521	0.000883525	0.0118714
beaf peak	chr3L	-	9850688	9852957	FBtr0076366	CG10809-RA	CG10809-RA	1463.82	-0.37801	0.114016	-3.31542	0.000915043	0.012166
beaf peak	chrX	-	9470460	9473960	FBtr0110850	CG32699-RB	CG32699-RB	2186.42	-0.33836	0.102136	-3.31285	0.000923513	0.0122274
beaf peak	chr3R	+	12975398	12976198	FBtr0083408	CG12265-RA	Det-RA	363.485	-0.557937	0.168495	-3.31131	0.000928617	0.0122693
beaf peak	chr3R	+	11760855	11776515	FBtr0083209	CG8884-RF	Sap47-RF	4246.44	0.30229	0.0914581	3.30522	0.000949002	0.0124608
beaf peak	chr2R	+	6696898	6698160	FBtr0088221	CG12935-RA	CG12935-RA	240.777	-0.645598	0.195899	-3.29556	0.000982252	0.0128178
beaf peak	chr3L	-	5142945	5145472	FBtr0077176	CG10670-RA	Gen-RA	832.254	-0.421869	0.128648	-3.27926	0.00104079	0.0134708
beaf peak	chr2R	+	11822368	11823443	FBtr0087290	CG8297-RA	CG8297-RA	1396.08	-0.354494	0.108326	-3.27247	0.00106612	0.0137425
beaf peak	chr3R	+	12905981	12907962	FBtr0083397	CG5175-RA	kuk-RA	349.086	-0.56718	0.173582	-3.2675	0.00108501	0.0139294
beaf peak	chr2R	-	2542959	2543904	FBtr0086147	CG3183-RA	geminin-RA	3099.28	-0.362751	0.111583	-3.25097	0.00115013	0.0146468
beaf peak	chr3R	+	19784370	19788277	FBtr0084496	CG5864-RA	AP-1sigma-RA	3079.39	0.340588	0.104908	3.24653	0.00116819	0.0147583
beaf peak	chr3R	-	21226490	21298778	FBtr0089987	CG10772-RF	Fur1-RF	9183.85	0.28841	0.0888903	3.24456	0.00117632	0.0148315
beaf peak	chr2R	+	4015082	4016981	FBtr0088784	CG2160-RA	Socs44A-RA	2118.09	-0.333884	0.103644	-3.22146	0.00127538	0.0156767
beaf peak	chr3L	-	9853317	9857413	FBtr0076364	CG6718-RC	iPLA2-VIA-RC	9689.15	0.291847	0.0909399	3.20922	0.00133094	0.0161938
beaf peak	chrX	+	19644850	19653323	FBtr0074795	CG12703-RA	CG12703-RA	10212.1	0.284068	0.0886503	3.20436	0.00135362	0.0163518
beaf peak	chr3R	+	5389744	5391814	FBtr0082070	CG8228-RA	Vps45-RA	1002.66	-0.38228	0.11941	-3.2014	0.00136761	0.0164581
beaf peak	chr2L	-	4461631	4463466	FBtr0077450	CG15443-RA	CG15443-RA	633.746	-0.439033	0.137377	-3.19584	0.00139425	0.0167152
beaf peak	chr3L	+	19612000	19613498	FBtr0074947	CG9383-RA	asf1-RA	4131.07	-0.289782	0.0908831	-3.18852	0.00143004	0.0170797
beaf peak	chr3L	-	20773444	20779279	FBtr0078277	CG11399-RB	CG11399-RB	5839.19	-0.314814	0.0992134	-3.1731	0.00150823	0.0178048
beaf peak	chr3L	-	652981	654075	FBtr0072558	CG17183-RA	MED30-RA	4612.03	-0.284856	0.0897448	-3.17407	0.00150319	0.0178048
beaf peak	chr3R	+	24706492	24708627	FBtr0085330	CG14527-RA	CG14527-RA	74.1417	1.05592	0.332715	3.17366	0.0015053	0.0178048
beaf peak	chr2L	-	18138668	18152410	FBtr0081040	CG15154-RA	Socs36E-RA	45012.8	0.27751	0.087497	3.17165	0.00151574	0.0178346
beaf peak	chr2R	-	19784419	19785765	FBtr0072220	CG5339-RA	CG5339-RA	973.087	-0.380224	0.119969	-3.16936	0.00152777	0.0179096
beaf peak	chr3L	-	4539302	4541219	FBtr0073322	CG32243-RA	CG32243-RA	1478.35	0.372242	0.117445	3.1695	0.00152704	0.0179096
beaf peak	chr2L	-	22959601	22961067	FBtr0111240	CG17540-RB	Spf45-RB	2985.54	0.300662	0.0949784	3.16559	0.0015477	0.0180615
beaf peak	chrX	-	8582656	8584053	FBtr0071225	CG12108-RA	Ppt1-RA	603.038	-0.432592	0.137081	-3.15574	0.0016009	0.0185721
beaf peak	chr3L	+	3376757	3377687	FBtr0300749	CG12012-RB	CG12012-RB	862.18	-0.401044	0.127112	-3.15504	0.00160477	0.0185721
beaf peak	chr3R	+	7836495	7840784	FBtr0113224	CG3532-RB	CG3532-RB	2406.56	0.370769	0.117517	3.15504	0.00160478	0.0185721
beaf peak	chr3R	+	7561168	7562565	FBtr0082430	CG14721-RA	CG14721-RA	1214.47	-0.381697	0.121483	-3.14197	0.00167814	0.0191762
beaf peak	chr4	-	331558	334533	FBtr0089132	CG2177-RA	CG2177-RA	3956.13	0.303472	0.097038	3.12736	0.00176387	0.0199402
beaf peak	chr3R	+	12089998	12092632	FBtr0083259	CG6814-RA	Mat89Bb-RA	550.43	-0.446828	0.143109	-3.12228	0.00179458	0.0201166
beaf peak	chrX	-	1367917	1370988	FBtr0070294	CG14791-RC	Rab27-RC	4930.26	-0.335597	0.10769	-3.11632	0.00183126	0.0204237
beaf peak	chr4	-	588914	591401	FBtr0089105	CG1970-RA	CG1970-RA	2275.87	0.306413	0.0987206	3.10384	0.00191028	0.021033
beaf peak	chr2R	+	16162167	16163648	FBtr0086277	CG11788-RA	CG11788-RA	695.507	-0.426541	0.138761	-3.07393	0.00211257	0.0227469
beaf peak	chr2R	-	1227207	1228446	FBtr0086094	CG10465-RA	CG10465-RA	1212.03	0.376349	0.122511	3.07196	0.00212659	0.0228591
beaf peak	chr2L	+	7027550	7028959	FBtr0079389	CG3476-RA	CG3476-RA	1294.29	-0.345637	0.112723	-3.06626	0.00216755	0.0232206
beaf peak	chr3L	-	651538	652849	FBtr0072559	CG3402-RA	CG3402-RA	5079.53	-0.381924	0.124752	-3.06147	0.00220254	0.0233979
beaf peak	chr3R	+	17853468	17855115	FBtr0084172	CG6343-RA	ND42-RA	1496.97	-0.368282	0.120245	-3.06276	0.00219304	0.0233979
beaf peak	chr3R	+	24942113	24944112	FBtr0085370	CG11877-RA	CG11877-RA	4716.33	-0.284543	0.0929356	-3.06173	0.00220063	0.0233979
beaf peak	chrX	-	21495823	21501167	FBtr0077373	CG17686-RD	DIP1-RD	2560.7	0.29521	0.0965461	3.05771	0.00223033	0.0235802
beaf peak	chr2L	+	10488869	10490463	FBtr0100565	CG6144-RB	CG6144-RB	383.122	-0.495772	0.162411	-3.05258	0.00226885	0.0238735
beaf peak	chr3R	+	6175906	6187343	FBtr0082237	CG4029-RA	jumu-RA	5230.46	-0.281682	0.0922809	-3.05244	0.00226991	0.0238735
beaf peak	chrX	+	6718610	6726567	FBtr0070972	CG32743-RA	Smg1-RA	3927.16	0.27746	0.0915567	3.03047	0.00244173	0.025303
beaf peak	chr3L	-	11825703	11826617	FBtr0076075	CG5940-RA	CycA-RA	481.439	-0.46306	0.152992	-3.02671	0.00247235	0.0255266
beaf peak	chrX	+	3379692	3382941	FBtr0070569	CG10803-RA	CG10803-RA	2019.53	0.311686	0.103293	3.01749	0.00254875	0.0261556
beaf peak	chrX	+	18778549	18781655	FBtr0074647	CG7332-RA	CG7332-RA	1577.09	0.353878	0.117553	3.01038	0.00260921	0.0266897
beaf peak	chr3R	+	16561375	16563052	FBtr0083922	CG10498-RB	cdc2c-RB	777.003	-0.39455	0.131253	-3.00601	0.00264696	0.0268592
beaf peak	chr3L	+	19091155	19092130	FBtr0075027	CG14079-RA	CG14079-RA	138.091	-0.749771	0.250126	-2.99757	0.00272145	0.027396
beaf peak	chr2L	+	10056969	10060097	FBtr0079937	CG4799-RA	Pen-RA	6226.17	-0.265114	0.0884426	-2.99758	0.00272133	0.027396
beaf peak	chrX	-	2042480	2043631	FBtr0070431	CG3717-RA	bcn92-RA	2424.13	0.295821	0.0986822	2.99771	0.00272014	0.027396
beaf peak	chr3R	-	7041007	7042005	FBtr0082370	CG6684-RB	RpS25-RB	5970.41	-0.318509	0.106351	-2.99488	0.0027455	0.0275942
beaf peak	chr2L	-	16887122	16887962	FBtr0080959	CG6115-RA	CG6115-RA	873.313	-0.380819	0.127438	-2.98827	0.00280565	0.0281097
beaf peak	chr2L	+	5096227	5098613	FBtr0079019	CG4230-RA	CG4230-RA	813.505	-0.375149	0.12581	-2.98186	0.00286505	0.0285695
beaf peak	chr2L	-	21626857	21629928	FBtr0085920	CG2207-RB	Df31-RB	12955.7	-0.310978	0.104356	-2.97997	0.00288275	0.0287008
beaf peak	chr3R	-	1022035	1043163	FBtr0299709	CG42312-RC	cno-RC	5025.7	0.273784	0.0921342	2.97158	0.0029627	0.0293585
beaf peak	chr3R	-	4066466	4069518	FBtr0081804	CG9636-RA	CG9636-RA	2469.68	0.299546	0.101303	2.95694	0.0031071	0.0304093
beaf peak	chrX	+	15344303	15346683	FBtr0074030	CG11654-RA	Ahcy13-RA	1628.4	0.31188	0.105739	2.94952	0.00318271	0.0309582
beaf peak	chr2L	+	9495474	9520696	FBtr0089854	CG33298-RA	CG33298-RA	15106.9	-0.251673	0.0854158	-2.94645	0.00321446	0.0311714
beaf peak	chrX	-	10678636	10680937	FBtr0073422	CG16944-RC	sesB-RC	4291	-0.289025	0.0984224	-2.93658	0.00331853	0.0318881
beaf peak	chr3L	-	12726459	12727708	FBtr0075952	CG10753-RA	snRNP69D-RA	409.206	0.460922	0.157187	2.93231	0.0033645	0.0322425
beaf peak	chr2R	+	2129518	2133011	FBtr0085996	CG12110-RC	Pld-RC	7728.42	-0.377477	0.128813	-2.93042	0.00338501	0.032359
beaf peak	chr3R	-	24162741	24165388	FBtr0085297	CG1345-RA	Gfat2-RA	6226.31	-0.286399	0.0978617	-2.92657	0.0034272	0.0325379
beaf peak	chr2R	-	8538806	8539990	FBtr0087880	CG8778-RA	CG8778-RA	775.131	-0.382228	0.130866	-2.92076	0.00349174	0.0328555
beaf peak	chr3R	-	26615379	26632341	FBtr0085720	CG12072-RA	wts-RA	5672.62	0.257482	0.08821	2.91897	0.00351194	0.0329967
beaf peak	chr2R	-	12891062	12892654	FBtr0087058	CG8980-RA	NiPp1-RA	689.88	-0.392113	0.134591	-2.91336	0.00357558	0.0333476
beaf peak	chr2R	-	11901309	11902275	FBtr0087262	CG8392-RA	Prosbeta1-RA	2409.97	-0.362155	0.124377	-2.91176	0.00359403	0.0334704
beaf peak	chr3L	+	18106070	18114107	FBtr0075124	CG7341-RB	CG7341-RB	4717.95	-1.15302	0.398414	-2.89403	0.00380336	0.0350086
beaf peak	chr3L	+	8959926	8961484	FBtr0076513	CG5021-RA	CG5021-RA	1326.21	-0.335599	0.116412	-2.88286	0.0039408	0.0360216
beaf peak	chrX	+	14980169	14982665	FBtr0073964	CG5599-RA	CG5599-RA	930.087	-0.412182	0.14303	-2.88179	0.00395429	0.0360317
beaf peak	chr3L	-	11994409	11995965	FBtr0076058	CG5684-RA	Pop2-RA	687.588	0.387546	0.134615	2.87892	0.00399037	0.0363083
beaf peak	chr2R	-	9090248	9094027	FBtr0087768	CG4088-RA	lat-RA	698.992	-0.413934	0.14389	-2.87675	0.00401795	0.0364352
beaf peak	chrX	+	7802974	7805918	FBtr0071091	CG1444-RA	CG1444-RA	2866.59	-0.28645	0.0995554	-2.87729	0.00401108	0.0364352
beaf peak	chr2L	+	10009398	10010207	FBtr0079931	CG4758-RA	Trp1-RA	527.942	-0.433844	0.150861	-2.87578	0.00403035	0.0364628
beaf peak	chr2L	+	203815	204782	FBtr0078124	CG11488-RA	mRpL10-RA	771.604	-0.397116	0.138197	-2.87356	0.00405876	0.0366154
beaf peak	chr3R	+	15673037	15678769	FBtr0083813	CG4662-RA	CG4662-RA	576.745	-0.39905	0.139032	-2.87021	0.00410199	0.0368974
beaf peak	chr2L	-	141077	143115	FBtr0300987	CG31974-RB	CG31974-RB	222.757	-0.575477	0.200874	-2.86487	0.0041718	0.0374223
beaf peak	chr4	-	935911	951310	FBtr0089243	CG10811-RA	eIF4G-RA	8252.65	0.271316	0.0947741	2.86276	0.00419967	0.0376191
beaf peak	chr2L	+	19565735	19567359	FBtr0081257	CG13077-RA	CG13077-RA	120.461	-0.796361	0.278401	-2.86048	0.00423003	0.0377311
beaf peak	chr3L	+	8820607	8829412	FBtr0076583	CG4974-RA	dally-RA	2920.6	-0.271761	0.0949882	-2.861	0.00422308	0.0377311
beaf peak	chr2L	-	6397399	6411325	FBtr0299967	CG42368-RA	CG42368-RA	107.609	0.794049	0.277849	2.85784	0.00426531	0.0379391
beaf peak	chr2R	+	9373125	9374135	FBtr0087667	CG13329-RA	cid-RA	442.734	-0.472994	0.165869	-2.85161	0.0043499	0.0385833
beaf peak	chr3R	+	19759720	19761686	FBtr0084495	CG5854-RB	CG5854-RB	1742.33	-0.294683	0.103544	-2.84596	0.00442782	0.0391104
beaf peak	chr2R	-	10736094	10740115	FBtr0087461	CG10212-RA	SMC2-RA	1567.05	-0.300964	0.105787	-2.84501	0.004441	0.0391722
beaf peak	chr3L	-	16647256	16654706	FBtr0075356	CG3971-RB	Baldspot-RB	2864.58	-0.273706	0.0962694	-2.84313	0.00446731	0.0393495
beaf peak	chr3R	+	14732347	14736070	FBtr0083699	CG14296-RB	endoA-RB	3348.98	0.266543	0.0938308	2.84068	0.00450176	0.0395432
beaf peak	chr3R	+	10483247	10484950	FBtr0082966	CG3505-RA	CG3505-RA	65.1499	-1.02713	0.362134	-2.83631	0.0045638	0.0399068
beaf peak	chrX	+	11377571	11379097	FBtr0073505	CG1749-RA	CG1749-RA	1248.7	-0.324701	0.114462	-2.83677	0.00455724	0.0399068
beaf peak	chr2R	-	2529922	2532600	FBtr0086148	CG3174-RA	Fmo-2-RA	1380.23	-0.310872	0.109592	-2.83663	0.0045593	0.0399068
beaf peak	chr3R	-	11151039	11153919	FBtr0083121	CG6236-RB	CG6236-RB	1104.19	-0.335946	0.118936	-2.82459	0.00473415	0.0409604
beaf peak	chr3R	-	6138366	6157072	FBtr0082239	CG6303-RA	Bruce-RA	13843.1	0.259837	0.0921649	2.81926	0.00481341	0.0412522
beaf peak	chrX	-	14683284	14720079	FBtr0073992	CG9533-RA	rut-RA	2327.76	0.27883	0.0991769	2.81144	0.00493199	0.0420413
beaf peak	chr3R	+	17849243	17850069	FBtr0084171	CG13410-RA	mRpL35-RA	263.164	-0.532799	0.189612	-2.80994	0.00495502	0.0420679
beaf peak	chr3R	+	7793450	7797200	FBtr0082484	CG18347-RA	CG18347-RA	836.691	-0.354878	0.126282	-2.8102	0.00495112	0.0420679
beaf peak	chr2R	-	14734363	14738087	FBtr0086627	CG15100-RA	CG15100-RA	7289.72	0.247084	0.0879284	2.81006	0.0049532	0.0420679
beaf peak	chr3L	-	7350375	7353213	FBtr0273398	CG8588-RE	pst-RE	1647.49	-0.304916	0.108627	-2.807	0.00500049	0.0422841
beaf peak	chr3R	-	18547042	18550290	FBtr0084327	CG4900-RA	Irp-1A-RA	1604.42	-0.336625	0.120082	-2.80329	0.00505845	0.0427173
beaf peak	chr3R	-	20085358	20096952	FBtr0301367	CG5695-RG	jar-RG	1305.2	-0.309097	0.110321	-2.80179	0.005082	0.0427935
beaf peak	chr2R	+	11905244	11912139	FBtr0087207	CG8399-RA	CG8399-RA	2207.64	-0.27895	0.0995742	-2.80143	0.00508771	0.0427935
beaf peak	chrX	+	8795778	8797511	FBtr0071255	CG10648-RA	Rbm13-RA	2469.74	0.296631	0.105918	2.80056	0.00510139	0.042795
beaf peak	chr2R	-	1856600	1862122	FBtr0086032	CG7838-RA	BubR1-RA	2488.2	-0.275146	0.0983299	-2.79819	0.00513895	0.0430531
beaf peak	chr2L	-	413070	414748	FBtr0089488	CG4260-RA	alpha-Adaptin-RA	1426	-0.33707	0.121609	-2.77175	0.00557558	0.0459822
beaf peak	chr3R	+	25562692	25563792	FBtr0085473	CG7598-RA	CG7598-RA	852.573	-0.382052	0.137949	-2.76951	0.00561406	0.0461795
beaf peak	chr2R	-	14069934	14071590	FBtr0086771	CG5721-RA	CG5721-RA	1328.08	-0.305168	0.110318	-2.76625	0.00567042	0.0465224
beaf peak	chr3L	-	8516842	8518095	FBtr0076652	CG6662-RA	CG6662-RA	362.341	-0.461977	0.16721	-2.76285	0.00572989	0.0469137
beaf peak	chr3R	+	8265323	8267008	FBtr0082626	CG5887-RA	desat1-RA	1130.42	-0.314879	0.114103	-2.7596	0.0057872	0.047169
beaf peak	chr2R	+	2633915	2636459	FBtr0086126	CG3267-RA	CG3267-RA	3390.56	-0.268916	0.0974958	-2.75823	0.00581157	0.0472525
beaf peak	chr2L	-	9491918	9494778	FBtr0079862	CG4422-RA	Gdi-RA	3891.77	-0.317358	0.115315	-2.75209	0.00592165	0.0479019
beaf peak	chr3R	-	25630009	25632745	FBtr0085534	CG7831-RA	ncd-RA	7415.55	-0.237057	0.0861824	-2.75064	0.00594786	0.0479996
beaf peak	chr3R	-	3951009	3952075	FBtr0081815	CG9667-RA	CG9667-RA	531.559	-0.413184	0.150481	-2.74575	0.00603728	0.0484051
beaf peak	chr2R	-	5706190	5707555	FBtr0088493	CG1648-RA	CG1648-RA	117.576	-0.733849	0.267439	-2.74399	0.00606981	0.0485432
beaf peak	chr2R	+	17031100	17033255	FBtr0300236	CG9415-RC	Xbp1-RC	36214	-0.233533	0.0852867	-2.73821	0.00617748	0.04928
beaf peak	chrX	+	13705722	13706911	FBtr0073827	CG11095-RA	CG11095-RA	490.316	-0.402114	0.146933	-2.73671	0.00620576	0.0494434
beaf peak	chr3L	+	8174092	8176469	FBtr0076690	CG7979-RA	CG7979-RA	454.592	-0.414722	0.151626	-2.73516	0.00623505	0.0496144
beaf peak	chr3L	-	16603762	16605297	FBtr0075359	CG4086-RA	Su(P)-RA	2828.62	-0.269428	0.0985218	-2.73471	0.00624359	0.0496201
beaf peak	chr3R	-	1198313	1200305	FBtr0078802	CG2669-RA	hd-RA	1326.31	-0.361563	0.132743	-2.72378	0.00645397	0.0511638
beaf peak	chr3R	+	5869015	5870337	FBtr0082172	CG3909-RA	CG3909-RA	842.716	-0.352053	0.12931	-2.72255	0.006478	0.0511782
beaf peak	chr3R	+	14807149	14808500	FBtr0083707	CG5452-RA	dnk-RA	1435.55	-0.301144	0.110615	-2.72245	0.00647999	0.0511782
beaf peak	chr2L	-	5006841	5009715	FBtr0079038	CG33113-RF	Rtnl1-RF	3158.08	0.255636	0.0939264	2.72166	0.00649553	0.0512372
beaf peak	chr2L	-	1170752	1172641	FBtr0077979	CG5118-RA	CG5118-RA	4043.23	0.247467	0.0909828	2.71994	0.00652944	0.0513768
beaf peak	chr3R	-	2214884	2231613	FBtr0300261	CG1021-RH	CG1021-RH	4699.16	-0.251554	0.0928357	-2.70967	0.00673507	0.0527331
beaf peak	chr3L	+	8130946	8134935	FBtr0076689	CG7972-RA	mus301-RA	1868.05	-0.280888	0.103956	-2.702	0.00689239	0.0536997
beaf peak	chr2R	-	7870646	7872893	FBtr0088046	CG8975-RA	RnrS-RA	2301.14	-0.27528	0.101927	-2.70076	0.00691804	0.0538334
beaf peak	chrX	+	14726719	14729920	FBtr0300433	CG14411-RD	CG14411-RD	9697.1	0.232755	0.0864187	2.69335	0.0070739	0.0546257
beaf peak	chr3L	+	22069196	22070587	FBtr0078481	CG7490-RA	RpLP0-RA	12344.9	-0.305489	0.114148	-2.67625	0.00744506	0.0569561
beaf peak	chr3R	-	7234514	7235595	FBtr0082406	CG6719-RA	CG6719-RA	2614.67	-0.284739	0.106545	-2.67248	0.00752918	0.0574774
beaf peak	chrX	-	15032358	15033395	FBtr0074027	CG9091-RA	RpL37a-RA	4313.25	-0.261646	0.0979071	-2.67239	0.00753134	0.0574774
beaf peak	chr3R	+	1380812	1383508	FBtr0078688	CG10018-RA	Snm1-RA	1005.92	-0.342272	0.128568	-2.66218	0.00776362	0.058833
beaf peak	chr3R	+	7394952	7401659	FBtr0302027	CG14709-RB	CG14709-RB	11748.1	0.231312	0.0875427	2.64227	0.00823519	0.0617347
beaf peak	chr2RHet	+	2901803	2903663	FBtr0113679	CG10837-RE	eIF-4B-RE	2531.74	0.279307	0.105796	2.64006	0.0082892	0.0620663
beaf peak	chr3L	-	13381393	13383086	FBtr0075863	CG10191-RA	CG10191-RA	791.577	-0.348804	0.132265	-2.63716	0.00836029	0.0623776
beaf peak	chr2L	+	13387536	13393962	FBtr0080499	CG7099-RA	CG7099-RA	1626.24	-0.278517	0.105604	-2.63736	0.00835546	0.0623776
beaf peak	chr2R	-	5015657	5019396	FBtr0088626	CG18659-RA	CG18659-RA	7939.18	-0.309472	0.117409	-2.63585	0.00839265	0.0623988
beaf peak	chrX	+	21260023	21261877	FBtr0077211	CG1424-RA	mst-RA	2172.06	-0.262947	0.0999931	-2.62965	0.00854738	0.0630867
beaf peak	chrX	+	20988208	20991362	FBtr0077252	CG15445-RD	CG15445-RD	1533.08	0.283672	0.107887	2.62935	0.0085548	0.0630867
beaf peak	chr2R	+	19254408	19258984	FBtr0072010	CG13550-RA	CG13550-RA	4132.22	0.29175	0.110922	2.63023	0.00853279	0.0630867
beaf peak	chr2L	+	855337	856236	FBtr0078017	CG13949-RA	CG13949-RA	87.9124	0.840272	0.319851	2.62707	0.00861233	0.0632169
beaf peak	chr3R	-	17676627	17681984	FBtr0084157	CG6575-RA	glec-RA	2913.78	0.248545	0.0948702	2.61984	0.00879709	0.0641278
beaf peak	chrX	+	9036527	9041763	FBtr0071299	CG7065-RA	CG7065-RA	4178.25	-0.253607	0.096996	-2.61461	0.00893283	0.0648935
beaf peak	chr2R	-	16149259	16150315	FBtr0086307	CG9193-RA	mus209-RA	4601.83	-0.250388	0.0958044	-2.61353	0.00896114	0.0650247
beaf peak	chr2L	+	16827191	16831705	FBtr0080919	CG31739-RA	CG31739-RA	3699.56	0.250112	0.0958789	2.60862	0.0090908	0.0657398
beaf peak	chr3L	-	8106588	8108998	FBtr0076737	CG7558-RA	Arp66B-RA	5564.27	-0.237149	0.090936	-2.60786	0.00911095	0.0658105
beaf peak	chr2R	-	3709615	3711006	FBtr0088898	CG1548-RA	cathD-RA	3727.29	-0.323807	0.124301	-2.60502	0.00918697	0.0660054
beaf peak	chr2L	+	8197197	8198813	FBtr0079586	CG8460-RA	CG8460-RA	1071.83	-0.319018	0.122437	-2.60556	0.00917239	0.0660054
beaf peak	chr2L	-	20917603	20918915	FBtr0081441	CG9339-RA	CG9339-RA	316.192	0.454886	0.174532	2.60632	0.00915222	0.0660054
beaf peak	chr2L	+	10003846	10007941	FBtr0079930	CG4747-RA	CG4747-RA	6973.17	-0.230958	0.0889925	-2.59525	0.00945214	0.0676585
beaf peak	chr2L	-	20064255	20065689	FBtr0081347	CG10728-RA	vls-RA	558.099	-0.450525	0.17363	-2.59475	0.00946606	0.0676818
beaf peak	chr2L	-	8375501	8376784	FBtr0079723	CG13390-RA	CG13390-RA	864.189	-0.405938	0.156639	-2.59156	0.00955419	0.0681533
beaf peak	chr2R	-	20492117	20494522	FBtr0072338	CG4707-RA	CG4707-RA	869.907	-0.319456	0.123721	-2.58207	0.00982099	0.0690518
beaf peak	chrX	+	1974658	1987129	FBtr0070377	CG3981-RA	Unc-76-RA	20817.5	-0.231319	0.089958	-2.57141	0.0101285	0.0706652
beaf peak	chr3L	-	21273588	21274578	FBtr0078412	CG7758-RA	ppl-RA	266.16	-0.484561	0.188688	-2.56805	0.0102272	0.0710976
beaf peak	chr2R	-	13675912	13676871	FBtr0089553	CG5788-RA	UbcD10-RA	2033.74	-0.301962	0.117607	-2.56756	0.0102416	0.0710976
beaf peak	chr2R	+	1032256	1034521	FBtr0086079	CG3136-RA	Atf6-RA	294.365	0.461281	0.179678	2.56727	0.0102503	0.0710976
beaf peak	chr2R	-	19863124	19864760	FBtr0072204	CG3825-RA	CG3825-RA	5972.91	-0.267397	0.104299	-2.56374	0.010355	0.0716153
beaf peak	chr2R	+	7566999	7573787	FBtr0088077	CG8238-RA	Buffy-RA	205.732	0.541394	0.211373	2.56133	0.0104273	0.0720372
beaf peak	chrX	-	17307830	17316192	FBtr0074440	CG8611-RB	CG8611-RB	1605.75	0.274561	0.107238	2.56029	0.0104583	0.0721728
beaf peak	chr2R	-	8521668	8523583	FBtr0091651	CG33672-RA	CG33672-RA	1715.07	-0.27383	0.107259	-2.55298	0.0106807	0.0733877
beaf peak	chr3R	-	11157306	11158843	FBtr0083120	CG6226-RA	FK506-bp1-RA	3540.1	-0.303851	0.119104	-2.55114	0.010737	0.0736153
beaf peak	chr3R	+	3012785	3024538	FBtr0302184	CG2520-RD	lap-RD	2295.39	0.257412	0.100887	2.55149	0.0107262	0.0736153
beaf peak	chrX	+	2518902	2527386	FBtr0070443	CG10260-RB	CG10260-RB	5517.26	0.242185	0.0950852	2.54703	0.0108643	0.0742475
beaf peak	chr2L	+	21658752	21663218	FBtr0085900	CG1512-RB	cul-2-RB	8459.59	0.226701	0.0892398	2.54036	0.0110739	0.0752743
beaf peak	chr3R	+	7042246	7043620	FBtr0082345	CG4820-RA	CG4820-RA	1165.87	-0.296249	0.116671	-2.53917	0.0111115	0.0754488
beaf peak	chr2L	+	3163650	3168999	FBtr0077576	CG3488-RA	Hydr2-RA	1717.64	0.278398	0.109997	2.53097	0.0113748	0.0766623
beaf peak	chr3R	+	6694434	6696232	FBtr0082288	CG4591-RA	Tsp86D-RA	2053.41	0.30217	0.119472	2.52922	0.0114315	0.0767028
beaf peak	chr3L	-	3190621	3192442	FBtr0073109	CG14965-RA	CG14965-RA	934.545	0.382006	0.150994	2.52994	0.0114081	0.0767028
beaf peak	chr3L	-	12905140	12906746	FBtr0075904	CG32115-RA	CG32115-RA	3594.71	0.263366	0.10447	2.52096	0.0117034	0.0779652
beaf peak	chr2L	-	18129330	18138078	FBtr0081043	CG7210-RB	kel-RB	2764.88	0.240872	0.0956053	2.51944	0.0117542	0.0781394
beaf peak	chr3L	-	6175274	6178000	FBtr0077017	CG10270-RA	D19B-RA	2347.75	-0.273152	0.108505	-2.51741	0.0118222	0.0783454
beaf peak	chrX	-	15635368	15640210	FBtr0074201	CG8944-RB	CG8944-RB	2373.02	0.269142	0.10691	2.51747	0.0118202	0.0783454
beaf peak	chr2L	+	15499179	15505018	FBtr0080738	CG4162-RA	lace-RA	7744.6	-0.218271	0.0871652	-2.50411	0.0122761	0.0810145
beaf peak	chr3L	+	8884692	8887435	FBtr0076585	CG4978-RA	Mcm7-RA	696.752	-0.355185	0.142019	-2.50096	0.0123857	0.0814473
beaf peak	chr3L	+	1618479	1620269	FBtr0072757	CG33230-RA	CG33230-RA	1517.8	0.272961	0.109151	2.50075	0.012393	0.0814473
beaf peak	chr2R	+	14039276	14041565	FBtr0086744	CG5124-RA	adp-RA	1019.83	-0.296753	0.119034	-2.49302	0.0126662	0.0825582
beaf peak	chr2RHet	+	3199424	3234607	FBtr0113784	CG40080-RA	Haspin-RA	2405.23	0.243038	0.0974668	2.49355	0.0126474	0.0825582
beaf peak	chr3R	-	16908758	16923529	FBtr0084036	CG3421-RA	RhoGAP93B-RA	4912.92	-0.229144	0.0921668	-2.48619	0.0129119	0.0833202
beaf peak	chr2L	+	8377051	8378208	FBtr0079651	CG17294-RA	CG17294-RA	1966.91	0.284115	0.114632	2.47851	0.0131933	0.0846027
beaf peak	chr2L	+	20797717	20809965	FBtr0081415	CG9328-RB	CG9328-RB	4587.18	0.226994	0.0916854	2.4758	0.0132939	0.0850755
beaf peak	chr3R	-	20543657	20545084	FBtr0084745	CG13630-RA	CG13630-RA	1923.62	-0.282291	0.114174	-2.47245	0.0134189	0.0856163
beaf peak	chrX	-	8000108	8010133	FBtr0071107	CG2259-RA	Gclc-RA	13795.4	0.212251	0.0858897	2.47121	0.0134657	0.0857427
beaf peak	chr3L	-	1637942	1639232	FBtr0072813	CG13929-RA	metl-RA	1060.01	-0.297121	0.120378	-2.46823	0.0135783	0.0861792
beaf peak	chr3R	+	25548925	25549948	FBtr0085458	CG1963-RA	Pcd-RA	32547.4	-0.318515	0.129148	-2.46627	0.013653	0.0865006
beaf peak	chr3R	-	7430618	7445625	FBtr0082453	CG31363-RH	Jupiter-RH	27836.3	-0.206618	0.0838678	-2.46362	0.0137543	0.0868825
beaf peak	chr2L	-	8301345	8302953	FBtr0079614	CG7870-RA	wol-RA	1866.2	-0.259713	0.105557	-2.46041	0.013878	0.0873372
beaf peak	chrX	-	2336346	2337989	FBtr0070459	CG7925-RB	tko-RB	854.852	0.320657	0.130378	2.45944	0.0139154	0.0873578
beaf peak	chr4	-	1193094	1202221	FBtr0089205	CG17743-RB	pho-RB	2481.4	0.268104	0.109088	2.45768	0.0139836	0.0875461
beaf peak	chr3L	+	17901229	17902537	FBtr0075144	CG14353-RA	CG14353-RA	535.237	-0.456751	0.185912	-2.45682	0.0140175	0.0876713
beaf peak	chrX	+	10984419	10986127	FBtr0073428	CG2076-RA	CG2076-RA	2227.03	0.334911	0.13634	2.45643	0.0140324	0.0876782
beaf peak	chrX	-	6565230	6567940	FBtr0070991	CG3198-RA	CG3198-RA	1975.25	0.277363	0.113105	2.45227	0.014196	0.0883867
beaf peak	chr3L	+	5558382	5559867	FBtr0077084	CG4867-RA	bc10-RA	1094.62	0.324455	0.132355	2.45141	0.0142299	0.0884768
beaf peak	chr3L	+	11162898	11165511	FBtr0076161	CG7616-RA	CG7616-RA	221.49	-0.494801	0.201962	-2.44997	0.0142867	0.0885694
beaf peak	chr3R	-	20479089	20480553	FBtr0084665	CG31125-RA	CG31125-RA	271.399	-0.457591	0.18684	-2.4491	0.0143213	0.0886104
beaf peak	chr3R	-	20694075	20696533	FBtr0084728	CG5814-RA	CycB3-RA	1244.88	-0.27719	0.113214	-2.44838	0.01435	0.0887015
beaf peak	chr3R	+	4818980	4820561	FBtr0081960	CG11975-RA	CG11975-RA	1143.17	-0.31087	0.127131	-2.44528	0.014474	0.0892938
beaf peak	chr2R	+	15024907	15028543	FBtr0086580	CG15111-RB	CG15111-RB	1341.26	-0.27673	0.113436	-2.43952	0.0147067	0.0902906
beaf peak	chr3L	-	11817310	11818803	FBtr0076077	CG32095-RA	CG32095-RA	841.095	-0.309796	0.127018	-2.439	0.0147279	0.0903329
beaf peak	chr2L	+	19498164	19502268	FBtr0081246	CG10123-RA	Top3alpha-RA	1499.81	-0.264062	0.108314	-2.43794	0.0147712	0.0905112
beaf peak	chr2R	-	19283087	19284182	FBtr0072028	CG3530-RB	CG3530-RB	399.925	-0.449665	0.184634	-2.43544	0.0148736	0.0906132
beaf peak	chr3L	+	9420163	9421779	FBtr0076458	CG3715-RA	Shc-RA	2358.88	-0.251867	0.103377	-2.43639	0.0148347	0.0906132
beaf peak	chr2L	-	1976542	1980695	FBtr0077869	CG15356-RA	CG15356-RA	2660.21	-0.235715	0.0967342	-2.43672	0.014821	0.0906132
beaf peak	chr3R	+	25628916	25630107	FBtr0085483	CG7789-RA	CG7789-RA	1848.93	-0.264025	0.108846	-2.42568	0.0152798	0.0924662
beaf peak	chrX	-	4005189	4007725	FBtr0070669	CG6133-RA	CG6133-RA	2895.73	-0.229344	0.0946589	-2.42285	0.0153994	0.0930153
beaf peak	chr2R	-	17577720	17578640	FBtr0071677	CG9878-RB	Tim10-RB	4174.98	0.280884	0.115932	2.42284	0.0153999	0.0930153
beaf peak	chr3R	-	1298532	1300320	FBtr0078767	CG2128-RA	Hdac3-RA	959.664	-0.290141	0.119871	-2.42043	0.015502	0.093454
beaf peak	chr2R	-	7874219	7876261	FBtr0088045	CG8972-RA	rho-7-RA	3070.25	0.236362	0.097786	2.41714	0.0156431	0.0940363
beaf peak	chrX	-	7620027	7622366	FBtr0071077	CG32721-RA	NELF-B-RA	1254.49	-0.27429	0.113879	-2.4086	0.0160137	0.0957755
beaf peak	chr3L	+	19994194	19995407	FBtr0074903	CG7654-RA	Tom20-RA	2750.73	0.289238	0.120111	2.40808	0.0160367	0.0957755
beaf peak	chr3R	+	20579602	20586235	FBtr0084692	CG6875-RA	asp-RA	2055.78	-0.246656	0.102506	-2.40627	0.0161164	0.0959691
beaf peak	chr2R	-	4002645	4010356	FBtr0100140	CG30372-RB	CG30372-RB	4703	-0.214798	0.0893343	-2.40443	0.0161978	0.0961857
beaf peak	chr3R	+	5627008	5629861	FBtr0082142	CG8526-RA	CG8526-RA	321.783	-0.42122	0.175475	-2.40045	0.0163748	0.0966936
beaf peak	chr3L	+	1295892	1298497	FBtr0072663	CG9139-RA	CG9139-RA	5985.81	0.209929	0.0876349	2.39549	0.0165981	0.0973778
beaf peak	chrX	+	1371207	1372515	FBtr0070258	CG14781-RA	mei-38-RA	1108.77	0.2786	0.116301	2.3955	0.0165976	0.0973778
beaf peak	chr3R	+	18312921	18313757	FBtr0084257	CG7048-RA	CG7048-RA	882.523	-0.30204	0.126355	-2.3904	0.0168298	0.0983453
beaf peak	chr2R	-	16446661	16449834	FBtr0086259	CG13431-RA	Mgat1-RA	1551.08	0.264079	0.110473	2.39044	0.0168284	0.0983453
beaf peak	chr3R	-	12308416	12310125	FBtr0083307	CG14899-RA	CG14899-RA	2548.06	-0.234939	0.0984604	-2.38613	0.0170267	0.0989764
beaf peak	chr3R	-	11267965	11301927	FBtr0083160	CG14869-RB	CG14869-RB	6193.13	-0.207702	0.0871066	-2.38446	0.0171042	0.0992448
beaf peak	chr3R	+	11875406	11876415	FBtr0083223	CG5013-RA	CG5013-RA	632.826	-0.357913	0.150309	-2.38118	0.0172571	0.0998581
beaf peak	chr3R	+	14052139	14054440	FBtr0083563	CG7998-RA	CG7998-RA	1396.67	-0.262093	0.110374	-2.3746	0.017568	0.10092
beaf peak	chr3L	-	9358490	9360026	FBtr0076499	CG10923-RA	Klp67A-RA	580.071	-0.329514	0.138872	-2.37279	0.0176541	0.10114
beaf peak	chr2L	-	842857	851071	FBtr0078035	CG3365-RB	drongo-RB	14566.7	-0.199959	0.0843188	-2.37146	0.0177179	0.101323
beaf peak	chr2R	-	9468091	9480774	FBtr0087678	CG6191-RA	CG6191-RA	7200.18	-0.206944	0.0873794	-2.36833	0.0178684	0.102091
beaf peak	chr3L	-	2263581	2265788	FBtr0072903	CG5714-RA	ecd-RA	1878.77	-0.28337	0.119798	-2.36541	0.0180102	0.102712
beaf peak	chr2R	-	19728984	19730795	FBtr0072237	CG4735-RA	shu-RA	2048.2	-0.2401	0.101588	-2.36346	0.0181049	0.103029
beaf peak	chr3R	+	17860282	17861330	FBtr0084176	CG12297-RA	BG4-RA	1265.32	-0.268258	0.113579	-2.36187	0.0181828	0.103259
beaf peak	chr2L	-	2979697	2987713	FBtr0077674	CG3733-RA	Chd1-RA	6783.87	-0.208926	0.0887122	-2.3551	0.0185179	0.104484
beaf peak	chr2L	-	4975300	4977010	FBtr0079049	CG8890-RA	Gmd-RA	1016.61	-0.305954	0.130128	-2.35119	0.0187137	0.105215
beaf peak	chr3R	-	25621419	25625063	FBtr0085537	CG7837-RA	CG7837-RA	1792.13	-0.257898	0.109965	-2.34528	0.0190127	0.106518
beaf peak	chr3R	+	11044967	11048093	FBtr0083051	CG12241-RA	CG12241-RA	1864.02	-0.262135	0.111976	-2.34099	0.0192327	0.107614
beaf peak	chr3R	+	14100422	14105126	FBtr0083573	CG8053-RB	eIF-1A-RB	2501.84	-0.235319	0.100529	-2.3408	0.0192422	0.107614
beaf peak	chr3L	+	9716528	9719806	FBtr0076403	CG18176-RA	defl-RA	1504.62	-0.286584	0.122502	-2.33942	0.0193136	0.107856
beaf peak	chr2R	-	14682123	14684163	FBtr0086637	CG15094-RB	CG15094-RB	1297.1	-0.278094	0.118988	-2.33716	0.019431	0.107922
beaf peak	chr2L	-	6448801	6455934	FBtr0079272	CG9528-RA	retm-RA	1335.64	-0.255587	0.109354	-2.33724	0.0194268	0.107922
beaf peak	chr3L	-	8337518	8339293	FBtr0076677	CG7182-RA	CG7182-RA	1724.67	-0.315485	0.135178	-2.33384	0.0196039	0.108415
beaf peak	chrX	-	9164808	9166975	FBtr0071327	CG17446-RA	CG17446-RA	821.134	0.296435	0.127488	2.3252	0.020061	0.110153
beaf peak	chr3L	-	20763243	20764181	FBtr0078279	CG4042-RA	CG4042-RA	291.575	-0.417877	0.179772	-2.32448	0.0200996	0.11021
beaf peak	chr3R	-	21303590	21308544	FBtr0084837	CG4548-RA	XNP-RA	4887.27	-0.226072	0.097262	-2.32436	0.0201062	0.11021
beaf peak	chr3R	-	24977793	24979008	FBtr0085409	CG11886-RA	Slbp-RA	2968.31	-0.222116	0.0957209	-2.32045	0.0203165	0.111075
beaf peak	chr4	-	1034259	1047713	FBtr0100296	CG11081-RE	plexA-RE	16882.3	0.21587	0.0930649	2.31957	0.0203644	0.111241
beaf peak	chr2R	+	19786104	19791187	FBtr0072134	CG5591-RA	CG5591-RA	4074.45	-0.216876	0.0939076	-2.30946	0.0209179	0.113677
beaf peak	chr3R	+	15229174	15232016	FBtr0083758	CG5316-RC	CG5316-RC	1795.85	0.253079	0.109631	2.30847	0.0209728	0.113878
beaf peak	chr2L	+	19490403	19491684	FBtr0081243	CG18094-RA	CG18094-RA	88.8945	-0.702724	0.304668	-2.30652	0.0210816	0.114273
beaf peak	chr2L	-	9996932	10002252	FBtr0079972	CG31755-RA	CG31755-RA	930.684	-0.276431	0.120013	-2.30335	0.0212594	0.114844
beaf peak	chr3LHet	-	600374	601313	FBtr0113740	CG17397-RA	MED21-RA	610.439	0.329892	0.14327	2.30258	0.0213024	0.114979
beaf peak	chrX	+	4812897	4815681	FBtr0070723	CG6903-RA	CG6903-RA	596.08	-0.332461	0.144661	-2.29821	0.0215498	0.115821
beaf peak	chr2R	+	4052404	4053361	FBtr0088788	CG2173-RA	Rs1-RA	1218.77	-0.257458	0.112228	-2.29406	0.0217871	0.116602
beaf peak	chr2L	+	22249904	22258260	FBtr0085955	CG3278-RA	Tif-IA-RA	3710.46	0.21497	0.093879	2.28987	0.022029	0.117599
beaf peak	chr3R	-	26282676	26284961	FBtr0085691	CG2224-RA	CG2224-RA	918.395	-0.280581	0.122801	-2.28484	0.0223221	0.119064
beaf peak	chr2L	-	21137131	21142345	FBtr0081503	CG1099-RA	Dap160-RA	4616.26	-0.203743	0.0893781	-2.27956	0.0226338	0.120422
beaf peak	chr3L	-	20352933	20354608	FBtr0078241	CG5553-RA	DNApol-alpha60-RA	594.682	-0.315121	0.138468	-2.27577	0.0228599	0.121016
beaf peak	chr2L	-	19575708	19577310	FBtr0081268	CG10334-RA	spi-RA	2037.81	-0.233426	0.102631	-2.27443	0.0229402	0.121037
beaf peak	chrX	-	3859459	3862608	FBtr0070625	CG6428-RA	CG6428-RA	3310.82	-0.212257	0.0933192	-2.27453	0.0229344	0.121037
beaf peak	chr3R	-	13513540	13544067	FBtr0301487	CG7467-RD	osa-RD	24066.2	-0.186569	0.0820011	-2.2752	0.0228939	0.121037
beaf peak	chr3L	+	11702120	11703670	FBtr0302272	CG42631-RA	mtTFB1-RA	1993.97	-0.272297	0.120268	-2.26409	0.0235686	0.123257
beaf peak	chr3L	-	582824	589268	FBtr0072563	CG17181-RA	CG17181-RA	11147	0.192959	0.0852618	2.26314	0.023627	0.123429
beaf peak	chr3R	-	21884142	21884984	FBtr0084972	CG6090-RA	RpL34a-RA	1292.86	-0.254789	0.112708	-2.26062	0.0237828	0.12414
beaf peak	chr3L	-	3803834	3806456	FBtr0073185	CG10855-RA	CG10855-RA	267.149	0.420376	0.18617	2.25802	0.0239444	0.124881
beaf peak	chr2L	-	6676729	6677622	FBtr0079319	CG11329-RA	CG11329-RA	262.632	-0.426178	0.189065	-2.25414	0.0241876	0.125691
beaf peak	chr3L	+	17028775	17029965	FBtr0075278	CG7842-RA	beg-RA	448.048	-0.353419	0.156933	-2.25204	0.0243198	0.126216
beaf peak	chr3L	+	21872710	21916813	FBtr0111017	CG7437-RD	mub-RD	7409.34	-0.19372	0.0860479	-2.2513	0.0243665	0.126227
beaf peak	chr2L	+	5724699	5728661	FBtr0079135	CG11030-RA	CG11030-RA	359.704	0.394126	0.175094	2.25094	0.024389	0.126227
beaf peak	chrX	+	15754169	15756919	FBtr0074108	CG10545-RC	Gbeta13F-RC	1730.02	-0.248682	0.110614	-2.24821	0.0245628	0.126855
beaf peak	chr2L	+	19041860	19043614	FBtr0081143	CG10449-RA	Catsup-RA	1491.95	-0.240902	0.107175	-2.24775	0.0245923	0.126904
beaf peak	chr3L	-	3468013	3471303	FBtr0073143	CG14971-RA	CG14971-RA	1743.24	-0.245447	0.10959	-2.23968	0.0251116	0.128745
beaf peak	chr2L	-	18444507	18448954	FBtr0081088	CG12750-RA	ncm-RA	5069.26	0.210344	0.0939525	2.23883	0.0251667	0.128819
beaf peak	chr2R	+	14738316	14739468	FBtr0086619	CG15084-RA	CG15084-RA	598.464	-0.319304	0.142668	-2.23809	0.025215	0.128963
beaf peak	chr3R	+	11851805	11859957	FBtr0083220	CG3978-RB	pnr-RB	31052.1	-0.229268	0.102574	-2.23514	0.0254081	0.129637
beaf peak	chr2R	+	20062392	20063707	FBtr0300229	CG3333-RE	Nop60B-RE	3519.48	-0.210764	0.0943506	-2.23384	0.0254935	0.129961
beaf peak	chr3R	-	4093657	4095575	FBtr0081866	CG9630-RA	CG9630-RA	892.791	-0.272068	0.121864	-2.23255	0.0255788	0.130193
beaf peak	chr2R	-	9743648	9746168	FBtr0087641	CG13345-RA	tum-RA	1779.86	-0.26433	0.118614	-2.22848	0.0258482	0.131354
beaf peak	chr3L	-	5760236	5761948	FBtr0077120	CG10575-RA	Ppat-Dpck-RA	1881.57	-0.236413	0.106251	-2.22504	0.0260789	0.131596
beaf peak	chr2L	-	542776	544635	FBtr0078080	CG11840-RA	Spp-RA	6240.9	-0.211943	0.0951671	-2.22706	0.0259431	0.131596
beaf peak	chrX	-	10739290	10741143	FBtr0073411	CG1664-RA	sbr-RA	1307.02	0.261943	0.117662	2.22623	0.0259989	0.131596
beaf peak	chr2R	-	14011528	14013284	FBtr0301614	CG5753-RC	stau-RC	1047.72	0.284287	0.127741	2.22549	0.0260481	0.131596
beaf peak	chr3R	+	15470753	15472631	FBtr0083781	CG7360-RA	Nup58-RA	1332.2	-0.252934	0.113721	-2.22417	0.0261373	0.131605
beaf peak	chr3R	-	23082315	23089754	FBtr0112857	CG5965-RB	woc-RB	7727.46	-0.194759	0.087903	-2.21561	0.0267181	0.133397
beaf peak	chr3R	-	17091751	17094778	FBtr0084104	CG3320-RA	Rab1-RA	6503.75	0.213304	0.0962801	2.21545	0.0267292	0.133397
beaf peak	chr3L	-	4405214	4406056	FBtr0073335	CG15019-RA	CG15019-RA	1664.45	0.243095	0.109731	2.21538	0.0267341	0.133397
beaf peak	chr2R	-	19622427	19634315	FBtr0114586	CG4051-RB	egl-RB	2577.89	-0.214161	0.0966944	-2.21483	0.026772	0.133481
beaf peak	chr3L	+	15573915	15576473	FBtr0075564	CG12301-RA	CG12301-RA	1729.27	0.237044	0.107195	2.21133	0.0270128	0.13426
beaf peak	chr3R	+	11101250	11102196	FBtr0083066	CG4338-RA	CG4338-RA	634.443	-0.3937	0.178227	-2.20898	0.0271759	0.134965
beaf peak	chr3L	+	654365	657975	FBtr0072557	CG12189-RA	Rev1-RA	7504.62	-0.194187	0.0879842	-2.20707	0.0273094	0.13531
beaf peak	chr2R	-	4513686	4515126	FBtr0088728	CG8734-RA	beta3GalTII-RA	1885.81	-0.226056	0.102778	-2.19945	0.0278459	0.136792
beaf peak	chr3L	+	9697694	9702809	FBtr0076396	CG16711-RB	CG16711-RB	1754.99	-0.255417	0.116263	-2.19689	0.0280283	0.137369
beaf peak	chr2R	-	18439768	18449507	FBtr0071838	CG4444-RA	px-RA	2227.73	0.230062	0.104755	2.1962	0.0280779	0.137506
beaf peak	chr3L	-	3145405	3148361	FBtr0073114	CG12082-RA	CG12082-RA	4469.43	-0.199419	0.0908282	-2.19556	0.0281235	0.137623
beaf peak	chr2R	-	9813158	9829615	FBtr0087617	CG18076-RG	shot-RG	3262.48	-0.206442	0.0941529	-2.19263	0.0283341	0.138227
beaf peak	chr2L	-	6966776	6967590	FBtr0079356	CG4494-RA	smt3-RA	2672.95	0.240098	0.109692	2.18883	0.0286092	0.139198
beaf peak	chr2L	+	10380105	10382103	FBtr0080005	CG5091-RA	CG5091-RA	830.561	-0.318058	0.145341	-2.18836	0.0286435	0.139201
beaf peak	chr2L	-	1167169	1169951	FBtr0077980	CG5105-RA	Plap-RA	3275.18	-0.225046	0.102857	-2.18795	0.0286734	0.13924
beaf peak	chrX	-	16574124	16577999	FBtr0100417	CG9703-RB	Axs-RB	1378.56	-0.277544	0.127195	-2.18203	0.029107	0.140757
beaf peak	chr2L	+	13203739	13209116	FBtr0080441	CG5547-RD	Pect-RD	22427.4	0.193214	0.0885994	2.18076	0.0292009	0.14083
beaf peak	chr2R	-	10102740	10104077	FBtr0087575	CG8415-RA	RpS23-RA	6507.95	-0.286431	0.131735	-2.17429	0.0296835	0.142724
beaf peak	chr2R	+	19778040	19780700	FBtr0072132	CG5602-RA	CG5602-RA	801.788	-0.278814	0.128282	-2.17345	0.0297464	0.142918
beaf peak	chrX	+	2039169	2042599	FBtr0070384	CG3724-RA	Pgd-RA	14619.7	-0.268767	0.123824	-2.17056	0.0299645	0.143639
beaf peak	chr3R	+	25045902	25047835	FBtr0085392	CG11901-RB	Ef1gamma-RB	21655.9	-0.261373	0.120687	-2.16571	0.0303332	0.145078
beaf peak	chr3R	+	25571071	25573239	FBtr0085476	CG1972-RA	CG1972-RA	3663.5	-0.228259	0.105456	-2.1645	0.0304261	0.145194
beaf peak	chr3R	-	157039	159734	FBtr0078955	CG9776-RA	CG9776-RA	2485.39	0.223372	0.103184	2.16479	0.0304035	0.145194
beaf peak	chr2R	+	13300274	13301274	FBtr0086911	CG10938-RB	Prosalpha5-RB	1980.98	-0.262814	0.12166	-2.16024	0.0307545	0.146249
beaf peak	chr3R	-	20408787	20410871	FBtr0084671	CG13625-RA	CG13625-RA	2211.13	-0.234078	0.108358	-2.16023	0.0307547	0.146249
beaf peak	chrX	-	16211706	16214364	FBtr0074238	CG9916-RA	Cyp1-RA	2747.54	-0.237867	0.11027	-2.15714	0.0309951	0.147244
beaf peak	chr2R	+	15066260	15114705	FBtr0086504	CG7097-RA	hppy-RA	12297.4	0.185613	0.0860603	2.15678	0.0310226	0.147264
beaf peak	chrX	-	14724654	14726064	FBtr0114621	CG14408-RD	CG14408-RD	645.344	-0.328126	0.15222	-2.1556	0.0311148	0.147591
beaf peak	chr3L	+	9353458	9355142	FBtr0112761	CG34455-RC	CG34455-RC	3882.52	-0.831536	0.387262	-2.14722	0.031776	0.149277
beaf peak	chr3L	+	15502692	15503937	FBtr0091756	CG33755-RA	gdl-ORF39-RA	285.575	0.402167	0.187276	2.14745	0.0317572	0.149277
beaf peak	chr3R	+	16656892	16658186	FBtr0083965	CG31223-RA	CG31223-RA	623.98	-0.290261	0.135245	-2.14618	0.0318586	0.149528
beaf peak	chr2R	-	2859617	2862499	FBtr0086185	CG3567-RA	Cyp6u1-RA	2208.01	-0.272553	0.127025	-2.14566	0.0319001	0.149528
beaf peak	chr2R	-	16508419	16510921	FBtr0086254	CG11180-RA	CG11180-RA	1387.64	0.267842	0.12483	2.14566	0.0319003	0.149528
beaf peak	chr2L	+	819969	821209	FBtr0078011	CG3642-RA	Clp-RA	1667.07	-0.235671	0.109888	-2.14464	0.0319818	0.149689
beaf peak	chrX	+	16695005	16696030	FBtr0074333	CG4789-RA	CG4789-RA	636.71	-0.335636	0.156739	-2.14136	0.0322447	0.150586
beaf peak	chr2L	-	7802415	7810699	FBtr0079492	CG7134-RA	cdc14-RA	1731.21	-0.221441	0.103897	-2.13136	0.0330595	0.153487
beaf peak	chr3R	+	7449076	7450670	FBtr0082416	CG14711-RA	CG14711-RA	1586.65	-0.230408	0.108267	-2.12815	0.0333247	0.154605
beaf peak	chrX	+	5584075	5587117	FBtr0070804	CG12410-RA	cv-RA	2129.3	-0.252667	0.11875	-2.12771	0.033361	0.15466
beaf peak	chr2R	+	2544870	2548129	FBtr0086110	CG3273-RA	sced-RA	1508.64	-0.236672	0.1113	-2.12644	0.0334664	0.154922
beaf peak	chr4	-	565889	578477	FBtr0089106	CG1981-RA	Thd1-RA	13332.4	-0.187731	0.0885704	-2.11957	0.0340424	0.156788
beaf peak	chrX	+	20906515	20908747	FBtr0113007	CG1740-RB	Ntf-2-RB	975.116	0.264205	0.124649	2.11959	0.0340409	0.156788
beaf peak	chr3R	-	5454660	5456516	FBtr0082103	CG9429-RA	Crc-RA	18397.5	-0.181031	0.0854452	-2.11868	0.0341176	0.15702
beaf peak	chr3R	-	14986984	14987944	FBtr0299958	CG42359-RA	CG42359-RA	923.203	-0.255727	0.120873	-2.11566	0.0343736	0.157626
beaf peak	chr3R	+	471603	474606	FBtr0078859	CG1058-RA	rpk-RA	39.2183	-0.986944	0.467753	-2.10997	0.0348612	0.159401
beaf peak	chr2R	-	6429321	6430792	FBtr0089357	CG12052-RR	lola-RR	1150.94	-0.283395	0.134497	-2.10708	0.0351111	0.160313
beaf peak	chr2L	-	8434058	8437355	FBtr0079707	CG13400-RA	D12-RA	1982.07	-0.21353	0.101411	-2.10558	0.0352405	0.160788
beaf peak	chr3R	+	27046426	27050481	FBtr0085758	CG12054-RA	CG12054-RA	7787.91	-0.184001	0.0874458	-2.10417	0.0353636	0.161177
beaf peak	chrX	-	16314308	16316269	FBtr0074302	CG9968-RA	Anxb11-RA	4808.16	-0.195365	0.0931098	-2.09822	0.0358859	0.162912
beaf peak	chr2L	-	22165964	22169099	FBtr0100407	CG1832-RB	CG1832-RB	5082.04	0.191999	0.0916337	2.09529	0.0361456	0.163974
beaf peak	chr2R	-	12660421	12661399	FBtr0087078	CG8905-RA	Sod2-RA	754.743	-0.27162	0.129745	-2.09349	0.0363053	0.164427
beaf peak	chr2L	+	19577700	19579131	FBtr0081258	CG10364-RA	msb1l-RA	889.657	-0.258843	0.123654	-2.09329	0.0363233	0.164427
beaf peak	chr3R	+	2900586	2902445	FBtr0081635	CG1943-RA	CG1943-RA	6847.02	-0.224681	0.107809	-2.08406	0.0371544	0.16629
beaf peak	chrX	+	19546375	19553444	FBtr0074746	CG14215-RA	CG14215-RA	6200.71	0.184786	0.088684	2.08365	0.037192	0.166341
beaf peak	chr2L	+	18708867	18711297	FBtr0081099	CG10346-RA	Grip71-RA	1653.8	-0.217859	0.104687	-2.08105	0.0374293	0.167049
beaf peak	chr2R	+	19911773	19913400	FBtr0072163	CG3140-RA	Adk2-RA	2301.39	-0.208943	0.10044	-2.08028	0.0375	0.167092
beaf peak	chr2R	-	6687924	6696438	FBtr0088253	CG12340-RA	CG12340-RA	1825.1	-0.217465	0.10459	-2.07921	0.0375981	0.167214
beaf peak	chr3R	-	20485772	20487554	FBtr0084664	CG5796-RA	Ppox-RA	1128.93	-0.241949	0.116559	-2.07576	0.0379164	0.168276
beaf peak	chr3R	+	20411375	20438313	FBtr0111012	CG34100-RA	mld-RA	15438.4	-0.173069	0.0834431	-2.07409	0.0380705	0.168775
beaf peak	chr3R	+	24974105	24975977	FBtr0100482	CG1721-RB	Pglym78-RB	3838.84	-0.25692	0.123951	-2.07275	0.0381955	0.169131
beaf peak	chr2L	+	6066199	6067635	FBtr0079190	CG9147-RA	CG9147-RA	642.5	-0.318523	0.153789	-2.07117	0.0383426	0.169529
beaf peak	chr2L	-	19482868	19484667	FBtr0081286	CG10195-RA	CG10195-RA	343.321	-0.3755	0.181441	-2.06955	0.0384945	0.170008
beaf peak	chr2L	-	8684815	8685899	FBtr0079750	CG9296-RA	PrBP-RA	411.735	-0.364465	0.176206	-2.0684	0.0386028	0.17025
beaf peak	chr3L	-	3809146	3810127	FBtr0073184	CG32262-RA	CG32262-RA	281.042	-0.374173	0.181271	-2.06417	0.039002	0.171416
beaf peak	chr3R	-	4768400	4770720	FBtr0082015	CG11964-RA	CG11964-RA	1276.36	-0.240921	0.116716	-2.06416	0.0390023	0.171416
beaf peak	chr2L	+	11106946	11110852	FBtr0080197	CG4713-RA	l(2)gd1-RA	2469.25	0.212135	0.102716	2.06524	0.0388998	0.171416
beaf peak	chr3L	+	12131989	12136482	FBtr0075997	CG6811-RA	RhoGAP68F-RA	1743.61	0.2292	0.11112	2.06263	0.0391481	0.171858
beaf peak	chrX	-	522350	523440	FBtr0070157	CG7622-RD	RpL36-RD	2630.56	-0.287365	0.139397	-2.06149	0.0392565	0.171937
beaf peak	chr3R	-	5090723	5092557	FBtr0081981	CG9735-RB	Aats-trp-RB	3875.57	-0.198382	0.0962221	-2.06171	0.0392356	0.171937
beaf peak	chr3R	+	4573554	4576487	FBtr0081915	CG8223-RA	CG8223-RA	1231.09	-0.230772	0.112279	-2.05535	0.0398452	0.173915
beaf peak	chr3L	-	21536950	21548076	FBtr0078381	CG7177-RA	CG7177-RA	6709.07	0.222219	0.108201	2.05376	0.0399988	0.174225
beaf peak	chr3L	-	5600262	5601379	FBtr0077126	CG12756-RA	Eaf6-RA	956.473	-0.253174	0.123356	-2.05239	0.0401319	0.174566
beaf peak	chr2R	+	2549782	2555592	FBtr0086112	CG15845-RB	Adf1-RB	3904.28	-0.19487	0.0949843	-2.0516	0.0402082	0.174777
beaf peak	chr2R	+	10127437	10131167	FBtr0087535	CG8494-RA	CG8494-RA	4964.2	0.184954	0.0902423	2.04953	0.0404107	0.175177
beaf peak	chr2L	-	2768618	2769999	FBtr0077734	CG3057-RD	colt-RD	909.066	-0.260282	0.127023	-2.0491	0.0404523	0.175238
beaf peak	chr3R	+	7070029	7072586	FBtr0082358	CG5214-RA	CG5214-RA	1345.34	-0.295073	0.144258	-2.04545	0.0408107	0.176411
beaf peak	chrX	-	16696383	16697325	FBtr0074352	CG9125-RA	CG9125-RA	369.009	-0.36844	0.180229	-2.04428	0.0409254	0.176684
beaf peak	chr2L	+	6489095	6490195	FBtr0079261	CG9543-RA	epsilonCOP-RA	2338.63	-0.283088	0.138572	-2.0429	0.0410623	0.177155
beaf peak	chr2R	+	19836870	19837879	FBtr0072145	CG2970-RA	CG2970-RA	2422.48	0.224195	0.110495	2.029	0.0424583	0.18085
beaf peak	chr2L	+	8384479	8385991	FBtr0079656	CG13384-RE	CG13384-RE	2968.95	0.208407	0.103104	2.02133	0.0432459	0.183332
beaf peak	chr2L	+	7821542	7825376	FBtr0079523	CG7115-RA	CG7115-RA	851.363	-0.252876	0.125173	-2.02021	0.0433617	0.183663
beaf peak	chr3L	-	19089493	19090767	FBtr0075033	CG10424-RA	CG10424-RA	1234.5	-0.242071	0.119894	-2.01905	0.0434824	0.183966
beaf peak	chr3R	-	4473306	4476513	FBtr0081892	CG9738-RA	Mkk4-RA	2740.61	0.192468	0.0953701	2.01811	0.0435795	0.184254
beaf peak	chr3L	-	9499918	9502649	FBtr0076426	CG3408-RA	CG3408-RA	805.545	-0.275211	0.136474	-2.01658	0.0437391	0.184806
beaf peak	chr3R	+	12866449	12867688	FBtr0083391	CG5220-RA	CG5220-RA	1060.05	-0.255269	0.126739	-2.01414	0.0439949	0.184882
beaf peak	chr3L	-	14762441	14769216	FBtr0075700	CG9311-RA	mop-RA	3798.26	-0.18387	0.0913092	-2.01371	0.0440397	0.184882
beaf peak	chrX	+	13518793	13539067	FBtr0073808	CG11172-RA	NFAT-RA	11321.8	-0.175031	0.0869232	-2.01363	0.0440486	0.184882
beaf peak	chrX	-	19570090	19577544	FBtr0074756	CG14226-RA	dome-RA	3615.88	0.185975	0.0922541	2.0159	0.0438108	0.184882
beaf peak	chr2R	-	12098048	12109277	FBtr0087193	CG8448-RD	mrj-RD	6587.26	0.186872	0.092711	2.01564	0.0438372	0.184882
beaf peak	chr2R	-	20683263	20684955	FBtr0072425	CG2917-RA	Orc4-RA	666.623	-0.274257	0.136292	-2.01227	0.0441917	0.185237
beaf peak	chr3R	-	27632588	27635807	FBtr0085852	CG11576-RA	CG11576-RA	942.009	-0.24071	0.119653	-2.01174	0.0442477	0.185349
beaf peak	chr3L	+	21027637	21041176	FBtr0078289	CG32434-RB	siz-RB	2368.52	-0.203925	0.101543	-2.00826	0.0446159	0.186472
beaf peak	chrX	+	3830553	3834039	FBtr0070613	CG2941-RA	CG2941-RA	301.56	-0.357898	0.178325	-2.007	0.0447495	0.186589
beaf peak	chr3R	+	27397862	27401429	FBtr0085794	CG1528-RB	gammaCop-RB	6521.74	-0.17956	0.0896203	-2.00357	0.0451162	0.187747
beaf peak	chr3R	-	4481309	4486483	FBtr0081888	CG9748-RA	bel-RA	13717.2	-0.196998	0.0987274	-1.99537	0.0460025	0.190436
beaf peak	chr3R	+	5610387	5615059	FBtr0082139	CG8500-RA	CG8500-RA	1328.93	-0.221795	0.111321	-1.99239	0.046328	0.191533
beaf peak	chr3L	+	16122719	16124086	FBtr0075453	CG5474-RA	SsRbeta-RA	1964.69	-0.226545	0.113741	-1.99177	0.0463965	0.191692
beaf peak	chr3L	-	19677038	19680450	FBtr0089597	CG8765-RA	CG8765-RA	1143.88	0.247529	0.124526	1.98777	0.046837	0.193134
beaf peak	chr3R	-	135364	136658	FBtr0078958	CG9779-RA	CG9779-RA	1207.22	-0.256191	0.128932	-1.98703	0.0469194	0.193348
beaf peak	chr2L	+	20094097	20096253	FBtr0081334	CG10722-RB	CG10722-RB	744.582	-0.255057	0.128702	-1.98176	0.047506	0.194674
beaf peak	chr2L	-	10213828	10220900	FBtr0079957	CG5722-RA	Npc1a-RA	2914.93	0.195341	0.0988094	1.97694	0.0480482	0.195963
beaf peak	chrX	+	1784286	1785313	FBtr0070314	CG3109-RA	mRpL16-RA	1461.75	-0.233028	0.118099	-1.97316	0.0484769	0.197396
beaf peak	chr2R	-	2521152	2523783	FBtr0086149	CG3152-RA	Trap1-RA	3586.67	-0.185274	0.0939564	-1.97191	0.0486197	0.197523
beaf peak	chr3L	-	20290229	20295186	FBtr0074846	CG32226-RA	CG32226-RA	2436.26	-0.194727	0.0988359	-1.97021	0.0488147	0.197943
beaf peak	chr2L	-	6466217	6467685	FBtr0079270	CG9531-RA	CG9531-RA	643.634	-0.278144	0.141242	-1.96927	0.048922	0.198251
beaf peak	chr2R	+	18379723	18381800	FBtr0071834	CG4610-RA	CG4610-RA	770.372	-0.249266	0.126661	-1.96798	0.0490703	0.198725
beaf peak	chr2L	-	5996935	5999481	FBtr0079231	CG9088-RA	lid-RA	1166.27	-0.227143	0.115535	-1.96601	0.0492976	0.199391
beaf peak	chr2L	-	20650755	20656156	FBtr0081403	CG2478-RA	CG2478-RA	3397.07	-0.186067	0.0946747	-1.96533	0.0493765	0.199456
beaf peak	chr2L	-	281970	283191	FBtr0078137	CG11601-RA	CG11601-RA	339.155	-0.334806	0.17054	-1.96321	0.0496215	0.200191
beaf peak	chr2L	+	2214240	2215147	FBtr0112365	CG34174-RA	CG34174-RA	174.108	-0.437276	0.222983	-1.96102	0.0498764	0.20031
beaf peak	chr3R	-	24154174	24162185	FBtr0301180	CG42551-RD	larp-RD	11140.8	-0.176408	0.0900615	-1.95876	0.0501414	0.200882
beaf peak	chr3L	-	4252203	4254200	FBtr0073246	CG15010-RB	ago-RB	2706.94	-0.218158	0.111577	-1.95523	0.0505564	0.201653
beaf peak	chrX	-	9449640	9450579	FBtr0071371	CG15317-RA	CG15317-RA	262.344	-0.375956	0.192748	-1.95051	0.0511156	0.2035
beaf peak	chr3L	-	3318028	3319213	FBtr0300753	CG12077-RB	CG12077-RB	289.668	-0.384916	0.197507	-1.94887	0.0513106	0.20364
beaf peak	chr2L	-	19049843	19051608	FBtr0081177	CG10655-RA	l(2)37Bb-RA	762.59	-0.250223	0.128371	-1.94922	0.0512686	0.20364
beaf peak	chr2L	+	19063318	19064726	FBtr0081150	CG10495-RA	CG10495-RA	798.015	-0.277872	0.142921	-1.94423	0.0518674	0.205205
beaf peak	chr3L	-	10686277	10687173	FBtr0076276	CG6463-RA	CG6463-RA	353.838	-0.321826	0.165922	-1.93962	0.0524256	0.20664
beaf peak	chr2R	-	17049218	17056163	FBtr0071629	CG4266-RA	CG4266-RA	6872.21	0.170535	0.0880296	1.93724	0.0527154	0.20749
beaf peak	chr3R	+	23064955	23066952	FBtr0114543	CG5923-RC	DNApol-alpha73-RC	599.942	-0.274063	0.141817	-1.93252	0.053296	0.209549
beaf peak	chr2R	-	13754562	13759518	FBtr0113091	CG5784-RC	Mapmodulin-RC	4082.11	-0.18498	0.0959788	-1.9273	0.0539422	0.211435
beaf peak	chr2L	-	8218226	8220729	FBtr0079631	CG8282-RA	Snx6-RA	5219.56	-0.17518	0.0909577	-1.92595	0.0541105	0.211833
beaf peak	chr3R	+	8456379	8458756	FBtr0082643	CG18616-RA	CG18616-RA	1505.2	-0.21133	0.109836	-1.92405	0.0543479	0.212341
beaf peak	chr2R	+	17533683	17539354	FBtr0071661	CG10082-RA	CG10082-RA	2974.78	0.189512	0.0985127	1.92373	0.0543881	0.212341
beaf peak	chrX	+	10220549	10222979	FBtr0071441	CG2909-RA	CG2909-RA	2294.24	0.191855	0.0997704	1.92297	0.054484	0.212476
beaf peak	chr3R	-	5576838	5580330	FBtr0082166	CG16908-RA	CG16908-RA	525.54	-0.277906	0.144697	-1.92061	0.0547812	0.212917
beaf peak	chr2L	+	5071006	5072055	FBtr0079017	CG5827-RB	RpL37A-RB	1393.58	-0.255811	0.133153	-1.92119	0.0547083	0.212917
beaf peak	chr3L	-	262042	264370	FBtr0072519	CG7008-RA	Tudor-SN-RA	10566.3	-0.162359	0.0845465	-1.92035	0.0548133	0.212917
beaf peak	chr2R	-	19919062	19921423	FBtr0072192	CG3924-RB	Chi-RB	4283.66	-0.179783	0.0937072	-1.91856	0.0550405	0.213595
beaf peak	chr2R	+	18370821	18379538	FBtr0071833	CG4554-RA	CG4554-RA	3564.12	0.182224	0.0950158	1.91782	0.0551333	0.213595
beaf peak	chr3R	+	17122345	17124246	FBtr0084057	CR31400-RA	Hsromega-RA	23814.9	0.17152	0.0894785	1.91688	0.0552531	0.213867
beaf peak	chr3R	-	14096908	14100165	FBtr0083601	CG7146-RA	CG7146-RA	1945.88	-0.196735	0.102713	-1.91538	0.0554446	0.214017
beaf peak	chr3L	+	15088248	15090790	FBtr0075633	CG6778-RB	Aats-gly-RB	3571.4	-0.214358	0.112002	-1.91387	0.0556368	0.214498
beaf peak	chrX	+	9977200	9979083	FBtr0071430	CG2972-RA	CG2972-RA	1637.49	-0.232971	0.121965	-1.91014	0.0561148	0.215931
beaf peak	chr3L	+	21818040	21820958	FBtr0078441	CG7414-RA	CG7414-RA	5492.68	-0.174709	0.0914963	-1.90947	0.0562019	0.21602
beaf peak	chr2L	-	3375885	3376710	FBtr0077594	CG9662-RA	CG9662-RA	305.979	-0.344157	0.180575	-1.9059	0.0566636	0.217136
beaf peak	chr2R	+	6774339	6780696	FBtr0088235	CG30020-RA	CG30020-RA	3943.61	0.181243	0.0950951	1.90591	0.0566613	0.217136
beaf peak	chr2L	-	15768512	15771160	FBtr0080763	CG18801-RA	Ku80-RA	3749.97	0.188969	0.0993819	1.90144	0.0572442	0.218832
beaf peak	chr3L	+	15556527	15558662	FBtr0075561	CG7427-RA	CG7427-RA	1493.9	-0.219458	0.115467	-1.90062	0.0573518	0.219112
beaf peak	chr3R	+	11791210	11793862	FBtr0083213	CG5083-RA	Rbf2-RA	1956.04	-0.199646	0.105224	-1.89735	0.0577821	0.22049
beaf peak	chr2R	-	20855968	20857028	FBtr0072406	CG2746-RB	RpL19-RB	6616.38	-0.167758	0.0884603	-1.89642	0.057904	0.220822
beaf peak	chr2L	-	11009821	11011038	FBtr0080162	CG16840-RA	Art8-RA	663.604	-0.259395	0.137544	-1.88591	0.0593072	0.224285
beaf peak	chr3L	+	541000	542147	FBtr0072550	CG17180-RA	CG17180-RA	1441.21	-0.223095	0.11838	-1.88457	0.0594876	0.2247
beaf peak	chr2L	+	523468	540541	FBtr0078063	CG2762-RA	ush-RA	51187	-0.156537	0.0831533	-1.88251	0.0597669	0.22562
beaf peak	chr2R	+	2912517	2915587	FBtr0089023	CG12845-RA	Tsp42Ef-RA	2254.84	0.188173	0.100047	1.88085	0.0599925	0.225977
beaf peak	chr3L	-	17549081	17550835	FBtr0075205	CG6292-RB	CycT-RB	3220.24	0.189077	0.100591	1.87966	0.060155	0.226143
beaf peak	chr2R	+	18741912	18743219	FBtr0071897	CG3661-RA	RpL23-RA	4463.94	-0.242027	0.128891	-1.87776	0.0604137	0.226846
beaf peak	chr3L	-	8169234	8171525	FBtr0076728	CG7436-RA	Nmt-RA	1888.15	-0.190861	0.101659	-1.87746	0.0604548	0.226866
beaf peak	chr2L	+	22817565	22833492	FBtr0111125	CG18028-RA	lt-RA	3610.29	0.191213	0.101959	1.87538	0.0607405	0.227795
beaf peak	chr3L	-	14396610	14403007	FBtr0075728	CG3836-RA	stwl-RA	1640.16	-0.198864	0.106133	-1.87374	0.0609668	0.227978
beaf peak	chr3L	-	6086563	6087841	FBtr0077063	CG10467-RA	CG10467-RA	746.017	-0.259616	0.138718	-1.87154	0.0612698	0.228976
beaf peak	chr2L	+	4883300	4885669	FBtr0077389	CG3008-RA	CG3008-RA	8730.71	0.168799	0.0903333	1.86862	0.0616754	0.229815
beaf peak	chr2R	-	8749670	8756934	FBtr0087816	CG17574-RA	CG17574-RA	1538.12	-0.203008	0.108686	-1.86784	0.0617851	0.230063
beaf peak	chr2R	+	20085349	20089710	FBtr0072262	CG3356-RA	CG3356-RA	3261.11	0.17468	0.0935436	1.86736	0.0618507	0.230063
beaf peak	chr3R	+	6614233	6616898	FBtr0082279	CG4082-RA	Mcm5-RA	1305.92	-0.209327	0.112146	-1.86656	0.061963	0.230152
beaf peak	chrX	-	7825762	7827335	FBtr0071131	CG10778-RA	CG10778-RA	2032.89	-0.198741	0.106483	-1.86641	0.0619836	0.230152
beaf peak	chr3L	-	14769596	14779441	FBtr0300190	CG5295-RB	bmm-RB	2457.75	0.182887	0.0981777	1.86282	0.0624876	0.231526
beaf peak	chr2R	+	20083169	20084552	FBtr0072261	CG3362-RA	CG3362-RA	1016.54	-0.240987	0.129823	-1.85627	0.0634156	0.233691
beaf peak	chr2R	+	7167292	7168538	FBtr0088115	CG13221-RA	Vhl-RA	268.212	-0.410717	0.221435	-1.8548	0.0636252	0.234191
beaf peak	chr3R	-	3735310	3737501	FBtr0081764	CG2867-RA	Prat-RA	1461.84	-0.220056	0.118744	-1.8532	0.0638539	0.23476
beaf peak	chr2R	-	11097441	11101137	FBtr0087402	CG8092-RA	row-RA	3182.45	-0.177557	0.0958538	-1.85237	0.0639722	0.234787
beaf peak	chrX	+	8134703	8135519	FBtr0071166	CG2147-RA	CG2147-RA	179.202	-0.47294	0.255818	-1.84873	0.0644962	0.235891
beaf peak	chr2R	-	2643801	2644740	FBtr0086135	CG3420-RA	CG3420-RA	528.577	-0.285273	0.154359	-1.84811	0.0645859	0.236083
beaf peak	chr3L	+	13995230	14013251	FBtr0075768	CG9007-RA	CG9007-RA	13001.2	0.16977	0.0919449	1.84644	0.0648286	0.236834
beaf peak	chr2R	+	3713026	3714824	FBtr0088839	CG11205-RB	phr-RB	1843.22	-0.205613	0.111756	-1.83984	0.0657919	0.239117
beaf peak	chr3R	-	20625691	20630977	FBtr0084740	CG11375-RA	polybromo-RA	4209.1	-0.178056	0.0967921	-1.83958	0.0658306	0.239117
beaf peak	chr2L	-	5785043	5800169	FBtr0301236	CG9171-RE	CG9171-RE	1114	0.213618	0.116108	1.83981	0.0657955	0.239117
beaf peak	chrX	-	20982441	20987658	FBtr0077259	CG1501-RA	unc-RA	330.695	0.319174	0.173558	1.839	0.0659149	0.239286
beaf peak	chr2L	+	15256569	15257642	FBtr0080708	CG15266-RA	l(2)35Cc-RA	295.234	-0.328166	0.17868	-1.83661	0.0662671	0.239661
beaf peak	chr3R	+	23114538	23117312	FBtr0085164	CG3373-RA	Hmu-RA	4818.34	-0.179911	0.0979927	-1.83596	0.0663633	0.239661
beaf peak	chr3R	-	5459081	5463280	FBtr0082102	CG9495-RA	Scm-RA	4452.47	0.165946	0.0903325	1.83706	0.0662005	0.239661
beaf peak	chr4	-	53434	64400	FBtr0089179	CG17245-RA	plexB-RA	1584.88	0.196139	0.106844	1.83574	0.0663962	0.239661
beaf peak	chr2R	+	10823170	10827807	FBtr0087407	CG10255-RA	Lap1-RA	2082.36	0.234774	0.127847	1.83638	0.066302	0.239661
beaf peak	chr3L	-	11552005	11555367	FBtr0089330	CG11711-RC	Mob2-RC	685.42	-0.245184	0.133673	-1.83421	0.0666225	0.240205
beaf peak	chr2L	-	5009931	5010825	FBtr0079037	CG31917-RA	CG31917-RA	1172.09	0.206981	0.11293	1.83283	0.0668285	0.240546
beaf peak	chr2R	-	20673035	20674932	FBtr0072428	CG16910-RA	key-RA	2602.7	0.177612	0.0969985	1.83108	0.0670882	0.241061
beaf peak	chr3R	-	17179618	17203119	FBtr0114361	CG32491-RAC	mod(mdg4)-RAC	25911.9	-0.157797	0.0863162	-1.82813	0.0675302	0.242101
beaf peak	chr2L	-	541235	542574	FBtr0078081	CG3018-RA	lwr-RA	4490.05	-0.167671	0.0920406	-1.8217	0.0685	0.244205
beaf peak	chrX	-	7793653	7795319	FBtr0071136	CG10944-RA	RpS6-RA	2734.58	-0.21094	0.115906	-1.81992	0.0687712	0.245027
beaf peak	chrX	+	8292973	8297975	FBtr0071174	CG10555-RA	CG10555-RA	2253.04	-0.238225	0.131025	-1.81817	0.0690386	0.245571
beaf peak	chr3R	+	732352	735803	FBtr0100159	CG1119-RB	Gnf1-RB	2737.48	-0.183018	0.100722	-1.81706	0.0692079	0.24574
beaf peak	chrX	+	6149860	6151452	FBtr0070894	CG3780-RA	Spx-RA	1207.56	-0.217973	0.120055	-1.8156	0.0694316	0.246135
beaf peak	chr2L	+	6852348	6853876	FBtr0079342	CG10800-RA	Rca1-RA	1039.32	-0.250935	0.138485	-1.812	0.0699856	0.247545
beaf peak	chr3L	+	17507395	17508984	FBtr0075175	CG7564-RA	CG7564-RA	2426.57	-0.199852	0.110358	-1.81094	0.0701501	0.247713
beaf peak	chrX	+	7628977	7630510	FBtr0071072	CG12156-RA	Rab39-RA	783.033	-0.231255	0.127737	-1.81039	0.0702349	0.247874
beaf peak	chr3R	-	13358041	13360289	FBtr0083505	CG5823-RA	CG5823-RA	1332.97	0.202218	0.111818	1.80845	0.0705364	0.248506
beaf peak	chr2L	-	15058919	15060692	FBtr0080722	CG3710-RA	TfIIS-RA	1157.46	-0.213998	0.118411	-1.80725	0.0707226	0.248674
beaf peak	chr2R	+	15017121	15021223	FBtr0086579	CG15110-RA	botv-RA	1430.07	-0.202268	0.112046	-1.80523	0.0710383	0.249184
beaf peak	chr3R	-	18574928	18576302	FBtr0084320	CG31152-RA	rumi-RA	637.547	-0.255159	0.141642	-1.80144	0.0716341	0.250858
beaf peak	chr3L	+	16576142	16577121	FBtr0075308	CG4157-RA	Rpn12-RA	2488.2	-0.234828	0.130348	-1.80155	0.0716163	0.250858
beaf peak	chr2L	+	10431338	10432999	FBtr0080025	CG5193-RA	TfIIB-RA	1461.37	-0.19824	0.110171	-1.79939	0.0719568	0.25171
beaf peak	chr3L	-	7970905	7971706	FBtr0076763	CG8038-RA	CG8038-RA	453.273	-0.359563	0.19999	-1.7979	0.072193	0.252258
beaf peak	chrX	+	16681852	16683675	FBtr0074331	CG4756-RA	Sap30-RA	973.555	0.213459	0.118844	1.79612	0.0724752	0.252548
beaf peak	chr3L	-	18082209	18099246	FBtr0075137	CG13698-RB	CG13698-RB	101.71	-0.521589	0.290496	-1.79551	0.0725721	0.252747
beaf peak	chrX	-	11966037	11966847	FBtr0073637	CG12721-RA	CG12721-RA	110.94	0.525148	0.292598	1.79478	0.0726894	0.252878
beaf peak	chr2R	-	8395396	8398311	FBtr0087945	CG8821-RB	vis-RB	50.372	-0.706966	0.394592	-1.79164	0.0731911	0.253965
beaf peak	chr2L	-	1156445	1158179	FBtr0100022	CG33979-RA	capt-RA	4363.47	0.161698	0.0903249	1.79018	0.0734244	0.254483
beaf peak	chr3R	+	19182291	19184254	FBtr0084409	CG6773-RA	sec13-RA	8206.08	-0.158851	0.0888313	-1.78823	0.0737385	0.254817
beaf peak	chr3L	-	20832194	20834667	FBtr0078269	CG18332-RA	CSN3-RA	1174.28	0.202713	0.113377	1.78795	0.0737838	0.254817
beaf peak	chr3R	-	7256462	7257290	FBtr0082403	CG6764-RA	CG6764-RA	3768.18	-0.512461	0.286817	-1.78672	0.0739828	0.254861
beaf peak	chr2R	+	7779630	7780478	FBtr0088035	CG8280-RA	Ef1alpha48D-RA	4775.07	-0.163032	0.0913026	-1.78562	0.0741612	0.25506
beaf peak	chr3L	+	7362951	7366118	FBtr0076848	CG8580-RA	akirin-RA	3674.46	0.173577	0.0972958	1.78401	0.0744216	0.255468
beaf peak	chr3L	-	21833346	21834416	FBtr0078445	CG7145-RA	CG7145-RA	467.091	-0.279246	0.156569	-1.78353	0.0744993	0.25553
beaf peak	chr3R	-	1415317	1417157	FBtr0078751	CG2925-RA	noi-RA	2430.75	-0.173673	0.0974659	-1.78189	0.0747675	0.256173
beaf peak	chr2R	-	16879755	16881844	FBtr0273414	CG3221-RB	dgt3-RB	1297.47	-0.197718	0.11106	-1.78028	0.0750296	0.256655
beaf peak	chr2R	+	10058002	10060426	FBtr0087525	CG8331-RA	CG8331-RA	2997.95	-0.167987	0.0945007	-1.77763	0.0754646	0.258003
beaf peak	chr3R	+	19864010	19867573	FBtr0084534	CG5977-RB	spas-RB	2588.28	-0.179379	0.101049	-1.77517	0.0758706	0.258913
beaf peak	chr2L	+	295124	297413	FBtr0078131	CG2720-RA	Hop-RA	9013.91	0.170255	0.0959367	1.77466	0.075954	0.258979
beaf peak	chr2L	+	18677204	18678573	FBtr0081092	CG31751-RA	CG31751-RA	134.903	-0.446349	0.25189	-1.772	0.0763944	0.259921
beaf peak	chr2R	-	7868086	7870404	FBtr0088048	CG33145-RB	CG33145-RB	716.071	-0.229756	0.129856	-1.76931	0.0768425	0.260886
beaf peak	chr2R	-	3847638	3849416	FBtr0088877	CG2916-RA	Sep5-RA	953.446	-0.215684	0.1219	-1.76935	0.0768358	0.260886
beaf peak	chrX	+	11589259	11598427	FBtr0090002	CG1830-RB	PhKgamma-RB	3486.84	0.168214	0.0951351	1.76816	0.0770337	0.261255
beaf peak	chr3R	+	17861449	17864114	FBtr0084175	CG6375-RA	pit-RA	2217.74	0.180312	0.102058	1.76676	0.0772679	0.26163
beaf peak	chr3L	-	3938624	3940113	FBtr0073172	CG12766-RA	CG12766-RA	45.5764	-0.750125	0.424953	-1.7652	0.077531	0.262101
beaf peak	chr3R	-	5580455	5581920	FBtr0301536	CG9475-RC	Rpt3R-RC	325.408	-0.301536	0.170972	-1.76366	0.0777888	0.262693
beaf peak	chr3R	+	7445834	7447450	FBtr0299566	CG14710-RB	CG14710-RB	728.988	-0.237526	0.134725	-1.76304	0.0778939	0.262907
beaf peak	chrX	-	8606497	8608599	FBtr0071281	CG2004-RA	CG2004-RA	1307.98	-0.19559	0.11098	-1.76239	0.0780034	0.262953
beaf peak	chr2L	+	8305587	8306743	FBtr0079598	CG7840-RA	CG7840-RA	1545.51	-0.193182	0.109602	-1.76258	0.0779719	0.262953
beaf peak	chrX	+	14132075	14134188	FBtr0073903	CG1434-RA	CG1434-RA	691.846	-0.233701	0.132675	-1.76145	0.0781619	0.263115
beaf peak	chr3R	-	19781371	19784106	FBtr0084511	CG5394-RA	Aats-glupro-RA	6235.77	0.157602	0.0894732	1.76145	0.0781627	0.263115
beaf peak	chr3R	+	1459379	1460362	FBtr0078708	CG12171-RA	CG12171-RA	1535.88	-0.240043	0.136335	-1.76068	0.0782919	0.26341
beaf peak	chr3L	+	17840163	17842483	FBtr0075140	CG7430-RA	CG7430-RA	2478.23	-0.235143	0.133581	-1.7603	0.0783573	0.26349
beaf peak	chr3R	+	14014808	14016987	FBtr0083558	CG7957-RA	MED17-RA	1776.84	-0.204185	0.116016	-1.75997	0.0784122	0.263535
beaf peak	chr2R	+	7921466	7923765	FBtr0087975	CG8321-RA	CG8321-RA	2005.25	0.229394	0.130449	1.7585	0.0786628	0.263937
beaf peak	chr3R	-	12476939	12478011	FBtr0083354	CG14907-RA	CG14907-RA	4787.72	-0.169265	0.0963954	-1.75594	0.0790984	0.264998
beaf peak	chrX	+	11749066	11757861	FBtr0273257	CG1886-RB	ATP7-RB	1946.25	0.184528	0.105079	1.75609	0.0790737	0.264998
beaf peak	chrX	+	19374325	19378676	FBtr0074711	CG12202-RA	Nat1-RA	5209.11	0.158816	0.0906438	1.75208	0.0797593	0.26679
beaf peak	chr2R	+	12755736	12756681	FBtr0087041	CG6341-RA	Ef1beta-RA	4663.7	-0.223907	0.128036	-1.74878	0.0803287	0.267848
beaf peak	chr2R	-	14017808	14022136	FBtr0110964	CG5748-RB	Hsf-RB	6263.34	0.16391	0.0937982	1.74747	0.0805554	0.268461
beaf peak	chr3L	+	4108187	4114161	FBtr0073211	CG14992-RA	Ack-RA	5907.76	-0.154323	0.0883995	-1.74575	0.0808553	0.268978
beaf peak	chr2L	+	17501428	17524400	FBtr0080985	CG5526-RA	Dhc36C-RA	368.223	0.28848	0.165227	1.74597	0.0808167	0.268978
beaf peak	chr3R	+	4541992	4544770	FBtr0300544	CG8116-RC	CG8116-RC	2523.34	0.169834	0.0973465	1.74463	0.0810487	0.269257
beaf peak	chr3L	+	6543824	6555755	FBtr0076971	CG18769-RC	CG18769-RC	2169.78	-0.180025	0.103203	-1.74437	0.0810939	0.269266
beaf peak	chr3L	-	17640539	17647376	FBtr0075210	CG32177-RA	CG32177-RA	1558.2	0.187163	0.107393	1.74279	0.0813706	0.269772
beaf peak	chrX	-	4830345	4832105	FBtr0112948	CG4068-RC	CG4068-RC	1189.38	-0.258606	0.148472	-1.74178	0.0815468	0.270029
beaf peak	chrX	+	13457859	13470091	FBtr0113443	CG32632-RC	Tango13-RC	1561.21	0.186207	0.107011	1.74007	0.0818463	0.270631
beaf peak	chr2R	+	5053237	5054371	FBtr0301527	CG2412-RB	Rad51C-RB	342.967	-0.295233	0.169709	-1.73964	0.081922	0.27074
beaf peak	chr2L	+	6950430	6954590	FBtr0079349	CG3423-RA	SA-RA	1936.03	-0.196302	0.112884	-1.73897	0.0820404	0.270849
beaf peak	chr4	+	230949	233794	FBtr0089112	CG1587-RC	Crk-RC	836.926	0.229046	0.131794	1.7379	0.0822278	0.271326
beaf peak	chr2R	-	4012486	4014713	FBtr0100667	CG8710-RC	coilin-RC	690.282	-0.25412	0.14625	-1.73757	0.082286	0.271377
beaf peak	chr3R	-	1393224	1394332	FBtr0078753	CG2931-RA	CG2931-RA	1083.38	-0.204533	0.117867	-1.73529	0.0826903	0.272286
beaf peak	chrX	+	1906345	1916691	FBtr0070326	CG4399-RB	east-RB	7290.07	-0.157882	0.0910719	-1.7336	0.0829899	0.272847
beaf peak	chr2R	+	7924813	7926357	FBtr0087976	CG8340-RA	128up-RA	1092.01	-0.207953	0.11999	-1.73309	0.0830794	0.273
beaf peak	chr2R	-	2548155	2549487	FBtr0086146	CG3189-RA	Dpit47-RA	2518.94	-0.169592	0.0979522	-1.73137	0.0833858	0.273723
beaf peak	chr3L	-	5350321	5352500	FBtr0077157	CG10642-RA	Klp64D-RA	2679.67	-0.199704	0.115457	-1.72968	0.0836872	0.274145
beaf peak	chr3L	+	851343	852673	FBtr0072587	CG13890-RA	CG13890-RA	1693.55	-0.179862	0.103972	-1.72992	0.0836454	0.274145
beaf peak	chrX	-	15748865	15751836	FBtr0074169	CG9045-RA	Myb-RA	1437.81	0.189828	0.109791	1.729	0.0838093	0.274262
beaf peak	chr2L	+	11091430	11095001	FBtr0301136	CG4705-RC	CG4705-RC	829.368	-0.227016	0.131408	-1.72757	0.0840657	0.274622
beaf peak	chr2L	+	19133838	19158395	FBtr0081158	CG10719-RA	brat-RA	4229.32	-0.156409	0.0905526	-1.72727	0.0841197	0.274622
beaf peak	chr3R	+	27602745	27614032	FBtr0085844	CG1945-RC	faf-RC	13191.2	0.150092	0.0868867	1.72744	0.0840881	0.274622
beaf peak	chr3R	+	12822226	12825172	FBtr0083370	CG3534-RA	CG3534-RA	807.273	-0.218345	0.126582	-1.72492	0.0845411	0.275092
beaf peak	chr2R	-	18487910	18493168	FBtr0300409	CG4294-RB	CG4294-RB	4316.77	0.164173	0.0951629	1.72517	0.084496	0.275092
beaf peak	chr3R	-	7786605	7788552	FBtr0082511	CG3281-RA	CG3281-RA	980.609	0.218438	0.12662	1.72515	0.0845001	0.275092
beaf peak	chrX	-	7812550	7814216	FBtr0071133	CG15329-RA	hdm-RA	44.3537	0.729653	0.423495	1.72293	0.0849006	0.275092
beaf peak	chr2R	-	17546261	17547505	FBtr0071683	CG9862-RA	Rae1-RA	2598.06	-0.234104	0.135997	-1.72139	0.0851796	0.275476
beaf peak	chr2R	-	16553242	16554742	FBtr0086245	CG9025-RA	Fem-1-RA	997.423	0.220705	0.128394	1.71897	0.0856199	0.276618
beaf peak	chr2R	+	17389647	17393622	FBtr0089703	CG15669-RK	MESK2-RK	1389.33	0.205745	0.119914	1.71577	0.0862039	0.277301
beaf peak	chr3L	+	11203908	11207197	FBtr0076165	CG7600-RA	CG7600-RA	2395.89	-0.169531	0.0988413	-1.71518	0.0863114	0.277439
beaf peak	chrX	+	16342712	16347106	FBtr0074280	CG4429-RB	Rbp2-RB	2480.14	-0.17414	0.101744	-1.71156	0.0869781	0.279016
beaf peak	chr3L	+	1502723	1516967	FBtr0072697	CG1009-RD	Psa-RD	7218.39	-0.15549	0.0908865	-1.71081	0.0871157	0.279037
beaf peak	chr2L	+	21573393	21577114	FBtr0085896	CG3305-RA	CG3305-RA	4884.02	0.173877	0.10172	1.70938	0.0873806	0.279037
beaf peak	chr2R	+	18100334	18104769	FBtr0071774	CG5709-RA	ari-2-RA	1990.64	0.181789	0.10628	1.71047	0.0871794	0.279037
beaf peak	chr3R	-	12165849	12167706	FBtr0083272	CG6987-RA	SF2-RA	4956.3	-0.190846	0.111915	-1.70527	0.0881439	0.280743
beaf peak	chr2R	-	3697580	3699532	FBtr0088899	CG1550-RA	CG1550-RA	1926.16	-0.173117	0.101542	-1.70488	0.0882169	0.280743
beaf peak	chr3L	-	15083917	15087810	FBtr0075657	CG6945-RA	CG6945-RA	1229.12	0.199794	0.117172	1.70514	0.088169	0.280743
beaf peak	chr3L	-	16573513	16574320	FBtr0075395	CG16725-RA	Smn-RA	1163.48	-0.215151	0.1264	-1.70214	0.0887288	0.281782
beaf peak	chr2R	+	8340700	8353154	FBtr0087933	CG12369-RA	Lac-RA	9151.31	-0.144784	0.0851713	-1.69991	0.0891478	0.282264
beaf peak	chr2L	+	10333901	10338441	FBtr0079993	CG5034-RA	GATAd-RA	2890.32	0.165754	0.0974871	1.70027	0.0890808	0.282264
beaf peak	chrX	-	19538561	19540018	FBtr0074760	CG12235-RA	Arp11-RA	1088.16	-0.212042	0.125116	-1.69476	0.09012	0.284632
beaf peak	chrX	+	7828937	7829832	FBtr0071096	CG1527-RA	RpS14b-RA	339.946	0.309152	0.182464	1.69432	0.0902047	0.284758
beaf peak	chr3R	-	16636525	16641863	FBtr0083995	CG17269-RA	Fancd2-RA	630.441	-0.238235	0.140658	-1.69371	0.0903198	0.284837
beaf peak	chr2R	+	9020691	9030325	FBtr0301325	CG34438-RG	Cap-G-RG	4579.57	-0.162534	0.0960891	-1.6915	0.0907418	0.286026
beaf peak	chr2L	-	4446662	4448640	FBtr0077456	CG15438-RA	CG15438-RA	1073.95	-0.211609	0.125158	-1.69074	0.0908866	0.286054
beaf peak	chr2L	-	5058396	5059771	FBtr0079027	CG18174-RA	Rpn11-RA	2373.42	-0.190019	0.112365	-1.69109	0.0908196	0.286054
beaf peak	chr2L	+	14334160	14338090	FBtr0080624	CG33090-RB	CG33090-RB	204.044	0.350732	0.207423	1.6909	0.0908559	0.286054
beaf peak	chr3L	+	11619551	11620820	FBtr0076102	CG7351-RA	PCID2-RA	529.383	-0.244401	0.144728	-1.68868	0.0912801	0.286584
beaf peak	chr3R	+	7788869	7790550	FBtr0082483	CG3068-RA	aur-RA	945.445	-0.202898	0.120202	-1.68798	0.0914158	0.286584
beaf peak	chr3L	+	19440320	19443337	FBtr0074998	CG9594-RA	Chd3-RA	1127.07	-0.196923	0.116649	-1.68816	0.0913805	0.286584
beaf peak	chr3R	-	4501005	4502294	FBtr0081953	CG9773-RA	CG9773-RA	2554.43	0.215808	0.127822	1.68835	0.091344	0.286584
beaf peak	chr3R	-	19594121	19598549	FBtr0084462	CG10210-RA	tst-RA	1795.16	-0.192467	0.114049	-1.68759	0.0914905	0.286676
beaf peak	chr3L	-	18100946	18102667	FBtr0075136	CG5147-RA	CG5147-RA	2132.34	-0.216956	0.128682	-1.68599	0.0917975	0.287213
beaf peak	chrX	-	14128439	14131912	FBtr0073923	CG1839-RA	Fbxl4-RA	1181.74	0.189978	0.112676	1.68605	0.0917857	0.287213
beaf peak	chr2R	-	3984442	3985993	FBtr0088822	CG8712-RA	CG8712-RA	844.38	-0.207495	0.123253	-1.6835	0.0922792	0.288577
beaf peak	chr2R	+	19601425	19607309	FBtr0113113	CG11299-RB	CG11299-RB	1661.88	0.184621	0.109719	1.68267	0.0924391	0.288935
beaf peak	chr2L	+	568347	572650	FBtr0078068	CG2807-RA	CG2807-RA	5111.16	-0.153764	0.0915973	-1.6787	0.093211	0.290917
beaf peak	chr3L	-	15514802	15517242	FBtr0075600	CG7945-RA	CG7945-RA	1505.7	0.200739	0.119722	1.67672	0.0935982	0.291829
beaf peak	chrX	-	6583329	6589031	FBtr0070988	CG14442-RA	CG14442-RA	3419.88	-0.158189	0.0945377	-1.67329	0.0942693	0.29278
beaf peak	chr2L	-	7194908	7204254	FBtr0079417	CG4502-RA	CG4502-RA	1457.55	-0.185355	0.110827	-1.67247	0.0944318	0.292997
beaf peak	chr2L	-	6063562	6065941	FBtr0079215	CG9144-RA	Fbw5-RA	630.53	-0.22763	0.136505	-1.66756	0.0954037	0.294859
beaf peak	chr3L	+	19056288	19059249	FBtr0075025	CG6812-RA	CG6812-RA	321.862	-0.297582	0.178674	-1.6655	0.0958122	0.295675
beaf peak	chr2R	+	10143975	10146292	FBtr0087538	CG8531-RA	CG8531-RA	9438.6	0.176926	0.106239	1.66536	0.095841	0.295675
beaf peak	chrX	-	10768507	10771823	FBtr0073406	CG1637-RB	CG1637-RB	552.375	0.234221	0.140668	1.66506	0.0959009	0.295675
beaf peak	chr3R	-	470371	471293	FBtr0078893	CG9771-RA	Dip2-RA	214.971	-0.403316	0.242401	-1.66384	0.0961442	0.296209
beaf peak	chr4	-	355296	379287	FBtr0300559	CG42314-RN	PMCA-RN	9803.88	0.151847	0.0913199	1.66281	0.0963513	0.296631
beaf peak	chr3L	+	20425711	20428247	FBtr0078193	CG18803-RB	Psn-RB	2546.63	0.160514	0.0967141	1.65967	0.09698	0.297844
beaf peak	chrX	+	17597392	17601129	FBtr0074455	CG5884-RA	par-6-RA	1403.36	0.182767	0.110121	1.65969	0.0969769	0.297844
beaf peak	chr3R	-	17857872	17859967	FBtr0084183	CG6015-RA	CG6015-RA	1518.04	-0.181106	0.109188	-1.65867	0.0971829	0.298178
beaf peak	chr3R	-	7045983	7047216	FBtr0082367	CG6693-RA	CG6693-RA	1665.41	-0.180419	0.108838	-1.65769	0.0973794	0.298636
beaf peak	chr3R	-	4643363	4646400	FBtr0081931	CG9821-RB	CG9821-RB	7156.99	0.145441	0.0877833	1.65682	0.0975552	0.298742
beaf peak	chr2L	-	11095353	11100884	FBtr0080231	CG6181-RA	Ge-1-RA	4509.74	0.162644	0.0984342	1.65232	0.0984699	0.300239
beaf peak	chrX	+	6418563	6420375	FBtr0070912	CG3918-RA	CG3918-RA	971.029	0.220836	0.133616	1.65276	0.0983803	0.300239
beaf peak	chr3L	-	23311774	23331192	FBtr0070038	CG17947-RA	alpha-Cat-RA	4301.28	0.15542	0.0940822	1.65196	0.0985421	0.300314
beaf peak	chrX	+	19746324	19753414	FBtr0074799	CG11943-RA	CG11943-RA	6727.4	0.152586	0.0924302	1.65083	0.0987741	0.300877
beaf peak	chr3R	-	6708256	6710697	FBtr0082332	CG14696-RA	CG14696-RA	2840.73	0.157083	0.0955801	1.64346	0.100287	0.304753
beaf peak	chrX	-	18529675	18541596	FBtr0074616	CG6606-RA	Rip11-RA	28793.3	-0.135443	0.0824888	-1.64196	0.100598	0.305553
beaf peak	chrX	+	1774325	1775467	FBtr0070313	CG14806-RA	CG14806-RA	2127.75	-0.190816	0.116272	-1.64112	0.100773	0.305936
beaf peak	chr3R	-	10335616	10337414	FBtr0082987	CG8464-RA	HtrA2-RA	155.021	-0.392118	0.239058	-1.64026	0.10095	0.306238
beaf peak	chr2L	+	21344624	21358273	FBtr0273404	CG8666-RB	Tsp39D-RB	1997.66	0.171047	0.104347	1.63921	0.101169	0.306552
beaf peak	chrX	+	8411368	8419007	FBtr0071209	CG1634-RC	Nrg-RC	102.246	-0.473902	0.289578	-1.63653	0.10173	0.307663
beaf peak	chr3L	+	2587463	2588997	FBtr0072925	CG1263-RB	RpL8-RB	9046.05	-0.203814	0.124891	-1.63193	0.102694	0.309694
beaf peak	chrX	+	10741456	10742567	FBtr0073379	CG17333-RA	CG17333-RA	592.428	-0.237233	0.145448	-1.63104	0.102881	0.30976
beaf peak	chr3L	+	3337103	3350085	FBtr0073072	CG12008-RC	kst-RC	5499.31	-0.143959	0.0882869	-1.63058	0.102979	0.30976
beaf peak	chr2L	+	19054097	19058823	FBtr0081148	CG10492-RA	CG10492-RA	3806.06	0.164601	0.100955	1.63044	0.103009	0.30976
beaf peak	chr3L	+	14779918	14782765	FBtr0075691	CG13472-RA	CG13472-RA	3392.05	0.158673	0.0973449	1.63	0.103101	0.309889
beaf peak	chr3R	+	20643213	20644232	FBtr0084699	CG6995-RA	CG6995-RA	1457.65	0.194577	0.119395	1.6297	0.103165	0.309935
beaf peak	chr3R	+	6090035	6110162	FBtr0090030	CG11870-RB	CG11870-RB	1967.54	0.171101	0.10504	1.62892	0.10333	0.310284
beaf peak	chr3R	-	16644849	16647530	FBtr0110823	CG17271-RB	CG17271-RB	1271.61	0.216298	0.133258	1.62315	0.104558	0.312786
beaf peak	chr2L	-	4224650	4226972	FBtr0077477	CG3702-RA	CG3702-RA	2413.98	0.157915	0.0973894	1.62148	0.104915	0.313411
beaf peak	chr3R	+	4810693	4816371	FBtr0081959	CG11970-RA	CG11970-RA	2953.69	-0.15718	0.0969807	-1.62074	0.105074	0.313453
beaf peak	chr2L	-	21309136	21310033	FBtr0081524	CG18362-RB	Mio-RB	14401	0.188381	0.116221	1.62089	0.105041	0.313453
beaf peak	chr3R	-	25627448	25628649	FBtr0085536	CG7834-RB	CG7834-RB	1637.46	-0.595412	0.368133	-1.61739	0.105795	0.315297
beaf peak	chr4	-	480508	487436	FBtr0089110	CG2009-RA	bip2-RA	3964.91	0.177851	0.110044	1.61619	0.106053	0.315622
beaf peak	chr3R	-	10089080	10112604	FBtr0082949	CG8651-RC	trx-RC	7179.13	0.145607	0.0901235	1.61563	0.106173	0.315729
beaf peak	chr3R	+	4627294	4631164	FBtr0081918	CG8351-RA	Tcp-1eta-RA	7428.25	0.140245	0.0869179	1.61354	0.106628	0.316886
beaf peak	chr3L	-	4261298	4262392	FBtr0073243	CG11586-RA	CG11586-RA	818.414	-0.226955	0.14115	-1.6079	0.107858	0.318728
beaf peak	chr2R	+	11998012	12004347	FBtr0087219	CG8421-RB	Asph-RB	112.751	0.435041	0.27069	1.60716	0.10802	0.318728
beaf peak	chrX	+	1407120	1411653	FBtr0070260	CG32810-RB	CG32810-RB	1837.72	0.184361	0.114774	1.60629	0.10821	0.318898
beaf peak	chrX	-	22413976	22415085	FBtr0111134	CG17515-RA	Rab21-RA	1529.07	-0.200423	0.124973	-1.60373	0.108774	0.319964
beaf peak	chr2R	-	9077739	9085836	FBtr0087770	CG33182-RA	Kdm4B-RA	3868.87	0.148646	0.0930706	1.59713	0.110238	0.322773
beaf peak	chr3R	-	11971397	11972445	FBtr0083281	CG5903-RA	CG5903-RA	1560.4	-0.208484	0.130614	-1.59619	0.110447	0.323013
beaf peak	chr2L	+	17473529	17474773	FBtr0080982	CG5094-RA	Sgt-RA	1540.52	-0.171283	0.107332	-1.59583	0.110527	0.323024
beaf peak	chr2L	+	3040117	3041625	FBtr0077654	CG17221-RB	CG17221-RB	368.104	-0.261013	0.163615	-1.59529	0.110648	0.32319
beaf peak	chr3R	+	10567351	10572893	FBtr0082988	CG3563-RA	CG3563-RA	554.591	-0.225578	0.141523	-1.59393	0.110951	0.323817
beaf peak	chr2L	+	5949451	5955238	FBtr0273412	CG9044-RB	CG9044-RB	2459.86	0.188521	0.118343	1.593	0.11116	0.324127
beaf peak	chr2R	+	4487955	4498743	FBtr0088692	CG8643-RA	rgr-RA	6996.69	0.165487	0.103989	1.59139	0.111522	0.325035
beaf peak	chr2R	+	14068130	14070024	FBtr0086750	CG5140-RA	nopo-RA	559.626	-0.230613	0.144984	-1.59061	0.111697	0.3251
beaf peak	chr3R	-	23777773	23779834	FBtr0113298	CG4951-RB	CG4951-RB	904.94	-0.233301	0.146703	-1.5903	0.111768	0.325152
beaf peak	chr2L	+	1173015	1177500	FBtr0077966	CG4887-RA	CG4887-RA	4518.14	0.146303	0.0922211	1.58643	0.112641	0.327242
beaf peak	chrX	-	365085	370542	FBtr0070098	CG3923-RA	Exp6-RA	1992.01	0.174695	0.110287	1.58401	0.113192	0.328472
beaf peak	chr2L	+	15039496	15043335	FBtr0080700	CG3497-RA	Su(H)-RA	836.823	0.225606	0.142478	1.58344	0.11332	0.328472
beaf peak	chr2R	-	16213346	16214304	FBtr0086297	CG13867-RA	MED8-RA	602.052	-0.22552	0.142591	-1.58158	0.113744	0.329374
beaf peak	chr3R	+	18413455	18424105	FBtr0302187	CG31158-RG	CG31158-RG	3812.72	-0.144538	0.0913998	-1.58138	0.11379	0.329374
beaf peak	chr3R	+	5227221	5228340	FBtr0082029	CG8132-RA	CG8132-RA	276.104	-0.334241	0.211679	-1.579	0.114337	0.330352
beaf peak	chr2R	+	10040729	10044611	FBtr0087518	CG8241-RA	pea-RA	2193.07	0.163094	0.10334	1.57823	0.114514	0.330713
beaf peak	chr3L	+	1756309	1759208	FBtr0072774	CG8001-RA	CG8001-RA	1006.64	-0.187071	0.118612	-1.57717	0.114757	0.331003
beaf peak	chrX	+	7218277	7222848	FBtr0071049	CG2079-RA	Dok-RA	1653.78	0.170175	0.107991	1.57583	0.115064	0.331547
beaf peak	chr2R	+	18774062	18775105	FBtr0071902	CG13533-RA	asrij-RA	2636.24	-0.188946	0.119954	-1.57515	0.115221	0.331548
beaf peak	chr3L	+	22059013	22060067	FBtr0078480	CG14561-RA	CG14561-RA	440.61	-0.244603	0.155575	-1.57225	0.115893	0.332576
beaf peak	chr2L	-	10312316	10314366	FBtr0080061	CG5384-RA	CG5384-RA	3098.54	0.181879	0.115666	1.57245	0.115847	0.332576
beaf peak	chrX	-	21854104	21857234	FBtr0077368	CG14614-RA	CG14614-RA	1639.48	0.164978	0.105099	1.56974	0.116476	0.334099
beaf peak	chr2R	+	19916875	19918078	FBtr0072165	CG3163-RA	CG3163-RA	2152.73	-0.156994	0.10016	-1.56743	0.117015	0.334937
beaf peak	chrX	-	11571377	11572584	FBtr0073532	CG2371-RA	CG2371-RA	296.914	-0.278069	0.177575	-1.56593	0.117366	0.335062
beaf peak	chr3L	+	15825561	15827043	FBtr0075506	CG12713-RA	CG12713-RA	637.284	-0.213907	0.136556	-1.56645	0.117244	0.335062
beaf peak	chr2L	-	4449289	4453019	FBtr0077455	CG15439-RA	CG15439-RA	1866.58	-0.180391	0.115194	-1.56598	0.117353	0.335062
beaf peak	chr3R	+	12911256	12913620	FBtr0083399	CG5169-RA	GckIII-RA	1759.05	-0.165844	0.105931	-1.56558	0.117446	0.335062
beaf peak	chr2R	-	3802838	3803979	FBtr0088888	CG12159-RA	CG12159-RA	844.527	-0.194569	0.124382	-1.56429	0.11775	0.335626
beaf peak	chr2L	-	8994669	8997375	FBtr0079781	CG9556-RB	alien-RB	1907.78	0.183229	0.117305	1.56199	0.118291	0.336565
beaf peak	chr3L	+	3303750	3307906	FBtr0073057	CG17723-RD	ZnT63C-RD	1682.86	0.167139	0.107201	1.55911	0.11897	0.33804
beaf peak	chr2R	-	16494386	16505718	FBtr0086255	CG30147-RB	Hil-RB	1381.52	0.170499	0.109445	1.55784	0.119271	0.33844
beaf peak	chr2L	+	9782392	9788499	FBtr0079869	CG4026-RA	IP3K1-RA	11307.6	0.132203	0.0850437	1.55453	0.120059	0.339462
beaf peak	chr3R	-	10708105	10711775	FBtr0113235	CG7292-RB	Rrp6-RB	2442.32	0.187341	0.120675	1.55244	0.120556	0.340396
beaf peak	chr2R	+	4010630	4012563	FBtr0088783	CG2158-RA	CG2158-RA	1758.08	-0.160019	0.103189	-1.55074	0.120965	0.341264
beaf peak	chr3R	-	27420509	27421920	FBtr0085804	CG11522-RA	RpL6-RA	4663.13	-0.173815	0.112285	-1.54798	0.121626	0.342215
beaf peak	chr4	-	198058	199985	FBtr0089153	CG2219-RA	CG2219-RA	736.404	-0.211018	0.13665	-1.54423	0.122534	0.344158
beaf peak	chr2L	-	293337	294673	FBtr0078133	CG3582-RA	U2af38-RA	2005.56	-0.169549	0.10977	-1.54458	0.122447	0.344158
beaf peak	chr3L	-	20443632	20445961	FBtr0078224	CG5199-RA	CG5199-RA	967.59	-0.184559	0.119771	-1.54094	0.123332	0.345942
beaf peak	chr3L	+	21328342	21331332	FBtr0078342	CG7338-RA	CG7338-RA	2873.97	0.155463	0.101348	1.53395	0.125042	0.348268
beaf peak	chr3R	-	6533120	6534028	FBtr0082319	CG31278-RA	CG31278-RA	506.255	-0.288324	0.188319	-1.53104	0.125758	0.349172
beaf peak	chr2L	+	10419192	10420612	FBtr0080019	CG5313-RA	RfC3-RA	436.474	-0.254205	0.166017	-1.5312	0.12572	0.349172
beaf peak	chr3R	-	19752094	19753346	FBtr0084522	CG13601-RA	CG13601-RA	1022.07	-0.179975	0.117696	-1.52916	0.126226	0.349879
beaf peak	chr2R	+	14308958	14310292	FBtr0086686	CG5174-RA	CG5174-RA	2058.62	-0.181669	0.119088	-1.52549	0.127136	0.351583
beaf peak	chr2R	-	8087405	8088309	FBtr0088006	CG8857-RB	RpS11-RB	2046.09	-0.153572	0.100675	-1.52542	0.127153	0.351583
beaf peak	chr2R	-	11968674	11986041	FBtr0087256	CG18250-RA	Dg-RA	4318.14	0.139065	0.091162	1.52547	0.127141	0.351583
beaf peak	chrX	+	8023910	8025816	FBtr0071152	CG2116-RA	CG2116-RA	2233.99	0.174848	0.114629	1.52535	0.127173	0.351583
beaf peak	chrX	-	16850980	16862625	FBtr0074415	CG9086-RA	CG9086-RA	6103.99	-0.136866	0.0898471	-1.52332	0.127679	0.352368
beaf peak	chr2R	-	14035969	14038914	FBtr0086780	CG5742-RA	CG5742-RA	4473.67	-0.139817	0.0918417	-1.52237	0.127915	0.352504
beaf peak	chr2L	-	15036293	15038851	FBtr0080725	CG4180-RA	l(2)35Bg-RA	4303.13	0.140865	0.0925346	1.5223	0.127934	0.352504
beaf peak	chr3R	+	16383652	16385482	FBtr0083903	CG5180-RA	CG5180-RA	2164.67	-0.22627	0.148694	-1.52172	0.12808	0.352706
beaf peak	chr2L	-	8512169	8514834	FBtr0079697	CG13097-RA	CG13097-RA	3615.85	0.191795	0.126115	1.52079	0.128312	0.352885
beaf peak	chr3R	-	14486843	14489270	FBtr0083690	CG7698-RA	Cpsf73-RA	1172.56	-0.173433	0.114109	-1.51989	0.128538	0.353355
beaf peak	chrX	-	5809068	5810781	FBtr0070827	CG3011-RA	CG3011-RA	15341	-0.672064	0.44274	-1.51797	0.129023	0.35424
beaf peak	chr3R	-	19993395	19995215	FBtr0084576	CG5510-RA	CG5510-RA	1020.58	-0.179878	0.118488	-1.51811	0.128986	0.35424
beaf peak	chr3L	-	6479697	6481547	FBtr0076987	CG10147-RA	CG10147-RA	502.051	-0.244374	0.161136	-1.51657	0.129376	0.355042
beaf peak	chrX	+	17530357	17533038	FBtr0074453	CG5800-RA	CG5800-RA	2198.77	0.156194	0.103134	1.51448	0.129903	0.355841
beaf peak	chr3R	+	1511754	1519007	FBtr0302091	CG42612-RC	plx-RC	421.528	0.236554	0.156494	1.51158	0.13064	0.357102
beaf peak	chr3R	-	20361926	20369632	FBtr0089906	CG5789-RA	CG5789-RA	6045.47	0.135558	0.0897175	1.51095	0.130802	0.357254
beaf peak	chrX	+	7788092	7790819	FBtr0071089	CG1422-RA	p115-RA	5484.82	-0.138384	0.0917108	-1.50892	0.131319	0.358205
beaf peak	chr3R	+	1439072	1441664	FBtr0078704	CG1433-RA	Atu-RA	2188.87	-0.155517	0.103125	-1.50804	0.131543	0.358211
beaf peak	chr3R	+	25830646	25834782	FBtr0085552	CG7917-RA	Nlp-RA	4471.65	0.154049	0.102153	1.50803	0.131548	0.358211
beaf peak	chrX	+	1269624	1272890	FBtr0070217	CG3051-RB	SNF1A-RB	1512.65	0.171791	0.113905	1.5082	0.131503	0.358211
beaf peak	chrX	-	15653000	15654707	FBtr0074197	CG8948-RD	Graf-RD	362.291	-0.250444	0.166377	-1.50528	0.132251	0.359183
beaf peak	chrX	-	16333180	16335313	FBtr0074301	CG9947-RA	CG9947-RA	1934.57	-0.160466	0.106881	-1.50135	0.133265	0.360295
beaf peak	chr2R	-	17197873	17199855	FBtr0071615	CG9754-RA	CG9754-RA	1082.72	-0.173501	0.115586	-1.50106	0.13334	0.360308
beaf peak	chr3L	+	5576775	5583468	FBtr0077085	CG5146-RA	CG5146-RA	4312.2	0.156681	0.104508	1.49923	0.133815	0.361283
beaf peak	chr2R	-	18528026	18528919	FBtr0071935	CG3751-RA	RpS24-RA	4017.01	-0.136629	0.091169	-1.49864	0.133967	0.36142
beaf peak	chr3L	+	146436	149056	FBtr0273352	CG6845-RD	CG6845-RD	1234.84	-0.167277	0.111702	-1.49753	0.134255	0.36201
beaf peak	chr2R	+	15340031	15343032	FBtr0086535	CG7744-RA	CG7744-RA	1946.98	-0.162032	0.108358	-1.49534	0.134825	0.36303
beaf peak	chrX	-	10656662	10658236	FBtr0071500	CG32675-RA	Tango5-RA	808.164	-0.193839	0.129668	-1.49489	0.134943	0.363093
beaf peak	chr3L	+	12109191	12111156	FBtr0075991	CG6801-RA	l(3)j2D3-RA	1007.75	-0.185671	0.124294	-1.4938	0.135229	0.363244
beaf peak	chrX	+	16535003	16543730	FBtr0074314	CG4521-RA	mthl1-RA	1614.7	0.165013	0.110504	1.49328	0.135364	0.363339
beaf peak	chr3R	-	11793855	11798598	FBtr0083238	CG18740-RA	mor-RA	6951.95	-0.134091	0.0900515	-1.48904	0.136476	0.365419
beaf peak	chr3R	+	20144724	20154341	FBtr0084604	CG31132-RA	BRWD3-RA	6905.61	-0.132617	0.0890669	-1.48895	0.136499	0.365419
beaf peak	chr2R	-	15337145	15339102	FBtr0086536	CG9277-RB	betaTub56D-RB	7813.07	-0.127866	0.0861326	-1.48452	0.137671	0.366853
beaf peak	chr3R	-	21450527	21452620	FBtr0100569	CG4685-RB	Ssadh-RB	1041.69	-0.199733	0.134667	-1.48315	0.138033	0.367355
beaf peak	chrX	+	16487777	16489453	FBtr0074283	CG4443-RA	crl-RA	1120.62	0.186385	0.125711	1.48264	0.13817	0.367537
beaf peak	chr3L	+	13011352	13012788	FBtr0075876	CG11268-RA	ste14-RA	390.797	-0.236201	0.159365	-1.48214	0.138302	0.367608
beaf peak	chr3R	-	15804884	15834230	FBtr0083846	CG4451-RA	Hs6st-RA	1739.91	-0.163468	0.110327	-1.48167	0.138429	0.36779
beaf peak	chr4	+	380612	395610	FBtr0089124	CG1710-RC	Hcf-RC	3801.2	0.146015	0.0985881	1.48106	0.138591	0.368067
beaf peak	chrX	+	11782420	11783222	FBtr0073571	CG1840-RA	CG1840-RA	228.033	-0.322723	0.218651	-1.47597	0.139951	0.370438
beaf peak	chr3R	+	11234145	11235056	FBtr0083099	CG5166-RB	Atx2-RB	1613.77	-0.157599	0.106774	-1.47601	0.139941	0.370438
beaf peak	chr2L	+	9763495	9765358	FBtr0079866	CG4008-RA	und-RA	3158.46	-0.142952	0.0969418	-1.47461	0.140317	0.371096
beaf peak	chr2R	-	16437838	16439569	FBtr0100496	CG13430-RB	CG13430-RB	532.518	-0.211894	0.143785	-1.47369	0.140565	0.371468
beaf peak	chr2R	+	19947944	19948938	FBtr0072175	CG3195-RA	RpL12-RA	3391.11	-0.144617	0.0981358	-1.47364	0.140579	0.371468
beaf peak	chrX	+	13182396	13188469	FBtr0073756	CG15744-RA	CG15744-RA	2761.68	0.164156	0.11141	1.47344	0.140633	0.371468
beaf peak	chr2R	-	4517699	4519318	FBtr0088727	CG8635-RA	CG8635-RA	3353.01	-0.154072	0.104616	-1.47275	0.140819	0.371649
beaf peak	chr2L	+	13771093	13774310	FBtr0080532	CG7364-RA	TM9SF4-RA	1978.53	-0.158559	0.10776	-1.47141	0.14118	0.372294
beaf peak	chr3R	+	12268963	12270534	FBtr0083289	CG14882-RA	CG14882-RA	640.009	-0.20673	0.140642	-1.46991	0.141587	0.372901
beaf peak	chrX	-	511762	514231	FBtr0070161	CG13366-RA	CG13366-RA	292.238	-0.267455	0.182851	-1.46269	0.143553	0.376203
beaf peak	chr3R	+	21075260	21084457	FBtr0084813	CG11856-RA	Nup358-RA	13711.5	0.122854	0.0840357	1.46193	0.143761	0.376377
beaf peak	chr2R	+	8803514	8805213	FBtr0087786	CG3845-RA	NAT1-RA	3484.29	-0.137058	0.0937755	-1.46155	0.143865	0.376399
beaf peak	chrX	-	15603227	15604571	FBtr0074056	CG9281-RB	CG9281-RB	1111.79	-0.172646	0.118257	-1.45992	0.144311	0.377255
beaf peak	chrX	-	4977123	4978780	FBtr0300994	CG32767-RC	CG32767-RC	561.194	-0.209148	0.143321	-1.4593	0.144484	0.377551
beaf peak	chrX	+	7180866	7182082	FBtr0071047	CG2059-RA	CG2059-RA	634.053	-0.20481	0.140452	-1.45822	0.14478	0.377858
beaf peak	chrX	-	8449276	8452811	FBtr0071234	CG12113-RA	l(1)G0095-RA	1903.28	-0.188313	0.129132	-1.4583	0.144759	0.377858
beaf peak	chrX	-	1956346	1959198	FBtr0070339	CG4281-RA	CG4281-RA	3711.18	0.145176	0.0997283	1.45571	0.145472	0.378728
beaf peak	chr3R	+	13508405	13509476	FBtr0083479	CG7655-RA	CG7655-RA	508.092	-0.218595	0.150488	-1.45257	0.146343	0.379905
beaf peak	chr3L	-	13476633	13479373	FBtr0075819	CG10083-RA	CG10083-RA	1623.11	0.152199	0.104768	1.45272	0.146302	0.379905
beaf peak	chr2R	+	5478365	5480249	FBtr0088530	CG1825-RA	Map60-RA	3326.47	-0.154782	0.106591	-1.45211	0.146471	0.380081
beaf peak	chrX	+	6738387	6741880	FBtr0070994	CG4557-RA	CG4557-RA	2401.74	0.144004	0.0992147	1.45144	0.146658	0.380325
beaf peak	chr2R	-	12903851	12907012	FBtr0087017	CG8963-RB	CG8963-RB	3062.44	0.14601	0.100603	1.45134	0.146685	0.380325
beaf peak	chrX	+	16170340	16171621	FBtr0074210	CG3422-RA	Pros28.1-RA	1663.39	-0.15417	0.106292	-1.45043	0.146937	0.380469
beaf peak	chr3L	-	18896053	18898024	FBtr0075074	CG3889-RA	CSN1b-RA	1751.58	-0.149769	0.103256	-1.45047	0.146929	0.380469
beaf peak	chr2R	-	8818417	8821550	FBtr0087806	CG17019-RA	CG17019-RA	3080.95	-0.138621	0.0955822	-1.45028	0.14698	0.380469
beaf peak	chr2R	-	13433895	13434953	FBtr0086947	CG6510-RA	RpL18A-RA	3983.72	-0.135017	0.0932302	-1.44821	0.147557	0.381495
beaf peak	chrX	+	15626217	15627696	FBtr0074083	CG8191-RA	CG8191-RA	535.139	-0.20967	0.144963	-1.44637	0.148073	0.382516
beaf peak	chr3R	+	639094	641751	FBtr0078871	CG1129-RA	CG1129-RA	2659.18	0.143251	0.0991	1.44552	0.148311	0.38281
beaf peak	chr3L	+	7341447	7346722	FBtr0076846	CG8593-RA	qm-RA	1704.62	0.154891	0.107167	1.44532	0.148367	0.38281
beaf peak	chr2R	+	10532792	10533676	FBtr0087433	CG10139-RA	CG10139-RA	935.225	0.189843	0.131416	1.4446	0.14857	0.383021
beaf peak	chr2L	+	10989426	10997700	FBtr0300403	CG16833-RG	CG16833-RG	2186.39	0.143824	0.0998302	1.44069	0.149672	0.384923
beaf peak	chrX	-	13229806	13231665	FBtr0300828	CG2033-RF	RpS15Aa-RF	1062.63	-0.17902	0.124412	-1.43892	0.150172	0.385388
beaf peak	chrX	+	5931944	5933611	FBtr0070867	CG5941-RA	CG5941-RA	817.3	0.191926	0.133446	1.43822	0.15037	0.385624
beaf peak	chr2R	-	14856910	14858626	FBtr0086601	CG18608-RA	prod-RA	1424.91	0.18034	0.125797	1.43358	0.151692	0.388256
beaf peak	chr2R	-	12125606	12128265	FBtr0087189	CG15707-RA	krimp-RA	1379.79	-0.184711	0.129225	-1.42937	0.152898	0.390527
beaf peak	chr3R	-	14804697	14806688	FBtr0083721	CG5451-RA	CG5451-RA	423.309	-0.220918	0.154664	-1.42838	0.153183	0.390857
beaf peak	chr3R	-	20898451	20900329	FBtr0113285	CG9996-RB	CG9996-RB	601.139	0.201458	0.141054	1.42824	0.153224	0.390857
beaf peak	chr2R	-	19834482	19836192	FBtr0072209	CG13565-RA	CG13565-RA	311.529	0.272786	0.191018	1.42806	0.153274	0.390857
beaf peak	chr2R	-	19441229	19442232	FBtr0072112	CG3941-RA	pita-RA	2126.43	-0.512397	0.35915	-1.42669	0.153668	0.391234
beaf peak	chr3L	+	17020621	17022918	FBtr0089584	CG7730-RC	CG7730-RC	498.183	-0.22235	0.155808	-1.42708	0.153557	0.391234
beaf peak	chrX	+	11019279	11020840	FBtr0073436	CG16916-RA	Rpt3-RA	2700	-0.151057	0.105919	-1.42616	0.153823	0.391384
beaf peak	chr2R	-	2839813	2859141	FBtr0113470	CG33558-RB	CG33558-RB	2532.63	-0.146621	0.102815	-1.42606	0.153851	0.391384
beaf peak	chr2L	-	19488682	19490101	FBtr0081285	CG10194-RA	CG10194-RA	671.836	-0.188178	0.132167	-1.42379	0.154507	0.39258
beaf peak	chr3L	+	2767035	2768399	FBtr0072969	CG1240-RA	CG1240-RA	2353.56	-0.149196	0.105044	-1.42031	0.155517	0.394042
beaf peak	chr2R	+	9878708	9893629	FBtr0087596	CG8118-RA	mam-RA	4225.12	-0.132465	0.0933216	-1.41944	0.15577	0.394345
beaf peak	chr3R	+	22977389	22983325	FBtr0085110	CG5889-RA	Mdh-RA	1772.3	0.146854	0.103472	1.41926	0.155823	0.394345
beaf peak	chr3R	+	2282850	2284544	FBtr0302383	CG10267-RB	CG10267-RB	2635.57	0.142814	0.100651	1.4189	0.155928	0.394454
beaf peak	chr2L	+	13378897	13382391	FBtr0080469	CG6699-RA	beta'Cop-RA	12471.3	-0.119336	0.084225	-1.41687	0.15652	0.395227
beaf peak	chr3L	-	13002499	13004765	FBtr0075899	CG11261-RA	CG11261-RA	2075.87	-0.149957	0.105903	-1.41598	0.15678	0.395506
beaf peak	chr2R	-	11819675	11822189	FBtr0087297	CG8293-RB	Iap2-RB	4018.47	-0.144988	0.10238	-1.41617	0.156725	0.395506
beaf peak	chr3R	-	25567688	25570811	FBtr0085542	CG7609-RA	CG7609-RA	2049.56	-0.143741	0.101699	-1.41339	0.15754	0.396948
beaf peak	chr2R	-	20446490	20448557	FBtr0072343	CG4634-RA	Nurf-38-RA	1226.35	-0.169073	0.119768	-1.41167	0.158046	0.397749
beaf peak	chr3R	-	17492275	17497422	FBtr0084115	CG6349-RA	DNApol-alpha180-RA	2030.49	-0.15139	0.107308	-1.4108	0.158303	0.398237
beaf peak	chr3L	-	3055904	3070825	FBtr0073004	CG32486-RD	CG32486-RD	4181.78	-0.131572	0.0933656	-1.40921	0.158773	0.399104
beaf peak	chr3R	-	7389784	7392771	FBtr0100320	CG6783-RA	CG6783-RA	14390.4	0.125478	0.0890894	1.40846	0.158996	0.399506
beaf peak	chr3R	+	4343612	4347103	FBtr0081869	CG11737-RA	CG11737-RA	629.361	-0.195907	0.139133	-1.40805	0.159115	0.399646
beaf peak	chr3L	+	4254790	4256055	FBtr0073228	CG1265-RB	CG1265-RB	505.368	-0.213175	0.151446	-1.4076	0.15925	0.399827
beaf peak	chr3L	-	20987228	21020536	FBtr0112830	CG9936-RE	skd-RE	14045.9	0.11929	0.084873	1.40551	0.159869	0.401064
beaf peak	chrX	-	8452910	8454190	FBtr0071233	CG12112-RA	CG12112-RA	1435.95	-0.166767	0.11871	-1.40483	0.160072	0.401319
beaf peak	chr3L	-	13504746	13506194	FBtr0075818	CG10711-RA	Vps36-RA	638.744	-0.195455	0.139258	-1.40355	0.160454	0.401517
beaf peak	chr2R	+	18303371	18306209	FBtr0071828	CG5821-RA	qkr58E-2-RA	2079.16	-0.174747	0.124481	-1.40381	0.160376	0.401517
beaf peak	chr3L	-	15571865	15573633	FBtr0075595	CG7764-RA	mrn-RA	669.936	-0.194414	0.138569	-1.40301	0.160615	0.401573
beaf peak	chr3R	+	5086405	5088315	FBtr0081978	CG8444-RA	CG8444-RA	5553.31	-0.134212	0.0956662	-1.40292	0.160642	0.401573
beaf peak	chr2L	-	13013388	13019434	FBtr0301247	CG9934-RB	CG9934-RB	5345.05	0.132377	0.0945196	1.40052	0.161358	0.402758
beaf peak	chr3L	+	19592190	19594482	FBtr0074941	CG32211-RA	Taf6-RA	1181.15	-0.170785	0.12208	-1.39896	0.161826	0.403299
beaf peak	chr2R	+	15192678	15194689	FBtr0300283	CG7461-RB	CG7461-RB	1772.54	-0.146353	0.10459	-1.39931	0.161721	0.403299
beaf peak	chr2R	+	4611765	4616509	FBtr0088710	CG8411-RA	gcl-RA	3566	-0.1415	0.101151	-1.39891	0.161841	0.403299
beaf peak	chr3R	-	7067930	7069696	FBtr0082361	CG17734-RB	CG17734-RB	2939.92	-0.132432	0.0946611	-1.39901	0.16181	0.403299
beaf peak	chr3R	-	20760591	20763954	FBtr0084801	CG6708-RA	Osbp-RA	3438.59	-0.137736	0.0986444	-1.39629	0.162628	0.404149
beaf peak	chr2R	+	6317237	6324088	FBtr0100460	CG42236-RD	RanBPM-RD	6370.91	0.125184	0.089623	1.39679	0.162477	0.404149
beaf peak	chr2R	-	6136940	6139914	FBtr0088363	CG12210-RB	Syb-RB	2556.54	0.135876	0.0972582	1.39706	0.162395	0.404149
beaf peak	chr3L	+	4170376	4173789	FBtr0073217	CG1333-RB	Ero1L-RB	5719.25	0.122428	0.0878554	1.39351	0.163464	0.40575
beaf peak	chr3L	-	15553833	15556128	FBtr0075596	CG7739-RA	CG7739-RA	1514.62	0.16548	0.118861	1.39221	0.163858	0.406568
beaf peak	chr2R	-	16130256	16132890	FBtr0086322	CG11208-RA	CG11208-RA	1124.96	-0.175012	0.125786	-1.39135	0.164119	0.407029
beaf peak	chr3L	-	1339457	1342403	FBtr0072722	CG2199-RA	CG2199-RA	5863.12	-0.121764	0.0875346	-1.39103	0.164215	0.407029
beaf peak	chrX	+	653658	655972	FBtr0070137	CG5273-RB	CG5273-RB	921.652	0.172513	0.124095	1.39017	0.164478	0.407449
beaf peak	chr3L	+	21021013	21023241	FBtr0078287	CG10585-RA	CG10585-RA	2503.7	-0.137759	0.0991896	-1.38884	0.164881	0.408148
beaf peak	chr2R	+	19855464	19856467	FBtr0072152	CG3029-RA	or-RA	458.386	-0.210227	0.151613	-1.38661	0.165562	0.409107
beaf peak	chrX	-	9054150	9056121	FBtr0071342	CG9060-RA	Zpr1-RA	1592.24	-0.157371	0.113471	-1.38688	0.165479	0.409107
beaf peak	chr3R	-	7791012	7793175	FBtr0082510	CG12213-RB	CG12213-RB	2167.27	-0.143834	0.103717	-1.3868	0.165504	0.409107
beaf peak	chr2R	+	3562032	3562867	FBtr0088924	CG12107-RA	CG12107-RA	477.546	-0.212311	0.153209	-1.38576	0.165821	0.409196
beaf peak	chr2L	-	7226817	7240496	FBtr0299537	CG42253-RA	Ndae1-RA	835.058	-0.1772	0.127933	-1.3851	0.166022	0.409522
beaf peak	chr2L	+	6456391	6459008	FBtr0079258	CG9526-RA	CG9526-RA	561.177	0.194819	0.14078	1.38386	0.166403	0.409836
beaf peak	chr2R	+	16882414	16883623	FBtr0071522	CG9327-RA	Pros29-RA	2194.53	-0.16411	0.11867	-1.3829	0.166695	0.410395
beaf peak	chr3L	+	17035965	17037565	FBtr0075279	CG7853-RA	Papst2-RA	998.677	-0.16745	0.121179	-1.38184	0.167021	0.410996
beaf peak	chrX	-	8496394	8500329	FBtr0071228	CG12109-RB	Caf1-180-RB	2106.6	-0.141025	0.102092	-1.38135	0.167171	0.411071
beaf peak	chr2R	+	19739081	19740772	FBtr0072127	CG5562-RA	gbb-RA	4072.16	-0.135408	0.0982037	-1.37885	0.167942	0.412432
beaf peak	chr2L	-	13376449	13378494	FBtr0080470	CG9302-RA	CG9302-RA	2494.92	-0.133389	0.0967774	-1.37831	0.168107	0.412432
beaf peak	chr2R	+	2524023	2529866	FBtr0086107	CG3274-RA	Bap170-RA	6047.42	-0.130195	0.0945375	-1.37717	0.168459	0.412815
beaf peak	chr3R	-	5331575	5336001	FBtr0082123	CG9373-RA	rump-RA	4709.92	-0.133216	0.0968383	-1.37566	0.168928	0.413646
beaf peak	chr2L	+	18969032	18972004	FBtr0081133	CG18398-RA	Tango6-RA	1055.77	-0.164155	0.119477	-1.37395	0.169459	0.414319
beaf peak	chr2L	-	16821150	16825206	FBtr0080930	CG13281-RA	Cas-RA	2628.48	0.144334	0.105068	1.37372	0.16953	0.414319
beaf peak	chr3L	+	6048239	6049942	FBtr0077043	CG6586-RA	tan-RA	1261.39	0.213142	0.155256	1.37284	0.169802	0.414665
beaf peak	chrX	+	19577855	19581273	FBtr0074750	CG14224-RA	Ubqn-RA	4497.48	0.125244	0.091262	1.37235	0.169953	0.414875
beaf peak	chr2L	-	2212738	2214035	FBtr0077844	CG4265-RA	Uch-RA	654.02	-0.216543	0.158094	-1.36971	0.170776	0.414936
beaf peak	chr2L	-	9762361	9763207	FBtr0079924	CG4079-RA	Taf11-RA	579.316	-0.206806	0.150851	-1.37093	0.170396	0.414936
beaf peak	chr2L	-	19043535	19045121	FBtr0081178	CG15173-RA	CG15173-RA	744.742	-0.176273	0.128704	-1.3696	0.170813	0.414936
beaf peak	chr3R	-	2889908	2892848	FBtr0081645	CG1105-RA	CG1105-RA	949.347	-0.170701	0.124503	-1.37105	0.170358	0.414936
beaf peak	chr2L	+	8308484	8309963	FBtr0079599	CG7818-RA	CG7818-RA	1124.36	-0.161806	0.117953	-1.37179	0.170129	0.414936
beaf peak	chr3L	+	15559117	15568853	FBtr0075562	CG6498-RA	CG6498-RA	5618.68	-0.122065	0.0891179	-1.36971	0.170779	0.414936
beaf peak	chr3R	+	5412729	5415303	FBtr0082074	CG8286-RA	P58IPK-RA	7218.52	-0.119918	0.0874735	-1.37091	0.170404	0.414936
beaf peak	chrX	-	9122820	9126377	FBtr0071334	CG12121-RA	CG12121-RA	1421.41	0.149068	0.108786	1.37028	0.170599	0.414936
beaf peak	chr2L	+	6498653	6526996	FBtr0079287	CG31637-RA	CG31637-RA	9833.98	-0.116634	0.0852665	-1.36787	0.171351	0.415727
beaf peak	chr3L	+	6488759	6523625	FBtr0301562	CG8339-RB	sfl-RB	1619.34	0.149968	0.109726	1.36675	0.171703	0.416262
beaf peak	chr3R	-	20741562	20743580	FBtr0089439	CG31120-RA	CG31120-RA	1158.5	-0.155133	0.113578	-1.36587	0.17198	0.416774
beaf peak	chr3L	-	1534929	1536831	FBtr0072831	CG12091-RA	CG12091-RA	2656.28	-0.18715	0.137041	-1.36565	0.17205	0.416785
beaf peak	chrXHet	+	84888	87149	FBtr0301978	CG17172-RB	ATbp-RB	731.556	-0.179772	0.131791	-1.36407	0.172546	0.417188
beaf peak	chr3L	+	16835396	16837686	FBtr0075329	CG9712-RA	TSG101-RA	4236.12	0.128212	0.0940181	1.3637	0.172663	0.417312
beaf peak	chr3L	+	17647719	17648750	FBtr0075184	CG7484-RB	CG7484-RB	699.045	-0.206981	0.151889	-1.36271	0.172974	0.417904
beaf peak	chr2L	+	1974126	1975422	FBtr0077813	CG10908-RA	CG10908-RA	1800.28	-0.153581	0.112745	-1.36219	0.173137	0.41798
beaf peak	chr3L	+	4103704	4107121	FBtr0073210	CG14991-RB	Fit1-RB	2397.72	-0.133022	0.0976966	-1.36158	0.173329	0.418286
beaf peak	chr2R	+	6445390	6456584	FBtr0088275	CG2368-RB	psq-RB	2113.16	-0.137915	0.10138	-1.36038	0.17371	0.419044
beaf peak	chr3R	+	1474787	1478354	FBtr0078711	CG1250-RA	sec23-RA	7984.53	0.116367	0.0856075	1.35931	0.17405	0.419545
beaf peak	chr2L	-	4386176	4387054	FBtr0077461	CG18013-RA	Psf2-RA	162.913	-0.325426	0.240013	-1.35587	0.175142	0.420866
beaf peak	chrX	+	15729590	15730956	FBtr0074102	CG32582-RA	CG32582-RA	214.945	-0.307372	0.226667	-1.35605	0.175084	0.420866
beaf peak	chr3L	-	11813199	11815265	FBtr0076078	CG5946-RB	CG5946-RB	575.128	-0.194186	0.143182	-1.35622	0.175029	0.420866
beaf peak	chr2L	-	4453167	4454408	FBtr0077454	CG15440-RA	CG15440-RA	1182.76	-0.156239	0.115238	-1.3558	0.175164	0.420866
beaf peak	chr3R	+	16927943	16930835	FBtr0084008	CG5745-RA	CG5745-RA	2657.03	-0.14037	0.103426	-1.3572	0.174717	0.420866
beaf peak	chr3R	-	26033841	26034664	FBtr0089423	CG1883-RC	RpS7-RC	2973.45	-0.136287	0.100535	-1.35562	0.17522	0.420866
beaf peak	chr3L	+	14065007	14068722	FBtr0075777	CG6760-RA	l(3)70Da-RA	649.308	0.187184	0.138093	1.35549	0.175261	0.420866
beaf peak	chr3L	+	5145781	5147877	FBtr0077169	CG4659-RA	Srp54k-RA	3574.99	-0.125255	0.092514	-1.35391	0.175766	0.421599
beaf peak	chr3L	+	648517	651313	FBtr0072556	CG12030-RA	CG12030-RA	121234	-0.586049	0.433289	-1.35256	0.176196	0.421675
beaf peak	chrX	-	16250713	16252962	FBtr0074234	CG9998-RA	U2af50-RA	1172.04	-0.183164	0.135346	-1.35331	0.175957	0.421675
beaf peak	chr2R	-	4994647	4997228	FBtr0088630	CG8073-RA	Pmm45A-RA	9632.33	-0.143414	0.106023	-1.35267	0.176161	0.421675
beaf peak	chr2R	+	4802070	4805739	FBtr0088651	CG11770-RA	lin-RA	3697.82	-0.12818	0.0946967	-1.35359	0.175868	0.421675
beaf peak	chr2R	+	17512556	17518766	FBtr0071658	CG10080-RA	CG10080-RA	11041.4	0.11619	0.0860336	1.35052	0.176849	0.422917
beaf peak	chr3R	+	22707456	22736719	FBtr0085065	CG5507-RA	T48-RA	2084.59	0.14139	0.104776	1.34945	0.177193	0.42358
beaf peak	chr2L	+	9918621	9919967	FBtr0079877	CG4598-RA	CG4598-RA	1037.79	-0.158515	0.117516	-1.34888	0.177376	0.423698
beaf peak	chr2L	-	16328053	16329109	FBtr0080843	CG5818-RA	mRpL4-RA	511.083	-0.203399	0.150895	-1.34795	0.177674	0.424024
beaf peak	chr3R	-	26248752	26249591	FBtr0085629	CG15535-RA	CG15535-RA	252.429	-0.255955	0.190105	-1.34639	0.178177	0.424972
beaf peak	chr3R	-	5387302	5389388	FBtr0082113	CG9393-RA	CG9393-RA	1539.16	0.154151	0.114585	1.34529	0.178531	0.425335
beaf peak	chr3R	-	19860083	19863535	FBtr0084595	CG5410-RD	Miro-RD	3478.29	-0.126837	0.0943266	-1.34466	0.178736	0.425505
beaf peak	chr2L	-	17460834	17473198	FBtr0081002	CG6605-RA	BicD-RA	5075.91	0.120594	0.0898956	1.34149	0.17976	0.427461
beaf peak	chr3R	+	16966463	16978851	FBtr0084018	CG17299-RA	SNF4Agamma-RA	696.909	-0.181769	0.135575	-1.34072	0.180012	0.4279
beaf peak	chr3R	-	10728048	10729743	FBtr0083005	CG7007-RA	VhaPPA1-1-RA	2643.32	-0.175941	0.131495	-1.33801	0.180894	0.429191
beaf peak	chr2L	+	7827804	7832745	FBtr0079525	CG7109-RA	mts-RA	3363.64	-0.124205	0.0929078	-1.33686	0.181267	0.429594
beaf peak	chr2R	+	13456289	13459827	FBtr0086828	CG4909-RA	POSH-RA	7540.24	0.128868	0.0963905	1.33693	0.181244	0.429594
beaf peak	chr3R	-	16887402	16890110	FBtr0084039	CG3637-RA	Cortactin-RA	6268.69	-0.12087	0.0904667	-1.33608	0.181525	0.430044
beaf peak	chr2L	-	1103483	1108318	FBtr0077989	CG4644-RA	CG4644-RA	5215.43	0.121037	0.0906921	1.3346	0.182009	0.430708
beaf peak	chr3L	+	14044340	14045569	FBtr0075774	CG6833-RA	CG6833-RA	1034.87	-0.166296	0.124818	-1.33231	0.182759	0.431519
beaf peak	chr3L	+	1248022	1250456	FBtr0072652	CG9128-RA	Sac1-RA	5096.25	-0.120326	0.0903538	-1.33172	0.182953	0.431654
beaf peak	chr2L	-	3467416	3469996	FBtr0077569	CG3238-RA	CG3238-RA	944.169	-0.164355	0.123506	-1.33074	0.183275	0.432253
beaf peak	chr2R	+	10056284	10057737	FBtr0087524	CG18324-RA	CG18324-RA	269.666	-0.244989	0.184981	-1.3244	0.185369	0.433955
beaf peak	chr3R	+	3636268	3637634	FBtr0081747	CG31472-RA	CG31472-RA	481.305	-0.21469	0.161972	-1.32548	0.185013	0.433955
beaf peak	chr3R	+	20757743	20760637	FBtr0084748	CG11771-RA	CG11771-RA	2097.04	-0.147197	0.111132	-1.32453	0.185327	0.433955
beaf peak	chr2R	-	19731006	19732268	FBtr0072236	CG11173-RA	usnp-RA	1425.61	-0.14406	0.108764	-1.32452	0.185329	0.433955
beaf peak	chr3R	+	5238338	5242986	FBtr0082031	CG18802-RA	alpha-Man-II-RA	1538.58	-0.141191	0.106546	-1.32517	0.185115	0.433955
beaf peak	chr3R	+	1300756	1309477	FBtr0078683	CG14670-RA	Hcs-RA	1735	-0.138701	0.104743	-1.32421	0.185434	0.433955
beaf peak	chr2L	-	19447362	19453482	FBtr0081287	CG10223-RA	Top2-RA	4690.68	-0.120866	0.0911585	-1.32589	0.184878	0.433955
beaf peak	chr3R	-	7585950	7590156	FBtr0082534	CG17342-RA	Lk6-RA	13866.1	0.110667	0.0835224	1.32499	0.185173	0.433955
beaf peak	chrX	-	1130906	1133914	FBtr0070245	CG11403-RA	CG11403-RA	1504.38	0.142779	0.107784	1.32468	0.185277	0.433955
beaf peak	chr2R	-	8399035	8402541	FBtr0087943	CG8819-RA	achi-RA	218.24	-0.269604	0.203715	-1.32343	0.185691	0.434077
beaf peak	chrX	+	6715050	6718238	FBtr0299814	CG4547-RB	Atx-1-RB	1100.72	-0.188182	0.142178	-1.32357	0.185646	0.434077
beaf peak	chr3R	-	8249335	8251577	FBtr0082595	CG5650-RA	Pp1-87B-RA	6924.91	-0.120206	0.0908846	-1.32262	0.185961	0.434548
beaf peak	chr2R	-	2754712	2760220	FBtr0086207	CG9446-RA	coro-RA	5788.44	0.117282	0.088808	1.32062	0.186627	0.434983
beaf peak	chr3R	-	18186498	18188348	FBtr0084239	CG5383-RA	PSR-RA	5223.04	-0.134853	0.102276	-1.31852	0.187329	0.436002
beaf peak	chr3L	-	15602554	15603450	FBtr0075591	CG7650-RA	CG7650-RA	689.291	-0.173989	0.131988	-1.31822	0.187431	0.436055
beaf peak	chr3L	-	9832786	9848380	FBtr0076367	CG6721-RA	Gap1-RA	18356.1	-0.110612	0.0839373	-1.31779	0.187574	0.436228
beaf peak	chr3R	+	2232584	2271735	FBtr0081723	CG10272-RA	gpp-RA	8147.89	0.117532	0.089298	1.31618	0.188113	0.436841
beaf peak	chr2L	-	1750687	1752116	FBtr0077903	CG17712-RA	CG17712-RA	907.509	-0.158924	0.12085	-1.31506	0.188491	0.437557
beaf peak	chrX	+	9137811	9139958	FBtr0301275	CG42569-RA	CG42569-RA	1127.7	-0.151698	0.115409	-1.31443	0.188701	0.437886
beaf peak	chr3R	-	15043466	15052355	FBtr0083745	CG5269-RA	vib-RA	2300.65	0.130699	0.0998212	1.30933	0.190423	0.440111
beaf peak	chr3R	+	21885224	21887015	FBtr0084969	CG14544-RA	CG14544-RA	397.351	-0.221582	0.169268	-1.30906	0.190514	0.44016
beaf peak	chr3R	-	24346387	24366043	FBtr0301837	CG33103-RE	Ppn-RE	9494.03	-0.11301	0.0864252	-1.3076	0.191009	0.440984
beaf peak	chr3L	+	10654580	10656077	FBtr0076260	CG8003-RA	CG8003-RA	1263.7	-0.150525	0.115202	-1.30662	0.191343	0.441431
beaf peak	chr3L	+	8290288	8291605	FBtr0076705	CG7062-RA	Rab-RP3-RA	429.637	-0.205371	0.157405	-1.30473	0.191984	0.442106
beaf peak	chr2R	-	5728579	5730003	FBtr0089394	CG1599-RA	CG1599-RA	2482.11	0.179588	0.137625	1.3049	0.191925	0.442106
beaf peak	chr2R	+	16948282	16949096	FBtr0071533	CG9353-RA	mRpL54-RA	89.095	-0.395102	0.302981	-1.30405	0.192216	0.44248
beaf peak	chr2L	+	8198981	8200652	FBtr0079587	CG8455-RA	CG8455-RA	638.52	-0.191251	0.146682	-1.30385	0.192286	0.44248
beaf peak	chr3L	+	3818681	3825374	FBtr0073152	CG10847-RB	enc-RB	1965.05	-0.13669	0.104922	-1.30278	0.192651	0.442695
beaf peak	chrX	+	16531932	16532953	FBtr0074311	CG4464-RA	RpS19a-RA	2674.52	-0.125525	0.0963531	-1.30276	0.192658	0.442695
beaf peak	chr3R	+	145416	152096	FBtr0100617	CG9795-RD	CG9795-RD	2045.06	0.143326	0.109995	1.30302	0.192568	0.442695
beaf peak	chr3R	-	16403944	16405558	FBtr0083947	CG4204-RA	Elongin-B-RA	2044.11	-0.136083	0.10454	-1.30174	0.193006	0.443335
beaf peak	chr3R	+	3746157	3750211	FBtr0081758	CG2684-RA	lds-RA	2273.55	-0.136961	0.105467	-1.29861	0.194077	0.444827
beaf peak	chr2L	+	6050843	6053498	FBtr0079185	CG9135-RA	CG9135-RA	1987.3	-0.132516	0.10204	-1.29866	0.194059	0.444827
beaf peak	chr2L	-	2989594	2992763	FBtr0077673	CG3736-RA	okr-RA	612.386	-0.179091	0.138121	-1.29663	0.194759	0.445715
beaf peak	chrX	+	6548660	6553742	FBtr0070950	CG32742-RA	l(1)G0148-RA	2430.17	0.127534	0.0984867	1.29493	0.195343	0.446599
beaf peak	chr2R	+	14013855	14015715	FBtr0086733	CG10913-RA	Spn6-RA	2242.09	-0.150178	0.116244	-1.29192	0.196385	0.448256
beaf peak	chr3R	-	5226033	5226940	FBtr0082050	CG9354-RA	RpL34b-RA	2600.09	-0.129948	0.100593	-1.29182	0.196421	0.448256
beaf peak	chr3R	-	15224439	15228803	FBtr0083771	CG31212-RA	Ino80-RA	1379.89	0.159787	0.123689	1.29184	0.196411	0.448256
beaf peak	chr3R	+	11089276	11090975	FBtr0083062	CG4299-RA	Set-RA	2560.13	0.124383	0.0963205	1.29135	0.196584	0.448465
beaf peak	chr3L	+	20835088	20837440	FBtr0078264	CG11456-RA	CG11456-RA	273.872	0.238336	0.185104	1.28758	0.197892	0.450639
beaf peak	chr2L	+	18320107	18359016	FBtr0081052	CG5803-RB	Fas3-RB	127.746	-0.328167	0.255064	-1.28661	0.198231	0.451222
beaf peak	chr3R	-	25841244	25847934	FBtr0100418	CG7921-RB	Mgat2-RB	1684.02	0.136025	0.105776	1.28597	0.198455	0.451272
beaf peak	chr3R	+	24875225	24876443	FBtr0085360	CG11837-RA	CG11837-RA	321.249	-0.228299	0.177644	-1.28515	0.198741	0.451277
beaf peak	chr3R	-	24433653	24460819	FBtr0085319	CG10011-RA	CG10011-RA	8891.52	0.1094	0.0851255	1.28516	0.198736	0.451277
beaf peak	chr3R	+	5573560	5576822	FBtr0082128	CG8402-RA	PpD3-RA	2608.74	-0.136927	0.106659	-1.28379	0.199216	0.452194
beaf peak	chr2L	+	4465180	4468022	FBtr0077443	CG17840-RA	CG17840-RA	557.359	-0.181626	0.141549	-1.28313	0.199448	0.452558
beaf peak	chrX	+	687186	690404	FBtr0070140	CG16989-RA	CG16989-RA	2564.12	-0.132057	0.102996	-1.28215	0.19979	0.453166
beaf peak	chr3R	-	4129912	4131001	FBtr0081862	CG9617-RA	Sgt1-RA	1439.88	0.152898	0.119296	1.28167	0.199959	0.45323
beaf peak	chr3L	+	20793538	20799958	FBtr0078255	CG11451-RA	Spc105R-RA	1669.41	-0.141514	0.110433	-1.28145	0.200034	0.45324
beaf peak	chrX	-	10788969	10793231	FBtr0073403	CG1582-RA	CG1582-RA	2569.65	0.124073	0.0968588	1.28097	0.200206	0.453304
beaf peak	chr3R	-	24972915	24973919	FBtr0085411	CG11882-RA	CG11882-RA	978.118	-0.162297	0.126755	-1.2804	0.200406	0.453595
beaf peak	chr2L	-	18916525	18943935	FBtr0081193	CG18397-RA	ssp3-RA	2892.35	0.136354	0.106583	1.27933	0.200781	0.454063
beaf peak	chr3R	-	19592241	19593124	FBtr0084463	CG10214-RA	CG10214-RA	320.393	-0.220528	0.172745	-1.27661	0.20174	0.455021
beaf peak	chr2L	-	20754579	20757855	FBtr0081459	CG9323-RA	CG9323-RA	1486.04	-0.139854	0.109548	-1.27664	0.201728	0.455021
beaf peak	chr3R	-	1378545	1380033	FBtr0078758	CG2152-RA	Pcmt-RA	641.66	-0.171626	0.134503	-1.276	0.201954	0.455312
beaf peak	chr2L	+	10728993	10730303	FBtr0080110	CG6443-RA	CG6443-RA	1915.7	-0.136046	0.106875	-1.27295	0.203035	0.456774
beaf peak	chr2R	+	12979494	12980575	FBtr0086979	CG6984-RA	CG6984-RA	425.292	-0.196583	0.154617	-1.27142	0.203579	0.457351
beaf peak	chr2L	-	6677835	6684357	FBtr0273250	CG11328-RG	Nhe3-RG	2410.46	0.132816	0.104462	1.27144	0.203574	0.457351
beaf peak	chr3R	-	19719889	19748752	FBtr0112888	CG13598-RC	sba-RC	7252.51	0.110373	0.0868581	1.27073	0.203825	0.457739
beaf peak	chr2R	-	19931971	19934307	FBtr0072188	CG4254-RA	tsr-RA	14359.5	0.113417	0.0892973	1.27011	0.204047	0.458076
beaf peak	chr2L	-	22128255	22130153	FBtr0085941	CG15218-RA	CycK-RA	3335.14	0.152305	0.120109	1.26805	0.204779	0.459414
beaf peak	chr3R	+	15687364	15688322	FBtr0083815	CG11447-RA	CG11447-RA	776.269	-0.161454	0.127392	-1.26738	0.205019	0.459446
beaf peak	chr3R	+	26591654	26608830	FBtr0085701	CG1322-RB	zfh1-RB	39279.1	-0.102867	0.0812316	-1.26634	0.205392	0.46012
beaf peak	chrX	-	16442247	16447973	FBtr0112868	CG9901-RB	Arp14D-RB	3942.03	-0.139664	0.110341	-1.26575	0.205604	0.460432
beaf peak	chr3R	-	13511411	13512780	FBtr0083483	CG31249-RA	CG31249-RA	1318.28	-0.138977	0.109923	-1.26431	0.206118	0.460606
beaf peak	chr3L	+	7087922	7116397	FBtr0113469	CG33556-RB	form3-RB	330.827	0.232723	0.184009	1.26474	0.205966	0.460606
beaf peak	chrX	+	6484902	6490667	FBtr0070945	CG10695-RA	Pat1-RA	2982.38	-0.124966	0.0989413	-1.26304	0.206576	0.46098
beaf peak	chr2R	+	4975390	4977304	FBtr0088564	CG12759-RA	Dbp45A-RA	1715.27	-0.131889	0.104507	-1.26201	0.206944	0.461541
beaf peak	chr3R	+	27619735	27625533	FBtr0085845	CG1966-RA	Acf1-RA	2741.36	-0.126554	0.100318	-1.26153	0.207119	0.461541
beaf peak	chr2L	-	19742814	19756898	FBtr0081324	CG10631-RA	CG10631-RA	3727.28	-0.118392	0.0938441	-1.26158	0.2071	0.461541
beaf peak	chr2R	-	1962339	1963863	FBtr0086023	CG7845-RA	CG7845-RA	1645.57	0.14319	0.113489	1.26171	0.207053	0.461541
beaf peak	chrX	-	9088775	9090421	FBtr0071340	CG12118-RB	CG12118-RB	418.213	0.196701	0.155992	1.26097	0.207321	0.461769
beaf peak	chr2L	+	5524268	5525809	FBtr0079096	CG6907-RA	CG6907-RA	1305.06	-0.158147	0.125532	-1.25981	0.207738	0.462109
beaf peak	chr2R	+	13401737	13404950	FBtr0086939	CG4853-RB	CG4853-RB	1906.61	-0.127655	0.101399	-1.25893	0.208055	0.462491
beaf peak	chr2L	-	9896265	9897517	FBtr0079905	CG5920-RA	sop-RA	5824.28	-0.161999	0.128745	-1.25829	0.208285	0.462512
beaf peak	chr3R	-	27061751	27078326	FBtr0085769	CG31005-RA	CG31005-RA	1128.95	-0.151526	0.120392	-1.25861	0.208172	0.462512
beaf peak	chr2L	+	1884855	1911594	FBtr0113012	CG7337-RE	CG7337-RE	2967.51	0.123505	0.0981489	1.25834	0.208269	0.462512
beaf peak	chr3L	-	4366494	4367490	FBtr0073338	CG11342-RA	CG11342-RA	303.587	0.230926	0.18356	1.25804	0.208378	0.462512
beaf peak	chr3R	+	2208652	2209816	FBtr0113198	CG10277-RD	CG10277-RD	840.288	0.167248	0.133192	1.25569	0.209228	0.463714
beaf peak	chr2L	+	16680125	16682252	FBtr0080884	CG17161-RB	grp-RB	3738.16	0.161423	0.128636	1.25489	0.209519	0.464059
beaf peak	chr2L	+	21237252	21259675	FBtr0081481	CG8676-RD	Hr39-RD	3563.83	-0.116405	0.0928048	-1.2543	0.209734	0.464107
beaf peak	chr2R	+	13480303	13482622	FBtr0086833	CG4943-RA	lack-RA	750.713	0.160435	0.128054	1.25287	0.210252	0.465051
beaf peak	chr2L	-	10242512	10247067	FBtr0080088	CG5686-RA	chico-RA	1920.8	0.151444	0.12107	1.25089	0.210976	0.466369
beaf peak	chr3R	+	5503708	5505383	FBtr0082082	CG16817-RA	CG16817-RA	3500.88	-0.130243	0.104234	-1.24953	0.211472	0.466702
beaf peak	chr3L	+	2589462	2595590	FBtr0072927	CG1044-RB	dos-RB	7002.85	-0.113583	0.0908613	-1.25007	0.211275	0.466702
beaf peak	chr3R	-	24633699	24637055	FBtr0085356	CG1454-RA	wdn-RA	4987.7	-0.111294	0.0890921	-1.2492	0.211592	0.466702
beaf peak	chr3L	+	10657851	10682480	FBtr0076263	CG32067-RA	simj-RA	5183.46	0.110275	0.0883879	1.24762	0.212169	0.467213
beaf peak	chr2R	-	4786228	4787688	FBtr0088685	CG8262-RA	ana2-RA	523.29	-0.181227	0.145379	-1.24659	0.212549	0.467726
beaf peak	chr3L	-	10653231	10654105	FBtr0076277	CG32066-RC	CG32066-RC	356.537	0.208998	0.167634	1.24675	0.212489	0.467726
beaf peak	chr2L	-	15008682	15009715	FBtr0080727	CG4103-RA	CG4103-RA	267.708	-0.230478	0.184972	-1.24602	0.212757	0.468021
beaf peak	chrX	+	6665270	6667072	FBtr0070963	CG14437-RA	COQ7-RA	649.175	0.167639	0.13458	1.24565	0.212894	0.468049
beaf peak	chrX	-	10749174	10751473	FBtr0073409	CG1655-RA	sofe-RA	1227.12	-0.159715	0.128479	-1.24312	0.213824	0.469504
beaf peak	chr2L	+	13177182	13178978	FBtr0080435	CG5439-RA	CG5439-RA	1630.33	-0.13269	0.106895	-1.24131	0.214491	0.470531
beaf peak	chr3R	+	2206195	2208326	FBtr0081719	CG10281-RA	TfIIFalpha-RA	2460.7	-0.12284	0.0990026	-1.24078	0.214689	0.470801
beaf peak	chr3R	+	11034911	11037071	FBtr0083048	CG4203-RA	CG4203-RA	1715.65	-0.135433	0.109294	-1.23917	0.215284	0.471781
beaf peak	chrX	-	15631522	15632999	FBtr0074202	CG11679-RA	CG11679-RA	630.546	-0.177425	0.143509	-1.23634	0.216332	0.473571
beaf peak	chr3L	-	5490623	5492056	FBtr0077152	CG10630-RA	CG10630-RA	2559.38	0.122427	0.0990739	1.23572	0.216563	0.473764
beaf peak	chrX	-	18755576	18757784	FBtr0074653	CG7326-RA	CG7326-RA	1325.56	0.155972	0.126376	1.23419	0.217131	0.474352
beaf peak	chr2L	-	18157110	18158640	FBtr0081062	CG7200-RA	CG7200-RA	495.26	-0.182442	0.148091	-1.23196	0.217963	0.474862
beaf peak	chrX	+	4025245	4026866	FBtr0070644	CG32775-RA	GlcAT-I-RA	718.512	-0.161888	0.131429	-1.23175	0.218043	0.474872
beaf peak	chr3R	-	22690327	22692345	FBtr0085096	CG6386-RB	ball-RB	1937.41	-0.131189	0.106575	-1.23095	0.218341	0.475284
beaf peak	chr3L	+	7521882	7525281	FBtr0076798	CG8532-RE	lqf-RE	1094.3	0.152008	0.124036	1.22552	0.22038	0.478157
beaf peak	chr3L	+	21500976	21502803	FBtr0078355	CG7540-RA	M6-RA	222.21	-0.252012	0.206597	-1.21982	0.222532	0.480361
beaf peak	chr3R	-	6228683	6233016	FBtr0082260	CG6325-RA	CG6325-RA	3093.44	-0.119822	0.0982203	-1.21993	0.222491	0.480361
beaf peak	chr3R	+	10114927	10116060	FBtr0082921	CG12207-RB	CG12207-RB	192.728	0.270509	0.222154	1.21767	0.223351	0.481636
beaf peak	chr3R	-	22934196	22937986	FBtr0085132	CG6070-RA	gb-RA	3580.34	0.113014	0.0928546	1.2171	0.223565	0.481769
beaf peak	chr3R	-	25685776	25687182	FBtr0085523	CG15514-RA	CG15514-RA	2231.75	-0.133793	0.110043	-1.21582	0.224052	0.482329
beaf peak	chr3R	-	23063976	23064777	FBtr0085125	CG31064-RB	CG31064-RB	206.365	-0.251573	0.207444	-1.21273	0.225234	0.483453
beaf peak	chr3L	+	21279253	21283410	FBtr0078336	CG7752-RA	pzg-RA	6792.79	-0.107578	0.0886562	-1.21342	0.224967	0.483453
beaf peak	chr3L	+	20802771	20805978	FBtr0078256	CG3680-RA	CG3680-RA	3230.11	0.130267	0.107391	1.21301	0.225124	0.483453
beaf peak	chr2L	-	21753871	21757421	FBtr0085910	CG11628-RA	step-RA	1207.55	0.146787	0.121017	1.21295	0.22515	0.483453
beaf peak	chr3R	+	21047334	21049840	FBtr0084808	CG11851-RA	CG11851-RA	1136.86	-0.138008	0.113825	-1.21246	0.225337	0.483453
beaf peak	chr3R	+	21714340	21718999	FBtr0084937	CG17367-RA	Lnk-RA	2680.14	0.120123	0.099105	1.21208	0.225482	0.483601
beaf peak	chr3R	-	10721425	10724058	FBtr0083008	CG7262-RA	CG7262-RA	1364.97	-0.138538	0.114335	-1.21169	0.22563	0.483755
beaf peak	chr3R	-	5157783	5160451	FBtr0082055	CG8866-RA	CG8866-RA	911.476	-0.147886	0.12212	-1.21099	0.225899	0.483839
beaf peak	chr4	+	592411	598159	FBtr0089076	CG1862-RB	Ephrin-RB	1659.61	0.131425	0.108542	1.21082	0.225965	0.483839
beaf peak	chrX	+	18542259	18543522	FBtr0074601	CG6540-RA	CG6540-RA	1027.38	0.141484	0.116818	1.21114	0.225841	0.483839
beaf peak	chr2R	-	5734141	5735301	FBtr0089998	CG1519-RA	Prosalpha7-RA	4205.42	-0.12166	0.100503	-1.21052	0.22608	0.483901
beaf peak	chr2R	+	4788953	4790635	FBtr0088647	CG8261-RC	Ggamma1-RC	1722.77	-0.132704	0.109655	-1.2102	0.226203	0.483937
beaf peak	chr2L	+	4394235	4395150	FBtr0077432	CG3054-RA	l(2)k05819-RA	453.678	-0.19714	0.162957	-1.20976	0.22637	0.484032
beaf peak	chr3L	-	22258906	22259713	FBtr0078511	CG11523-RA	CG11523-RA	901.27	-0.177363	0.147019	-1.20639	0.227667	0.485495
beaf peak	chr3R	+	14920733	14921792	FBtr0083727	CG6030-RB	ATPsyn-d-RB	1012.62	-0.140861	0.117103	-1.20288	0.229022	0.487433
beaf peak	chr2R	-	19874982	19875973	FBtr0072203	CG3832-RA	Phm-RA	923.335	-0.15364	0.127774	-1.20244	0.229193	0.487529
beaf peak	chrX	-	12486588	12489636	FBtr0073658	CG1824-RA	CG1824-RA	2360.64	-0.140621	0.116957	-1.20233	0.229235	0.487529
beaf peak	chr3L	-	8595511	8597179	FBtr0076649	CG5989-RA	CG5989-RA	470.901	-0.186065	0.154853	-1.20156	0.229535	0.487838
beaf peak	chr3R	-	18978760	18983575	FBtr0084403	CG4620-RB	unk-RB	2989.26	-0.129419	0.107811	-1.20043	0.229974	0.488445
beaf peak	chr2R	-	18948943	18950122	FBtr0071985	CG9893-RA	l(2)06496-RA	1057.9	-0.145761	0.121626	-1.19843	0.230748	0.489273
beaf peak	chr3R	+	5167594	5179842	FBtr0091942	CG33936-RA	CG33936-RA	14841.1	0.105279	0.0879241	1.19739	0.231155	0.489804
beaf peak	chrX	+	10662679	10665736	FBtr0071497	CG1826-RA	CG1826-RA	1904.62	0.126075	0.105276	1.19757	0.231085	0.489804
beaf peak	chr2R	-	3554746	3556532	FBtr0088944	CG12042-RA	CG12042-RA	2672.13	-0.116182	0.0970852	-1.1967	0.231422	0.489884
beaf peak	chr2R	+	20899611	20917609	FBtr0072397	CG3533-RA	uzip-RA	1498.76	-0.127198	0.106526	-1.19405	0.232459	0.491582
beaf peak	chr2R	+	10239792	10243180	FBtr0087546	CG8613-RA	CG8613-RA	1123.68	-0.140075	0.117918	-1.18791	0.23487	0.495853
beaf peak	chr3L	+	13221794	13241652	FBtr0075833	CG11282-RB	caps-RB	1905.83	-0.128497	0.108155	-1.18808	0.234803	0.495853
beaf peak	chrX	-	2050126	2053025	FBtr0070429	CG3707-RA	wapl-RA	2768.84	-0.119247	0.100368	-1.18809	0.234797	0.495853
beaf peak	chr2R	+	3328223	3330219	FBtr0088971	CG11123-RA	CG11123-RA	1513.89	-0.126839	0.107001	-1.18541	0.235857	0.497771
beaf peak	chr2L	-	10491682	10506776	FBtr0080036	CG7438-RB	Myo31DF-RB	10443.3	0.101162	0.0854214	1.18427	0.236307	0.498403
beaf peak	chr2L	-	7384486	7388192	FBtr0114587	CG5149-RB	CG5149-RB	563.859	-0.166061	0.14036	-1.18311	0.236767	0.498697
beaf peak	chr3R	-	1490861	1495018	FBtr0302368	CG2179-RC	Xe7-RC	2783.3	-0.115224	0.0973726	-1.18333	0.23668	0.498697
beaf peak	chrX	-	9978930	9980225	FBtr0290234	CG2974-RB	CG2974-RB	246.09	-0.229417	0.194808	-1.17766	0.238933	0.502091
beaf peak	chrX	+	6568453	6571205	FBtr0070952	CG4039-RA	Mcm6-RA	1718	-0.13006	0.110573	-1.17624	0.239498	0.502666
beaf peak	chr3R	-	17851697	17853142	FBtr0084185	CG6022-RA	Cchl-RA	1441.8	-0.126742	0.107757	-1.17618	0.239523	0.502666
beaf peak	chr2R	-	13662651	13669392	FBtr0089555	CG6355-RB	fab1-RB	3038.41	0.124621	0.106265	1.17273	0.240904	0.505396
beaf peak	chr3L	+	19838397	19840261	FBtr0074887	CG8363-RA	Papss-RA	1290.71	-0.385838	0.329326	-1.1716	0.241359	0.505744
beaf peak	chr2R	+	14045772	14047815	FBtr0086745	CG10914-RA	CG10914-RA	1962.82	-0.126228	0.107754	-1.17144	0.24142	0.505744
beaf peak	chrX	-	9544942	9552920	FBtr0071404	CG32697-RC	l(1)G0232-RC	538.689	0.170602	0.145803	1.17009	0.241966	0.506118
beaf peak	chr3L	-	17330272	17332341	FBtr0075245	CG6479-RA	CG6479-RA	1151.35	-0.132396	0.113256	-1.169	0.242404	0.506645
beaf peak	chr3R	-	26878333	26879627	FBtr0085745	CG1715-RA	l(3)03670-RA	751.87	0.180609	0.154517	1.16887	0.242458	0.506645
beaf peak	chrX	-	2516102	2518667	FBtr0300708	CG13762-RB	CG13762-RB	150.318	-0.275729	0.236162	-1.16754	0.242992	0.507093
beaf peak	chr2R	-	14522613	14526743	FBtr0300924	CG30122-RD	CG30122-RD	6641.32	0.109093	0.093469	1.16715	0.243148	0.507252
beaf peak	chr2L	-	10227760	10231671	FBtr0079953	CG5694-RA	CG5694-RA	1455.48	0.13024	0.111672	1.16627	0.243507	0.507666
beaf peak	chr2L	-	21233872	21236834	FBtr0081485	CG31626-RA	CG31626-RA	34.944	-0.545821	0.469611	-1.16228	0.245121	0.510864
beaf peak	chr3L	+	20306744	20309677	FBtr0074840	CG6625-RA	Snap-RA	2649.33	0.113433	0.0976176	1.16201	0.24523	0.510922
beaf peak	chr2L	+	16743406	16745565	FBtr0080893	CG17912-RA	CG17912-RA	1484.12	-0.128055	0.110236	-1.16165	0.245378	0.511063
beaf peak	chr2L	-	15252388	15256298	FBtr0080713	CG3975-RA	CG3975-RA	676.681	-0.156768	0.135032	-1.16097	0.245655	0.511425
beaf peak	chr3R	+	2171856	2173240	FBtr0081712	CG18048-RA	CG18048-RA	479.67	-0.171878	0.148545	-1.15707	0.247243	0.512282
beaf peak	chrX	-	5221339	5223359	FBtr0070798	CG3309-RA	CG3309-RA	535.65	-0.164964	0.142435	-1.15817	0.246793	0.512282
beaf peak	chr2R	-	9740452	9741826	FBtr0087643	CG6543-RA	CG6543-RA	1693.95	-0.121216	0.104737	-1.15734	0.247135	0.512282
beaf peak	chr2R	+	10506268	10507189	FBtr0087498	CG10130-RA	Sec61beta-RA	2381.64	-0.116614	0.100608	-1.1591	0.246416	0.512282
beaf peak	chr3R	-	10491559	10523007	FBtr0301498	CG7649-RC	Neu3-RC	39907.9	0.0945873	0.0816158	1.15893	0.246483	0.512282
beaf peak	chr2L	+	9912907	9915044	FBtr0079875	CG4602-RA	Srp54-RA	4307.22	0.105798	0.0913791	1.15779	0.246949	0.512282
beaf peak	chr3R	+	11663146	11665044	FBtr0083183	CG3158-RA	spn-E-RA	1351.35	0.129601	0.112043	1.15671	0.247391	0.512282
beaf peak	chr2L	+	10339486	10340736	FBtr0079995	CG5029-RB	SamDC-RB	357.216	0.210085	0.181376	1.15829	0.246747	0.512282
beaf peak	chrX	-	14476169	14477023	FBtr0073945	CG14413-RA	mRpS25-RA	153.434	0.274643	0.237448	1.15665	0.247417	0.512282
beaf peak	chr3R	+	12175148	12176523	FBtr0083283	CG7013-RA	Manf-RA	5617.32	0.103275	0.0894984	1.15393	0.248529	0.513607
beaf peak	chr3R	+	3952357	3954568	FBtr0081794	CG7891-RA	Gie-RA	2051.32	0.124912	0.108252	1.1539	0.248543	0.513607
beaf peak	chr3R	+	25695092	25700539	FBtr0110888	CG34133-RB	CG34133-RB	3543.57	-0.106501	0.0924165	-1.1524	0.249157	0.514205
beaf peak	chr2L	-	21160636	21163055	FBtr0081499	CG9247-RA	CG9247-RA	1791.19	-0.118145	0.10263	-1.15118	0.24966	0.514592
beaf peak	chr2R	+	5914359	5916003	FBtr0088393	CG12128-RA	CG12128-RA	2641.84	-0.111635	0.0969307	-1.1517	0.249444	0.514592
beaf peak	chr3R	-	10470391	10481422	FBtr0082975	CG7832-RA	l(3)L1231-RA	6618.26	-0.105413	0.091619	-1.15056	0.249912	0.514592
beaf peak	chr3L	+	7969521	7970949	FBtr0076753	CG8209-RA	CG8209-RA	1960.85	0.125604	0.109164	1.1506	0.249898	0.514592
beaf peak	chr2R	+	8033240	8038412	FBtr0087984	CG12367-RA	Pimet-RA	1401.49	-0.128887	0.112238	-1.14833	0.250832	0.51548
beaf peak	chr2R	-	17403601	17406604	FBtr0071699	CG10494-RB	CG10494-RB	1274.86	-0.1343	0.117213	-1.14578	0.251887	0.515645
beaf peak	chr2L	-	9787279	9790683	FBtr0079919	CG18854-RC	CG18854-RC	5895.36	0.100273	0.0874699	1.14637	0.251643	0.515645
beaf peak	chr2L	-	3810799	3813405	FBtr0077515	CG3407-RA	CG3407-RA	833.301	0.182765	0.159477	1.14603	0.251784	0.515645
beaf peak	chr2L	-	1716888	1724331	FBtr0077910	CG18317-RA	CG18317-RA	4165.34	-0.104818	0.0915846	-1.14449	0.252419	0.516079
beaf peak	chr3R	-	20938587	20948625	FBtr0084802	CG31108-RA	CG31108-RA	4440.85	0.113211	0.0989362	1.14428	0.252506	0.516079
beaf peak	chr2L	-	5316240	5325006	FBtr0079081	CG14023-RA	CG14023-RA	5286.68	0.104824	0.0916392	1.14388	0.252674	0.516141
beaf peak	chr2R	-	7183472	7184959	FBtr0299853	CG42336-RB	CG42336-RB	399.201	-0.191905	0.168369	-1.13979	0.254375	0.518896
beaf peak	chr2R	+	8232525	8238583	FBtr0087904	CG13162-RA	ana3-RA	1860.46	-0.116513	0.102288	-1.13907	0.254674	0.519158
beaf peak	chr3L	+	5892633	5894036	FBtr0077030	CG32409-RA	CG32409-RA	1914.12	-0.126112	0.110853	-1.13766	0.255264	0.51954
beaf peak	chr3R	-	5379418	5381103	FBtr0082115	CG9386-RA	CG9386-RA	792.654	-0.144771	0.127362	-1.13669	0.255669	0.519998
beaf peak	chr2L	+	20787706	20789100	FBtr0081414	CG9324-RA	Pomp-RA	1485.97	-0.136095	0.119831	-1.13572	0.256074	0.520353
beaf peak	chr2L	-	566366	568116	FBtr0078075	CG2863-RA	Nle-RA	2401.44	-0.117137	0.103322	-1.1337	0.256919	0.521068
beaf peak	chr3R	-	9860738	9861740	FBtr0082870	CG9922-RA	CG9922-RA	948.347	-0.137262	0.121124	-1.13324	0.257115	0.521299
beaf peak	chr2L	-	6555811	6557359	FBtr0079333	CG9595-RA	osm-6-RA	44.0115	0.484388	0.427535	1.13298	0.257223	0.521352
beaf peak	chr2R	-	17386405	17389464	FBtr0071701	CG10496-RA	CG10496-RA	1498.96	-0.125305	0.110812	-1.13078	0.258147	0.522434
beaf peak	chr2L	-	234115	250824	FBtr0078144	CG3696-RA	kis-RA	17012.2	-0.0936699	0.0830237	-1.12823	0.259222	0.523519
beaf peak	chrX	-	20899674	20902995	FBtr0077267	CG1529-RA	CG1529-RA	2836.53	0.107449	0.0952981	1.1275	0.259531	0.523686
beaf peak	chrX	-	17040942	17042293	FBtr0074406	CG8922-RA	RpS5a-RA	898.948	-0.158707	0.140839	-1.12687	0.259798	0.523891
beaf peak	chr2R	+	17963525	17965177	FBtr0071755	CG6437-RA	GlcT-1-RA	1745.2	0.118537	0.105177	1.12703	0.259732	0.523891
beaf peak	chr2L	+	305941	310099	FBtr0078049	CG4574-RC	Plc21C-RC	1091.42	-0.132227	0.117486	-1.12547	0.260389	0.524787
beaf peak	chr3L	+	1546113	1547184	FBtr0072738	CG1049-RA	Cct1-RA	4441.11	-0.104127	0.0925222	-1.12543	0.260408	0.524787
beaf peak	chr2R	+	7740124	7748364	FBtr0088033	CG8274-RA	Mtor-RA	7377.79	0.108235	0.0962954	1.12399	0.261019	0.525519
beaf peak	chr3L	+	5127324	5128770	FBtr0077164	CG4603-RA	CG4603-RA	2369.85	-0.12598	0.112199	-1.12283	0.26151	0.526339
beaf peak	chr3R	-	17842264	17844983	FBtr0084190	CG6439-RA	CG6439-RA	1001.08	-0.132904	0.118447	-1.12206	0.261839	0.526446
beaf peak	chrX	+	2136215	2140079	FBtr0070396	CG3218-RA	fs(1)K10-RA	2705.07	-0.110091	0.098138	-1.1218	0.261949	0.526446
beaf peak	chr3R	+	17308040	17312976	FBtr0084109	CG7922-RA	CG7922-RA	1258.15	-0.126548	0.112884	-1.12104	0.262271	0.526867
beaf peak	chr2R	+	14593487	14595728	FBtr0086607	CG15073-RA	CG15073-RA	499.625	-0.166934	0.148956	-1.12069	0.26242	0.526946
beaf peak	chr2R	+	17016107	17017245	FBtr0071569	CG9401-RA	mago-RA	762.132	-0.156454	0.139624	-1.12054	0.262483	0.526946
beaf peak	chr3R	-	20769676	20770678	FBtr0301613	CG6238-RD	ssh-RD	1158.52	-0.137818	0.123075	-1.11979	0.262803	0.52698
beaf peak	chr2L	+	1143203	1147395	FBtr0077958	CG4726-RA	CG4726-RA	5119.68	0.11875	0.106405	1.11602	0.264414	0.528828
beaf peak	chr3R	+	20344040	20347065	FBtr0084642	CG6593-RA	Pp1alpha-96A-RA	1984.62	0.122352	0.109657	1.11577	0.264521	0.528875
beaf peak	chr2R	+	16511077	16515820	FBtr0086227	CG16742-RA	CG16742-RA	1109.73	-0.128571	0.115302	-1.11508	0.264816	0.529219
beaf peak	chr3R	+	7257587	7259265	FBtr0082390	CG5276-RA	CG5276-RA	1271.98	-0.16156	0.144976	-1.1144	0.265109	0.529383
beaf peak	chr3L	-	17504955	17507015	FBtr0075209	CG6322-RA	U4-U6-60K-RA	2590.88	-0.112164	0.100649	-1.11441	0.265104	0.529383
beaf peak	chr3R	+	7407352	7408476	FBtr0082413	CG5344-RA	wkd-RA	246.851	-0.214898	0.192936	-1.11383	0.265352	0.529701
beaf peak	chrX	+	15655297	15656696	FBtr0074090	CG8288-RA	mRpL3-RA	702.276	-0.145528	0.130731	-1.11318	0.265629	0.530009
beaf peak	chr2L	+	6071073	6072063	FBtr0079192	CG9159-RA	Kr-h2-RA	699.709	0.150092	0.134843	1.11308	0.265673	0.530009
beaf peak	chr3R	+	25625399	25627307	FBtr0085482	CG7788-RA	Ice-RA	5356.32	-0.104918	0.0943301	-1.11224	0.266035	0.530223
beaf peak	chr3L	+	19829691	19838044	FBtr0074884	CG8491-RA	kto-RA	3684.75	-0.102793	0.0924077	-1.11239	0.265971	0.530223
beaf peak	chr3L	-	9443642	9444664	FBtr0076476	CG3448-RB	CG3448-RB	723.505	0.153856	0.138353	1.11205	0.266115	0.530223
beaf peak	chr3L	+	3806724	3809090	FBtr0073148	CG1120-RA	CG1120-RA	1173.29	0.134668	0.121255	1.11062	0.266732	0.530953
beaf peak	chr3R	+	24979293	24982981	FBtr0085385	CG11888-RA	Rpn2-RA	13012.3	-0.0941788	0.0849122	-1.10913	0.267374	0.531729
beaf peak	chr2L	+	2759938	2763610	FBtr0077715	CG2848-RA	Trn-SR-RA	1830.15	0.121956	0.110091	1.10777	0.267962	0.532565
beaf peak	chr3L	-	8124542	8130348	FBtr0273368	CG7504-RC	CG7504-RC	1505.18	-0.124324	0.112429	-1.1058	0.268813	0.533253
beaf peak	chr2L	-	13169643	13176767	FBtr0289981	CG16975-RC	Sfmbt-RC	2857.31	0.108927	0.0984828	1.10605	0.268705	0.533253
beaf peak	chr3R	-	17146482	17175319	FBtr0084095	CG16791-RA	CG16791-RA	5818.85	0.100405	0.0908188	1.10556	0.268918	0.533296
beaf peak	chr2R	+	11902430	11903559	FBtr0087206	CG8395-RA	Rrp42-RA	581.649	-0.165634	0.150105	-1.10346	0.269828	0.534432
beaf peak	chrX	+	6650330	6653605	FBtr0070961	CG14438-RA	CG14438-RA	3434.84	-0.125977	0.11414	-1.1037	0.269722	0.534432
beaf peak	chr3L	-	7326649	7328321	FBtr0076883	CG8600-RA	CG8600-RA	1411.89	-0.121959	0.110626	-1.10244	0.270269	0.53497
beaf peak	chr2L	+	18974658	18978190	FBtr0081134	CG10431-RA	CG10431-RA	212.24	-0.238499	0.216579	-1.10121	0.270804	0.535362
beaf peak	chr2R	-	4609279	4611265	FBtr0088720	CG14767-RB	CG14767-RB	1402.06	-0.122278	0.111029	-1.10132	0.270759	0.535362
beaf peak	chrX	+	16493328	16504492	FBtr0299587	CG4453-RC	Nup153-RC	7527.7	-0.0965373	0.0876592	-1.10128	0.270775	0.535362
beaf peak	chr3L	+	19903409	19905604	FBtr0074892	CG7757-RB	CG7757-RB	2270.07	0.110708	0.100601	1.10047	0.271126	0.53552
beaf peak	chr2R	-	5176452	5179022	FBtr0088599	CG2072-RA	TXBP181-like-RA	1877.03	0.118013	0.107241	1.10045	0.271137	0.53552
beaf peak	chrX	-	16679398	16681030	FBtr0074356	CG9609-RA	CG9609-RA	1646.15	0.12088	0.109836	1.10054	0.271096	0.53552
beaf peak	chr3R	+	12869350	12873444	FBtr0083392	CG5208-RA	Patr-1-RA	4477.22	-0.109226	0.09931	-1.09985	0.271398	0.535691
beaf peak	chrX	-	5201499	5202988	FBtr0070756	CG3319-RA	Cdk7-RA	999.845	-0.131931	0.120082	-1.09867	0.27191	0.536378
beaf peak	chrX	-	5764872	5767359	FBtr0070830	CG3033-RA	CG3033-RA	2416	-0.120353	0.10996	-1.09451	0.273732	0.539167
beaf peak	chr3R	+	1219677	1222910	FBtr0078792	CG1172-RA	CG1172-RA	2306.49	0.112001	0.102447	1.09326	0.274279	0.539875
beaf peak	chr3L	+	18892215	18893024	FBtr0075066	CG6846-RA	RpL26-RA	3307.46	-0.105981	0.0972487	-1.0898	0.275802	0.542199
beaf peak	chr2R	-	8041763	8050517	FBtr0088016	CG8877-RA	Prp8-RA	8128.72	0.0951937	0.0874061	1.0891	0.276111	0.542587
beaf peak	chr2R	-	7504374	7506521	FBtr0088090	CG9006-RA	Egm-RA	1280.74	-0.12093	0.111097	-1.08851	0.276371	0.542696
beaf peak	chr3L	+	19908159	19911265	FBtr0074893	CG7762-RA	Rpn1-RA	6741.85	-0.105344	0.0968526	-1.08768	0.276738	0.543075
beaf peak	chr2L	+	5943658	5947625	FBtr0079148	CG9042-RA	Gpdh-RA	11683.2	-0.121538	0.111796	-1.08714	0.276974	0.543156
beaf peak	chr3R	+	6711263	6715160	FBtr0082325	CG4674-RA	CG4674-RA	1409.27	-0.124642	0.114759	-1.08612	0.277424	0.543703
beaf peak	chr2L	+	207437	210506	FBtr0078125	CG11490-RA	CG11490-RA	2543.01	-0.107219	0.0988011	-1.0852	0.277833	0.544001
beaf peak	chr3L	-	16699684	16704773	FBtr0100145	CG3849-RB	Lasp-RB	3615.49	0.103167	0.0950637	1.08524	0.277816	0.544001
beaf peak	chr2R	-	3425737	3427197	FBtr0088955	CG1598-RA	CG1598-RA	2099.27	-0.12659	0.11671	-1.08466	0.278073	0.544134
beaf peak	chr3R	-	13509462	13510573	FBtr0083484	CG31251-RA	CG31251-RA	343.679	-0.182909	0.169005	-1.08227	0.279134	0.545119
beaf peak	chr2L	+	6480961	6487585	FBtr0079260	CG9537-RA	DLP-RA	1374.74	-0.119358	0.110228	-1.08283	0.278882	0.545119
beaf peak	chr2L	-	9684656	9699293	FBtr0079851	CG4379-RB	Pka-C1-RB	4573.28	-0.0999276	0.0924394	-1.08101	0.279694	0.545119
beaf peak	chr2R	+	2102078	2108395	FBtr0085992	CG8276-RB	bin3-RB	902.339	0.140817	0.130154	1.08193	0.279282	0.545119
beaf peak	chr2L	+	10363012	10364105	FBtr0080001	CG5052-RA	pim-RA	329.434	-0.196086	0.18157	-1.07994	0.280167	0.545706
beaf peak	chr3R	-	25317246	25319235	FBtr0085433	CG2310-RA	CG2310-RA	1799.83	0.115292	0.106783	1.07969	0.280282	0.545762
beaf peak	chr3L	-	8178920	8179762	FBtr0076724	CG7404-RA	ERR-RA	215.923	-0.219319	0.203213	-1.07926	0.280474	0.54588
beaf peak	chrX	+	7814449	7816006	FBtr0071093	CG1515-RA	Ykt6-RA	915.071	-0.135086	0.125176	-1.07916	0.280514	0.54588
beaf peak	chr2R	-	8478366	8480385	FBtr0087888	CG8815-RA	Sin3A-RA	1176.08	-0.122865	0.114019	-1.07759	0.281218	0.54641
beaf peak	chr2R	-	4059969	4061141	FBtr0088805	CG14757-RA	CG14757-RA	125.118	0.28644	0.266036	1.07669	0.281617	0.546896
beaf peak	chr2R	+	13673655	13676072	FBtr0089549	CG5032-RA	aft-RA	1332.84	-0.121537	0.112906	-1.07644	0.281729	0.546902
beaf peak	chr3L	-	19860588	19864143	FBtr0074921	CG8287-RA	Rab8-RA	2689.89	0.124022	0.11535	1.07518	0.282294	0.547119
beaf peak	chr3L	-	7848796	7860466	FBtr0076775	CG17888-RF	Pdp1-RF	6739.96	0.0978722	0.0911195	1.07411	0.282774	0.547531
beaf peak	chrX	-	15894167	15899803	FBtr0074143	CG9209-RD	vap-RD	2168.35	0.106745	0.0993917	1.07398	0.282831	0.547531
beaf peak	chr2R	-	10123286	10127185	FBtr0087569	CG8485-RA	CG8485-RA	4540.6	0.0979791	0.0912527	1.07371	0.282952	0.547599
beaf peak	chr2R	-	9978629	10028400	FBtr0087601	CG30483-RA	Prosap-RA	12935.4	-0.0897441	0.0835998	-1.0735	0.283049	0.547619
beaf peak	chr2L	+	5721062	5723791	FBtr0079134	CG7238-RA	sip1-RA	773.962	-0.141309	0.131708	-1.07289	0.283319	0.547808
beaf peak	chr3R	-	20640625	20642714	FBtr0084738	CG5808-RA	CG5808-RA	1523.79	-0.114106	0.106699	-1.06942	0.28488	0.549319
beaf peak	chr3R	+	2893129	2897346	FBtr0081634	CG1965-RA	CG1965-RA	2473.93	0.104433	0.0977649	1.06821	0.285427	0.550206
beaf peak	chr2R	-	14595652	14598358	FBtr0086647	CG15087-RA	CG15087-RA	774.7	-0.141446	0.132483	-1.06765	0.285677	0.550274
beaf peak	chr3R	-	24944048	24948601	FBtr0085415	CG14513-RA	yemalpha-RA	5442.31	-0.0971181	0.0909711	-1.06757	0.285714	0.550274
beaf peak	chr3L	-	8592542	8593917	FBtr0076650	CG5994-RA	Nelf-E-RA	537.396	-0.153666	0.144091	-1.06645	0.286221	0.550398
beaf peak	chr2L	-	18977748	18987276	FBtr0081185	CG10641-RA	CG10641-RA	14227	-0.0886376	0.0831579	-1.06589	0.286471	0.550545
beaf peak	chr3R	+	3856551	3857867	FBtr0081787	CG10903-RA	CG10903-RA	372.357	-0.193301	0.181481	-1.06513	0.286818	0.55066
beaf peak	chr2R	+	20487471	20489890	FBtr0072315	CG3548-RA	CG3548-RA	2378.34	-0.113785	0.106813	-1.06527	0.286754	0.55066
beaf peak	chrX	-	14732295	14733137	FBtr0073988	CG32590-RA	CG32590-RA	351.886	0.178605	0.167705	1.065	0.286878	0.55066
beaf peak	chr3R	+	16154168	16155751	FBtr0083882	CG5085-RA	Sirt2-RA	1094.18	-0.134256	0.126189	-1.06393	0.287362	0.551254
beaf peak	chr4	-	914329	925442	FBtr0089245	CG2999-RA	unc-13-RA	21722.4	0.10927	0.102935	1.06154	0.288444	0.552829
beaf peak	chrX	-	8798761	8800253	FBtr0071267	CG1871-RB	e(r)-RB	767.379	0.140305	0.132317	1.06037	0.288978	0.553686
beaf peak	chrX	-	11758682	11762913	FBtr0073601	CG2025-RA	CG2025-RA	2181.32	0.113473	0.107076	1.05975	0.289259	0.554056
beaf peak	chr3R	-	27600771	27602335	FBtr0085857	CG2126-RA	CG2126-RA	494.508	-0.157753	0.14889	-1.05953	0.289358	0.554079
beaf peak	chr2R	+	3986196	3989811	FBtr0088781	CG11210-RA	CG11210-RA	3363.57	-0.104213	0.0983861	-1.05923	0.289497	0.554139
beaf peak	chr2L	-	20678921	20681812	FBtr0081399	CG1962-RA	CG1962-RA	2437.78	-0.103847	0.0980537	-1.05908	0.289564	0.554139
beaf peak	chr3R	+	15055197	15056554	FBtr0083737	CG3773-RA	CG3773-RA	1006.67	0.135217	0.127753	1.05842	0.289862	0.554541
beaf peak	chr3R	+	20019634	20022609	FBtr0084555	CG6204-RA	CG6204-RA	1334.21	0.124231	0.117489	1.05739	0.290334	0.55511
beaf peak	chr3R	+	7233619	7234478	FBtr0082384	CG5242-RA	mRpL40-RA	540.601	0.191016	0.18072	1.05697	0.290523	0.555304
beaf peak	chr3R	-	5540344	5551306	FBtr0082090	CG9484-RA	hyd-RA	7699.67	0.0975322	0.0923833	1.05573	0.29109	0.555549
beaf peak	chrX	+	16697759	16699313	FBtr0074334	CG13005-RA	CG13005-RA	468.681	-0.158282	0.150035	-1.05497	0.29144	0.555846
beaf peak	chr3R	-	10558412	10566962	FBtr0083018	CG7425-RA	eff-RA	16999.6	-0.108779	0.103111	-1.05497	0.291441	0.555846
beaf peak	chrX	+	13506194	13507261	FBtr0073806	CG11177-RA	BthD-RA	464.661	-0.157186	0.149368	-1.05234	0.292645	0.557511
beaf peak	chr2L	-	13831480	13833101	FBtr0091626	CG33649-RA	CG33649-RA	673.886	-0.141895	0.135401	-1.04796	0.294655	0.560499
beaf peak	chr2L	+	415126	418536	FBtr0078055	CG4063-RA	ebi-RA	4298.73	-0.0952109	0.0908501	-1.048	0.294638	0.560499
beaf peak	chr3L	-	12408126	12410673	FBtr0075981	CG4237-RA	Gap69C-RA	2182.28	0.104958	0.100107	1.04846	0.294427	0.560499
beaf peak	chrX	+	4530366	4533145	FBtr0070681	CG3346-RA	pon-RA	916.022	0.126744	0.121134	1.04632	0.295415	0.560944
beaf peak	chr3L	-	19797023	19798165	FBtr0074927	CG14103-RA	CG14103-RA	456.931	-0.170151	0.16292	-1.04438	0.296308	0.561556
beaf peak	chr2R	+	20825903	20827206	FBtr0072392	CG3760-RA	CG3760-RA	2534.54	-0.111507	0.106782	-1.04425	0.296369	0.561556
beaf peak	chr3R	+	14572094	14576090	FBtr0083674	CG7719-RA	gwl-RA	1489.38	-0.112494	0.107893	-1.04265	0.297111	0.561801
beaf peak	chr3L	+	7905493	7906753	FBtr0076748	CG8281-RA	CG8281-RA	790.567	0.133191	0.127728	1.04277	0.297057	0.561801
beaf peak	chrX	+	15477194	15479058	FBtr0074047	CG8097-RA	CG8097-RA	784.047	-0.162684	0.156295	-1.04088	0.297932	0.563018
beaf peak	chr2L	+	564167	566479	FBtr0078067	CG2794-RA	CG2794-RA	1569.59	-0.113003	0.10868	-1.03977	0.298445	0.563324
beaf peak	chr2L	+	13780717	13782611	FBtr0080534	CG7393-RA	p38b-RA	775.083	-0.132747	0.12843	-1.03362	0.301316	0.56671
beaf peak	chrX	+	523819	527666	FBtr0070119	CG6189-RA	l(1)1Bi-RA	1867.51	-0.108751	0.105213	-1.03363	0.301308	0.56671
beaf peak	chrX	-	13612767	13615975	FBtr0073843	CG9941-RA	CG9941-RA	1676.75	0.10893	0.105423	1.03327	0.301478	0.566712
beaf peak	chrX	+	18724671	18726156	FBtr0074639	CG7101-RA	CG7101-RA	829.351	-0.133379	0.129181	-1.0325	0.301837	0.567185
beaf peak	chr2L	+	16491565	16496621	FBtr0080866	CG4599-RA	Tpr2-RA	2311	0.116702	0.11311	1.03176	0.302185	0.56767
beaf peak	chr3L	+	5758949	5760213	FBtr0077098	CG5495-RA	Txl-RA	1973.84	-0.111645	0.108488	-1.0291	0.303431	0.569611
beaf peak	chrX	+	17493644	17500133	FBtr0074451	CG5675-RA	X11L-RA	1870.86	0.113839	0.110633	1.02898	0.303487	0.569611
beaf peak	chrX	+	15656989	15660328	FBtr0300811	CG17209-RC	CG17209-RC	1676.27	0.107836	0.104947	1.02753	0.304172	0.570221
beaf peak	chr3R	+	5084701	5086122	FBtr0081977	CG8436-RA	CG8436-RA	367.348	-0.178151	0.173786	-1.02512	0.305307	0.571716
beaf peak	chr3R	-	21301484	21302642	FBtr0084839	CG4553-RA	CG4553-RA	405.224	-0.161745	0.157851	-1.02467	0.305521	0.571716
beaf peak	chrX	-	6712208	6714880	FBtr0070974	CG3075-RA	Nf-YC-RA	1758.99	-0.107856	0.105227	-1.02499	0.305369	0.571716
beaf peak	chrX	-	15735796	15738158	FBtr0074178	CG9020-RA	Aats-arg-RA	1868.51	0.106806	0.104252	1.0245	0.3056	0.571716
beaf peak	chr2R	-	7257791	7258636	FBtr0088153	CG9035-RA	Tapdelta-RA	1698.23	-0.38406	0.375917	-1.02166	0.306941	0.573026
beaf peak	chr3L	+	12748173	12761661	FBtr0273390	CG32113-RB	CG32113-RB	926.843	0.125088	0.122457	1.02149	0.307023	0.573026
beaf peak	chrX	+	11048494	11053643	FBtr0073443	CG1938-RD	Dlic-RD	2686.77	0.106876	0.104717	1.02062	0.307433	0.573621
beaf peak	chr3R	-	5877228	5878586	FBtr0082203	CG12812-RA	Fancl-RA	77.975	-0.326701	0.320313	-1.01995	0.307755	0.574053
beaf peak	chr2R	+	3454679	3468180	FBtr0088910	CG2093-RA	Vps13-RA	6074.32	0.10156	0.0996872	1.01878	0.308306	0.574574
beaf peak	chr2L	-	11508399	11516963	FBtr0080247	CG6509-RA	CG6509-RA	4952.37	-0.0939662	0.0922766	-1.01831	0.30853	0.574654
beaf peak	chr2R	+	12907549	12914208	FBtr0086968	CG6829-RB	Ark-RB	3060.95	-0.0980612	0.0967938	-1.01309	0.311016	0.578287
beaf peak	chr2R	+	9746540	9747942	FBtr0087585	CG13343-RA	CG13343-RA	656.803	-0.148811	0.146933	-1.01278	0.311164	0.578371
beaf peak	chr2R	-	13330144	13332442	FBtr0086958	CG6542-RA	EDTP-RA	452.457	0.157898	0.155955	1.01246	0.311319	0.57849
beaf peak	chr3R	+	20115917	20119092	FBtr0299530	CG6364-RB	CG6364-RB	1218.01	0.115448	0.114284	1.01018	0.312408	0.580002
beaf peak	chr3L	+	9127754	9129016	FBtr0076531	CG4665-RA	Dhpr-RA	402.058	-0.178331	0.176669	-1.00941	0.312778	0.580041
beaf peak	chrX	-	13674051	13676087	FBtr0073838	CG10992-RA	CG10992-RA	1048.72	-0.131381	0.130309	-1.00823	0.313343	0.580041
beaf peak	chr3R	-	14020582	14025298	FBtr0083612	CG7187-RB	Ssdp-RB	2130.08	-0.104738	0.103845	-1.00859	0.313169	0.580041
beaf peak	chr3R	-	20449516	20451258	FBtr0084670	CG13626-RA	Syx18-RA	3436.58	-0.103441	0.102491	-1.00927	0.312847	0.580041
beaf peak	chrX	-	19540617	19546052	FBtr0074759	CG12234-RA	Ranbp21-RA	7039.45	0.0896551	0.0888676	1.00886	0.313041	0.580041
beaf peak	chr2L	+	10388108	10392786	FBtr0080008	CG5102-RA	da-RA	3420.77	-0.112029	0.111424	-1.00543	0.314692	0.582029
beaf peak	chr2L	+	8311502	8317017	FBtr0079600	CG7806-RA	CG7806-RA	2547.01	-0.0991821	0.0986701	-1.00519	0.314806	0.58207
beaf peak	chrX	-	15474963	15476895	FBtr0074066	CG9215-RA	CG9215-RA	1050.06	-0.117624	0.117062	-1.0048	0.314994	0.582077
beaf peak	chrX	+	12804125	12805948	FBtr0073692	CG4645-RA	CG4645-RA	862.519	-0.134187	0.134068	-1.00089	0.316882	0.58285
beaf peak	chr2L	-	15044963	15057840	FBtr0080723	CG7595-RA	ck-RA	926.311	-0.120951	0.120569	-1.00317	0.315781	0.58285
beaf peak	chr3L	+	19800357	19803498	FBtr0074881	CG8548-RA	Kap-alpha1-RA	2278.41	-0.0990921	0.099	-1.00093	0.316861	0.58285
beaf peak	chr3R	-	20140382	20144068	FBtr0084633	CG5720-RA	CG5720-RA	2788.08	-0.0962848	0.0962673	-1.00018	0.317222	0.58285
beaf peak	chrX	+	21216375	21217885	FBtr0077193	CG17051-RA	dod-RA	2907.6	0.0991357	0.0989585	1.00179	0.316445	0.58285
beaf peak	chr2L	+	20676226	20679308	FBtr0081389	CG2615-RA	ik2-RA	1165.52	0.11887	0.118845	1.00021	0.31721	0.58285
beaf peak	chr2L	-	16301656	16302939	FBtr0080851	CG5869-RA	CG5869-RA	841.893	0.141877	0.141782	1.00067	0.316984	0.58285
beaf peak	chr3L	+	18859319	18860653	FBtr0075061	CG14074-RA	CG14074-RA	850.527	0.158456	0.158272	1.00116	0.316747	0.58285
beaf peak	chrX	+	7827780	7828713	FBtr0071094	CG1524-RB	RpS14a-RB	257.874	0.208484	0.208007	1.00229	0.316202	0.58285
beaf peak	chr3R	+	24166060	24167120	FBtr0085286	CG1866-RA	Moca-cyp-RA	1200.98	-0.371804	0.372306	-0.99865	0.317964	0.583767
beaf peak	chr3L	-	5652794	5655341	FBtr0077125	CG10583-RA	Sse-RA	529.172	0.150203	0.15054	0.997763	0.318394	0.584107
beaf peak	chr2L	-	5518893	5519881	FBtr0079130	CG7382-RA	CG7382-RA	668.168	-0.136977	0.137659	-0.99505	0.319712	0.585647
beaf peak	chr3R	+	2472630	2481770	FBtr0081686	CG17603-RC	Taf1-RC	5909.92	0.0892376	0.0898156	0.993565	0.320435	0.585647
beaf peak	chr2R	-	20850951	20852596	FBtr0072408	CG2765-RA	CG2765-RA	15579.8	0.119415	0.120184	0.993599	0.320418	0.585647
beaf peak	chr3R	-	16380281	16383376	FBtr0089482	CG4241-RC	att-ORFA-RC	525.088	-0.152048	0.153228	-0.992303	0.32105	0.586123
beaf peak	chr3R	+	4069824	4073577	FBtr0091720	CG33722-RC	CG33722-RC	1743.38	0.103755	0.104563	0.992273	0.321064	0.586123
beaf peak	chr2R	+	3970483	3974654	FBtr0088777	CG8714-RA	sut1-RA	947.954	-0.119423	0.12063	-0.989999	0.322175	0.587304
beaf peak	chr2R	-	5575792	5580810	FBtr0088499	CG1782-RA	Uba1-RA	49165.7	-0.137237	0.138665	-0.989702	0.32232	0.587369
beaf peak	chrX	+	11516063	11570286	FBtr0073525	CG1817-RD	Ptp10D-RD	3020.37	0.0948101	0.0959572	0.988046	0.32313	0.588201
[truncated: 8,168 more rows]

## Sheet: NURF_LacZ_pr_DESeq2
beaf s2	chr	strand	start	end	FB	name	CG_number	baseMean	log2FoldChange	lfcSE	stat	pvalue	padj
[truncated: 9,452 more rows]

[truncated: 2 more sheets: NURF_LacZ_gb_DESeq2, labeled genes]
